# Supplementary material for: The molecular landscape of premenopausal breast cancer
Source: Breast Cancer Res. 2015 Aug 7;17:104. doi: 10.1186/s13058-015-0618-8 (PMC4531812; doi:10.1186/s13058-015-0618-8)
Supplement: Additional file 2: — Stratified analysis TCGA. Table S1 and Table S2: Gene expression-Agilent (ER-pos) (Table S1) and RNA-Seq (ER-pos) (Table S2). Output from R package “limma” for ER+ tumors. Table S3: Methylation (ER-pos). Table S4: Copy Number Variation (ER-pos). Table S5: RPPA (ER-pos). Table S6: Somatic Mutation (ER-pos) (MutSig). Table S7: Power Analysis for comparison of two mutation rates with fixed sample size (n1 = 102, n2 = 384), and alpha = 0.05. Table S8: Gene expression-Agilent (ER-neg). Output from R package “limma” for ER- tumors. No genes were significant when FDR was controlled at 5 %. Table S9: Gene expression-RNA-Seq(ER-neg). Output from R package “limma” for ER- tumors. No genes were significant when FDR was controlled at 5 %. For all tabs, genes highlighted in yellow are significant when FDR is controlled at 5 %. For methylation analysis, there was additional requirement for absolute difference between average beta-value of two groups to be > 0.1. (XLSX 25246 kb) [file 13058_2015_618_MOESM2_ESM.xlsx]

## Sheet: Gene expression-Agilent(ER-pos)
ID	logFC	t	P.Value	adj.P.Val
DBX2	0.736323	7.24847	3.15552e-12	2.55061e-08
ESR1	-1.45261	-6.90251	2.73202e-11	1.10415e-07
RP5-1054A22.3	0.588536	6.38822	5.88124e-10	1.5846e-06
KLK5	1.09425	6.16008	2.17097e-09	4.38699e-06
MMP16	0.481916	6.04249	4.19763e-09	6.78589e-06
FOXD2	-0.75098	-5.97632	6.05786e-09	8.16094e-06
MAB21L1	0.638025	5.79004	1.67386e-08	1.92892e-05
TNFSF11	0.973673	5.76561	1.90911e-08	1.92892e-05
PEX3	-0.388749	-5.67849	3.04061e-08	2.73081e-05
STMN4	0.458818	5.45045	1.002e-07	8.09915e-05
EPHB1	0.564228	5.38735	1.38442e-07	0.00010173
PAK7	0.871694	5.31999	1.94873e-07	0.000131263
TGM5	0.678548	5.28278	2.35476e-07	0.000146412
GRLF1	-0.343971	-5.22354	3.16104e-07	0.000182505
DKFZP564O0823	0.620421	5.18434	3.84024e-07	0.000186384
IRX1	0.45145	5.18427	3.84163e-07	0.000186384
PLCB3	0.445748	5.17973	3.92896e-07	0.000186384
DSC2	0.791635	5.16163	4.29634e-07	0.000186384
KLK7	1.05445	5.15767	4.38117e-07	0.000186384
FMO1	0.74576	5.13542	4.88806e-07	0.000197551
AIG1	-0.495648	-5.07878	6.44873e-07	0.00024455
DIO2	0.763318	5.07228	6.65607e-07	0.00024455
BOC	0.605672	5.05475	7.24825e-07	0.000254729
TPM2	0.592079	4.93067	1.31583e-06	0.000443161
PLEKHG1	0.453891	4.90325	1.49881e-06	0.000484595
CYB5D2	-0.456356	-4.89415	1.56476e-06	0.000486458
PCDH18	0.617155	4.8562	1.87149e-06	0.000507926
TGFB1I1	0.469704	4.85507	1.88141e-06	0.000507926
NID1	0.448152	4.83819	2.03654e-06	0.000507926
TCEAL7	0.712934	4.83802	2.03816e-06	0.000507926
APPL1	-0.344501	-4.8238	2.17852e-06	0.000507926
HSDL2	-0.380971	-4.8229	2.18765e-06	0.000507926
NGFR	0.560535	4.82054	2.21192e-06	0.000507926
LAMC2	0.962792	4.81435	2.27688e-06	0.000507926
IL20	1.11938	4.81007	2.32282e-06	0.000507926
FXYD6	0.422101	4.81	2.32361e-06	0.000507926
FAT2	0.787004	4.80987	2.32504e-06	0.000507926
RSU1	0.386334	4.79818	2.45515e-06	0.000522237
LTBP2	0.44325	4.76016	2.9292e-06	0.000585594
EDN3	1.18958	4.75805	2.95787e-06	0.000585594
TP63	0.816743	4.75714	2.97035e-06	0.000585594
RGS4	0.645437	4.72336	3.47113e-06	0.000668027
ACTG2	0.762043	4.71188	3.65921e-06	0.000687847
GABRP	1.0514	4.68598	4.12e-06	0.000744411
GEM	0.731972	4.68469	4.14431e-06	0.000744411
TMEM42	-0.36235	-4.66826	4.46698e-06	0.000784927
TAC1	0.767009	4.64691	4.9225e-06	0.000846566
PHOSPHO2	-0.483327	-4.62658	5.39748e-06	0.000908914
RBKS	-0.401707	-4.59948	6.09989e-06	0.00100623
CYGB	0.34824	4.55197	7.54819e-06	0.0012155
GSN	0.471545	4.5484	7.66923e-06	0.0012155
CLIP3	0.32217	4.53822	8.02566e-06	0.00123884
CTGF	0.596519	4.53299	8.21474e-06	0.00123884
TINAGL1	0.466704	4.52957	8.34045e-06	0.00123884
CPNE2	0.359202	4.52718	8.42958e-06	0.00123884
NTF5	0.887969	4.47767	1.0495e-05	0.00151484
PEX7	-0.358938	-4.47225	1.07487e-05	0.00152424
CLDN11	0.240048	4.43802	1.24915e-05	0.00174084
C6orf120	-0.250383	-4.43171	1.28407e-05	0.00175918
PAK3	0.564258	4.41611	1.37454e-05	0.00185173
HAND2	0.468616	4.40927	1.41613e-05	0.00187649
COL18A1	0.387012	4.39866	1.48296e-05	0.00193335
DKFZp686D0972	0.405146	4.38872	1.54839e-05	0.00198661
KLF6	0.376028	4.37087	1.67277e-05	0.00211265
NKIRAS1	-0.350633	-4.35773	1.77041e-05	0.00220157
MGC4294	0.562265	4.33841	1.9239e-05	0.00227155
DCX	0.902537	4.33696	1.93593e-05	0.00227155
GLYATL1	-1.2112	-4.33511	1.95141e-05	0.00227155
BBS5	-0.266319	-4.33381	1.96228e-05	0.00227155
MRC2	0.440539	4.33323	1.9672e-05	0.00227155
CCDC28A	-0.35081	-4.32643	2.02542e-05	0.00230211
DNAH10	0.459997	4.31547	2.1228e-05	0.00230211
MAGEE2	0.278457	4.31023	2.17088e-05	0.00230211
DUSP10	0.47978	4.31	2.17299e-05	0.00230211
LOC387856	0.327047	4.30804	2.19125e-05	0.00230211
DLC1	0.414027	4.30674	2.20348e-05	0.00230211
C1QTNF4	0.409874	4.30617	2.20884e-05	0.00230211
FLJ36208	-0.678867	-4.30483	2.22151e-05	0.00230211
CA3	0.983146	4.30049	2.26311e-05	0.00231554
TSHZ2	0.544933	4.29686	2.29837e-05	0.00232222
GRID1	0.380731	4.28731	2.39382e-05	0.00238879
RAB30	-0.688752	-4.27621	2.50952e-05	0.00243924
ZYX	0.364991	4.27579	2.51396e-05	0.00243924
FGF1	0.48886	4.27383	2.53491e-05	0.00243924
WDR52	-0.481111	-4.26552	2.6259e-05	0.00249707
SH3PXD2B	0.285847	4.26257	2.65895e-05	0.00249911
TFAP2C	0.562579	4.2422	2.8981e-05	0.00269257
BBOX1	1.14429	4.23932	2.93355e-05	0.00269453
RWDD2A	-0.364167	-4.23252	3.01882e-05	0.00271578
PEX19	-0.261636	-4.23115	3.0363e-05	0.00271578
CCDC8	0.583763	4.22893	3.06474e-05	0.00271578
FLT3	0.890158	4.2269	3.09107e-05	0.00271578
C2orf40	0.70926	4.2124	3.28519e-05	0.00282857
CLRN3	0.508303	4.2111	3.30326e-05	0.00282857
UNQ338	0.676247	4.20957	3.32444e-05	0.00282857
FAM120AOS	-0.31464	-4.19677	3.50762e-05	0.00294339
ID4	0.848114	4.19446	3.54156e-05	0.00294339
GOLGA4	-0.251678	-4.19264	3.56862e-05	0.00294339
HS6ST3	0.98819	4.18751	3.64595e-05	0.00297358
FHIT	-0.30803	-4.18489	3.68612e-05	0.00297358
GATM	-0.695957	-4.18158	3.73728e-05	0.00297358
STAC2	0.723542	4.18062	3.75238e-05	0.00297358
IL19	0.798975	4.17717	3.80672e-05	0.00298735
SRC	0.321744	4.16296	4.03855e-05	0.0030966
BRP44L	-0.298358	-4.16207	4.05364e-05	0.0030966
TRH	1.13012	4.16003	4.08805e-05	0.0030966
CYP4X1	-1.25178	-4.15924	4.10155e-05	0.0030966
CSRP1	0.368021	4.15714	4.13748e-05	0.0030966
C6orf211	-0.697497	-4.15222	4.22274e-05	0.00313141
DSG3	1.16812	4.14875	4.28391e-05	0.00314789
LGR6	0.838834	4.14635	4.32668e-05	0.00315068
ACTN1	0.328253	4.1419	4.4073e-05	0.00318073
IGSF21	-0.80878	-4.13973	4.44694e-05	0.00318094
PRDM1	0.384098	4.13309	4.57082e-05	0.00322114
ACTN3	0.355132	4.12942	4.64065e-05	0.00322114
POMC	0.39788	4.12718	4.68365e-05	0.00322114
HIC1	0.316797	4.12656	4.69569e-05	0.00322114
MCC	-0.508401	-4.12621	4.7024e-05	0.00322114
CYB5A	-0.509539	-4.10407	5.15125e-05	0.00349895
CYB5D1	-0.352046	-4.09479	5.35137e-05	0.0036046
GAS1	0.732114	4.08945	5.46973e-05	0.00365387
RGMA	0.416019	4.05578	6.2759e-05	0.00409968
CYP4Z1	-1.22861	-4.05427	6.31454e-05	0.00409968
MYLK	0.405276	4.05348	6.33492e-05	0.00409968
MYBPC1	1.02796	4.05328	6.33997e-05	0.00409968
SLC25A16	-0.3548	-4.04719	6.49891e-05	0.00410824
ZNF704	-0.483564	-4.0467	6.51182e-05	0.00410824
AMPH	0.631528	4.04585	6.53432e-05	0.00410824
TNS4	0.825891	4.04502	6.55652e-05	0.00410824
TCN1	1.28285	4.04275	6.61705e-05	0.00411183
CDKL2	0.539588	4.04101	6.66398e-05	0.00411183
RFTN2	0.473836	4.03634	6.79151e-05	0.00415877
SELM	-0.345273	-4.03316	6.87958e-05	0.00418102
MANSC1	-0.431405	-4.02486	7.11461e-05	0.0042916
UCRC	-0.261331	-4.01533	7.39393e-05	0.00442704
KCNK17	0.669678	4.00762	7.62748e-05	0.0045333
LGALS7	0.799539	3.99941	7.88388e-05	0.00464737
KCTD6	-0.498905	-3.99687	7.9647e-05	0.00464737
CRYAB	0.554438	3.99603	7.9919e-05	0.00464737
MEF2A	0.230854	3.99409	8.05433e-05	0.00465022
EFHC2	-0.574973	-3.9907	8.16481e-05	0.00468058
LRIG3	0.519448	3.98683	8.29264e-05	0.00472038
KLHDC9	-0.440959	-3.97491	8.6984e-05	0.00490384
NFIX	-0.495045	-3.97383	8.73628e-05	0.00490384
CALML3	0.867986	3.96898	8.90756e-05	0.0049655
DNAJC19	-0.334451	-3.96672	8.98828e-05	0.00497618
KIAA1467	-0.656878	-3.95004	9.60677e-05	0.00528241
DSC3	0.770891	3.94745	9.7063e-05	0.00530108
ST5	0.34498	3.94244	9.90179e-05	0.00537156
HSPH1	0.402763	3.92784	0.000104932	0.00565445
COQ7	-0.259763	-3.92212	0.000107335	0.00571671
TSPYL5	0.833033	3.92119	0.000107734	0.00571671
KIAA1407	-0.389173	-3.92007	0.000108209	0.00571671
PZP	0.358582	3.91717	0.000109459	0.00574517
AFAP1	0.308555	3.90656	0.000114149	0.00595267
PRRT3	-0.418528	-3.90122	0.000116579	0.00604042
TAGLN	0.389579	3.89363	0.000120118	0.00617791
NRXN2	0.242447	3.89227	0.000120761	0.00617791
C12orf51	-0.403372	-3.88786	0.000122876	0.00624659
GTF2H5	-0.265826	-3.88109	0.00012619	0.00637497
TSPAN2	0.510684	3.87192	0.000130814	0.00654534
TBC1D2B	0.228107	3.8712	0.000131182	0.00654534
KCNE1	0.403874	3.86381	0.000135035	0.00669624
WNT7B	-0.53563	-3.85312	0.000140795	0.00693929
PIGH	-0.291562	-3.84895	0.000143108	0.00701056
ITGB4	0.496984	3.84024	0.000148047	0.00719688
ZBTB37	-0.306613	-3.83912	0.000148692	0.00719688
CNIH3	0.427678	3.83638	0.00015029	0.0072309
TBX18	0.41797	3.8247	0.000157265	0.00752119
MGC39606	0.366581	3.8232	0.000158184	0.00752119
HIST1H3E	0.299363	3.82079	0.000159668	0.00754736
CCT6B	-0.394633	-3.81314	0.000164477	0.00772053
EMILIN1	0.247292	3.81194	0.000165242	0.00772053
CALD1	0.42866	3.81032	0.000166278	0.00772388
IL24	0.367922	3.80885	0.000167225	0.00772388
ITGA2	0.530522	3.80661	0.000168683	0.00772858
ELF1	0.291932	3.80576	0.000169239	0.00772858
EVC	0.369737	3.80097	0.000172402	0.00779277
AGL	0.542232	3.80071	0.000172573	0.00779277
PDGFRB	0.279253	3.79341	0.000177499	0.00797071
SRF	0.20928	3.79081	0.00017929	0.00800662
ST6GAL2	0.479631	3.7818	0.000185616	0.00824358
PIK3C2G	0.751767	3.77532	0.000190299	0.00838209
SYTL3	-0.371124	-3.77462	0.000190809	0.00838209
TRIM47	0.324818	3.77246	0.000192398	0.00838516
LOR	0.207592	3.77171	0.000192953	0.00838516
PDGFB	0.308424	3.7672	0.00019632	0.00847156
CYR61	0.50217	3.76625	0.000197038	0.00847156
SVEP1	0.323139	3.76338	0.000199217	0.00851993
SFMBT1	-0.275807	-3.75793	0.000203412	0.00865359
FBXL22	0.243004	3.75446	0.000206133	0.00872341
ZBTB2	-0.289259	-3.74952	0.000210057	0.00876017
GPR124	0.336026	3.74896	0.00021051	0.00876017
F2RL2	0.571239	3.74846	0.000210912	0.00876017
C5orf21	-0.290369	-3.74794	0.000211336	0.00876017
ZMAT1	-0.475457	-3.74237	0.000215875	0.00888125
ABCA9	0.502015	3.74166	0.000216455	0.00888125
HIST3H2A	0.606064	3.73908	0.000218598	0.00890919
ITGAD	0.377455	3.73819	0.00021934	0.00890919
TBC1D24	-0.369923	-3.73622	0.000220994	0.00893148
PARD3	0.331538	3.73264	0.000224021	0.00900876
ADAMTS12	0.311636	3.72819	0.00022785	0.00907574
IRX4	0.592876	3.72809	0.000227932	0.00907574
NTN1	-0.310075	-3.72511	0.000230534	0.00913434
MGC3771	-0.438603	-3.71714	0.000237615	0.00936898
YTHDC2	-0.305895	-3.715	0.000239545	0.00939923
LENG4	0.296812	3.71104	0.000243169	0.00945873
WDR40B	0.249052	3.71053	0.000243636	0.00945873
FGD6	0.388785	3.70952	0.000244572	0.00945873
KRT6B	1.14354	3.70238	0.000251264	0.00967127
CCDC125	-0.409675	-3.70004	0.000253503	0.00971122
NRP1	0.27476	3.69123	0.00026207	0.00995169
EGR2	0.589513	3.69106	0.000262243	0.00995169
DKFZP586H2123	0.50003	3.68013	0.000273266	0.0103215
SERPINI1	-0.751753	-3.67645	0.000277069	0.0104165
C3orf39	-0.2211	-3.67359	0.000280068	0.0104805
GRAMD3	0.334379	3.67038	0.000283459	0.0105479
A2M	0.426779	3.66893	0.000285011	0.0105479
SQRDL	-0.30841	-3.6682	0.000285784	0.0105479
CHN1	0.307058	3.66475	0.000289507	0.0106367
HEBP1	-0.55703	-3.66081	0.000293819	0.010724
CNN1	0.580943	3.65967	0.00029508	0.010724
CDR2L	0.301425	3.65896	0.000295863	0.010724
COL6A6	0.775347	3.65691	0.00029814	0.0107583
TNFAIP6	0.471803	3.65435	0.000301007	0.0107858
ANKRD35	0.526278	3.65385	0.000301571	0.0107858
EGR1	0.743457	3.65204	0.000303618	0.0108112
ZNF532	0.313005	3.64725	0.000309102	0.0108508
FMO5	-0.744538	-3.64694	0.000309465	0.0108508
TSC22D1	0.276552	3.64689	0.00030952	0.0108508
RGS2	0.617137	3.64639	0.000310099	0.0108508
NDUFA7	-0.259304	-3.63837	0.00031952	0.0111322
RAB3IL1	0.291317	3.62828	0.000331745	0.0114932
SUMF1	-0.294304	-3.62749	0.000332723	0.0114932
C8orf79	0.526285	3.62166	0.000340017	0.0116951
ABCA6	0.522242	3.61922	0.000343108	0.0117269
ENTHD1	0.491132	3.61864	0.000343843	0.0117269
CPE	0.501823	3.60991	0.000355162	0.0120621
CLEC11A	0.307956	3.60754	0.000358288	0.0120786
SDCBP2	0.528561	3.60657	0.000359572	0.0120786
CDH22	0.403748	3.60615	0.000360131	0.0120786
EDEM3	-0.323677	-3.60374	0.000363356	0.0120834
EDNRA	0.43126	3.60282	0.0003646	0.0120834
GALNT3	0.862243	3.6027	0.000364761	0.0120834
HEY2	0.513794	3.59456	0.000375904	0.0124018
TMOD2	0.324514	3.59339	0.00037753	0.0124048
KIAA0776	-0.231035	-3.58818	0.000384855	0.0125894
CNOT3	0.202233	3.58718	0.000386262	0.0125894
EIF2C4	0.219795	3.58494	0.000389476	0.012635
MORN2	-0.241783	-3.58402	0.000390789	0.012635
BCDIN3D	-0.218791	-3.58065	0.000395676	0.0126859
TRPV4	0.361241	3.58059	0.000395754	0.0126859
SPATA22	0.420449	3.57877	0.000398419	0.0126859
EFEMP2	0.370353	3.57862	0.000398643	0.0126859
ADAM19	0.260024	3.57341	0.000406342	0.0128802
RANBP3L	-0.627087	-3.57138	0.000409389	0.0129261
C5orf3	-0.213312	-3.56308	0.000422045	0.0132739
ECH1	-0.208075	-3.55143	0.000440424	0.0137982
JPH2	0.197423	3.54909	0.00044421	0.013826
2014-03-08	-0.298164	-3.54877	0.000444732	0.013826
MIR16	-0.206897	-3.54602	0.000449224	0.0138747
SNF1LK	0.267467	3.54571	0.000449729	0.0138747
C8orf48	0.65035	3.5439	0.000452714	0.0139136
CXorf23	-0.221235	-3.53048	0.00047539	0.0145552
ENPP4	-0.43353	-3.52815	0.00047944	0.0146238
MPP5	-0.296902	-3.52356	0.000487502	0.0147763
C12orf54	0.488907	3.52323	0.000488095	0.0147763
FUCA1	-0.301974	-3.52209	0.000490106	0.0147818
COL6A3	0.435408	3.52089	0.000492257	0.0147915
CSDC2	0.22272	3.51764	0.0004981	0.0149116
PXK	-0.254147	-3.50832	0.000515206	0.0153668
PTHLH	0.656665	3.50646	0.00051867	0.0154133
DRAM	0.362856	3.50253	0.000526095	0.0155767
SLC34A2	0.507201	3.50099	0.000529048	0.0155793
SPRY1	0.407009	3.50047	0.00053004	0.0155793
KIAA0528	-0.237282	-3.4975	0.000535745	0.0156818
HRAS	0.287573	3.49664	0.000537406	0.0156818
PHF8	-0.227013	-3.49482	0.00054095	0.0157284
HAAO	0.250016	3.49287	0.000544774	0.0157828
NSF	-0.230557	-3.48799	0.000554451	0.015937
FAM36A	-0.279489	-3.48793	0.000554571	0.015937
LOC116349	-0.314082	-3.48721	0.000556012	0.015937
MEPE	0.342516	3.48577	0.000558895	0.015952
KIF3A	-0.305684	-3.4847	0.000561044	0.015952
CDGAP	0.331393	3.48397	0.000562518	0.015952
KLF7	0.373263	3.48303	0.000564426	0.015952
NCK2	0.240229	3.48151	0.000567539	0.015984
CCDC56	-0.271061	-3.47846	0.00057379	0.016104
MFAP2	0.451547	3.47668	0.000577468	0.0161296
MYL9	0.280529	3.47544	0.000580047	0.0161296
C20orf74	-0.43954	-3.47513	0.00058069	0.0161296
PCDHB18	0.263494	3.47187	0.000587523	0.0162635
FIGF	0.709349	3.46978	0.000591953	0.0162736
APBA1	0.19895	3.46904	0.000593522	0.0162736
NEK4	-0.230188	-3.46885	0.000593928	0.0162736
GGTLA1	0.261205	3.46473	0.000602762	0.0164599
TRPS1	-0.434026	-3.46276	0.00060704	0.0165056
GPR143	-0.511114	-3.46208	0.000608519	0.0165056
ZNF555	-0.214962	-3.46031	0.00061239	0.016555
RASL12	0.222632	3.45884	0.000615613	0.0165867
PHLDB1	0.212108	3.44844	0.000638928	0.0171577
LSMD1	-0.272284	-3.4473	0.000641531	0.0171705
IFRG15	-0.241517	-3.4453	0.000646135	0.0172367
TM6SF2	0.201699	3.43985	0.000658812	0.017517
RMND1	-0.518545	-3.43609	0.000667672	0.0176944
KIAA1598	-0.248755	-3.4329	0.000675316	0.0178385
SYT17	-0.626155	-3.43076	0.000680451	0.0179156
EVC2	0.388393	3.42759	0.00068842	0.0180666
OLFM2	0.242504	3.42614	0.000691712	0.0180774
NXN	0.459296	3.4255	0.000693307	0.0180774
ACTA2	0.297469	3.41991	0.000707194	0.0183789
KCNMB1	0.240163	3.41868	0.000710269	0.0183789
ZNF25	-0.213885	-3.41812	0.000711692	0.0183789
SGIP1	0.449866	3.41529	0.000718854	0.0184489
C6orf97	-0.586787	-3.41525	0.000718965	0.0184489
CAPN1	0.302495	3.41248	0.000726043	0.0185715
NTRK3	0.438017	3.41056	0.000730988	0.018639
MSRB3	0.363776	3.40043	0.000757633	0.0192577
COL6A2	0.413929	3.39905	0.000761338	0.0192912
FAP	0.525707	3.39693	0.000767055	0.019327
UNQ501	-0.306613	-3.39675	0.000767533	0.019327
COL15A1	0.364941	3.38866	0.000789729	0.0198242
MXRA8	0.434376	3.38476	0.000800629	0.0200356
TMED7	-0.212632	-3.38376	0.000803456	0.0200442
LRRIQ2	-0.26293	-3.38201	0.000808416	0.0201059
MAGEL2	0.465956	3.38004	0.000814043	0.0201234
ANKRD6	0.342624	3.38002	0.0008141	0.0201234
KIAA1109	-0.264103	-3.37801	0.000819846	0.0202037
PCMTD1	-0.292356	-3.37106	0.000840088	0.0206396
EPS8L2	0.266026	3.36628	0.000854262	0.0209242
EIF3H	-0.271906	-3.363	0.000864121	0.0210619
C6orf206	0.315594	3.36268	0.000865095	0.0210619
LOC149837	0.205429	3.35755	0.000880755	0.0213788
ZNF438	0.209679	3.35553	0.000886998	0.0214659
DAZAP2	-0.19371	-3.353	0.000894874	0.0215918
APBA2BP	-0.347959	-3.34805	0.000910445	0.0218184
ITPR1	-0.457998	-3.3477	0.000911569	0.0218184
GLT8D2	0.507066	3.34739	0.000912535	0.0218184
LRIG1	-0.381707	-3.34613	0.000916558	0.0218184
OXT	0.222908	3.34575	0.000917758	0.0218184
KIAA1244	-0.366628	-3.34328	0.000925708	0.0219428
MGLL	0.456235	3.34219	0.000929227	0.0219618
GPC4	-0.599522	-3.33885	0.000940082	0.0221536
CASK	0.314827	3.33713	0.000945728	0.0222219
KIAA1913	0.43506	3.33421	0.000955365	0.0223425
UNC45A	0.194953	3.33355	0.000957543	0.0223425
GARNL3	-0.334576	-3.33307	0.000959155	0.0223425
BGN	0.318312	3.33113	0.000965623	0.0224285
C3orf59	0.310832	3.32959	0.000970828	0.0224317
CXorf42	-0.2411	-3.32944	0.000971309	0.0224317
FILIP1L	0.360191	3.32785	0.000976688	0.0224866
ADORA1	0.515538	3.32709	0.000979252	0.0224866
HAPLN3	0.416721	3.32458	0.000987824	0.0225756
ZNF345	-0.246378	-3.32432	0.000988712	0.0225756
ZNF554	-0.21063	-3.32253	0.000994885	0.0225842
ST6GALNAC5	-0.673318	-3.32206	0.000996491	0.0225842
CITED2	-0.34139	-3.32169	0.000997775	0.0225842
CD276	0.233295	3.32097	0.00100027	0.0225842
CLEC3A	-1.29054	-3.32001	0.00100361	0.0225965
SLC25A30	0.209868	3.31685	0.00101461	0.02274
FKBP5	0.440895	3.31657	0.0010156	0.02274
CPT1A	-0.35199	-3.31514	0.00102066	0.02279
CRYGN	0.330624	3.31112	0.00103492	0.0230448
CTBP1	0.184533	3.30472	0.00105806	0.0234953
RABEP1	-0.365153	-3.30309	0.00106401	0.0235141
MYO6	-0.322685	-3.3029	0.00106472	0.0235141
NFIB	0.523241	3.29708	0.00108629	0.0238792
SEC63	-0.25484	-3.29684	0.00108716	0.0238792
PNMT	0.710053	3.29299	0.00110165	0.0241318
CYB561D2	-0.259781	-3.29187	0.00110592	0.0241598
SMPDL3B	0.411144	3.28927	0.00111586	0.0243113
PGPEP1	-0.192431	-3.28651	0.00112648	0.0244768
LXN	0.360777	3.28364	0.00113762	0.0246524
ENPP6	0.295032	3.28151	0.00114596	0.0247415
DDX17	-0.206514	-3.28103	0.00114785	0.0247415
NRBP1	0.202545	3.27784	0.00116049	0.0249474
DOPEY1	-0.223421	-3.27697	0.00116394	0.0249553
PTN	0.650187	3.27497	0.00117196	0.0250423
HOXD9	0.195159	3.27319	0.00117912	0.0250423
2014-09-04	0.273112	3.27291	0.00118024	0.0250423
ARV1	-0.247245	-3.27287	0.00118039	0.0250423
ANUBL1	-0.36182	-3.27144	0.0011862	0.0250997
CDH3	0.650407	3.26547	0.00121065	0.0255502
PTPN1	-0.398087	-3.26073	0.0012304	0.0258992
MXRA7	0.282491	3.25883	0.00123839	0.0259999
FNDC4	0.362985	3.25526	0.00125357	0.0262157
ENPEP	0.356144	3.25489	0.00125516	0.0262157
MPV17L	-0.491717	-3.25405	0.00125877	0.0262233
LOC643406	0.19919	3.24816	0.00128424	0.0266851
ACOX2	-0.782304	-3.2451	0.00129767	0.026895
GAPVD1	-0.178935	-3.24292	0.00130733	0.0270259
RCN3	0.322733	3.24177	0.00131244	0.0270625
PIB5PA	-0.38999	-3.2409	0.00131631	0.0270732
THAP6	-0.255179	-3.23544	0.00134095	0.0274511
GCNT1	0.478008	3.23453	0.00134507	0.0274511
PLA2G12A	-0.197455	-3.23445	0.00134547	0.0274511
LAMA2	0.495454	3.23383	0.00134827	0.0274511
KLHDC8A	0.244027	3.23186	0.00135734	0.0275662
SULF2	0.513021	3.22968	0.00136737	0.027598
RGPD4	-0.278203	-3.22946	0.00136839	0.027598
MKX	-0.868511	-3.2293	0.00136914	0.027598
HSPB2	0.366306	3.22469	0.00139066	0.0279318
MYOZ1	0.385866	3.22428	0.00139262	0.0279318
NAALADL1	0.257951	3.22204	0.00140318	0.028074
CMTM3	0.344138	3.22001	0.00141284	0.0281974
NKAPL	0.346768	3.21496	0.00143715	0.028612
CCDC91	-0.240386	-3.21422	0.00144072	0.0286126
NDRG4	0.467297	3.21308	0.00144626	0.0286357
C5orf24	-0.219822	-3.21253	0.00144897	0.0286357
MSI2	-0.330678	-3.20911	0.00146575	0.0288968
PRICKLE1	0.424687	3.20791	0.0014717	0.0289167
OLFML2A	0.213288	3.20746	0.00147392	0.0289167
RHOJ	0.315876	3.20673	0.00147755	0.0289178
SNTA1	-0.271744	-3.20305	0.00149598	0.0292078
SCHIP1	0.35824	3.2022	0.00150026	0.0292207
EHD3	0.235419	3.19957	0.00151357	0.0294091
REPS2	-0.557838	-3.1967	0.00152822	0.0296225
MEP1B	-0.241578	-3.19399	0.00154219	0.029768
IGFBP7	0.324808	3.19382	0.00154309	0.029768
C17orf59	-0.20986	-3.19225	0.00155122	0.0298428
PODNL1	0.285803	3.19165	0.00155435	0.0298428
SPON2	0.456225	3.19077	0.00155894	0.0298601
BBX	-0.222571	-3.18406	0.0015944	0.0304097
FBXO30	-0.243628	-3.18392	0.00159517	0.0304097
CHSY-2	0.440197	3.18301	0.0016	0.0304302
CDK2AP1	0.227145	3.18221	0.00160428	0.03044
CTAGE4	0.326662	3.18021	0.00161508	0.030573
ATP13A2	0.223697	3.17912	0.00162098	0.030613
TES	0.365145	3.17665	0.00163444	0.0307953
ARRDC2	0.218632	3.1707	0.0016672	0.031276
SESTD1	-0.316741	-3.1698	0.00167223	0.031276
METT10D	-0.186235	-3.16966	0.00167303	0.031276
CD160	0.212916	3.16923	0.00167543	0.031276
IL10RB	0.192851	3.16701	0.00168785	0.0314353
NBLA00301	0.259879	3.16337	0.00170843	0.0317453
FCHO2	-0.181597	-3.16223	0.00171494	0.0317899
STARD3	0.358611	3.16069	0.00172378	0.0317899
RBP1	0.537213	3.15986	0.00172854	0.0317899
ZNF239	-0.340067	-3.15985	0.00172859	0.0317899
LOC162073	-0.351297	-3.15952	0.00173049	0.0317899
BSN	-0.38441	-3.15472	0.00175833	0.0321606
PTGES	0.448071	3.15467	0.00175863	0.0321606
FUT2	0.359101	3.15328	0.00176678	0.0322368
RASL11B	0.428097	3.15141	0.00177776	0.032364
CD99L2	-0.24645	-3.15006	0.00178573	0.0324361
LARP4	-0.195233	-3.14856	0.00179468	0.0325256
DHCR24	-0.309197	-3.14595	0.00181026	0.0327346
FOXP4	0.200501	3.14363	0.00182423	0.0329135
LDB2	0.288989	3.13822	0.00185723	0.0334278
C1QTNF6	0.30476	3.13761	0.001861	0.0334278
PFDN1	-0.201535	-3.1358	0.00187216	0.0335536
ENPP1	-0.433407	-3.13075	0.00190367	0.0339952
NOL4	0.536729	3.1305	0.00190521	0.0339952
PTEN	0.22163	3.1252	0.00193885	0.0345192
VEZT	0.181509	3.12224	0.00195784	0.0347143
MLLT3	-0.327041	-3.12216	0.0019584	0.0347143
OAZ3	-0.313783	-3.11615	0.00199752	0.0353304
ZFP36	0.38501	3.11418	0.00201053	0.0354685
LIMCH1	-0.520114	-3.11364	0.00201411	0.0354685
MMP28	0.288695	3.11281	0.00201962	0.0354883
NIT2	-0.1767	-3.11201	0.00202494	0.0355046
HIST1H2AE	0.541167	3.11091	0.00203227	0.0355559
TSHZ3	0.368673	3.10874	0.00204677	0.0357323
C21orf55	-0.274038	-3.10447	0.00207569	0.0361591
UACA	0.200488	3.10306	0.00208528	0.0362481
ILK	0.201085	3.10203	0.00209238	0.0362934
TBCB	0.184895	3.09954	0.00210948	0.03644
RUNDC1	-0.263084	-3.09949	0.00210985	0.03644
CLDN23	0.385811	3.09876	0.00211492	0.0364497
C6orf85	-0.171485	-3.09557	0.00213711	0.0367175
CUL2	0.174953	3.09522	0.00213954	0.0367175
OR2L13	0.174514	3.09278	0.00215674	0.0369342
NPCDR1	-0.269452	-3.09126	0.00216748	0.0370396
RNF2	-0.287963	-3.08835	0.00218815	0.0373139
LYPLAL1	-0.223953	-3.08434	0.00221701	0.0377264
NICN1	-0.287488	-3.08209	0.00223331	0.0379241
LRCH1	0.192034	3.08139	0.00223847	0.0379319
LZTFL1	-0.242099	-3.07949	0.00225238	0.0380879
REEP6	-0.504838	-3.0788	0.00225743	0.0380935
KCNA1	0.260787	3.07666	0.00227323	0.0382803
TLN1	0.176903	3.07592	0.00227871	0.0382927
TNN	0.637277	3.06754	0.00234166	0.0392689
SCRN3	-0.204567	-3.06317	0.00237514	0.039748
ANKRD38	0.42216	3.06192	0.00238485	0.039828
FHOD3	0.466709	3.06016	0.00239847	0.0399729
WNT2	0.610406	3.0592	0.00240592	0.0400144
ANAPC13	-0.181217	-3.05611	0.00243014	0.0403343
KRT7	0.701054	3.05548	0.00243513	0.0403344
MTERFD3	-0.258801	-3.0503	0.00247632	0.0409326
OCRL	-0.207894	-3.04913	0.00248566	0.0410033
DERL2	-0.190484	-3.0478	0.00249643	0.0410971
REEP1	-0.569339	-3.04601	0.00251088	0.0412509
TEAD2	0.419947	3.04529	0.00251674	0.0412632
CHIC2	0.176764	3.04134	0.00254908	0.0416293
POLB	-0.326798	-3.0409	0.00255271	0.0416293
CNTN4	0.538609	3.04068	0.00255451	0.0416293
P53AIP1	0.195691	3.03882	0.00256989	0.0417956
EPB41L4B	-0.323339	-3.0374	0.00258165	0.0419025
MUT	-0.196722	-3.03651	0.00258906	0.0419386
HINT3	-0.288387	-3.03397	0.00261038	0.0421994
PHYHIP	0.335904	3.02955	0.00264772	0.0427177
AUH	-0.233189	-3.0263	0.00267558	0.0430811
ANKRD43	-0.838148	-3.02332	0.00270129	0.0434085
STAU2	-0.209353	-3.02221	0.00271096	0.0434775
DRD1IP	0.225544	3.0201	0.00272942	0.0436869
PJA2	-0.177913	-3.01903	0.00273876	0.0437498
C16orf77	0.309583	3.01835	0.00274478	0.0437596
C21orf87	-0.169779	-3.01717	0.00275516	0.0438385
SLC28A2	0.297987	3.01391	0.00278414	0.0441423
KLHL25	0.187504	3.01379	0.00278518	0.0441423
DIO1	-0.94252	-3.009	0.00282826	0.0446059
CCDC104	-0.191532	-3.00857	0.0028321	0.0446059
SPEF1	-0.284659	-3.00854	0.00283245	0.0446059
MMP19	0.203391	3.00809	0.0028365	0.0446059
FLJ44635	0.225072	3.00727	0.00284396	0.0446364
CA6	0.199055	3.0061	0.00285461	0.0447167
TGIF1	0.233272	3.00247	0.0028879	0.0451507
RNPEPL1	0.177586	3.00176	0.00289442	0.0451653
C4orf16	-0.225301	-3.00066	0.00290469	0.0452381
JAM2	0.371146	2.99938	0.00291651	0.0452698
COL22A1	0.214132	2.99923	0.00291792	0.0452698
CMTM5	0.214598	2.99617	0.0029466	0.0455495
C6orf70	-0.203427	-2.9961	0.00294722	0.0455495
HPN	-0.485322	-2.99182	0.0029877	0.0459392
FAM103A1	0.192906	2.99033	0.00300195	0.0459392
GABPA	-0.185175	-2.99003	0.0030048	0.0459392
GUCY1B3	0.329909	2.98999	0.00300521	0.0459392
TMEM157	-0.269514	-2.98977	0.00300727	0.0459392
CTSF	-0.314243	-2.98906	0.00301409	0.0459392
THY1	0.288924	2.9885	0.00301947	0.0459392
ANGPTL2	0.360561	2.98713	0.00303264	0.0459392
TMEM129	-0.204346	-2.98699	0.00303396	0.0459392
ARL8B	-0.166092	-2.98689	0.00303498	0.0459392
C6orf72	-0.192538	-2.98684	0.00303546	0.0459392
SRPX2	0.39929	2.9863	0.00304065	0.0459392
KLF9	0.246884	2.98498	0.00305343	0.0459392
ACYP2	-0.234117	-2.98497	0.00305359	0.0459392
SLFN13	0.476674	2.98455	0.00305769	0.0459392
FBLN5	0.324826	2.98188	0.0030837	0.046244
ALDH3A2	-0.376388	-2.98111	0.00309124	0.0462713
SVIL	0.279121	2.98023	0.00309987	0.0463147
SKIP	0.18981	2.9762	0.00313982	0.0466501
LMOD1	0.275643	2.97611	0.00314074	0.0466501
HN1	0.326489	2.97569	0.0031449	0.0466501
SIRPA	0.240841	2.97564	0.0031454	0.0466501
C16orf30	0.302447	2.97424	0.00315942	0.0467721
TMEM110	-0.238725	-2.97052	0.00319684	0.0472396
TRAF7	0.251468	2.96443	0.00325906	0.0480652
CSNK1G3	-0.190785	-2.96389	0.0032646	0.0480652
SCN4B	0.416831	2.96003	0.0033047	0.0485671
F3	0.507087	2.9583	0.00332279	0.0487443
DNAJB5	0.226227	2.95727	0.00333364	0.0487702
FZD7	0.406252	2.95699	0.00333663	0.0487702
MANEA	-0.216617	-2.9555	0.00335231	0.04886
AP1G2	0.206958	2.95526	0.00335485	0.04886
TMF1	-0.167279	-2.95352	0.00337326	0.0490397
F7	-0.34477	-2.95226	0.00338671	0.0491422
REM1	0.236815	2.95165	0.0033932	0.0491422
KBTBD10	-0.348844	-2.95115	0.00339855	0.0491422
CAPNS1	0.197719	2.95057	0.00340487	0.0491456
ATP6V0D2	0.430578	2.94892	0.00342259	0.0492969
EPHA1	0.228349	2.94846	0.00342755	0.0492969
TUSC2	-0.159959	-2.94621	0.00345184	0.0495581
MED23	-0.188794	-2.9447	0.00346832	0.0497064
PPIL6	-0.291954	-2.93908	0.00353011	0.0505025
CHI3L1	0.499038	2.93789	0.00354333	0.050602
CASC1	-0.466267	-2.93652	0.00355865	0.050654
PTK7	0.351175	2.93644	0.0035595	0.050654
TIE1	0.237638	2.93559	0.00356903	0.0507003
CCDC102B	0.291818	2.9335	0.00359252	0.0509445
DAXX	0.18709	2.93202	0.00360919	0.0509978
COG8	0.170374	2.93179	0.00361186	0.0509978
C14orf118	0.192166	2.93149	0.00361521	0.0509978
PRKAR1A	0.21206	2.92948	0.003638	0.0512299
PPP1R10	0.165849	2.92626	0.00367486	0.051659
SAP30BP	0.179718	2.92514	0.0036878	0.0517509
PDGFD	0.362672	2.92257	0.00371763	0.0520034
C3orf25	-0.251293	-2.92238	0.00371977	0.0520034
FAM8A1	-0.207439	-2.92192	0.0037251	0.0520034
AR	-0.459341	-2.92001	0.00374747	0.0522256
TMBIM4	-0.181875	-2.91912	0.00375788	0.0522805
ALAS1	-0.170534	-2.91513	0.00380497	0.0528446
OR4N4	-0.188816	-2.91335	0.00382619	0.0530481
CCL21	0.291692	2.91199	0.0038425	0.0531832
SNX21	-0.175073	-2.90876	0.00388132	0.0535273
FMO2	0.341649	2.90856	0.0038838	0.0535273
EGLN2	-0.253601	-2.90827	0.00388724	0.0535273
SH3PX3	0.158094	2.90709	0.00390158	0.0536335
SYNE1	0.205913	2.90597	0.00391522	0.0536911
UNQ9438	-0.160681	-2.90541	0.00392205	0.0536911
KRAS	-0.225585	-2.90511	0.0039257	0.0536911
HES4	0.272752	2.90254	0.00395726	0.0539025
CLPS	0.19549	2.90228	0.00396046	0.0539025
ADAMTS4	0.236957	2.90222	0.00396116	0.0539025
CPSF3L	0.179392	2.90035	0.00398422	0.0541252
NOVA1	-0.581559	-2.8967	0.00402971	0.0544659
C21orf51	-0.178126	-2.89644	0.00403292	0.0544659
FKSG2	0.232782	2.89623	0.0040356	0.0544659
ALG10	-0.229725	-2.89617	0.00403626	0.0544659
CRABP2	-0.409576	-2.89414	0.00406187	0.0547201
LOC285141	-0.539327	-2.8926	0.00408132	0.0548907
MXRA5	0.39998	2.88992	0.00411536	0.0551909
GLRX	-0.388909	-2.88977	0.0041173	0.0551909
HOXD8	0.48602	2.88642	0.00416013	0.0556202
RNF170	-0.2551	-2.88619	0.00416309	0.0556202
NHS	0.402916	2.88534	0.00417406	0.0556748
C10orf10	0.357291	2.8791	0.00425548	0.0565803
RASEF	-0.453706	-2.87848	0.00426366	0.0565803
KIF3C	0.298372	2.8781	0.00426861	0.0565803
BAIAP3	-0.490255	-2.878	0.00426995	0.0565803
UQCRQ	-0.252254	-2.87595	0.00429703	0.0568459
DBI	-0.281408	-2.87302	0.00433603	0.0572682
TPT1	0.206289	2.86997	0.00437704	0.057695
MRCL3	0.162844	2.86956	0.00438262	0.057695
CCDC127	-0.172097	-2.86773	0.00440744	0.0579274
JOSD2	0.187701	2.86608	0.00442981	0.0581269
HNF4G	0.186484	2.86516	0.00444237	0.0581972
DLL1	0.187081	2.86434	0.00445367	0.0582178
ZFHX4	0.411751	2.86399	0.00445835	0.0582178
CTDSPL	-0.222288	-2.86329	0.00446806	0.0582298
ADAMTS5	0.427571	2.86245	0.00447963	0.0582298
HOXA9	0.463285	2.86236	0.00448087	0.0582298
SLC25A17	-0.202034	-2.86161	0.00449123	0.0582707
ACVR2A	0.229891	2.85821	0.00453836	0.0587763
WWOX	-0.390395	-2.8575	0.00454821	0.0587763
RBMS3	0.343753	2.85633	0.00456459	0.0587763
ITGB6	0.559918	2.85623	0.00456606	0.0587763
EFNB2	0.320849	2.85619	0.00456656	0.0587763
FAM130A1	-0.215978	-2.85552	0.00457596	0.0588037
RIN3	0.247448	2.85453	0.00458998	0.0588901
TBX15	0.251572	2.85341	0.00460576	0.058999
EGF	-0.661516	-2.85265	0.00461649	0.0590428
NRIP3	-0.427916	-2.85119	0.00463724	0.0592146
RNF167	-0.173068	-2.85053	0.00464655	0.0592399
PREPL	-0.15716	-2.8476	0.00468856	0.0596813
MYADM	0.169961	2.84571	0.00471572	0.0599326
HIST1H3F	0.222474	2.84381	0.00474326	0.060188
FBLN2	0.373756	2.84167	0.00477444	0.0603212
CRISPLD2	0.248664	2.84113	0.0047823	0.0603212
NDUFB1	-0.231357	-2.84106	0.00478329	0.0603212
SH3BGRL	-0.517751	-2.84104	0.00478361	0.0603212
FOXP1	-0.2301	-2.83833	0.00482345	0.0606402
ZNF688	-0.18865	-2.83749	0.00483577	0.0606402
C9orf123	-0.205211	-2.83726	0.00483916	0.0606402
SLC5A7	-0.251186	-2.83679	0.0048461	0.0606402
FSIP1	0.730112	2.83639	0.0048521	0.0606402
LASS4	-0.290943	-2.83626	0.00485392	0.0606402
NEO1	0.322041	2.83569	0.00486247	0.0606534
VCAN	0.448424	2.8348	0.00487562	0.0607236
KLHL2	0.289219	2.83407	0.00488653	0.0607659
PTH2R	0.397299	2.83167	0.00492245	0.0611186
MAP3K8	0.390454	2.83016	0.00494511	0.0613057
2014-09-14	-0.177343	-2.82929	0.00495833	0.0613755
OIT3	0.299735	2.82676	0.00499659	0.0616486
SMYD2	0.207139	2.82661	0.00499889	0.0616486
RNF39	0.373787	2.82611	0.0050066	0.0616486
IL31	0.363048	2.82548	0.00502281	0.0616486
ELOVL1	0.195584	2.82558	0.00501469	0.0616486
C9orf52	-0.368732	-2.82447	0.00503163	0.0616486
RBED1	-0.161847	-2.82433	0.00503379	0.0616486
CCIN	0.20713	2.82316	0.00505165	0.0617232
SMPD2	-0.194367	-2.82294	0.00505515	0.0617232
PARP11	-0.228773	-2.82082	0.00508786	0.0619069
CECR6	-0.363725	-2.82068	0.00509003	0.0619069
C11orf45	0.273579	2.82047	0.00509317	0.0619069
C3orf64	0.212728	2.81915	0.00511368	0.0620628
CHGA	0.398071	2.81726	0.0051431	0.0622879
MCF2L	0.191552	2.81697	0.00514763	0.0622879
WDR5B	-0.207894	-2.81497	0.005179	0.0625738
BPI	0.207073	2.81383	0.00519691	0.0626965
TBX5	0.299221	2.81328	0.00520563	0.0627081
GDAP1	-0.516007	-2.8123	0.00522123	0.0627147
GNMT	-0.458669	-2.81227	0.0052217	0.0627147
C1orf25	-0.193051	-2.81007	0.00525657	0.0630398
CADM4	-0.2227	-2.80954	0.00526511	0.0630487
CAPZA3	0.236793	2.80835	0.00528405	0.0631819
P4HA3	0.330156	2.80675	0.00530979	0.0633096
TAF3	-0.200516	-2.80632	0.0053167	0.0633096
NNMT	0.38298	2.80586	0.00532409	0.0633096
DNAJA4	0.343626	2.80564	0.00532767	0.0633096
ANK3	0.362753	2.80525	0.00533389	0.0633096
KLK4	0.263655	2.80209	0.0053852	0.0637236
JARID1A	-0.159189	-2.80184	0.00538921	0.0637236
DUSP1	0.385881	2.80164	0.00539242	0.0637236
MAPKAPK2	0.192585	2.80068	0.00540822	0.063817
BTN1A1	0.190657	2.79343	0.00552798	0.065135
TIAM2	0.324875	2.79281	0.00553825	0.0651611
GFPT2	0.298739	2.78808	0.00561786	0.0659382
MAGIX	-0.270854	-2.78761	0.00562568	0.0659382
CCDC101	-0.213909	-2.78718	0.00563297	0.0659382
OTUD7B	-0.202857	-2.78672	0.00564089	0.0659382
AEBP1	0.376556	2.78647	0.00564508	0.0659382
HSD17B4	-0.223994	-2.78585	0.00565558	0.0659655
PEX12	-0.222894	-2.78434	0.00568146	0.0661718
IGKC	0.611125	2.78178	0.00572526	0.066586
C10orf126	-0.325812	-2.78117	0.00573684	0.0666248
MRPL54	-0.171473	-2.78054	0.00574668	0.0666317
TTC3	-0.201082	-2.77992	0.00575751	0.0666317
ETFDH	-0.19449	-2.77965	0.00576217	0.0666317
RIMS4	0.459537	2.77762	0.00579733	0.0669426
CDKL3	-0.208142	-2.77536	0.0058368	0.0673022
CDH1	0.544364	2.77184	0.00589881	0.0677852
LOC441150	-0.229431	-2.77169	0.00590151	0.0677852
SOX4	0.278786	2.77156	0.00590384	0.0677852
TBC1D1	0.228291	2.77031	0.00592597	0.0679428
DCDC5	-0.393433	-2.76939	0.0059424	0.0680345
DNASE2	-0.171962	-2.76835	0.00596094	0.0681504
PADI2	0.329207	2.76778	0.00597107	0.0681697
MYH9	0.199907	2.76685	0.00598763	0.0682536
GGA2	-0.205044	-2.76643	0.0059953	0.0682536
OTUD3	-0.211053	-2.76511	0.00601889	0.0684257
DNMT3A	0.179237	2.76388	0.00604114	0.0685822
RRAGB	-0.242366	-2.76289	0.00605914	0.0686901
WRB	-0.195152	-2.76161	0.00608226	0.0688556
EN1	0.458839	2.75917	0.0061269	0.0691527
GJB6	0.312354	2.75883	0.00613315	0.0691527
ANKRD42	-0.213117	-2.75838	0.00614138	0.0691527
ADAMTS2	0.240195	2.75805	0.00614744	0.0691527
RBBP9	-0.186679	-2.75784	0.00615128	0.0691527
LRRC51	-0.246096	-2.75618	0.00618176	0.0693989
DYNC1LI2	0.176859	2.75559	0.00619271	0.0694254
TNFAIP2	-0.236083	-2.75401	0.00622202	0.0696573
FLJ38596	-0.238551	-2.75155	0.00626786	0.0700735
PRPF31	0.154528	2.75089	0.00628021	0.0701145
STMN2	0.364353	2.74971	0.00630226	0.0702467
TOM1L1	0.321531	2.74933	0.00630943	0.0702467
ATF3	0.375306	2.74806	0.00633338	0.0704163
DSG2	0.269902	2.74559	0.0063801	0.0707568
KLRB1	0.549252	2.74508	0.00638975	0.0707568
C4orf32	-0.337722	-2.74506	0.00639026	0.0707568
CBX1	-0.278894	-2.74368	0.00641655	0.0707957
ALG14	-0.185099	-2.74345	0.0064209	0.0707957
PRKAR2B	-0.445136	-2.74319	0.00642574	0.0707957
FLJ14213	0.246235	2.74303	0.0064288	0.0707957
SVIP	-0.279357	-2.74141	0.00645999	0.0709621
CYB5R1	-0.229402	-2.74083	0.00647111	0.0709621
CYP7B1	0.352591	2.74076	0.00647245	0.0709621
BLZF1	-0.165278	-2.74042	0.00647903	0.0709621
AMELX	0.151175	2.73809	0.00652402	0.0713152
C10orf11	-0.341782	-2.73738	0.00653767	0.0713152
HLCS	-0.164654	-2.73738	0.00653774	0.0713152
TRIM69	0.164994	2.73631	0.00655846	0.0713768
POPDC2	0.186225	2.73618	0.00656105	0.0713768
PLAT	0.507198	2.73523	0.00657954	0.0714818
ODZ4	0.320599	2.73361	0.00661139	0.0717313
TFPT	0.225094	2.73135	0.00665577	0.072116
RARB	0.332365	2.72974	0.00668752	0.0722885
C8orf53	-0.291649	-2.72964	0.00668957	0.0722885
NEU2	0.18692	2.7267	0.00675022	0.0727494
SMYD1	0.247454	2.72815	0.00671912	0.0725109
CD164	-0.192733	-2.72543	0.00677343	0.0729024
PALLD	0.283622	2.72454	0.00679142	0.0729987
OLFM4	0.763195	2.72357	0.00681097	0.0730572
ACBD3	-0.198932	-2.72298	0.00682274	0.0730572
ARHGAP1	0.152299	2.72292	0.00682397	0.0730572
CEECAM1	0.234265	2.72234	0.00683566	0.0730855
KIF9	-0.209402	-2.72174	0.00684781	0.0730913
SLIT2	0.34349	2.72142	0.00685429	0.0730913
MED19	-0.167191	-2.72014	0.0068802	0.073271
PAIP2	-0.195805	-2.71844	0.006915	0.0735446
RUNX1	0.362652	2.71738	0.00693671	0.0736786
SLC35E3	-0.247266	-2.71606	0.00696369	0.0738681
PCDHB12	0.295121	2.71288	0.00702937	0.0744671
LDHD	-0.349246	-2.71079	0.00707282	0.0747259
BCKDHB	-0.226712	-2.71066	0.00707543	0.0747259
SULF1	0.414033	2.70995	0.00709022	0.0747259
DYNLT1	-0.157135	-2.70993	0.00709078	0.0747259
DUSP8	0.282106	2.70855	0.00711966	0.0749326
DENND1B	-0.403118	-2.70798	0.00713155	0.0749601
PRKCDBP	0.265873	2.70697	0.00715275	0.0750853
ACAA1	-0.181223	-2.70592	0.00717488	0.0752199
CX3CL1	0.268291	2.70474	0.00719981	0.0752786
PNLDC1	0.296852	2.70473	0.0072002	0.0752786
HOMER2	0.358518	2.70434	0.00720842	0.0752786
OGN	0.73448	2.70388	0.00721825	0.075284
FAM26B	0.206138	2.70319	0.00723278	0.0753383
LIMS2	0.272573	2.70262	0.00724487	0.0753672
TESK2	-0.326792	-2.69884	0.00732579	0.076111
ENPP5	-0.54246	-2.69714	0.00736243	0.0763227
GAA	-0.212523	-2.69702	0.00736505	0.0763227
SFT2D2	0.22329	2.69635	0.00737958	0.0763754
CYLC1	-0.290355	-2.69381	0.00743706	0.0768212
TTC18	-0.435653	-2.6935	0.00744166	0.0768212
C3orf19	-0.191367	-2.6922	0.00747006	0.0769833
MGC50559	-0.202086	-2.69149	0.00748564	0.0769833
SERPINA12	0.176675	2.69147	0.00748594	0.0769833
C5orf27	0.169318	2.68784	0.0075659	0.0777067
HSPA9	-0.155644	-2.68697	0.00758526	0.0778067
PCDHB11	0.337927	2.68579	0.00761148	0.0779767
IL7R	0.580383	2.68374	0.00765732	0.078347
NPEPPS	-0.191009	-2.68139	0.0077102	0.0785338
BMF	0.190105	2.68136	0.00771081	0.0785338
SCCPDH	-0.279365	-2.6813	0.00771204	0.0785338
RAPGEF2	0.149385	2.6804	0.00773251	0.0785338
LLGL2	0.246927	2.67955	0.00775171	0.0785338
CMTM1	0.18912	2.67938	0.00775548	0.0785338
LSDP5	-0.354971	-2.6793	0.00775739	0.0785338
TUSC4	-0.158836	-2.67917	0.00776026	0.0785338
MGP	-0.341389	-2.67889	0.00776649	0.0785338
BIRC4	-0.209881	-2.67862	0.00777274	0.0785338
FLJ45803	0.304833	2.67791	0.00778886	0.0785984
ZNF132	0.215346	2.67684	0.00781317	0.0787455
ZNF540	-0.344613	-2.67474	0.00786125	0.0790812
SLC27A1	-0.154699	-2.67453	0.00786605	0.0790812
CDH11	0.415119	2.67338	0.00789255	0.0792491
C5orf35	-0.273413	-2.66824	0.00801164	0.0803175
SLC16A8	0.207653	2.66793	0.00801884	0.0803175
SELK	-0.162287	-2.66701	0.00804019	0.0803673
FARP1	0.252761	2.66686	0.00804369	0.0803673
POSTN	0.498901	2.66306	0.00813304	0.0811597
ALDH1A3	0.418012	2.66246	0.00814745	0.0812033
CENTG1	0.181825	2.66125	0.00817598	0.0813762
TPST2	-0.243894	-2.66088	0.00818494	0.0813762
C11orf71	-0.207857	-2.6593	0.00822255	0.0816497
STK31	0.534712	2.65844	0.00824299	0.0817184
MARVELD1	0.258004	2.65816	0.00824968	0.0817184
SFRP2	0.584573	2.65322	0.00836875	0.0827964
FAM126B	-0.210086	-2.65256	0.00838469	0.0828527
KIAA0152	-0.171512	-2.64932	0.00846371	0.0835314
TPSAB1	-0.283396	-2.64753	0.00850778	0.0838639
RP1	0.387646	2.64663	0.00853129	0.0839932
PCGF2	0.211914	2.64607	0.00854392	0.0839971
KLHDC2	-0.192029	-2.64554	0.00855679	0.0839971
COL16A1	0.334361	2.6453	0.00856286	0.0839971
PPAPDC1A	0.538847	2.64212	0.00864192	0.0846699
LOC201229	-0.283392	-2.64093	0.00867173	0.0846822
FAM46B	-0.448133	-2.64015	0.00869108	0.0846822
MYH8	0.175201	2.63988	0.008698	0.0846822
ZNF517	-0.175103	-2.63966	0.00870362	0.0846822
ZMYND12	-0.363028	-2.63962	0.00870447	0.0846822
ATG4A	-0.151304	-2.63956	0.00870604	0.0846822
SPSB1	0.244106	2.63547	0.00880938	0.0855844
NOS2A	0.247196	2.63354	0.00885839	0.0859573
ZBTB4	-0.191319	-2.63221	0.00889248	0.0861846
PCDHB10	0.401063	2.63062	0.0089333	0.0861969
PTPLAD2	-0.449024	-2.63033	0.00894079	0.0861969
ZNF37A	-0.173823	-2.63002	0.00894883	0.0861969
CLUL1	-0.490813	-2.6297	0.00895699	0.0861969
WIF1	0.411665	2.62931	0.00896701	0.0861969
C10orf46	-0.15993	-2.62931	0.00896711	0.0861969
GLOD4	-0.155669	-2.62926	0.0089684	0.0861969
HOPX	0.223933	2.6281	0.00899822	0.0863807
CGNL1	-0.435795	-2.62597	0.00905354	0.0868087
TMEM111	-0.164188	-2.62448	0.0090925	0.087079
SLC35A1	-0.203163	-2.62225	0.00915086	0.0875342
PPM1J	-0.353402	-2.61898	0.0092372	0.0882557
ARHGAP24	0.241918	2.61666	0.0092988	0.0887393
HPGD	0.373366	2.61449	0.00935696	0.089189
KIAA1183	0.147165	2.61365	0.00937931	0.0892968
RGPD5	-0.187515	-2.61324	0.00939045	0.0892977
WDR31	-0.229974	-2.61232	0.00941528	0.0894286
ANXA13	0.361501	2.61121	0.00944509	0.0896064
RAB11FIP2	-0.158386	-2.60864	0.0095149	0.0900639
IAPP	-0.179235	-2.60849	0.00951891	0.0900639
OXR1	-0.21174	-2.60806	0.0095308	0.0900639
SEC11C	-0.256611	-2.60738	0.00954914	0.0900639
RNASE4	-0.344358	-2.60718	0.00955478	0.0900639
CD22	0.287178	2.60683	0.00956414	0.0900639
DSTN	-0.222806	-2.60657	0.00957131	0.0900639
C8orf4	0.585678	2.60479	0.00962013	0.090418
HTRA1	0.323732	2.60406	0.00964033	0.0905027
ATP6V1B1	0.36625	2.60222	0.00969115	0.0908161
MAP7	-0.252326	-2.60203	0.00969619	0.0908161
PFN4	-0.221777	-2.60162	0.00970776	0.0908192
SLC4A7	-0.35797	-2.6004	0.0097415	0.0910295
BHLHB5	0.275121	2.59915	0.00977636	0.0912498
SASH1	-0.344544	-2.5987	0.00978895	0.0912619
SUSD2	0.294817	2.59752	0.00982195	0.091464
C1orf90	0.164646	2.59672	0.00984434	0.0914729
AXUD1	0.21877	2.59667	0.00984554	0.0914729
KIT	0.548587	2.5948	0.00989814	0.0916249
MANBA	-0.220311	-2.59451	0.00990642	0.0916249
HOOK3	-0.231062	-2.59438	0.00991025	0.0916249
RTKN	0.166784	2.59431	0.009912	0.0916249
GGT6	-0.259012	-2.5937	0.00992944	0.0916249
TM4SF4	0.264143	2.59368	0.0099299	0.0916249
CNDP1	0.293963	2.58942	0.0100511	0.0925693
RSPH1	-0.348005	-2.58927	0.0100552	0.0925693
COL5A1	0.362543	2.58726	0.010113	0.0929115
C1GALT1C1	-0.169349	-2.58628	0.010141	0.0929115
INSM1	-0.618847	-2.58613	0.0101453	0.0929115
ALDH18A1	-0.221565	-2.58604	0.010148	0.0929115
RARRES3	-0.284441	-2.58598	0.0101498	0.0929115
PRND	0.392422	2.58301	0.0102358	0.0935266
INSR	-0.197885	-2.58286	0.0102401	0.0935266
PLTP	0.301309	2.5818	0.0102708	0.0937005
C16orf53	-0.179452	-2.57972	0.0103317	0.0941498
VSTM2A	0.506285	2.57637	0.0104331	0.094647
RAP2A	0.184429	2.57797	0.0103831	0.0945118
TMEM141	-0.191536	-2.57744	0.0103986	0.0945468
SPATA20	0.274138	2.57655	0.0104249	0.094647
AGRN	0.207858	2.57467	0.0104806	0.0949716
EZH1	-0.14951	-2.5739	0.0105035	0.094986
DACT1	0.333869	2.57382	0.0105057	0.094986
PCSK6	0.445168	2.57324	0.0105232	0.0950383
GLUD1	-0.19963	-2.57196	0.0105612	0.0952748
MMP2	0.33591	2.57081	0.0105956	0.0954784
ITGB5	0.244915	2.56946	0.0106361	0.0957368
ASH1L	-0.207995	-2.56713	0.0107064	0.0962625
DNASE1L3	0.452096	2.56601	0.0107404	0.0963944
PEX11G	-0.188569	-2.56586	0.0107449	0.0963944
RUSC1	0.219427	2.56298	0.0108328	0.0968108
IGFBP5	-0.458712	-2.56273	0.0108404	0.0968108
ACTN4	0.151908	2.56238	0.0108508	0.0968108
UBE2W	-0.191005	-2.56234	0.0108522	0.0968108
OR4Q3	-0.149061	-2.56172	0.0108712	0.0968108
C20orf82	0.425423	2.56149	0.0108782	0.0968108
ACVR1	0.174788	2.5612	0.0108873	0.0968108
PXDN	0.272162	2.56037	0.0109127	0.0968108
TMEM187	-0.172067	-2.56031	0.0109145	0.0968108
UPB1	0.141106	2.55997	0.0109251	0.0968108
EPN1	0.146676	2.55972	0.0109326	0.0968108
TCEA3	-0.229222	-2.55964	0.0109351	0.0968108
LOC401052	-0.309495	-2.55837	0.0109742	0.097051
FXC1	-0.169556	-2.55793	0.0109879	0.0970661
NEU1	-0.176705	-2.55653	0.0110313	0.0973432
GAS6	0.288252	2.55344	0.0111277	0.0980865
LHFP	0.256144	2.55242	0.0111596	0.0982253
KCTD2	0.177757	2.55216	0.0111678	0.0982253
CTAGE6	0.157056	2.55068	0.0112144	0.0985283
MYST2	0.224408	2.54416	0.0114216	0.10024
FOXO1	0.234757	2.54321	0.0114521	0.100364
ZNF281	-0.233068	-2.5428	0.0114654	0.100364
TMEM40	0.463835	2.54228	0.0114821	0.100364
SPARCL1	0.204773	2.54217	0.0114854	0.100364
CHPF	0.223476	2.54111	0.0115197	0.100555
IL17RC	-0.203648	-2.53956	0.0115697	0.100786
AZGP1	-0.337452	-2.53952	0.0115712	0.100786
TCEAL1	-0.383281	-2.53834	0.0116093	0.100925
GCDH	-0.171005	-2.53826	0.011612	0.100925
HRBL	-0.140884	-2.53774	0.0116289	0.100962
DEXI	-0.149772	-2.53672	0.0116622	0.101143
HN1L	-0.167139	-2.53612	0.0116819	0.101191
EHF	-0.686624	-2.53543	0.0117042	0.101191
STAB2	0.251834	2.53505	0.0117169	0.101191
GABRA6	-0.149629	-2.53502	0.0117178	0.101191
ARHGDIB	-0.314852	-2.52992	0.011886	0.102511
TSTA3	0.252387	2.52904	0.0119152	0.102511
NUPR1	-0.234048	-2.52896	0.0119181	0.102511
ARF4	-0.160085	-2.52886	0.0119214	0.102511
MAP1LC3A	0.2188	2.52606	0.012015	0.103206
C20orf103	0.45157	2.52443	0.0120694	0.103564
DGKZ	0.15433	2.52372	0.0120936	0.103661
HMGB1	0.148106	2.52303	0.0121167	0.103749
MLLT4	-0.26275	-2.52009	0.0122165	0.104493
BHLHB3	0.389573	2.51917	0.0122478	0.104617
ZNF527	-0.142071	-2.5189	0.0122569	0.104617
C8orf73	0.245583	2.51819	0.0122811	0.104672
RALGPS2	-0.286683	-2.51796	0.0122892	0.104672
C2orf37	-0.171386	-2.51618	0.01235	0.105079
ACAN	-0.284813	-2.51546	0.0123748	0.10518
FKBP9L	0.182442	2.51445	0.0124097	0.105262
OLFML2B	0.202279	2.51392	0.0124279	0.105262
IGSF3	0.283612	2.51377	0.012433	0.105262
RTN4RL1	-0.269382	-2.51361	0.0124387	0.105262
HEBP2	-0.20064	-2.51329	0.0124496	0.105262
SLC10A3	0.157171	2.51109	0.0125262	0.105799
SLC44A5	-0.457156	-2.51063	0.0125436	0.105835
HDHD2	-0.194737	-2.50995	0.0125656	0.10591
C10orf35	-0.249022	-2.50789	0.0126379	0.106386
C1S	0.445179	2.50759	0.0126484	0.106386
SORBS3	0.161839	2.5059	0.0127077	0.106774
ABCC13	0.55978	2.50449	0.0127574	0.106998
DYNLRB2	-0.430662	-2.5044	0.0127609	0.106998
GOLM1	-0.361425	-2.50398	0.0127754	0.107009
CCDC9	0.145576	2.50333	0.0127987	0.107093
NR4A1	0.238374	2.50048	0.0129	0.107829
C22orf29	-0.169578	-2.50005	0.0129152	0.107845
SOX7	0.191713	2.49914	0.012948	0.108007
PRIMA1	0.252096	2.49825	0.0129797	0.10816
NEXN	0.338627	2.49755	0.0130051	0.108259
C6orf91	-0.334216	-2.49569	0.0130752	0.108386
TCTA	-0.156851	-2.49708	0.0130218	0.108287
SCUBE3	-0.280305	-2.49619	0.0130541	0.108386
SLC4A3	0.300112	2.49547	0.0130799	0.108386
CAPN7	-0.139537	-2.49499	0.0130975	0.108386
C19orf63	0.162119	2.4949	0.0131007	0.108386
ADORA2A	0.363207	2.49368	0.0131447	0.108564
TMEM9B	-0.184743	-2.49355	0.0131495	0.108564
ZSWIM3	-0.177344	-2.49319	0.0131625	0.108564
DAPL1	0.719453	2.49226	0.0131966	0.108668
C14orf44	-0.26349	-2.4916	0.0132207	0.108668
RGS19	0.201063	2.49149	0.0132246	0.108668
KIAA2022	-0.424185	-2.49129	0.013232	0.108668
HIST1H2BI	0.318467	2.491	0.0132424	0.108668
KCND3	-0.207127	-2.49043	0.0132632	0.108702
RRAS	0.177281	2.48987	0.0132837	0.108702
PIH1D2	-0.329699	-2.48966	0.0132915	0.108702
MMP26	0.256234	2.48942	0.0133003	0.108702
SERP1	-0.20894	-2.48527	0.0134532	0.109656
CYP1B1	0.441812	2.48524	0.0134544	0.109656
EGR3	0.525895	2.48515	0.0134578	0.109656
LRP6	-0.205804	-2.48197	0.0135761	0.110509
ENTPD5	-0.281935	-2.48157	0.0135912	0.11052
C18orf34	0.401718	2.481	0.0136126	0.110583
DCI	-0.204067	-2.48025	0.0136406	0.110685
ITGA10	0.192657	2.47996	0.0136531	0.110685
ACOT6	-0.316336	-2.47957	0.0136662	0.110685
ZNF319	0.158996	2.47914	0.0136824	0.110705
ADAM32	0.40311	2.47752	0.0137435	0.110953
CYP2A6	-0.59953	-2.47743	0.0137467	0.110953
PIN4	-0.22812	-2.47723	0.0137542	0.110953
CXorf36	0.222971	2.47625	0.0137914	0.111116
GLT6D1	-0.254269	-2.47597	0.0138019	0.111116
PLA2G10	0.494627	2.47512	0.0138343	0.111266
C20orf3	-0.215044	-2.47471	0.01385	0.111282
LRRC32	0.197577	2.47417	0.0138705	0.111336
RSPH3	-0.197076	-2.47268	0.0139273	0.111681
TNRC15	-0.201939	-2.47127	0.0139813	0.111923
IL16	0.216294	2.47068	0.0140039	0.111923
ZNF750	-0.43301	-2.47067	0.0140044	0.111923
ABCA8	0.464589	2.47037	0.014016	0.111923
C1orf113	-0.281037	-2.46965	0.0140435	0.111923
CNIH2	0.164594	2.46957	0.0140467	0.111923
IGFBP4	0.284629	2.46872	0.0140794	0.111923
CGN	-0.277532	-2.46843	0.0140904	0.111923
ZNF292	-0.198273	-2.46824	0.0140979	0.111923
RNF19B	0.167411	2.46806	0.0141048	0.111923
HIST1H2BE	0.323277	2.46793	0.0141098	0.111923
OSGIN2	-0.215934	-2.46442	0.0142464	0.112895
FAIM3	0.228567	2.4631	0.0142979	0.113193
GKAP1	-0.205009	-2.46194	0.0143432	0.113368
FAM110B	-0.322144	-2.46182	0.0143481	0.113368
YIPF6	-0.17948	-2.45701	0.0145379	0.114726
LAMA3	0.382816	2.45674	0.0145484	0.114726
TNIP1	0.144258	2.45566	0.0145914	0.114925
SLC7A8	-0.288609	-2.45539	0.014602	0.114925
DECR1	-0.233276	-2.45265	0.0147119	0.115677
ZC3H6	-0.242244	-2.45198	0.0147387	0.115754
C10orf82	0.841553	2.45155	0.0147559	0.115754
ERC1	-0.19619	-2.45133	0.0147646	0.115754
LIG3	-0.183358	-2.45019	0.0148108	0.116003
RARRES1	0.502414	2.44911	0.0148545	0.116233
FRZB	0.275608	2.4478	0.0149076	0.116536
QSOX1	-0.264486	-2.44628	0.0149694	0.116906
NCDN	0.169941	2.44582	0.0149882	0.11694
RAB3GAP2	-0.154756	-2.44325	0.0150935	0.117647
RHOD	0.252076	2.44205	0.0151427	0.117917
PTMA	0.136499	2.44047	0.0152076	0.118309
RCP9	-0.232062	-2.43818	0.0153026	0.118852
GFER	-0.183804	-2.43808	0.0153068	0.118852
NDUFA2	-0.161995	-2.43763	0.0153257	0.118884
DVL3	0.16175	2.43621	0.0153846	0.119227
FAM26E	0.250264	2.43413	0.0154717	0.119787
FN1	0.35687	2.43317	0.0155118	0.119983
C17orf68	-0.17894	-2.43135	0.0155885	0.120461
MEX3C	0.170916	2.43008	0.0156426	0.120599
BAZ1A	0.161009	2.42995	0.015648	0.120599
CNTD1	-0.362932	-2.42965	0.0156607	0.120599
DTNB	-0.177936	-2.42952	0.0156661	0.120599
NUP133	-0.171095	-2.42831	0.0157176	0.12088
WISP3	0.549394	2.42779	0.0157414	0.120948
SSR1	-0.18101	-2.42682	0.0157811	0.121138
NSUN7	-0.369796	-2.42643	0.0157976	0.121145
ARL9	0.416859	2.4261	0.0158119	0.121145
SYT11	0.19429	2.424	0.0159019	0.121719
HSPB1	0.294013	2.41804	0.0161597	0.123528
SCARA5	0.415375	2.41783	0.0161689	0.123528
LOH12CR1	-0.175719	-2.41648	0.0162281	0.123654
ANKRD16	-0.164913	-2.41632	0.0162348	0.123654
FBXL20	0.25881	2.41606	0.0162464	0.123654
HPSE2	0.197673	2.41606	0.0162465	0.123654
C11orf60	-0.202408	-2.41568	0.0162633	0.123665
EPHX2	-0.397404	-2.41467	0.0163073	0.123735
KITLG	-0.392449	-2.41445	0.0163169	0.123735
ARMC7	0.166731	2.41442	0.0163183	0.123735
C21orf77	0.175396	2.41345	0.0163609	0.123871
CYBRD1	-0.425597	-2.41332	0.0163669	0.123871
CSPP1	-0.278269	-2.41293	0.016384	0.123884
FBLIM1	0.218109	2.41049	0.0164921	0.124584
RYR1	0.21215	2.41006	0.0165113	0.124613
IL4R	0.231944	2.4091	0.0165536	0.124748
PI15	-0.461084	-2.40896	0.01656	0.124748
STH	-0.406549	-2.40816	0.0165956	0.1249
SPATA17	-0.206734	-2.4069	0.0166519	0.125206
TMEM106B	-0.163379	-2.40618	0.0166845	0.125335
KIF27	-0.176183	-2.40548	0.0167157	0.125453
PKDREJ	0.164234	2.4048	0.0167462	0.125565
DGKI	0.288879	2.40362	0.0167995	0.125849
C10orf47	0.318436	2.40223	0.0168623	0.126023
SERINC1	-0.132429	-2.40207	0.0168694	0.126023
RETSAT	-0.185633	-2.40192	0.0168765	0.126023
HIST1H2BL	0.299609	2.40172	0.0168852	0.126023
MIA3	-0.207812	-2.40134	0.0169025	0.126036
HIST1H2BF	0.3085	2.40088	0.0169236	0.126077
RPS6KC1	-0.161747	-2.4002	0.0169545	0.126187
SLMAP	-0.152653	-2.39971	0.0169765	0.126187
DYX1C1	-0.270223	-2.39931	0.016995	0.126187
DIRC2	-0.16228	-2.39918	0.0170008	0.126187
PSMAL	0.346411	2.39858	0.0170281	0.126203
ACSL3	0.200542	2.39845	0.0170343	0.126203
RSPRY1	0.148951	2.39579	0.0171558	0.126934
TRADD	0.169937	2.39548	0.0171701	0.126934
PRCP	-0.242692	-2.3951	0.0171879	0.126934
IQGAP1	0.146648	2.39493	0.0171957	0.126934
KCNK15	0.303739	2.39453	0.0172138	0.126952
MUCL1	1.00016	2.39319	0.017276	0.127294
RPS28	-0.168125	-2.39037	0.0174067	0.128072
ASAH1	-0.309572	-2.39023	0.0174132	0.128072
KRTAP4-14	-0.159466	-2.38728	0.017551	0.128968
ADRBK2	-0.215756	-2.38523	0.0176472	0.129557
PIGX	-0.174963	-2.38447	0.0176835	0.129705
FAHD1	-0.167698	-2.3822	0.0177906	0.130373
VGLL1	0.274804	2.38033	0.0178794	0.130905
C10orf57	-0.174729	-2.37933	0.0179274	0.131133
CAPZB	0.157025	2.379	0.017943	0.131133
RANBP17	0.378445	2.37812	0.0179854	0.131324
STK39	-0.253416	-2.37718	0.0180305	0.131535
ZNF18	-0.199573	-2.37609	0.0180825	0.131727
POMZP3	-0.138773	-2.3757	0.0181014	0.131727
TCEAL6	-0.292446	-2.37521	0.018125	0.131727
GSTA4	-0.304692	-2.37502	0.0181345	0.131727
FAH	-0.23012	-2.3746	0.0181544	0.131727
CLDN8	0.586364	2.37459	0.018155	0.131727
THBS2	0.42986	2.37376	0.018195	0.131727
FOS	0.47798	2.37359	0.0182034	0.131727
CLMN	-0.237471	-2.37359	0.0182035	0.131727
RNF186	0.41108	2.37298	0.0182331	0.131733
TGFBR2	0.20911	2.3729	0.018237	0.131733
MAP6	0.299763	2.37208	0.0182767	0.131902
XBP1	-0.337555	-2.37141	0.0183093	0.13202
C19orf42	-0.150361	-2.37103	0.0183278	0.132035
CASP3	0.129831	2.36944	0.0184052	0.132385
C10orf116	-0.226878	-2.3692	0.0184173	0.132385
ZNF654	-0.232012	-2.36903	0.0184255	0.132385
KIAA1257	-0.490348	-2.36797	0.0184775	0.132537
GRASP	0.220807	2.36777	0.018487	0.132537
TCEAL3	-0.288412	-2.36759	0.0184958	0.132537
KIF3B	-0.147664	-2.36607	0.0185706	0.132949
ZBTB6	0.177808	2.36576	0.0185862	0.132949
MGC13008	-0.182908	-2.36517	0.018615	0.133037
GREM1	0.328739	2.36417	0.0186645	0.133237
CFH	0.333908	2.36394	0.0186759	0.133237
HSPG2	0.154073	2.36344	0.0187007	0.133296
CMTM2	0.142523	2.36197	0.0187737	0.133698
MSC	0.248393	2.36067	0.0188385	0.134042
EFCAB1	0.358066	2.36016	0.018864	0.134105
XPA	-0.16953	-2.35902	0.0189208	0.134391
RGS18	0.338282	2.35657	0.0190443	0.135112
DTWD2	-0.223773	-2.35634	0.0190557	0.135112
MRPL55	-0.158725	-2.35562	0.0190919	0.13525
ARPC3	0.134152	2.35438	0.0191547	0.135576
TBL2	-0.143954	-2.35399	0.0191745	0.135597
STYK1	0.473076	2.35099	0.0193273	0.136495
PLEKHF1	0.197908	2.35029	0.0193627	0.136495
C5orf5	-0.178868	-2.34996	0.0193797	0.136495
BAIAP2	-0.164895	-2.34989	0.0193832	0.136495
SS18	0.132454	2.34974	0.0193911	0.136495
C7orf46	0.32069	2.34931	0.019413	0.136495
HSD11B1L	-0.205559	-2.34918	0.0194196	0.136495
CHMP4A	0.184712	2.34809	0.0194758	0.136565
TEKT5	-0.22758	-2.34776	0.0194923	0.136565
COL5A3	0.263003	2.34773	0.0194939	0.136565
THUMPD1	-0.15505	-2.34767	0.0194972	0.136565
KRTAP3-3	-0.367036	-2.347	0.0195316	0.136687
WDR40A	0.135129	2.34583	0.0195918	0.13699
C1orf26	-0.142612	-2.34525	0.019622	0.137082
IL22RA2	0.287582	2.34346	0.0197146	0.137591
PDLIM2	0.154096	2.34251	0.0197644	0.137591
DSC1	0.336912	2.3421	0.0197872	0.137591
AFF4	-0.127713	-2.34215	0.0197831	0.137591
IL6ST	-0.365814	-2.34196	0.019793	0.137591
GON4L	-0.14644	-2.34188	0.0197969	0.137591
MAP2K4	-0.26643	-2.34125	0.0198298	0.137702
NHEDC1	-0.229247	-2.34042	0.0198731	0.137883
ZMYND10	-0.309954	-2.33959	0.0199166	0.138067
CYP2A13	-0.424107	-2.33911	0.0199417	0.138123
RPL24	-0.150754	-2.33798	0.0200013	0.138344
SV2C	-0.271553	-2.33785	0.020008	0.138344
LYCAT	-0.166875	-2.3373	0.020037	0.138416
RALYL	0.263548	2.337	0.0200525	0.138416
CALML5	0.775475	2.33634	0.0200874	0.138538
LGALS8	-0.241871	-2.33435	0.0201929	0.139033
DLG5	0.181861	2.33434	0.0201935	0.139033
PKP3	0.190232	2.33311	0.0202587	0.139285
RFFL	-0.146699	-2.33298	0.0202658	0.139285
C1orf66	-0.17269	-2.33239	0.0202969	0.139285
FRMD8	0.178498	2.33235	0.0202991	0.139285
ARFGEF1	-0.212706	-2.33108	0.0203669	0.139632
FBXO18	0.141692	2.33016	0.0204164	0.139852
COL4A1	0.192168	2.32931	0.0204618	0.13997
CASZ1	-0.152708	-2.32919	0.0204682	0.13997
ZNF621	-0.140984	-2.32792	0.0205365	0.140318
RUNDC3B	0.319815	2.32684	0.0205946	0.140597
GLIS3	0.283344	2.32642	0.0206174	0.140633
SFRS2IP	-0.151953	-2.32588	0.0206463	0.140712
TMPRSS6	-0.293214	-2.3246	0.0207159	0.141067
WFDC5	-0.23144	-2.32258	0.0208255	0.141694
ZNF786	0.134599	2.32182	0.0208671	0.141858
ACTB	0.155149	2.32015	0.0209587	0.142361
TMEM176A	0.19095	2.31957	0.0209905	0.142457
SRFBP1	-0.132749	-2.31907	0.0210178	0.142502
VIL2	-0.198165	-2.3188	0.0210323	0.142502
HIVEP1	0.176095	2.31826	0.0210625	0.142586
C1orf142	-0.141688	-2.31663	0.0211523	0.143074
CUTA	-0.146781	-2.31629	0.0211707	0.143079
ERBB2	0.317902	2.31286	0.0213615	0.144248
CLIP1	-0.183499	-2.31189	0.0214153	0.144491
CIB3	-0.309329	-2.31025	0.0215073	0.144908
FASN	0.331501	2.31015	0.021513	0.144908
PKHD1	0.201512	2.30931	0.0215599	0.145039
PELI3	-0.188778	-2.30916	0.0215684	0.145039
C20orf94	-0.249424	-2.30802	0.0216326	0.14535
FIBIN	0.31046	2.30754	0.0216597	0.145411
LAMP1	0.168459	2.30594	0.0217497	0.145705
RIC8B	0.168112	2.30589	0.0217525	0.145705
HUS1B	0.421539	2.3053	0.0217862	0.145705
ZNRF3	-0.230939	-2.30515	0.0217949	0.145705
PRDX2	-0.159808	-2.30485	0.0218117	0.145705
C17orf44	-0.245852	-2.30424	0.0218465	0.145705
GLT8D4	0.434275	2.30423	0.0218469	0.145705
CXorf39	-0.165675	-2.30422	0.0218476	0.145705
PCYOX1	-0.159794	-2.30389	0.0218664	0.14571
NOX4	0.336146	2.30347	0.0218901	0.145748
LRG1	-0.562274	-2.30284	0.0219258	0.145865
SLC38A6	-0.17158	-2.30148	0.0220034	0.146261
PYROXD1	-0.178714	-2.30031	0.0220707	0.146588
MMP7	0.508903	2.29951	0.0221163	0.14677
DLX3	0.190467	2.29799	0.0222041	0.147223
TOM1L2	-0.157685	-2.2977	0.0222209	0.147223
LOC255374	-0.183384	-2.29698	0.0222622	0.147375
SYCP1	0.282637	2.29616	0.0223096	0.147568
GBP6	0.271438	2.29474	0.0223919	0.147976
TAX1BP1	-0.137792	-2.29425	0.0224203	0.147976
TCEAL4	-0.327734	-2.29415	0.0224262	0.147976
FBLN1	0.211568	2.29304	0.0224908	0.148281
SLC16A5	0.32281	2.29047	0.0226412	0.149046
KAL1	-0.211265	-2.29037	0.0226469	0.149046
ZNF234	-0.214334	-2.29011	0.0226621	0.149046
FIBP	0.126621	2.28961	0.0226914	0.149086
PPP1R3B	0.250736	2.28938	0.0227051	0.149086
S100A16	0.317122	2.28664	0.0228666	0.150025
FNTA	-0.194106	-2.28606	0.0229011	0.150114
MESP1	-0.44229	-2.28578	0.0229173	0.150114
TNRC6B	-0.138348	-2.28516	0.0229544	0.150235
MFSD1	-0.137244	-2.28464	0.0229853	0.150316
THAP1	-0.161243	-2.28308	0.0230782	0.150776
TTC16	-0.24495	-2.28258	0.0231079	0.150776
GPC1	0.188189	2.28252	0.0231117	0.150776
FAM44A	-0.187918	-2.28171	0.0231598	0.150862
C6orf123	0.232848	2.28167	0.0231621	0.150862
FLJ38973	-0.136638	-2.28126	0.0231867	0.150864
KRT81	0.254947	2.28104	0.0231998	0.150864
SH3BP1	0.126848	2.28026	0.0232469	0.151049
ALDH9A1	-0.160603	-2.27969	0.0232806	0.151146
TRAM1L1	-0.275358	-2.27709	0.0234376	0.151774
C9orf116	-0.261195	-2.27708	0.0234384	0.151774
TMEM168	-0.155096	-2.27685	0.023452	0.151774
H1F0	-0.241985	-2.27676	0.0234577	0.151774
FLJ13137	0.259012	2.27653	0.0234712	0.151774
ASB13	-0.244911	-2.27545	0.0235369	0.151955
CTDP1	0.136499	2.2753	0.0235461	0.151955
SPATA18	0.285771	2.27514	0.0235556	0.151955
CNN2	0.223521	2.27334	0.0236648	0.152538
IL13RA1	-0.166622	-2.27253	0.0237147	0.152629
OR4N2	-0.139477	-2.27249	0.0237168	0.152629
CALB2	0.386899	2.27204	0.0237441	0.152684
CEBPA	-0.196866	-2.27105	0.0238046	0.152923
MAGI1	-0.217313	-2.27082	0.0238192	0.152923
SLC26A7	0.203357	2.26984	0.0238791	0.153186
NPNT	-0.343504	-2.26825	0.0239772	0.153693
USP37	-0.138423	-2.26778	0.0240056	0.153754
ING4	-0.138042	-2.26707	0.02405	0.153863
KIF13B	-0.241119	-2.26659	0.0240793	0.153863
FLJ21062	-0.290648	-2.26645	0.0240877	0.153863
SAG	-0.462785	-2.26603	0.024114	0.153863
CIRBP	-0.205807	-2.26597	0.0241178	0.153863
DCLRE1C	0.131678	2.26352	0.0242702	0.154713
AGTRL1	0.133075	2.26238	0.0243409	0.154971
TNIP2	0.163412	2.26218	0.0243537	0.154971
RBM4	0.127514	2.26179	0.0243778	0.154971
ADAMTS16	0.21293	2.26164	0.0243874	0.154971
ZNF619	-0.158659	-2.25955	0.024518	0.15537
L3MBTL3	0.202374	2.25924	0.024538	0.15537
EPYC	-0.390319	-2.25913	0.0245447	0.15537
SPTBN4	-0.155987	-2.25911	0.0245459	0.15537
ZADH1	-0.221214	-2.25911	0.0245463	0.15537
NDUFB10	-0.140475	-2.25853	0.0245825	0.155478
TNFSF10	-0.31374	-2.25625	0.0247262	0.156264
DNAH7	-0.277054	-2.25337	0.0249096	0.157062
C1orf218	-0.379965	-2.25328	0.0249149	0.157062
GOLPH3L	-0.217183	-2.25311	0.0249257	0.157062
MYO9A	0.153988	2.25304	0.0249301	0.157062
CPA1	0.132294	2.25132	0.0250402	0.157423
MAGI2	-0.36387	-2.25129	0.0250422	0.157423
PLXDC1	0.181982	2.25123	0.0250459	0.157423
PHYH	-0.135805	-2.25021	0.0251117	0.157714
KIAA1383	0.269021	2.24864	0.0252124	0.158115
ZXDB	0.13409	2.2486	0.0252146	0.158115
CSTL1	-0.299908	-2.24674	0.025335	0.158519
C10orf118	-0.149059	-2.24641	0.0253561	0.158519
MYB	-0.296025	-2.2464	0.0253569	0.158519
P2RY14	0.244487	2.24593	0.0253875	0.158519
TMEPAI	0.305719	2.24577	0.0253976	0.158519
C1orf27	-0.155627	-2.2457	0.0254024	0.158519
OR4M2	-0.160437	-2.24548	0.0254164	0.158519
EIF4ENIF1	-0.133311	-2.24429	0.0254937	0.158879
FOLH1	0.273487	2.24389	0.0255197	0.158882
EBF1	0.298236	2.24311	0.0255706	0.158882
SPIN2B	-0.166183	-2.2431	0.0255709	0.158882
RC3H1	-0.205406	-2.24307	0.0255729	0.158882
EPHA10	-0.125436	-2.24186	0.0256522	0.159154
HMP19	0.289751	2.24142	0.0256807	0.159154
TNNT3	0.303577	2.24133	0.0256869	0.159154
EDG1	0.276302	2.2412	0.0256954	0.159154
CYP2A7	-0.604422	-2.24073	0.0257261	0.159222
FPGT	-0.146846	-2.23962	0.0257992	0.159552
LAYN	0.231316	2.23807	0.0259009	0.160059
ZNF323	0.252248	2.23658	0.0259992	0.16036
HOOK2	-0.192305	-2.23655	0.0260012	0.16036
MS4A7	-0.204859	-2.23643	0.0260091	0.16036
HGSNAT	-0.185784	-2.2352	0.0260906	0.16067
LOC619208	-0.166739	-2.23486	0.0261135	0.16067
MARK2	0.138133	2.23477	0.0261191	0.16067
HERC6	0.407452	2.23362	0.0261954	0.161017
COL4A3BP	-0.166547	-2.23318	0.0262247	0.161074
ARL15	0.188939	2.23045	0.0264075	0.162074
KIAA0427	0.181688	2.22963	0.0264622	0.162164
KATNAL2	-0.26564	-2.22963	0.0264623	0.162164
TMEM119	0.212245	2.2288	0.0265184	0.162385
COL4A2	0.210004	2.22685	0.0266493	0.162867
SPIN2A	-0.164707	-2.22675	0.0266561	0.162867
ARHGAP20	0.210464	2.22673	0.0266576	0.162867
DIP2B	-0.15431	-2.2263	0.0266867	0.162922
FOSB	0.33982	2.22558	0.0267353	0.163096
FZD3	0.315126	2.22499	0.0267755	0.163218
SLC30A7	-0.130864	-2.2246	0.0268018	0.163254
ERCC5	0.141677	2.22365	0.0268663	0.163464
DCP1B	-0.151509	-2.2235	0.0268767	0.163464
IQCK	-0.205529	-2.22075	0.0270643	0.164482
UFC1	0.168632	2.21739	0.0272955	0.165762
PRRX1	0.281282	2.21706	0.0273185	0.165778
TCF4	0.229955	2.21663	0.0273477	0.16583
GOLGB1	-0.139654	-2.21447	0.0274975	0.166613
NDFIP1	-0.135542	-2.21326	0.0275814	0.166936
C1QTNF9	0.25966	2.21289	0.0276073	0.166936
TRIM5	0.184861	2.21281	0.0276127	0.166936
LCA5	0.215315	2.2115	0.0277041	0.167245
CEP290	-0.245103	-2.21149	0.0277052	0.167245
RCAN3	-0.171606	-2.20863	0.0279058	0.168331
ICA1	-0.191019	-2.20783	0.0279621	0.168544
LHX9	-0.185252	-2.20632	0.0280684	0.169059
SNX14	-0.15194	-2.2049	0.0281687	0.169536
AMFR	0.267397	2.20351	0.0282677	0.169986
RUNX1T1	0.326022	2.20326	0.0282855	0.169986
WIPF1	0.204864	2.2029	0.0283112	0.170011
HSP90AB1	0.169013	2.20261	0.0283317	0.170011
COX7A1	-0.145076	-2.20093	0.0284517	0.170605
COL6A1	0.258152	2.19951	0.0285529	0.171085
PEBP1	-0.155889	-2.1985	0.0286259	0.171229
ABP1	0.203774	2.19822	0.0286457	0.171229
IGKV1-5	0.415217	2.19817	0.0286494	0.171229
SLC41A2	0.278198	2.198	0.0286618	0.171229
PKD2L1	0.302754	2.19711	0.0287256	0.171325
FAM83E	0.353228	2.19704	0.0287306	0.171325
TAPT1	-0.187557	-2.19689	0.0287413	0.171325
KRT75	0.320843	2.19508	0.0288766	0.171948
NAT14	0.172476	2.19486	0.0288885	0.171948
MUM1L1	0.593743	2.19391	0.0289574	0.172232
NCR2	0.122487	2.19324	0.0290057	0.172392
SLC22A17	0.214518	2.19158	0.0291269	0.172889
CENTB2	-0.153188	-2.19123	0.0291521	0.172889
MTMR11	0.285327	2.19122	0.0291535	0.172889
PDK3	-0.195374	-2.18903	0.0293132	0.173709
FGF13	0.41241	2.18803	0.0293869	0.174018
ARL6	-0.164514	-2.18767	0.0294135	0.174048
BPHL	-0.152084	-2.18653	0.0294972	0.174416
SLC9A9	0.2307	2.18579	0.029552	0.174599
CD248	0.198718	2.18553	0.0295715	0.174599
LCMT1	-0.150769	-2.1852	0.0295959	0.174616
ABHD14A	-0.178278	-2.18469	0.0296337	0.174711
CHL1	0.351651	2.18336	0.0297322	0.175165
REEP5	-0.180758	-2.18223	0.0298158	0.175529
SERPINF1	0.328627	2.18167	0.0298576	0.175647
TGFB2	0.377399	2.18036	0.0299555	0.176095
MYH7B	-0.194064	-2.17931	0.0300343	0.17643
AFAP1L2	0.305729	2.17832	0.0301084	0.176595
TANK	0.152031	2.17794	0.0301366	0.176595
MYH4	0.201907	2.1779	0.0301403	0.176595
C10orf84	-0.128747	-2.17777	0.0301498	0.176595
SLC9A10	-0.235944	-2.17242	0.0305589	0.178507
IL8RA	0.206177	2.17315	0.0304989	0.178507
DMRT3	0.200074	2.17257	0.0305425	0.178507
KLHL11	-0.196108	-2.17229	0.0305645	0.178507
C9orf61	0.446294	2.17127	0.030642	0.17883
TSNAX	-0.153668	-2.16669	0.030993	0.180748
ZNF764	-0.128808	-2.1661	0.0310379	0.180879
ADAM12	0.327153	2.16483	0.0311361	0.181257
C8orf40	-0.228042	-2.16468	0.0311476	0.181257
ZNF513	0.118679	2.16394	0.0312049	0.18146
SPON1	0.404836	2.16207	0.0313501	0.182173
KIAA1822	0.127195	2.16096	0.0314366	0.182545
CASP12	0.210711	2.1581	0.0316599	0.183709
C14orf37	0.265105	2.15669	0.0317707	0.18422
C16orf24	-0.156927	-2.15623	0.0318074	0.184301
EDAR	0.224694	2.15274	0.0320898	0.185671
GIF	0.201244	2.15465	0.0319365	0.184916
DCLK3	0.160229	2.15226	0.0321206	0.185716
ZFP36L2	0.292138	2.15135	0.0321932	0.185913
CLEC1A	0.187026	2.15126	0.0322008	0.185913
BBS10	-0.128545	-2.15085	0.0322333	0.185969
RAB40B	-0.165325	-2.15039	0.0322697	0.186046
MCPH1	0.144057	2.14893	0.032386	0.186583
PSMD13	0.131454	2.14848	0.032422	0.186657
C3orf18	-0.263542	-2.14654	0.032578	0.187276
ARP11	0.243101	2.14643	0.032587	0.187276
CFHR2	0.121883	2.14628	0.032599	0.187276
ACMSD	-0.559027	-2.14593	0.0326272	0.187305
DPYSL3	0.306206	2.14251	0.0329031	0.188755
CCDC48	-0.360682	-2.14185	0.0329568	0.188874
GDF10	0.442075	2.14125	0.033005	0.188874
GIT1	0.157856	2.14124	0.0330065	0.188874
PPM2C	-0.28909	-2.14091	0.0330328	0.188874
OTOS	0.117438	2.14063	0.0330558	0.188874
DEPDC5	-0.126762	-2.1403	0.0330829	0.188874
RBBP7	-0.229465	-2.14024	0.0330875	0.188874
PTRF	0.232435	2.13928	0.0331656	0.189145
CD46	-0.154079	-2.13909	0.0331818	0.189145
CRISP2	-0.32457	-2.13865	0.0332171	0.189214
FAM116A	-0.130605	-2.13663	0.0333826	0.190022
GADD45B	0.211463	2.13546	0.0334791	0.190404
ZFPM2	0.252812	2.1351	0.0335084	0.190404
MARCKSL1	0.173044	2.13496	0.0335203	0.190404
HYPE	-0.194182	-2.13382	0.0336138	0.190801
STAT4	0.266763	2.13335	0.0336526	0.190887
CENTG2	-0.166151	-2.13211	0.0337554	0.19123
ALDH6A1	-0.204827	-2.13204	0.0337615	0.19123
TRAPPC5	-0.142404	-2.13177	0.033784	0.19123
BTRC	-0.18983	-2.13052	0.0338875	0.191464
HSD3B1	0.20426	2.1301	0.0339251	0.191464
LASP1	0.216942	2.13016	0.033917	0.191464
GRB7	0.275117	2.1299	0.0339386	0.191464
OLFML1	0.128312	2.12977	0.0339498	0.191464
GPR160	-0.262524	-2.12956	0.0339675	0.191464
TSPAN3	-0.220637	-2.12916	0.034001	0.191519
CACNB3	0.204629	2.12878	0.0340322	0.191562
KCNE4	-0.564847	-2.12843	0.0340618	0.191595
FAM59A	0.384188	2.12757	0.0341332	0.191863
MAP7D1	0.132903	2.1271	0.0341728	0.191952
NDRG3	-0.117824	-2.12677	0.0342001	0.191972
PPA2	-0.133682	-2.12633	0.034237	0.191989
ELK3	0.125138	2.12617	0.0342507	0.191989
ZBTB41	-0.16566	-2.12522	0.0343302	0.192193
CPNE3	-0.197148	-2.12514	0.0343375	0.192193
MGC21874	0.127652	2.12489	0.0343584	0.192193
ERH	-0.179843	-2.12318	0.0345028	0.192867
ENPP2	0.308475	2.12214	0.0345901	0.193221
TMEM2	0.228171	2.12148	0.0346459	0.193321
SPINT2	-0.137748	-2.12137	0.0346557	0.193321
C6orf1	-0.142586	-2.11986	0.0347841	0.193903
SETD2	-0.138216	-2.11957	0.0348082	0.193904
CLIC6	0.682666	2.11842	0.0349065	0.194209
ANKRD50	0.246613	2.11836	0.0349111	0.194209
FUNDC1	-0.168078	-2.1178	0.0349591	0.194277
KRT8	0.253443	2.11766	0.0349712	0.194277
ALS2CR8	-0.14933	-2.11582	0.0351285	0.195016
VPRBP	-0.129395	-2.11541	0.035164	0.195079
RLN1	-0.361952	-2.11503	0.0351967	0.195127
ZCCHC7	-0.132326	-2.11424	0.0352645	0.195352
DRD1	0.151044	2.11389	0.0352947	0.195352
MED11	-0.127973	-2.11371	0.0353098	0.195352
IL12B	0.202132	2.11339	0.0353374	0.195371
PCP2	-0.232912	-2.11285	0.0353841	0.195421
CDKN2B	0.207087	2.11273	0.0353948	0.195421
MRAS	0.203994	2.11147	0.0355031	0.195442
PRPH2	0.367077	2.11133	0.0355154	0.195442
HIF1AN	0.137063	2.11099	0.0355445	0.195442
EYA2	0.428444	2.11054	0.0355838	0.195442
RHBDF2	0.175544	2.11049	0.0355883	0.195442
C10orf18	-0.150747	-2.11022	0.0356113	0.195442
PML	0.135025	2.11008	0.0356234	0.195442
APOB48R	-0.197546	-2.11003	0.0356277	0.195442
ZCCHC5	0.17901	2.10994	0.0356357	0.195442
NDUFA13	-0.122909	-2.10989	0.0356404	0.195442
RUFY2	-0.130735	-2.10906	0.035712	0.195651
HS3ST2	-0.370647	-2.10889	0.0357269	0.195651
DSCR10	-0.224097	-2.10814	0.0357975	0.195856
TMEM77	-0.167487	-2.10791	0.0358128	0.195856
LIMA1	-0.171221	-2.10722	0.0358723	0.195929
FBXL16	-0.431093	-2.10699	0.0358932	0.195929
PICK1	0.198232	2.10685	0.0359048	0.195929
TSC22D2	0.149682	2.10664	0.0359232	0.195929
GRM4	-0.220127	-2.1062	0.035962	0.195974
CLEC10A	0.265463	2.10599	0.0359798	0.195974
Gcom1	0.123125	2.10559	0.0360154	0.196035
COG2	-0.149049	-2.10524	0.0360455	0.196067
RIBC1	-0.220882	-2.10473	0.0360902	0.196178
TMEM25	-0.207909	-2.10293	0.0362492	0.19691
MRPL27	0.180062	2.1019	0.0363398	0.197186
ECOP	-0.155022	-2.1018	0.0363488	0.197186
PPFIA2	0.197936	2.10082	0.0364348	0.197395
ATP13A4	0.379069	2.10078	0.0364391	0.197395
NLRP8	0.214981	2.10053	0.0364606	0.197395
SRGAP3	-0.147012	-2.09962	0.0365411	0.197699
TMEM57	-0.114834	-2.09928	0.036572	0.197734
NEURL	0.396743	2.09849	0.0366414	0.197976
GDF9	-0.417004	-2.09753	0.0367274	0.198287
TCEAL5	-0.263251	-2.09703	0.0367718	0.198287
HAO2	0.181872	2.09674	0.0367975	0.198287
MAP1LC3C	0.233307	2.09648	0.0368206	0.198287
YIPF3	0.160715	2.09647	0.0368217	0.198287
FURIN	0.20136	2.09545	0.0369127	0.198645
GBGT1	0.162964	2.0946	0.0369888	0.198922
RB1CC1	-0.166063	-2.0937	0.0370695	0.199025
SV2B	0.35572	2.09345	0.0370922	0.199025
BDH1	-0.164526	-2.09332	0.0371042	0.199025
TMCO4	0.152881	2.09312	0.0371223	0.199025
MMP27	0.25447	2.09302	0.0371309	0.199025
KCNMB3	0.220337	2.09241	0.037186	0.199188
ACADL	0.349868	2.09111	0.0373025	0.199679
PPAP2A	0.19005	2.08999	0.0374042	0.200092
MAF1	0.167151	2.08733	0.037645	0.201229
STK10	0.129193	2.0871	0.0376666	0.201229
C14orf102	0.142658	2.08655	0.0377166	0.201321
MGC4655	0.155249	2.08615	0.0377534	0.201321
GP2	-0.493042	-2.08609	0.0377586	0.201321
SLC30A2	-0.246444	-2.08576	0.0377889	0.20135
RGS1	0.346529	2.08457	0.0378968	0.201664
TMEM50B	-0.14835	-2.08456	0.0378977	0.201664
TTC19	-0.192083	-2.08271	0.0380678	0.202435
NUDT12	-0.232903	-2.08213	0.0381211	0.202586
GPR32	0.125171	2.08174	0.0381566	0.202641
CTHRC1	0.357181	2.08049	0.0382718	0.202984
KIAA0090	-0.117529	-2.08017	0.0383013	0.202984
TTC30B	-0.156854	-2.0797	0.038345	0.202984
PYY	0.185194	2.07935	0.0383776	0.202984
RUNX2	0.184058	2.07918	0.0383934	0.202984
CCDC19	-0.305143	-2.07913	0.0383974	0.202984
GCET2	0.194066	2.07902	0.0384076	0.202984
SESN1	0.201891	2.07887	0.0384221	0.202984
PRSS35	0.234422	2.07834	0.0384713	0.203111
GPR137B	-0.235337	-2.07805	0.0384978	0.203118
C3orf44	-0.130151	-2.07679	0.0386145	0.203387
PVRL1	0.175297	2.07652	0.0386398	0.203387
ZNF573	-0.152009	-2.07621	0.0386691	0.203387
RWDD1	-0.116331	-2.07586	0.0387018	0.203387
AKR7A2	-0.147901	-2.07569	0.0387171	0.203387
RSPO1	0.290161	2.07565	0.0387212	0.203387
LOC400566	-0.248062	-2.07561	0.0387248	0.203387
TP53INP1	-0.203953	-2.07505	0.0387766	0.203498
C20orf96	-0.255809	-2.07484	0.0387963	0.203498
COX17	-0.145478	-2.07393	0.0388818	0.203561
IL33	0.453744	2.07378	0.0388956	0.203561
ZBTB43	-0.182882	-2.07374	0.0388994	0.203561
TOR1AIP1	-0.124674	-2.07338	0.0389329	0.203561
GAMT	-0.266755	-2.07328	0.0389425	0.203561
ZCCHC10	-0.127148	-2.07303	0.0389655	0.203561
FAM21C	-0.125714	-2.07283	0.0389845	0.203561
HRASLS3	-0.343231	-2.07079	0.0391757	0.204348
FCGR3A	-0.162964	-2.07069	0.0391859	0.204348
USHBP1	0.132237	2.06932	0.0393152	0.20489
ITGAV	0.17086	2.06853	0.0393891	0.205143
CD79B	0.297872	2.0679	0.0394494	0.205325
ZGPAT	0.130947	2.0672	0.0395154	0.205536
GHITM	-0.117802	-2.0658	0.0396482	0.206032
SLC24A4	0.132141	2.06551	0.0396755	0.206032
MAK	-0.287381	-2.06539	0.0396872	0.206032
STEAP2	-0.375477	-2.06409	0.039811	0.206542
TSKU	-0.280742	-2.06236	0.0399769	0.207249
GBA	-0.161554	-2.06213	0.0399986	0.207249
UBE2J2	0.113204	2.06183	0.0400275	0.207266
GRP	0.545224	2.06082	0.0401238	0.207632
LBH	0.15429	2.0591	0.0402895	0.208356
COL5A2	0.322163	2.05804	0.0403921	0.208753
FAS	0.247713	2.05724	0.0404694	0.209019
ZNF623	0.194112	2.05681	0.040511	0.2091
PPP1R14D	0.18668	2.05582	0.0406073	0.209358
NDUFC1	-0.147289	-2.05576	0.0406128	0.209358
B4GALT7	-0.12841	-2.05452	0.0407333	0.209845
ZNF782	-0.134143	-2.05423	0.0407614	0.209856
CUGBP1	-0.159235	-2.05297	0.0408848	0.210239
ABHD4	0.140418	2.05294	0.0408878	0.210239
GNPTG	-0.137596	-2.05218	0.0409619	0.210486
GLDN	-0.350478	-2.05045	0.0411313	0.211223
VPS13B	-0.136942	-2.04878	0.041295	0.21166
TMEM144	-0.222968	-2.04876	0.0412976	0.21166
PLEKHH3	-0.155964	-2.04848	0.0413245	0.21166
WDR42A	-0.129328	-2.04847	0.0413252	0.21166
LAMA4	0.16955	2.0481	0.0413618	0.21166
SDHC	-0.130601	-2.04798	0.0413737	0.21166
ZNF516	0.267503	2.04751	0.0414206	0.211767
SCGB1C1	-0.257857	-2.04576	0.0415983	0.212541
SIPA1	0.150109	2.04503	0.0416661	0.212753
DEDD2	0.122874	2.04332	0.0418355	0.213483
OR8S1	-0.135068	-2.0427	0.0418972	0.213663
DEFB1	0.441172	2.04237	0.0419306	0.213698
C2orf53	-0.163318	-2.04195	0.0419726	0.213777
LARP5	0.113408	2.04034	0.0421334	0.214267
GPR82	0.140606	2.0402	0.0421477	0.214267
TNNI3K	0.235461	2.04019	0.0421483	0.214267
SIX5	0.133101	2.03908	0.04226	0.2147
FAM49A	0.21072	2.03791	0.0423769	0.215159
TM7SF4	0.287017	2.03699	0.0424701	0.215385
TM6SF1	0.142967	2.03694	0.0424747	0.215385
ADCY4	0.155645	2.03636	0.0425331	0.215421
CHRNB4	-0.112271	-2.03634	0.0425351	0.215421
FLJ32569	-0.176489	-2.03586	0.0425869	0.215506
SLITRK3	-0.194233	-2.03565	0.0426054	0.215506
FES	0.177073	2.03525	0.0426455	0.215574
GRIA3	0.231449	2.0349	0.042681	0.215619
HIST1H2BH	0.241927	2.0344	0.0427316	0.21574
HMGCS2	-0.354479	-2.03404	0.0427687	0.215787
FLJ20489	-0.125161	-2.03378	0.0427943	0.215787
TPM3	0.116465	2.0331	0.0428636	0.216002
FAM92B	0.294847	2.03212	0.042963	0.216294
SIX4	-0.229864	-2.03184	0.0429915	0.216294
NOTCH4	0.126243	2.03174	0.0430019	0.216294
AIFM1	-0.124471	-2.03143	0.043034	0.216321
C1orf122	-0.139304	-2.03067	0.0431107	0.216539
NRL	-0.149165	-2.03048	0.043131	0.216539
LRRC4	-0.270031	-2.02994	0.0431861	0.216605
TACSTD1	0.2026	2.02982	0.0431977	0.216605
MSL-1	0.191916	2.02952	0.0432282	0.216624
CRELD1	-0.157294	-2.0288	0.0433023	0.216785
C6orf203	-0.158789	-2.02858	0.0433247	0.216785
IL1F5	-0.161716	-2.0282	0.0433642	0.216785
RBM3	-0.151565	-2.02816	0.0433678	0.216785
TMEM165	0.118973	2.02687	0.0435008	0.216969
SH3D19	0.156282	2.0267	0.0435179	0.216969
LOC388969	0.180311	2.02656	0.0435326	0.216969
CCDC80	0.297217	2.02652	0.0435364	0.216969
LAD1	0.33388	2.0265	0.0435388	0.216969
GPRASP1	0.231529	2.02587	0.043604	0.217005
SMARCA2	-0.14292	-2.02572	0.0436195	0.217005
PRO2012	-0.117565	-2.02565	0.0436266	0.217005
LOC134145	-0.138006	-2.02532	0.0436599	0.217038
SRR	-0.192297	-2.02464	0.0437308	0.217256
UVRAG	0.171041	2.023	0.0439004	0.217957
PHLDA3	0.230407	2.02276	0.0439257	0.217957
C9orf71	0.121678	2.02224	0.0439797	0.218091
PCSK5	0.264342	2.02182	0.0440227	0.21817
FAM110C	0.223291	2.0214	0.0440663	0.21821
UBXD3	-0.320223	-2.02105	0.044103	0.21821
ADPRH	0.142423	2.02088	0.0441206	0.21821
NPL	-0.213207	-2.02071	0.0441388	0.21821
RNF141	-0.121096	-2.02022	0.0441894	0.218327
PRKG1	0.140346	2.01892	0.0443257	0.218867
DTX4	0.195438	2.01859	0.0443595	0.2189
SLC12A2	0.292897	2.01824	0.044396	0.21893
C6orf15	0.208578	2.01777	0.0444454	0.21893
CENTA1	0.146538	2.01752	0.0444721	0.21893
SH2D3C	0.172294	2.0175	0.0444739	0.21893
DIRAS3	0.394004	2.01465	0.0447736	0.220271
LSP1	0.167556	2.01437	0.0448029	0.220281
MED7	-0.116786	-2.0132	0.0449263	0.220581
LOC339745	-0.174098	-2.01291	0.0449579	0.220581
C17orf77	0.141441	2.01276	0.0449738	0.220581
CKMT2	0.313736	2.01259	0.0449914	0.220581
HIGD1A	-0.233133	-2.0125	0.0450003	0.220581
DUSP23	-0.141515	-2.01094	0.0451663	0.22126
SPAG8	-0.235515	-2.0106	0.0452021	0.221301
RYBP	-0.164655	-2.01031	0.0452329	0.221318
ANTXR1	0.247774	2.01	0.0452667	0.221324
STARD10	0.250796	2.00965	0.045303	0.221324
ZCWPW1	-0.194882	-2.00953	0.0453162	0.221324
CSAD	-0.237281	-2.00924	0.045347	0.221341
DDR1	0.183237	2.00832	0.0454455	0.221688
ASCL2	0.335997	2.00778	0.0455031	0.221701
HSD17B14	0.214266	2.00762	0.0455206	0.221701
C1orf9	-0.170923	-2.00752	0.0455306	0.221701
C8orf38	-0.232732	-2.00698	0.0455889	0.221739
SQSTM1	-0.145619	-2.00694	0.0455933	0.221739
LY6E	0.233495	2.00536	0.0457626	0.222429
PDE1B	0.153263	2.00472	0.0458308	0.22245
ANKRA2	-0.140838	-2.00472	0.0458315	0.22245
KRT72	0.134495	2.00455	0.0458496	0.22245
KIAA0828	0.152784	2.00417	0.0458901	0.222486
WWP1	-0.256436	-2.00397	0.0459121	0.222486
C14orf142	-0.124355	-2.00336	0.045978	0.222576
SPRN	0.115584	2.00316	0.0459988	0.222576
APTX	-0.116615	-2.00302	0.0460142	0.222576
TCF7L2	0.18302	2.00278	0.0460407	0.222576
CASP5	0.174756	2.00244	0.0460772	0.222619
AMZ1	0.482141	2.00189	0.0461358	0.222769
GRTP1	0.207444	2.00145	0.0461836	0.222855
OXTR	0.265243	2.00122	0.0462086	0.222855
C11orf31	-0.137699	-2.00044	0.0462937	0.223132
TAS2R41	0.201789	1.99999	0.0463424	0.223233
S100A5	-0.156252	-1.99921	0.0464267	0.223506
FAM55D	0.238307	1.99858	0.046501	0.223731
FRK	0.274312	1.99807	0.0465511	0.223838
LUM	0.327388	1.99764	0.0465981	0.223931
RPL41	-0.125673	-1.99584	0.0467948	0.224743
PIGP	-0.159992	-1.99498	0.0468891	0.225062
CTSK	0.252567	1.99377	0.0470218	0.225565
UCP3	-0.126905	-1.99338	0.0470648	0.225637
SLC2A5	-0.147155	-1.99137	0.0472866	0.226567
SDC1	0.284332	1.99027	0.0474074	0.226911
DNAH5	-0.247485	-1.99021	0.0474147	0.226911
C1orf102	-0.183112	-1.98914	0.0475324	0.22734
RSBN1L	-0.121254	-1.98854	0.0475997	0.227527
MRGPRX1	-0.153959	-1.98813	0.0476477	0.227622
SLC7A13	-0.346763	-1.98693	0.0477784	0.228112
PIAS3	0.126889	1.98656	0.0478203	0.228177
SHROOM1	-0.394933	-1.98524	0.0479677	0.228645
ZNF420	-0.196178	-1.98517	0.047975	0.228645
CADM2	0.316656	1.98367	0.0481433	0.229152
PCDHB7	0.213547	1.98366	0.0481443	0.229152
SLC30A8	-0.576569	-1.98346	0.0481664	0.229152
B9D2	-0.127155	-1.9817	0.0483648	0.22996
RBM16	-0.109981	-1.98138	0.0484004	0.229995
KIAA1217	0.166065	1.97936	0.0486277	0.230545
CAPN11	0.19806	1.97929	0.0486356	0.230545
RDHE2	0.555844	1.97927	0.0486387	0.230545
RIC8A	0.1187	1.97914	0.0486531	0.230545
ZBTB1	0.153116	1.97895	0.0486743	0.230545
C2orf54	0.503105	1.97884	0.0486874	0.230545
ABHD13	0.11701	1.97799	0.0487834	0.230767
ZNF441	-0.181749	-1.97792	0.0487913	0.230767
KRT23	-0.580387	-1.97732	0.0488595	0.230823
ME3	0.246818	1.97731	0.0488603	0.230823
PKHD1L1	0.162421	1.97661	0.0489401	0.231065
FLJ25758	-0.179191	-1.9713	0.0495527	0.233412
FRMD7	0.23447	1.97336	0.0493131	0.232419
GNG3	0.192368	1.97338	0.0493082	0.232419
DHX29	-0.111524	-1.97335	0.0493121	0.232419
UBE2D1	0.110372	1.97092	0.0495911	0.233456
UBE2F	0.138718	1.96981	0.0497187	0.233737
SSPN	0.252908	1.96975	0.0497247	0.233737
KLHDC7B	0.370164	1.96919	0.0497901	0.233737
FAM101A	0.378913	1.96906	0.0498052	0.233737
FUT1	0.133763	1.96862	0.0498554	0.233737
USH1G	0.117983	1.96859	0.0498586	0.233737
PIP	-0.382053	-1.96859	0.0498593	0.233737
ATP6V1G2	-0.2704	-1.96839	0.049882	0.233737
LOC338809	0.193191	1.96561	0.0502093	0.234585
AP3M2	-0.209946	-1.96808	0.0499182	0.233771
ZNF553	-0.129714	-1.96631	0.0501225	0.234585
THAP2	0.153186	1.96595	0.0501649	0.234585
BRDT	-0.335891	-1.96556	0.0502099	0.234585
GSTM3	-0.428065	-1.96533	0.0502371	0.234585
LCN2	0.494114	1.96462	0.0503196	0.23472
PXMP3	-0.155558	-1.9643	0.0503561	0.23472
NME5	-0.459494	-1.96423	0.0503651	0.23472
CSNK1A1L	-0.133462	-1.96408	0.0503823	0.23472
EBI2	0.325979	1.96231	0.0505884	0.235545
VWA3A	-0.14398	-1.96104	0.050737	0.236101
ETNK1	-0.145089	-1.96021	0.0508347	0.236378
REL	-0.208744	-1.96004	0.050855	0.236378
IMPACT	-0.130002	-1.95966	0.0508988	0.236419
RUNDC2B	-0.142802	-1.95944	0.0509247	0.236419
TINP1	-0.119649	-1.95921	0.0509516	0.236419
ORC4L	-0.113004	-1.95869	0.051013	0.236568
LMBRD2	-0.125729	-1.95769	0.0511308	0.236978
PIP4K2B	0.154016	1.95632	0.051293	0.2375
HISPPD2A	-0.155953	-1.95609	0.0513198	0.2375
GPBAR1	0.121444	1.95593	0.0513397	0.2375
AGR3	-0.559583	-1.95575	0.051361	0.2375
MYL2	0.156453	1.95483	0.05147	0.237869
HIP2	-0.11662	-1.95422	0.0515421	0.238066
C10orf22	0.11949	1.95195	0.0518126	0.239107
COX7C	-0.148451	-1.95168	0.0518438	0.239107
GALNACT-2	0.12591	1.95158	0.0518563	0.239107
HLX	0.169854	1.95098	0.0519273	0.239298
SELENBP1	-0.198049	-1.95063	0.0519694	0.239356
ZNF449	-0.115713	-1.95005	0.0520393	0.239541
SLC44A2	0.120863	1.94911	0.0521515	0.239921
ALG5	0.138938	1.94818	0.0522637	0.2403
SGEF	0.244213	1.9477	0.0523212	0.240428
CFHR3	0.293855	1.94587	0.0525418	0.241304
KTN1	-0.154467	-1.94502	0.0526444	0.241638
TPD52	-0.212009	-1.94419	0.0527449	0.241962
BCORL1	-0.158566	-1.94314	0.0528724	0.242409
SIM1	-0.116646	-1.9418	0.0530349	0.242887
ECM2	0.287573	1.9416	0.0530588	0.242887
ADRA2B	0.125536	1.94128	0.053098	0.242887
C13orf18	0.188386	1.94109	0.0531213	0.242887
SLC38A1	-0.259045	-1.94104	0.0531268	0.242887
PCDHGB6	0.17845	1.94057	0.0531869	0.242887
tcag7.1314	-0.195008	-1.94064	0.0531764	0.242887
FER1L3	0.172596	1.93993	0.0532619	0.243092
PIPSL	-0.107932	-1.93941	0.0533255	0.243207
OVCH2	0.131504	1.93913	0.0533606	0.243207
NEK11	-0.170994	-1.93899	0.0533773	0.243207
PEBP4	-0.367757	-1.93824	0.0534689	0.243445
CAMSAP1L1	0.143541	1.93807	0.0534899	0.243445
ZBTB45	0.108808	1.93744	0.0535668	0.243658
RBM12B	-0.118764	-1.93644	0.0536905	0.24407
MS4A12	-0.1121	-1.93621	0.0537177	0.24407
RABL3	-0.125377	-1.93444	0.0539366	0.244927
PRELP	0.197958	1.93349	0.0540531	0.24519
ADAMTS15	-0.181084	-1.93348	0.0540552	0.24519
ZNF396	-0.21203	-1.93298	0.0541172	0.245211
ENTPD3	-0.365404	-1.93295	0.0541205	0.245211
SEPHS2	-0.178865	-1.93006	0.0544787	0.246682
CLEC9A	0.268132	1.92984	0.0545063	0.246682
WISP1	0.261924	1.929	0.0546112	0.246906
PPP1R16B	0.137988	1.92895	0.0546168	0.246906
PCSK7	0.129816	1.92837	0.0546897	0.247097
NENF	-0.139653	-1.92782	0.0547578	0.247168
ELF5	0.460994	1.92738	0.0548131	0.247168
CYP4V2	-0.228178	-1.92731	0.054822	0.247168
SAR1B	-0.151706	-1.92726	0.0548277	0.247168
PDE4A	-0.199873	-1.92674	0.0548929	0.247324
RRS1	-0.197529	-1.92587	0.0550016	0.247676
OR52E6	-0.113256	-1.92395	0.0552434	0.248562
FAM134B	-0.344172	-1.92382	0.05526	0.248562
EXPH5	-0.184187	-1.92103	0.0556117	0.250005
C19orf25	-0.109138	-1.92013	0.055726	0.250186
NFKB2	0.129493	1.92006	0.0557347	0.250186
RNF19A	-0.172058	-1.91998	0.0557448	0.250186
C1orf151	-0.117116	-1.9195	0.0558054	0.250319
LRRC8E	-0.137487	-1.91783	0.0560188	0.251137
GFRA1	-0.532728	-1.91697	0.056128	0.251487
BMP8B	0.152315	1.91624	0.0562211	0.251694
SLC39A12	0.141098	1.91612	0.0562365	0.251694
LOC401152	-0.137121	-1.91499	0.0563814	0.252203
WASF4	-0.190822	-1.91465	0.0564244	0.252229
BDP1	-0.169957	-1.91445	0.0564498	0.252229
HES2	0.215569	1.91406	0.0564998	0.252229
ZNF136	-0.106815	-1.91397	0.0565121	0.252229
SNED1	0.216051	1.91351	0.056571	0.252353
BMPR1B	-0.573506	-1.9131	0.0566229	0.252445
TNFAIP3	0.196803	1.91125	0.0568611	0.253367
C1QTNF1	0.154786	1.90984	0.0570432	0.254039
N6AMT1	-0.15013	-1.90769	0.0573215	0.254801
CLEC1B	-0.159341	-1.9076	0.0573339	0.254801
PIGM	-0.136957	-1.90745	0.0573529	0.254801
ZNF800	-0.207189	-1.90717	0.0573899	0.254801
PELI1	0.184761	1.90713	0.0573954	0.254801
TMEM87A	-0.120026	-1.90706	0.0574043	0.254801
OR1E1	-0.104662	-1.90682	0.0574351	0.254801
TM2D3	0.116407	1.90523	0.0576417	0.255577
UBE3A	-0.115594	-1.90439	0.0577523	0.255857
MTA2	0.140467	1.90412	0.0577874	0.255857
RASA1	0.165424	1.90399	0.0578036	0.255857
RERG	-0.316379	-1.90378	0.0578314	0.255857
DNAJB6	0.11813	1.90322	0.0579047	0.255987
AP4M1	0.106956	1.90299	0.0579348	0.255987
MMP9	0.255901	1.90283	0.0579557	0.255987
KIAA1946	0.243586	1.90258	0.0579889	0.255994
RBM23	0.132472	1.90127	0.0581602	0.256575
ART1	0.136355	1.90107	0.0581868	0.256575
C5orf38	-0.299177	-1.90082	0.05822	0.256575
C1orf88	-0.272711	-1.90061	0.0582475	0.256575
FOXA1	-0.348329	-1.89984	0.0583484	0.256659
PLAU	0.298511	1.89975	0.05836	0.256659
HECTD3	0.109581	1.89974	0.058362	0.256659
RP4-747L4.3	0.19869	1.89833	0.0585477	0.257336
C1orf168	0.383989	1.89796	0.0585968	0.257412
C17orf89	-0.165313	-1.89712	0.0587078	0.257759
C9orf19	0.207248	1.89635	0.0588103	0.258069
TMEM99	-0.205093	-1.89581	0.0588819	0.258243
CYYR1	0.201448	1.89547	0.0589267	0.2583
CHD6	-0.169158	-1.89504	0.0589845	0.258413
RNF6	0.131152	1.89426	0.0590877	0.258725
RP11-217H1.1	-0.124855	-1.89331	0.0592139	0.259121
IGFL1	0.260669	1.89294	0.059266	0.259121
TMEM63B	0.157952	1.89286	0.0592743	0.259121
RP11-49G10.8	-0.20123	-1.89096	0.059531	0.260102
FLJ20920	0.241391	1.8899	0.0596709	0.260573
TMEM47	0.251313	1.88915	0.059772	0.260805
HEYL	0.130915	1.88887	0.0598092	0.260805
NFU1	-0.133401	-1.88878	0.0598209	0.260805
PNPLA8	-0.12503	-1.88779	0.0599546	0.261247
AK1	-0.116409	-1.88731	0.0600195	0.261322
NOVA2	0.115524	1.88675	0.0600946	0.261322
CLTC	0.193169	1.88675	0.060095	0.261322
PDE5A	0.23717	1.8867	0.0601012	0.261322
DKFZp761B107	-0.145362	-1.88536	0.0602829	0.261872
TCEB3B	-0.107603	-1.88529	0.0602925	0.261872
SYP	-0.170022	-1.88484	0.0603531	0.261995
LRRC6	-0.301287	-1.88416	0.0604458	0.262256
MLL5	-0.112864	-1.88376	0.0605002	0.262273
SGSH	-0.136346	-1.88365	0.0605147	0.262273
BOLA1	-0.143155	-1.88337	0.0605526	0.262297
SIN3A	0.104148	1.88251	0.0606692	0.262662
ZNF217	0.20407	1.88134	0.0608289	0.263212
HIST1H2BD	0.235965	1.88059	0.0609311	0.263465
MGAT4A	-0.216174	-1.88	0.0610117	0.263465
COL1A1	0.294766	1.87996	0.0610174	0.263465
PAPLN	0.121404	1.87983	0.0610353	0.263465
RAP2C	0.188705	1.87972	0.0610503	0.263465
MMP10	0.498215	1.87806	0.0612783	0.264308
NELL2	-0.555232	-1.87737	0.0613721	0.264571
MAL2	-0.228623	-1.87706	0.0614152	0.264616
PNKP	0.117816	1.87676	0.0614565	0.264653
TNRC4	-0.201911	-1.87587	0.0615789	0.265038
ASCL3	0.145947	1.87524	0.0616665	0.265093
ISG20	0.238279	1.8751	0.0616848	0.265093
CYP4F22	0.276962	1.87465	0.0617474	0.265093
CASKIN2	0.107034	1.87462	0.0617517	0.265093
VAV2	0.1418	1.87459	0.0617555	0.265093
GPR137	0.109073	1.87424	0.0618036	0.265159
TRAK2	0.164747	1.87366	0.0618844	0.265364
CAP1	0.126871	1.87306	0.061967	0.265578
CNTNAP2	0.396477	1.87197	0.0621191	0.266088
ZHX1	-0.13235	-1.87151	0.062183	0.26614
ERO1LB	-0.288718	-1.8714	0.0621971	0.26614
TMEM70	-0.170167	-1.87034	0.0623452	0.266633
ZFP14	0.186212	1.86968	0.0624365	0.266882
OGFRL1	-0.2037	-1.86898	0.0625351	0.267162
CCNB3	-0.230902	-1.86824	0.0626384	0.267463
STAT2	0.116269	1.86797	0.062676	0.26747
CFB	-0.460286	-1.86775	0.0627063	0.26747
OR4P4	-0.128014	-1.86749	0.0627426	0.267483
ATP10A	0.198608	1.86667	0.0628583	0.267836
OR10A6	0.173912	1.86548	0.0630271	0.268369
FLII	0.142966	1.8653	0.0630501	0.268369
CPEB3	-0.160686	-1.86468	0.0631375	0.2686
NMRAL1	-0.109198	-1.86379	0.063262	0.268988
LRRC8A	0.12173	1.86317	0.0633504	0.269222
NOSTRIN	-0.240778	-1.86166	0.0635632	0.269985
SRY	-0.184691	-1.86067	0.063718	0.270378
FCGBP	-0.312747	-1.86037	0.0637461	0.270378
LDOC1	0.203069	1.86014	0.0637786	0.270378
DYNLRB1	-0.113022	-1.86006	0.0637895	0.270378
SLC12A8	-0.186124	-1.85933	0.0638941	0.270679
GCLC	-0.167444	-1.85864	0.0639919	0.270866
IL25	-0.221642	-1.85855	0.0640052	0.270866
TACC1	0.2542	1.85804	0.0640779	0.271032
ANKRD13D	0.128984	1.85754	0.0641487	0.271153
C4orf36	0.17069	1.85736	0.0641736	0.271153
WDR1	0.105686	1.85676	0.0642599	0.271375
DCN	0.344333	1.85625	0.0643327	0.271518
SNX1	0.148677	1.85591	0.0643812	0.271518
ECE1	0.122444	1.85582	0.0643943	0.271518
LAMP2	-0.122051	-1.85558	0.0644287	0.271521
ENTPD1	0.106818	1.85533	0.0644648	0.271532
GUCY1A3	0.213963	1.85483	0.0645354	0.271646
CRBN	-0.121302	-1.85458	0.0645711	0.271646
SEPSECS	-0.126613	-1.85443	0.0645927	0.271646
RAPGEF5	-0.187118	-1.85308	0.0647867	0.27232
OR8K5	-0.16162	-1.85195	0.0649577	0.272613
TBC1D13	-0.133659	-1.8523	0.0648989	0.272531
CEBPD	0.267973	1.85226	0.0649043	0.272531
SLC46A1	-0.158473	-1.85146	0.0650203	0.272713
ORMDL2	-0.125524	-1.85126	0.0650488	0.272713
EMID1	-0.171431	-1.8507	0.0651292	0.272908
SLC16A4	0.226205	1.84984	0.0652543	0.273291
MDFIC	0.169263	1.84949	0.0653045	0.273359
ADCY5	-0.27893	-1.8488	0.0654051	0.273638
SLC44A1	-0.14787	-1.84854	0.0654417	0.27365
C2orf55	-0.155599	-1.84766	0.0655701	0.274045
ITPR2	-0.263203	-1.84735	0.0656147	0.27409
SCN2B	0.187638	1.84685	0.0656871	0.27425
ATP7A	-0.142189	-1.84616	0.065788	0.274461
PURA	-0.161631	-1.84604	0.0658055	0.274461
SPARC	0.227683	1.84556	0.0658749	0.274609
TFG	-0.102208	-1.84499	0.0659587	0.274817
LMBRD1	-0.13004	-1.84431	0.0660576	0.274974
SLAIN2	0.103357	1.84397	0.0661079	0.274974
DNM3	0.17919	1.84394	0.066112	0.274974
EPS8L1	0.190286	1.8438	0.0661325	0.274974
SNX6	0.103196	1.84277	0.0662829	0.275381
MGST2	-0.138534	-1.84266	0.0662986	0.275381
KIAA1462	0.171136	1.8414	0.0664837	0.275715
TBCC	0.103976	1.84134	0.0664922	0.275715
FLYWCH2	-0.128479	-1.84125	0.0665056	0.275715
GNAS	0.164822	1.84119	0.0665155	0.275715
MTF1	-0.164724	-1.84047	0.0666212	0.275902
TNIK	-0.301506	-1.84041	0.0666289	0.275902
THBS4	0.370068	1.83966	0.0667397	0.276069
C6orf201	-0.101663	-1.83964	0.0667426	0.276069
NCOA4	0.139054	1.83931	0.0667913	0.276069
EVI5	-0.123975	-1.83877	0.0668708	0.276069
ZNF571	-0.135881	-1.83868	0.0668847	0.276069
SEL1L	-0.138078	-1.83842	0.0669225	0.276069
GPR56	0.185583	1.83832	0.0669378	0.276069
PPP1R3D	-0.224837	-1.83818	0.066959	0.276069
FLJ33534	0.198797	1.83799	0.0669865	0.276069
C3orf55	0.253286	1.83779	0.0670165	0.276069
ALKBH8	-0.165544	-1.83759	0.0670448	0.276069
RASGRP3	0.155537	1.83567	0.0673293	0.276933
LBA1	0.125534	1.83566	0.0673315	0.276933
PISD	-0.177677	-1.83548	0.0673575	0.276933
TJP1	0.112413	1.83455	0.0674956	0.277351
GPM6A	0.297611	1.83434	0.0675277	0.277351
KIR2DL3	-0.106153	-1.83307	0.0677165	0.277985
NRBF2	0.101989	1.83278	0.0677603	0.278024
C16orf72	-0.106111	-1.83193	0.0678876	0.278301
DEGS1	-0.225628	-1.83186	0.0678968	0.278301
KLHDC1	-0.1819	-1.8312	0.0679958	0.278541
IRAK1BP1	-0.161365	-1.83101	0.0680247	0.278541
MAP3K12	0.112381	1.83078	0.0680586	0.278541
RNF215	-0.114247	-1.83054	0.0680952	0.278549
IL28RA	-0.136509	-1.82968	0.0682241	0.278908
C9orf80	-0.114059	-1.82949	0.0682518	0.278908
FAM83F	-0.192896	-1.82884	0.06835	0.279168
THRSP	-0.436223	-1.82818	0.0684489	0.279431
SENP2	-0.110119	-1.82733	0.0685777	0.279815
HVCN1	0.146049	1.82683	0.0686525	0.279979
PKN2	-0.129756	-1.82581	0.068806	0.280464
C1orf93	0.154818	1.82552	0.0688499	0.280501
DNASE1	0.22134	1.8249	0.0689434	0.28074
NFATC2	-0.117459	-1.82421	0.0690478	0.281024
AACS	0.142481	1.82266	0.0692837	0.281842
IL17RA	-0.113955	-1.822	0.0693837	0.282075
RASSF7	0.153043	1.82172	0.0694265	0.282075
SYT12	0.223213	1.82159	0.0694456	0.282075
GCC2	-0.109691	-1.82114	0.0695155	0.282151
SEMA4B	0.150745	1.82085	0.0695589	0.282151
B3GALNT2	-0.156841	-1.82078	0.0695693	0.282151
RTN4	-0.170882	-1.82056	0.069604	0.282151
C1orf156	-0.140885	-1.81958	0.0697535	0.282528
BECN1	-0.122781	-1.81949	0.0697668	0.282528
LRRC4C	0.326237	1.81857	0.0699074	0.282955
XCL1	0.243412	1.81717	0.0701214	0.283679
FLJ21511	0.39079	1.81556	0.0703687	0.284537
[truncated: 6,084 more rows]

## Sheet: Gene expression-RNA-Seq(ER-pos)
ID	logFC	t	P.Value	adj.P.Val
ESR1	-1.49961	-8.77786	2.89029e-17	3.55766e-13
AREG	2.21096	7.84784	2.74598e-14	1.69001e-10
TFPI2	2.06178	7.17218	2.78886e-12	1.14427e-08
AMPH	1.30934	6.85957	2.12173e-11	6.0088e-08
DTNA	1.30184	6.83757	2.44082e-11	6.0088e-08
CYP4Z1	-2.7721	-6.58977	1.15453e-10	2.36853e-07
DIO2	1.05186	6.33964	5.29047e-10	9.30291e-07
RANBP3L	-1.35163	-6.23826	9.67344e-10	1.48838e-06
GRLF1	-0.462341	-6.13666	1.75725e-09	2.40333e-06
STK24	0.34125	5.9763	4.43615e-09	5.46045e-06
TMEM64	1.03036	5.95345	5.05372e-09	5.62525e-06
PARM1	0.836687	5.93908	5.48403e-09	5.62525e-06
PITPNC1	0.577414	5.87487	7.88669e-09	7.24405e-06
AIG1	-0.498668	-5.85945	8.60172e-09	7.24405e-06
NHLRC4	-1.01425	-5.85483	8.82775e-09	7.24405e-06
RUNX1	0.512726	5.78416	1.31045e-08	9.71913e-06
TRPS1	-0.625752	-5.77984	1.34231e-08	9.71913e-06
DPY19L1	0.532998	5.72759	1.79282e-08	1.22599e-05
FAM83B	1.39484	5.69151	2.18656e-08	1.37335e-05
RGS4	0.881474	5.68781	2.23145e-08	1.37335e-05
CBFB	0.375284	5.654	2.68496e-08	1.57377e-05
FMO5	-1.07843	-5.58491	3.9078e-08	2.18641e-05
MMP16	0.928628	5.56374	4.38063e-08	2.29393e-05
CITED2	-0.559559	-5.55988	4.4727e-08	2.29393e-05
SLC25A16	-0.418418	-5.54568	4.82778e-08	2.32802e-05
FMO1	1.00589	5.54225	4.91743e-08	2.32802e-05
TMEFF1	0.549965	5.52962	5.26225e-08	2.399e-05
KRT80	0.928973	5.48692	6.61106e-08	2.90627e-05
ETV1	0.645556	5.45875	7.67888e-08	3.25929e-05
KIAA1755	0.785168	5.42184	9.33417e-08	3.71535e-05
FOXD2	-0.763835	-5.4184	9.50462e-08	3.71535e-05
CYB5A	-0.610536	-5.41407	9.72411e-08	3.71535e-05
LOC100190938	-0.953512	-5.40951	9.96072e-08	3.71535e-05
FLT3	1.43748	5.37417	1.19912e-07	4.34116e-05
PEX3	-0.34707	-5.35903	1.29789e-07	4.48515e-05
ABCC6	-1.0714	-5.357	1.31177e-07	4.48515e-05
PCDH18	0.627922	5.34938	1.36498e-07	4.54095e-05
HEY2	0.748002	5.34397	1.40402e-07	4.54793e-05
C6orf120	-0.330793	-5.32194	1.57451e-07	4.88296e-05
MANSC1	-0.501899	-5.32044	1.58679e-07	4.88296e-05
GALNS	0.413461	5.30748	1.69712e-07	5.09508e-05
GLYATL1	-1.34729	-5.28721	1.88472e-07	5.52358e-05
RAB30	-0.773355	-5.27982	1.95803e-07	5.60498e-05
LRP4	0.734635	5.26816	2.07933e-07	5.81691e-05
POLG2	0.351435	5.23914	2.41376e-07	6.60244e-05
D2HGDH	-0.470529	-5.23339	2.48585e-07	6.6518e-05
LAMA1	0.928036	5.22279	2.62437e-07	6.8585e-05
CYB5D2	-0.496991	-5.21868	2.68014e-07	6.8585e-05
HDGFRP3	0.510037	5.21505	2.73025e-07	6.8585e-05
SLC17A9	0.895975	5.1687	3.45649e-07	8.50919e-05
ADAM19	0.597711	5.16081	3.59731e-07	8.68221e-05
C2orf72	-1.32875	-5.14267	3.94292e-07	9.33336e-05
PRRG1	0.585578	5.13144	4.1725e-07	9.69042e-05
CHIC2	0.301445	5.12577	4.29343e-07	9.78664e-05
SPRY2	0.590535	5.08923	5.15755e-07	0.000115426
TANC2	0.613421	5.07985	5.40521e-07	0.000118809
NDRG4	0.703611	5.04644	6.38445e-07	0.000137634
IGSF10	0.943696	5.04328	6.48533e-07	0.000137634
CTTNBP2NL	0.325343	5.01542	7.44534e-07	0.00015533
LOC100131193	-0.511123	-5.0098	7.65517e-07	0.000157046
CCDC45	0.367564	5.00336	7.9024e-07	0.000157375
CDH2	0.928357	5.00273	7.92692e-07	0.000157375
PRRT3	-0.584788	-4.99173	8.36854e-07	0.000161456
GALNT3	1.10089	4.99043	8.42203e-07	0.000161456
C6orf155	-0.97736	-4.98116	8.81511e-07	0.000161456
DEGS2	-0.788424	-4.98092	8.82577e-07	0.000161456
GREB1	0.883915	4.98055	8.84182e-07	0.000161456
SYT17	-0.857182	-4.97877	8.91952e-07	0.000161456
KLHL13	0.904459	4.97522	9.07614e-07	0.00016191
PIGH	-0.321545	-4.95568	9.98852e-07	0.000175641
ERRFI1	0.478988	4.92888	1.13851e-06	0.000196783
EPM2A	-0.333087	-4.92654	1.15157e-06	0.000196783
MAGED4B	0.861867	4.9238	1.16704e-06	0.000196783
THEM4	-0.365838	-4.92025	1.18737e-06	0.000197504
HSDL2	-0.369217	-4.91577	1.21356e-06	0.000199169
DSC2	0.777227	4.90784	1.26121e-06	0.000204266
NUDT16	-0.316982	-4.89725	1.32766e-06	0.000209696
CCDC28A	-0.356022	-4.89707	1.32881e-06	0.000209696
PKD2	0.435583	4.88441	1.41281e-06	0.00022013
MEX3B	0.500025	4.88049	1.43981e-06	0.000221533
TMEM42	-0.353729	-4.86628	1.54207e-06	0.000234337
KIAA1467	-0.822531	-4.86062	1.58468e-06	0.00023622
ATP11A	0.476497	4.85955	1.59284e-06	0.00023622
FRAS1	0.9124	4.8496	1.67095e-06	0.000244854
CYP4X1	-1.38322	-4.8463	1.69765e-06	0.000245269
NKIRAS1	-0.344234	-4.84435	1.71363e-06	0.000245269
SRC	0.397011	4.82207	1.90675e-06	0.00026639
LZTS1	0.475264	4.82095	1.91704e-06	0.00026639
PVRL3	0.608834	4.81834	1.9411e-06	0.00026639
LOC100130093	-0.495635	-4.81762	1.94777e-06	0.00026639
FAM110B	-0.61971	-4.81062	2.01401e-06	0.000271138
RRAGB	-0.304997	-4.80932	2.02654e-06	0.000271138
GOLM1	-0.587181	-4.80604	2.05846e-06	0.000272447
DPH1	-0.293529	-4.80326	2.08597e-06	0.000273151
FAM126A	0.550237	4.79276	2.19294e-06	0.000284136
SYTL3	-0.468186	-4.77908	2.34036e-06	0.000300078
TNK1	-0.427099	-4.77293	2.40958e-06	0.000302952
PRDM1	0.488212	4.76742	2.47335e-06	0.000302952
MGP	-1.06535	-4.76596	2.49056e-06	0.000302952
FOXF2	0.568141	4.76526	2.49888e-06	0.000302952
C5orf38	-0.985573	-4.7649	2.50305e-06	0.000302952
SLC22A23	-0.479506	-4.76428	2.51044e-06	0.000302952
C3orf58	0.463031	4.73376	2.8997e-06	0.000345674
KIF3C	0.472822	4.732	2.92385e-06	0.000345674
SCRN3	-0.266795	-4.7302	2.94872e-06	0.000345674
HEMK1	-0.348673	-4.71838	3.1172e-06	0.000359924
CIB2	0.60876	4.71577	3.15572e-06	0.000359924
SQRDL	-0.329683	-4.71561	3.158e-06	0.000359924
PPM1K	0.751159	4.71108	3.22596e-06	0.000364296
GEM	0.630364	4.70556	3.31055e-06	0.000370451
GINS3	0.343174	4.69501	3.47821e-06	0.000385706
AVEN	0.317056	4.68995	3.56143e-06	0.000391408
KLF6	0.386875	4.68413	3.65962e-06	0.000398639
PPAP2B	0.390056	4.6805	3.72212e-06	0.000401891
HN1	0.45763	4.67486	3.82133e-06	0.000406336
COQ7	-0.290791	-4.67441	3.82931e-06	0.000406336
SMURF2	0.337181	4.6711	3.88893e-06	0.000409135
NOL11	0.312321	4.6681	3.94358e-06	0.000411369
CLEC3A	-2.79195	-4.666	3.98222e-06	0.000411909
GPR153	0.502442	4.65611	4.16968e-06	0.00042482
LAMC2	1.04676	4.65459	4.19915e-06	0.00042482
GATM	-0.7007	-4.65401	4.21058e-06	0.00042482
SNAI2	0.524613	4.62444	4.8286e-06	0.000483213
SPCS3	0.284502	4.62264	4.8688e-06	0.000483226
TRIM47	0.425397	4.62094	4.90724e-06	0.000483226
PEX7	-0.3522	-4.61485	5.04691e-06	0.000493035
OCRL	-0.312247	-4.61031	5.15383e-06	0.000499516
MAP4K4	0.363939	4.60836	5.20013e-06	0.000499718
CAPN5	0.539287	4.60683	5.23711e-06	0.000499718
BMP8A	0.539484	4.59922	5.42352e-06	0.000511046
BBS5	-0.31168	-4.5965	5.49177e-06	0.000511046
LIMCH1	-0.627035	-4.59531	5.52188e-06	0.000511046
LOC400027	-0.344949	-4.59531	5.52191e-06	0.000511046
ZNF704	-0.561409	-4.58689	5.73966e-06	0.000527235
COL17A1	1.4454	4.57727	5.99839e-06	0.000544437
TFAP2C	0.563628	4.57581	6.03845e-06	0.000544437
CALD1	0.472674	4.57505	6.05962e-06	0.000544437
FGD6	0.476275	4.55572	6.61909e-06	0.000590394
TMEM56	-0.712957	-4.55001	6.79387e-06	0.000601624
TRIM24	0.298732	4.53988	7.11441e-06	0.000625509
CPNE2	0.347539	4.53077	7.41525e-06	0.000647335
RAP2A	0.326971	4.51523	7.95624e-06	0.000689672
NPR2	0.499334	4.51057	8.12595e-06	0.000697767
KLF12	0.462834	4.50956	8.163e-06	0.000697767
LOC80054	-0.557907	-4.50594	8.29775e-06	0.000704393
SEL1L3	0.603902	4.5005	8.50436e-06	0.000716987
TGFA	0.664792	4.49852	8.58072e-06	0.000718504
IGSF21	-0.999926	-4.4899	8.92056e-06	0.00073614
RAB39B	0.940096	4.48954	8.93503e-06	0.00073614
FGF1	0.593667	4.48866	8.97076e-06	0.00073614
DZIP1	0.515636	4.48252	9.22219e-06	0.000751761
MFGE8	0.486214	4.47869	9.38223e-06	0.000759776
SERPINB5	1.3172	4.47636	9.48122e-06	0.000762773
C9orf30	0.304528	4.47371	9.59463e-06	0.000766885
SPEF1	-0.728815	-4.47113	9.70675e-06	0.000770841
TFPI	0.597563	4.45876	1.02603e-05	0.000809578
CYP2B7P1	-1.61823	-4.45522	1.04243e-05	0.000817277
FXYD6	0.468112	4.45252	1.05508e-05	0.000818533
LRCH1	0.311754	4.45205	1.05733e-05	0.000818533
PLEKHG1	0.463969	4.44454	1.09342e-05	0.000836303
GULP1	0.652807	4.44445	1.09387e-05	0.000836303
ACTG2	0.979703	4.44166	1.10756e-05	0.00084154
TNS4	0.995166	4.43661	1.1328e-05	0.00085544
FKBP5	0.581829	4.43395	1.14634e-05	0.000860387
LAMC1	0.426581	4.42981	1.16768e-05	0.000871087
PABPC4	0.290766	4.42696	1.18262e-05	0.000876916
PEX19	-0.257547	-4.42364	1.2002e-05	0.00088463
INPP5J	-0.621066	-4.41212	1.26331e-05	0.000925598
SHOX2	0.500567	4.39699	1.35095e-05	0.000983958
SLC12A8	-0.405519	-4.39479	1.36418e-05	0.000987745
PHOSPHO2	-0.372571	-4.38808	1.40524e-05	0.00100037
SIM2	-0.872053	-4.38807	1.4053e-05	0.00100037
MYH14	0.751677	4.38796	1.406e-05	0.00100037
ELF1	0.302999	4.38589	1.41889e-05	0.00100374
GRID1	0.551864	4.3845	1.42762e-05	0.00100415
ZNF521	0.573296	4.38302	1.43703e-05	0.00100502
PLS3	0.486017	4.37664	1.47807e-05	0.00101961
C6orf97	-0.678726	-4.37619	1.48097e-05	0.00101961
ZNF750	-0.654927	-4.37513	1.4879e-05	0.00101961
C6orf141	1.10099	4.37466	1.49102e-05	0.00101961
ST6GALNAC5	-0.900612	-4.36595	1.54932e-05	0.00105363
SPATS2L	0.383841	4.35706	1.6111e-05	0.00108962
NUTF2	0.294959	4.35389	1.63365e-05	0.00109883
DOK4	0.381696	4.33898	1.74407e-05	0.00116673
TMEM110	-0.281296	-4.33416	1.78122e-05	0.00118513
CNIH2	0.655618	4.32336	1.86729e-05	0.00123572
C18orf54	0.478199	4.3203	1.89242e-05	0.00124311
ATP6AP1L	-0.384853	-4.31955	1.89864e-05	0.00124311
UBA5	-0.255993	-4.31657	1.92344e-05	0.00125268
CPE	0.557611	4.30942	1.9843e-05	0.00128551
FA2H	0.655815	4.30503	2.0226e-05	0.00130347
SLC7A2	1.11236	4.30024	2.06513e-05	0.00132394
TMTC4	0.367441	4.29695	2.09483e-05	0.00133602
MEX3C	0.282135	4.29344	2.12699e-05	0.00134954
POLN	-0.608094	-4.28829	2.17507e-05	0.00137297
PDGFRA	0.707088	4.2861	2.19578e-05	0.00137897
HEPH	0.497953	4.27042	2.34999e-05	0.00146634
TFDP1	0.268299	4.26933	2.36105e-05	0.00146634
DIAPH3	0.532233	4.26839	2.37064e-05	0.00146634
PML	0.287659	4.26314	2.42505e-05	0.0014887
FBN2	0.791482	4.26257	2.43097e-05	0.0014887
TP63	1.06138	4.25951	2.46328e-05	0.00150101
ZNF532	0.369069	4.25438	2.51835e-05	0.00152658
LGALS8	-0.337748	-4.2533	2.53003e-05	0.00152658
SOBP	0.48725	4.25057	2.56001e-05	0.00153038
UQCRC2	-0.22958	-4.25046	2.56121e-05	0.00153038
OSTC	0.234512	4.24694	2.60026e-05	0.00154621
LOC401588	-0.349142	-4.24561	2.6152e-05	0.00154762
GABRP	1.37834	4.24404	2.63283e-05	0.0015506
PROS1	0.488557	4.24096	2.6679e-05	0.00156377
SMARCD2	0.311433	4.23538	2.73263e-05	0.00159412
DLC1	0.453783	4.22866	2.81245e-05	0.00163295
ADORA1	0.775131	4.22507	2.85608e-05	0.00165049
ITGA1	0.403645	4.22002	2.91844e-05	0.00167865
SELM	-0.464561	-4.21893	2.93218e-05	0.00167871
TSHZ2	0.636357	4.21716	2.95444e-05	0.00168347
ZCCHC11	0.484759	4.2161	2.96786e-05	0.00168347
REPS2	-0.665779	-4.21152	3.02648e-05	0.00170885
AADAT	0.608661	4.20725	3.08206e-05	0.00172468
KRT81	1.12674	4.20523	3.10881e-05	0.00172468
SYTL5	1.05201	4.20436	3.12032e-05	0.00172468
NACAD	0.623138	4.20406	3.12439e-05	0.00172468
SLC7A8	-0.562888	-4.2031	3.13711e-05	0.00172468
F7	-0.95842	-4.2021	3.15061e-05	0.00172468
PRNP	0.464314	4.20195	3.1526e-05	0.00172468
LDHB	0.537684	4.19116	3.30075e-05	0.00178403
CDH1	0.703561	4.19081	3.30562e-05	0.00178403
FAT2	1.10504	4.19025	3.3135e-05	0.00178403
NUBP1	-0.238532	-4.18986	3.31905e-05	0.00178403
HIST1H2BJ	0.708938	4.18327	3.41325e-05	0.00182668
CREB5	0.51095	4.17843	3.48419e-05	0.00185658
CCDC125	-0.345146	-4.17144	3.589e-05	0.00190208
FAM46B	-0.748323	-4.17068	3.60049e-05	0.00190208
H1F0	-0.353408	-4.16171	3.73982e-05	0.00196724
MAGED4	0.677	4.15967	3.77211e-05	0.00197309
AUH	-0.257226	-4.15824	3.7951e-05	0.00197309
PLA2G12A	-0.288868	-4.15799	3.79902e-05	0.00197309
SNTA1	-0.348772	-4.15377	3.86741e-05	0.00199486
C10orf72	0.502121	4.1534	3.87336e-05	0.00199486
SPOCD1	0.783812	4.15215	3.8939e-05	0.00199708
FLJ44606	-0.469518	-4.14665	3.98521e-05	0.00203543
PDGFB	0.342039	4.1451	4.01131e-05	0.0020403
RWDD2A	-0.315552	-4.14239	4.05738e-05	0.00204733
PPM1D	0.359056	4.14233	4.05839e-05	0.00204733
OSGEPL1	-0.242429	-4.14028	4.09373e-05	0.00205672
ABCC10	0.259717	4.13732	4.145e-05	0.00207402
ADAMTS15	-0.820904	-4.13469	4.19098e-05	0.00208853
C6orf70	-0.272985	-4.13311	4.21902e-05	0.00209403
CACHD1	0.550311	4.13023	4.27028e-05	0.00211096
BLM	0.462686	4.12892	4.29398e-05	0.00211418
GPC4	-0.615271	-4.12708	4.32718e-05	0.00212204
RSU1	0.305835	4.12473	4.37009e-05	0.00213445
NGFR	0.894076	4.1238	4.38717e-05	0.00213445
RABEP1	-0.381819	-4.12016	4.45473e-05	0.00215879
CELSR2	0.535365	4.1176	4.50268e-05	0.00217347
SAMD11	0.991615	4.11567	4.53925e-05	0.00218257
C3orf59	0.420835	4.10919	4.66415e-05	0.00223389
CHN1	0.43139	4.10784	4.69058e-05	0.00223708
MGC29506	0.906802	4.10611	4.72455e-05	0.00223708
MCC	-0.470726	-4.10607	4.72534e-05	0.00223708
CASC1	-0.591225	-4.10476	4.75134e-05	0.00224078
NES	0.424065	4.1038	4.77039e-05	0.00224117
LOC401052	-0.343667	-4.09957	4.85538e-05	0.00227243
NID1	0.424115	4.09805	4.88633e-05	0.00227825
USP32	0.42298	4.09548	4.93901e-05	0.00228964
SKI	0.231947	4.09503	4.94829e-05	0.00228964
PHF19	0.322827	4.09415	4.96655e-05	0.00228964
IRS2	0.594826	4.09025	5.04782e-05	0.00231842
REEP1	-0.702131	-4.08619	5.134e-05	0.00234911
GSN	0.378687	4.08531	5.15282e-05	0.00234911
ZNF493	-0.40145	-4.08207	5.22266e-05	0.00237217
SERPINF2	0.61717	4.07939	5.28118e-05	0.00238993
ITPRIPL2	-0.432845	-4.07724	5.32868e-05	0.0023981
EFNB3	0.670243	4.07629	5.34981e-05	0.0023981
C11orf41	0.577957	4.07593	5.35769e-05	0.0023981
GPM6B	0.550829	4.07215	5.44257e-05	0.00242727
LYPLAL1	-0.277153	-4.07035	5.48324e-05	0.00243658
SAP30BP	0.245783	4.06609	5.58097e-05	0.00246816
RBKS	-0.333555	-4.06443	5.61951e-05	0.00246816
MBOAT7	0.327242	4.06404	5.62879e-05	0.00246816
TMEM117	0.342532	4.06379	5.63451e-05	0.00246816
TGFB1	0.346182	4.06239	5.66725e-05	0.00247369
FBXW8	-0.233748	-4.05706	5.79387e-05	0.00252003
JAK1	0.277449	4.05454	5.85441e-05	0.00253739
MCEE	-0.281568	-4.04772	6.02187e-05	0.00260082
ARSB	0.350474	4.04686	6.0434e-05	0.00260099
NCEH1	-0.36098	-4.04557	6.07562e-05	0.00260574
ACTA2	0.505623	4.04325	6.13395e-05	0.00261531
TMEM186	-0.266474	-4.043	6.14041e-05	0.00261531
SLC12A6	0.321767	4.03868	6.25078e-05	0.00265313
GPER	0.70731	4.03188	6.42843e-05	0.00271916
PRKAA2	0.993785	4.02895	6.50634e-05	0.00273377
PLP2	0.330448	4.0288	6.51022e-05	0.00273377
FAT1	0.569054	4.02808	6.52961e-05	0.00273377
C16orf57	0.280186	4.02351	6.65354e-05	0.00277622
HERC5	0.597119	4.02082	6.72736e-05	0.00279188
SFMBT1	-0.274218	-4.02049	6.73645e-05	0.00279188
TSPYL5	0.738113	4.01542	6.87831e-05	0.00283699
PDGFRB	0.42811	4.01414	6.91442e-05	0.00283699
GNA13	0.264995	4.01414	6.91442e-05	0.00283699
CMTM1	0.317204	4.01064	7.01443e-05	0.00286846
SGK269	0.312223	4.00955	7.04571e-05	0.00287171
TCEAL4	-0.448653	-4.00427	7.19974e-05	0.00291582
ZBTB2	-0.268127	-4.00371	7.21634e-05	0.00291582
EPHX1	-0.399502	-4.00342	7.22501e-05	0.00291582
FAM120AOS	-0.248742	-4.00086	7.30095e-05	0.00293113
SHISA9	-1.10767	-4.0002	7.32069e-05	0.00293113
SPEF2	-0.423251	-3.99974	7.33436e-05	0.00293113
CORO2B	0.528337	3.99846	7.37291e-05	0.002937
HSD17B11	0.40838	3.992	7.57007e-05	0.00300581
PPP1R12A	0.247041	3.98959	7.64512e-05	0.00302585
RNF19B	0.253181	3.98826	7.68659e-05	0.00303251
NTN1	-0.649403	-3.98105	7.91598e-05	0.00311303
LRIG1	-0.375802	-3.97917	7.97666e-05	0.0031269
LRP8	0.504908	3.97515	8.10813e-05	0.00316835
ATP5S	-0.252146	-3.97352	8.16209e-05	0.00317934
MAGIX	-0.398762	-3.96984	8.28522e-05	0.00320757
BRP44L	-0.286253	-3.9696	8.29334e-05	0.00320757
DYNC1LI2	0.21678	3.96902	8.31274e-05	0.00320757
SLC25A35	-0.402264	-3.96567	8.42665e-05	0.00323845
CBFA2T3	0.742453	3.96513	8.44539e-05	0.00323845
NEAT1	-0.498101	-3.95987	8.62747e-05	0.003298
RUNDC1	-0.303936	-3.95774	8.7024e-05	0.00331634
EGR2	0.58173	3.95652	8.74527e-05	0.00332239
PTENP1	0.268447	3.95233	8.89497e-05	0.00336769
RPS6KA3	0.414176	3.95166	8.91922e-05	0.00336769
KIAA1524	0.45075	3.94993	8.98189e-05	0.00337376
ACOX2	-0.81787	-3.9497	8.99011e-05	0.00337376
TESK2	-0.424781	-3.94731	9.07756e-05	0.00338678
CCT6B	-0.437629	-3.94725	9.07985e-05	0.00338678
BAIAP3	-0.80581	-3.94569	9.13717e-05	0.00338864
STYK1	0.758336	3.94562	9.13987e-05	0.00338864
TPST2	-0.328179	-3.93826	9.41566e-05	0.0034804
HMGCS2	-1.61036	-3.93694	9.46605e-05	0.00348855
TMOD2	0.425002	3.92902	9.77299e-05	0.00359092
JOSD1	0.219	3.92763	9.82793e-05	0.00360036
ITGA2	0.560176	3.92474	9.94299e-05	0.00362167
DAXX	0.215522	3.92463	9.94737e-05	0.00362167
SPATA17	-0.481109	-3.92396	9.97437e-05	0.00362167
C8orf73	0.626023	3.91365	0.000103965	0.00376383
GNAL	0.568807	3.91235	0.000104507	0.00376405
KLHL29	0.505845	3.91217	0.000104583	0.00376405
LPIN1	0.317377	3.90853	0.000106122	0.00380834
PPP1R3E	-0.308203	-3.90556	0.000107392	0.00384269
GLRX3	0.236165	3.89903	0.000110237	0.00393307
ETFDH	-0.243489	-3.8975	0.000110913	0.00394576
TNFAIP6	0.500123	3.89543	0.000111836	0.00396206
DUSP10	0.43245	3.89503	0.000112015	0.00396206
TCEAL6	-0.481479	-3.89313	0.000112873	0.00398097
OAZ3	-0.431316	-3.89111	0.000113788	0.00400175
EPB41L4B	-0.43324	-3.89035	0.000114132	0.00400244
SNRPA1	0.304873	3.88617	0.000116054	0.00405826
FAM162A	-0.340041	-3.88417	0.000116981	0.00407066
ADD3	0.482391	3.88398	0.00011707	0.00407066
GK5	-0.283319	-3.88112	0.000118414	0.00410581
RAPGEFL1	0.626319	3.87645	0.000120639	0.0041712
TES	0.384211	3.87333	0.000122148	0.00421123
KCNN4	0.60982	3.87265	0.000122481	0.00421123
LOC440957	-0.332544	-3.87189	0.00012285	0.00421213
NRXN2	0.555514	3.87072	0.000123422	0.00421999
NRP1	0.338759	3.86974	0.000123905	0.00422477
CDR2L	0.310398	3.86225	0.000127649	0.00433047
ZNF711	0.687876	3.86213	0.000127708	0.00433047
CIT	0.394002	3.85741	0.000130127	0.00440037
CLUL1	-0.719444	-3.85587	0.000130924	0.00440379
WNT7B	-0.669577	-3.85562	0.000131053	0.00440379
HTR7P1	-0.586145	-3.85514	0.000131301	0.00440379
KAL1	-0.513835	-3.8509	0.000133526	0.00445571
POU2AF1	0.893164	3.85081	0.000133574	0.00445571
PRKX	0.444313	3.84742	0.000135382	0.00449235
GGT6	-0.888034	-3.84738	0.000135402	0.00449235
VEZT	0.233994	3.84497	0.0001367	0.00451449
KIAA1244	-0.483871	-3.84478	0.000136803	0.00451449
TLK2	0.281863	3.84218	0.000138213	0.00454883
SATB1	0.506461	3.83913	0.00013989	0.00458518
PTHLH	0.827192	3.83882	0.000140062	0.00458518
CLIP3	0.408035	3.83663	0.000141281	0.0046128
WDR27	-0.395876	-3.8338	0.000142866	0.00465221
CASP2	0.222452	3.83227	0.00014373	0.00466799
SYNPO2	0.56422	3.83038	0.00014481	0.00467401
PLCB3	0.288054	3.83015	0.000144938	0.00467401
BPTF	0.30946	3.82995	0.000145054	0.00467401
ASAP2	0.320065	3.82616	0.000147234	0.00472948
PFN2	0.433437	3.82563	0.000147544	0.00472948
KLF7	0.457877	3.82473	0.000148068	0.00472977
MT1X	0.493366	3.82375	0.000148643	0.00472977
RSPH3	-0.284256	-3.8232	0.000148965	0.00472977
LOH12CR1	-0.228939	-3.82262	0.000149304	0.00472977
SFRP1	1.04755	3.82233	0.000149474	0.00472977
NRD1	0.21133	3.81642	0.000152988	0.00481751
DSC3	1.1735	3.81635	0.00015303	0.00481751
B4GALT7	-0.246942	-3.81405	0.000154423	0.00484897
FAIM3	0.521012	3.81254	0.000155341	0.00486539
TMEM189	0.309559	3.81053	0.000156574	0.00489155
ANG	-0.418171	-3.80734	0.000158543	0.00494053
LIPH	-0.642818	-3.80363	0.000160867	0.00499807
OLFML2A	0.338537	3.80151	0.000162212	0.00499807
DRAM1	0.352594	3.80105	0.000162506	0.00499807
RAC1	0.223192	3.80075	0.000162693	0.00499807
C5orf55	-0.352323	-3.80047	0.000162874	0.00499807
SLC25A25	0.322507	3.80044	0.000162894	0.00499807
ATP2B4	0.329486	3.79991	0.000163232	0.00499807
ANKRD43	-1.00575	-3.7946	0.000166659	0.00508505
RNASE4	-0.40404	-3.79388	0.000167129	0.00508505
PEX2	-0.237324	-3.7936	0.000167312	0.00508505
INSR	-0.283836	-3.79147	0.000168715	0.00509757
MAPRE2	0.327291	3.7911	0.000168959	0.00509757
IGJ	1.06629	3.79109	0.000168966	0.00509757
EGLN2	-0.357552	-3.78887	0.000170435	0.00512929
RGS2	0.550459	3.78562	0.000172614	0.00517433
SH2B1	-0.285144	-3.78539	0.000172772	0.00517433
ACTN1	0.279595	3.78136	0.000175507	0.0052435
MARVELD1	0.343494	3.7751	0.000179843	0.00535971
REEP4	0.308499	3.77421	0.000180467	0.00535971
PRR11	0.628465	3.77388	0.000180704	0.00535971
ZNF334	0.738433	3.76783	0.000185009	0.00546511
DZIP1L	0.419848	3.76756	0.000185201	0.00546511
EGFR	0.73466	3.76702	0.000185589	0.00546511
RHOF	0.649083	3.76612	0.000186239	0.00547117
HS6ST3	1.15086	3.76414	0.00018768	0.00550038
SV2A	0.597687	3.7617	0.000189466	0.00553953
ENPEP	0.380734	3.75534	0.000194201	0.0056645
CYP4Z2P	-1.06681	-3.7532	0.00019582	0.00568944
HEBP1	-0.460985	-3.75299	0.00019598	0.00568944
RGMA	0.588759	3.75022	0.000198095	0.00572703
ARHGDIB	-0.414496	-3.74997	0.000198289	0.00572703
SMPD2	-0.264131	-3.74947	0.000198671	0.00572703
ETS1	0.376517	3.74677	0.000200759	0.00577369
FAM114A2	-0.210023	-3.74511	0.000202058	0.0057975
BMPR2	0.253699	3.74382	0.000203068	0.00581294
SDK2	0.886579	3.74074	0.000205505	0.00586905
C17orf81	-0.224031	-3.73737	0.000208192	0.00593202
CALB2	0.759865	3.73649	0.000208906	0.00593863
SASH1	-0.469715	-3.73515	0.000209986	0.00595557
ZNF594	-0.315009	-3.73442	0.000210581	0.00595872
NEXN	0.454252	3.73322	0.000211562	0.00597275
RNF144A	0.427641	3.73201	0.000212551	0.00597667
SLC17A5	-0.281099	-3.73128	0.000213152	0.00597667
ADAMTS5	0.505376	3.73127	0.000213158	0.00597667
TAPBPL	-0.296735	-3.72992	0.000214266	0.00598466
CDC14A	0.574751	3.72944	0.000214666	0.00598466
SELENBP1	-0.356836	-3.72916	0.000214901	0.00598466
GDE1	-0.209628	-3.72718	0.000216547	0.00601689
CHST2	0.364901	3.72588	0.000217634	0.00603346
PTPRE	0.320361	3.72355	0.000219599	0.00607425
ADAMTS12	0.607847	3.72058	0.000222119	0.00611074
CCDC159	-0.296833	-3.72038	0.000222289	0.00611074
AURKA	0.469912	3.72025	0.000222407	0.00611074
PTCD2	-0.247435	-3.71855	0.000223865	0.0061371
ACOT9	0.346799	3.71513	0.000226831	0.00620458
CCDC6	0.243415	3.70902	0.000232211	0.00632928
CACNA2D1	0.716681	3.70865	0.000232544	0.00632928
AP2A1	0.20435	3.70821	0.000232932	0.00632928
MYLK	0.45038	3.70253	0.000238067	0.00643893
C20orf3	-0.249877	-3.70142	0.00023908	0.00643893
TMEM200A	0.464832	3.70118	0.000239301	0.00643893
BBS7	0.229259	3.70091	0.000239548	0.00643893
CYB5D1	-0.296241	-3.70087	0.000239583	0.00643893
ZBTB7B	-0.275353	-3.69881	0.000241485	0.00647591
NR2F1	0.650735	3.69758	0.000242625	0.006491
CYB561D2	-0.264896	-3.69707	0.000243103	0.006491
PLEKHG2	0.316686	3.69389	0.000246078	0.00655622
CYGB	0.40182	3.69319	0.000246738	0.0065596
DEPDC1	0.482712	3.69241	0.000247472	0.0065603
GADD45A	0.34416	3.69175	0.000248101	0.0065603
SULF2	0.473907	3.69147	0.000248363	0.0065603
C17orf59	-0.288473	-3.68968	0.000250074	0.00658239
FILIP1L	0.414398	3.68899	0.000250731	0.00658239
SAPS1	0.218087	3.68891	0.000250804	0.00658239
ITGB4	0.531198	3.68603	0.000253581	0.00664113
TSPAN18	0.368181	3.68527	0.000254315	0.00664622
PLXDC1	0.330571	3.68402	0.000255537	0.00666399
GRIK3	0.91277	3.68234	0.000257175	0.00669253
PCDHGB6	0.531395	3.68024	0.000259243	0.00671235
ZNF700	-0.234414	-3.68003	0.000259456	0.00671235
CCDC51	-0.250765	-3.67991	0.000259572	0.00671235
SCG5	0.539953	3.67771	0.000261764	0.00674197
ZNF518B	0.45694	3.67753	0.000261937	0.00674197
BICD1	0.363544	3.67711	0.000262361	0.00674197
C19orf42	-0.211157	-3.67335	0.00026615	0.00682509
DRAM2	-0.250986	-3.67278	0.000266725	0.00682562
ENPP1	-0.440836	-3.67004	0.000269518	0.00688051
TDG	0.216681	3.66914	0.000270449	0.00688051
MED13	0.307413	3.66904	0.000270547	0.00688051
VAMP2	-0.259248	-3.66388	0.000275906	0.00700233
GPR143	-0.583901	-3.66212	0.000277761	0.00703489
C3orf39	-0.231232	-3.66135	0.00027857	0.0070409
TTC18	-0.537634	-3.66042	0.000279557	0.00705137
TP53I11	-0.257991	-3.65914	0.000280918	0.00707121
UBASH3B	0.390032	3.6566	0.00028364	0.00710339
HSPH1	0.322359	3.65658	0.000283664	0.00710339
NHEDC2	0.481824	3.65621	0.000284063	0.00710339
C6orf211	-0.522319	-3.65532	0.000285024	0.00710339
RBMS1	0.32369	3.65526	0.000285082	0.00710339
COG2	-0.232416	-3.65415	0.000286291	0.00711225
C5orf35	-0.368255	-3.65387	0.000286593	0.00711225
CTGF	0.529595	3.64904	0.000291886	0.00722902
XYLT1	0.442365	3.6471	0.000294043	0.00726726
ITPRIP	0.341151	3.64659	0.000294611	0.00726726
ITPR1	-0.448358	-3.64568	0.000295617	0.0072775
KPNA2	0.376541	3.64342	0.00029816	0.00732034
PLAC2	0.879526	3.64308	0.000298547	0.00732034
RFTN2	0.360733	3.64181	0.000299984	0.00734095
DLGAP5	0.460072	3.63982	0.000302245	0.00738162
ZDHHC2	0.495018	3.63883	0.000303378	0.00739461
MAP7D3	0.426433	3.63715	0.000305307	0.00742693
F2R	0.384532	3.63469	0.000308164	0.00747874
HR	0.710639	3.63397	0.000309	0.00747874
HERC6	0.620376	3.63345	0.000309607	0.00747874
BOC	0.490678	3.63293	0.000310211	0.00747874
DST	0.425323	3.63271	0.000310475	0.00747874
DUSP8	0.390993	3.6315	0.000311887	0.00749808
C1orf226	0.547401	3.62981	0.00031389	0.00753152
KLHDC9	-0.417259	-3.62842	0.000315537	0.00755631
CKLF	0.238927	3.62759	0.000316525	0.00756525
KRBA2	-0.331804	-3.6268	0.000317463	0.00757297
C15orf42	0.479013	3.62607	0.000318337	0.00757914
PRKAR1A	0.254562	3.6182	0.000327916	0.00779213
CXCL13	1.1372	3.61743	0.000328865	0.00779305
DENND2A	0.401697	3.61679	0.000329648	0.00779305
IQGAP2	-0.547894	-3.61663	0.000329855	0.00779305
CLDN11	0.637861	3.61317	0.000334164	0.00787974
ZMAT1	-0.420761	-3.61214	0.000335464	0.00788114
IL7R	0.774637	3.61211	0.000335504	0.00788114
PFAS	-0.243144	-3.61055	0.000337478	0.00790671
LOXL4	0.533072	3.61023	0.000337877	0.00790671
SUV420H2	0.295896	3.60909	0.000339323	0.00792547
FAM48A	0.249014	3.60619	0.000343043	0.00798678
KIAA1958	-0.395507	-3.60603	0.000343245	0.00798678
C2orf67	0.251208	3.60154	0.000349068	0.00810693
ZNF540	-0.362065	-3.60041	0.000350554	0.00812612
TUBA1A	0.323838	3.59954	0.000351689	0.0081341
ITGA6	0.417998	3.599	0.000352401	0.0081341
C8orf44	-0.289509	-3.59849	0.000353074	0.0081341
CENPJ	0.269656	3.59814	0.000353541	0.0081341
FAH	-0.354592	-3.59524	0.000357403	0.00820759
TRIM52	-0.260531	-3.59221	0.000361466	0.00826173
KIF13B	-0.475239	-3.59209	0.000361631	0.00826173
WASF1	0.481799	3.59199	0.000361774	0.00826173
SULT1A1	-0.404533	-3.59023	0.000364159	0.00828537
2014-03-08	-0.388971	-3.5902	0.000364194	0.00828537
PRPS1	-0.307117	-3.58974	0.000364828	0.00828537
ZNF23	0.2482	3.58833	0.000366751	0.0082985
KIAA1949	0.275747	3.58743	0.000367977	0.0082985
SNX7	0.331064	3.58737	0.000368063	0.0082985
WLS	0.51386	3.58734	0.000368103	0.0082985
ELOVL1	0.203315	3.58566	0.000370423	0.00832188
STON1	0.41573	3.58534	0.000370862	0.00832188
CLDN23	0.408972	3.58512	0.000371168	0.00832188
PTPLAD2	-0.481898	-3.58262	0.000374646	0.00838457
AKT3	0.437703	3.58029	0.000377913	0.00844234
EIF2C4	0.261715	3.57567	0.000384474	0.00857334
KDELC1	0.362065	3.57447	0.000386204	0.00859636
C5orf13	0.334986	3.57092	0.000391339	0.00869494
ZNF782	-0.239617	-3.56987	0.000392871	0.00870477
SGIP1	0.534034	3.56964	0.000393196	0.00870477
PIN4	-0.231133	-3.56905	0.000394065	0.00870835
RAP1GAP2	-0.449689	-3.56774	0.000395989	0.00873415
IGFBP7	0.307241	3.56638	0.000397993	0.00873415
C9orf9	-0.280458	-3.56627	0.000398156	0.00873415
NUP62	0.205066	3.56598	0.000398593	0.00873415
HINT3	-0.233452	-3.56561	0.000399136	0.00873415
CCL21	1.04743	3.56533	0.000399549	0.00873415
A2M	0.362336	3.56489	0.0004002	0.00873415
C8orf79	0.69377	3.56244	0.000403858	0.0087984
CHD7	0.42446	3.56123	0.000405682	0.00882251
FAM38A	0.281247	3.55414	0.000416485	0.00904147
FTSJ3	0.26534	3.55295	0.000418333	0.00906386
CRABP2	-0.571619	-3.55252	0.000418989	0.00906386
SRPX	0.539731	3.55191	0.000419947	0.00906864
ID4	0.65039	3.55129	0.000420908	0.00907347
HMGN3	-0.265389	-3.55051	0.00042213	0.0090839
SLC12A4	0.288596	3.54774	0.000426479	0.00913771
SACS	0.361522	3.54705	0.00042756	0.00913771
COL7A1	0.694855	3.54699	0.000427651	0.00913771
CSAD	-0.389982	-3.54672	0.000428086	0.00913771
CHKB	0.281395	3.54639	0.000428609	0.00913771
CLIP2	0.31062	3.54609	0.000429084	0.00913771
NUP43	-0.215029	-3.54495	0.000430897	0.00916047
PRTFDC1	0.39637	3.54268	0.000434518	0.00922151
LIN7A	0.911414	3.54208	0.000435485	0.00922613
FBXO41	-0.342976	-3.54121	0.000436893	0.00924007
EHBP1	0.209406	3.53932	0.000439945	0.00928865
KRT14	1.35987	3.53855	0.000441203	0.00929926
C17orf108	-0.311088	-3.53618	0.000445082	0.00936497
DNAJC19	-0.256141	-3.53543	0.000446316	0.00937492
PPP1CC	0.194905	3.53145	0.000452915	0.00949258
PARD3	0.318215	3.53112	0.00045346	0.00949258
C15orf39	0.257917	3.53042	0.000454639	0.0095011
ABCA9	0.688517	3.52855	0.000457773	0.00954169
SUMF1	-0.24709	-3.52788	0.000458903	0.00954169
ERO1L	0.273799	3.52773	0.000459153	0.00954169
RBM20	-0.720751	-3.52742	0.000459682	0.00954169
XPNPEP1	0.202377	3.52483	0.00046409	0.00961698
F2RL2	0.69049	3.52365	0.000466106	0.00964151
QSOX1	-0.336293	-3.52322	0.00046684	0.00964151
CLASP1	0.195743	3.52192	0.000469083	0.00967159
DECR1	-0.302185	-3.51949	0.000473284	0.0097419
TUBGCP3	0.197692	3.51798	0.000475918	0.00977976
POLR1D	0.224598	3.51603	0.000479346	0.00983379
TTC21B	0.292024	3.51122	0.000487876	0.00997703
GK	-0.338192	-3.51089	0.000488474	0.00997703
IGDCC4	0.449492	3.51049	0.000489192	0.00997703
SQSTM1	-0.254735	-3.51028	0.000489571	0.00997703
ARAP3	0.312938	3.50935	0.000491233	0.0099816
CYP7B1	0.484783	3.50914	0.000491618	0.0099816
WDR62	0.405643	3.50856	0.000492666	0.0099816
ZIK1	0.58321	3.50824	0.000493237	0.0099816
TAGLN	0.448999	3.5079	0.00049385	0.0099816
VTCN1	-1.09823	-3.50663	0.000496151	0.0100117
FAM161B	-0.375826	-3.5058	0.000497675	0.0100227
STMN1	0.334517	3.50544	0.000498324	0.0100227
CCDC157	-0.343395	-3.5036	0.0005017	0.0100732
ARV1	-0.259174	-3.50303	0.000502741	0.0100732
OLFM2	0.548732	3.50273	0.000503293	0.0100732
SKA1	0.477089	3.50042	0.00050756	0.0101421
PAMR1	0.526906	3.49674	0.000514441	0.010263
GLI2	0.484438	3.4956	0.000516593	0.010274
TSR1	-0.19747	-3.49556	0.000516663	0.010274
IFFO2	0.356762	3.49462	0.000518451	0.0102929
SERBP1	0.199418	3.49231	0.000522837	0.0103633
SDPR	0.599216	3.49032	0.000526638	0.0104074
DLG5	0.283787	3.49026	0.000526753	0.0104074
UNC13D	0.492281	3.48952	0.000528179	0.0104136
NEK4	-0.223414	-3.48922	0.000528758	0.0104136
NECAB3	-0.34194	-3.48793	0.000531257	0.0104461
MRPS28	-0.28904	-3.48709	0.000532887	0.0104614
NEFH	0.636258	3.48557	0.000535842	0.0105027
LAMB3	0.644791	3.48471	0.000537526	0.0105049
FLJ42709	0.454054	3.48455	0.000537844	0.0105049
C1orf66	-0.253107	-3.48421	0.000538515	0.0105049
ATP6V1E2	0.320188	3.48006	0.000546719	0.0106394
ANUBL1	-0.34522	-3.47985	0.000547142	0.0106394
ANP32E	0.334887	3.47914	0.000548541	0.0106483
NSUN7	-0.535144	-3.47875	0.000549326	0.0106483
KRT17	1.16736	3.47802	0.000550788	0.0106598
PEX12	-0.261567	-3.47736	0.000552113	0.0106662
TMEM107	-0.279767	-3.47666	0.000553526	0.0106662
HOPX	0.431291	3.47656	0.000553717	0.0106662
SLC31A1	-0.25656	-3.4755	0.000555852	0.0106906
SERPINE1	0.496646	3.47416	0.000558573	0.0107262
EIF4EBP3	-0.344678	-3.47314	0.000560649	0.0107493
HIST3H2A	0.782554	3.47042	0.000566216	0.0108214
TCEAL1	-0.424559	-3.4702	0.000566665	0.0108214
OLFM1	0.61204	3.47002	0.000567048	0.0108214
TMEM67	-0.278805	-3.46867	0.00056982	0.0108348
TPM4	0.251702	3.46867	0.000569826	0.0108348
NFIX	-0.452994	-3.4684	0.000570391	0.0108348
TSPAN2	0.473464	3.46361	0.000580389	0.0110077
FLJ45983	-0.731602	-3.46136	0.000585137	0.0110807
CPNE8	0.375012	3.45952	0.000589047	0.0111216
WWOX	-0.443006	-3.45915	0.000589849	0.0111216
TXNL4B	0.226176	3.45907	0.000590009	0.0111216
NAGLU	-0.239494	-3.45841	0.000591435	0.0111315
SEMA7A	0.385321	3.45697	0.000594526	0.0111725
GPR124	0.345492	3.45535	0.000598007	0.0112208
SERPINI1	-0.61458	-3.45465	0.000599524	0.0112322
SLMAP	-0.213549	-3.45398	0.000600996	0.0112426
SLC11A2	-0.209825	-3.45094	0.000607622	0.0113313
ARL4A	0.370179	3.45069	0.000608191	0.0113313
LOC729234	-0.298017	-3.44993	0.000609859	0.0113313
LRRC59	0.308252	3.44979	0.000610163	0.0113313
SGCB	0.311655	3.44971	0.000610338	0.0113313
RAP2C	0.316884	3.44925	0.000611367	0.0113333
GTF2H5	-0.237274	-3.44877	0.000612426	0.0113359
QTRT1	-0.258903	-3.44786	0.00061443	0.011339
SF3B3	0.237151	3.44786	0.000614436	0.011339
APOBEC3F	0.35294	3.44741	0.000615436	0.0113403
SKAP2	0.319646	3.447	0.000616351	0.0113403
SLC46A1	-0.322383	-3.44486	0.000621127	0.0113887
MUC5B	1.41329	3.44473	0.00062143	0.0113887
TMPRSS6	-0.93065	-3.44458	0.000621759	0.0113887
ITGA10	0.486954	3.44409	0.000622858	0.0113919
NRAS	0.242133	3.44177	0.000628092	0.0114669
EIF5A2	0.379501	3.44145	0.000628819	0.0114669
LTBP2	0.432154	3.43809	0.000636491	0.0115896
TNFSF10	-0.502762	-3.43685	0.000639327	0.0116225
STRA6	0.463229	3.43638	0.000640409	0.0116225
UCKL1	0.253206	3.43607	0.000641128	0.0116225
ATXN7	-0.222724	-3.43537	0.000642745	0.0116346
TPD52L2	0.196039	3.43421	0.000645442	0.0116602
DSG3	1.14708	3.43395	0.000646052	0.0116602
SACM1L	-0.187408	-3.43296	0.000648344	0.0116844
C17orf71	0.260432	3.43246	0.000649509	0.0116883
FAM47E	-0.411142	-3.43091	0.000653152	0.0117367
DNMT3A	0.222921	3.42984	0.000655679	0.0117649
SUPT3H	0.260481	3.42888	0.000657947	0.0117748
SLC35A1	-0.248964	-3.42879	0.000658143	0.0117748
CDK7	-0.207458	-3.42761	0.00066095	0.0118079
MLLT3	-0.408725	-3.42585	0.00066515	0.0118657
PTGES	0.568265	3.42437	0.000668685	0.0118818
ZEB1	0.373089	3.42437	0.000668687	0.0118818
IL13RA1	-0.219197	-3.42426	0.00066895	0.0118818
PACS1	0.206027	3.42335	0.000671145	0.0119036
ALDOA	-0.292172	-3.4228	0.00067247	0.01191
NFATC3	0.20403	3.42147	0.000675696	0.0119366
SLC25A30	0.252294	3.42101	0.000676809	0.0119366
MARK1	0.567328	3.42098	0.000676881	0.0119366
FANCI	0.326551	3.41944	0.00068063	0.0119855
CYP1B1	0.498693	3.41597	0.000689152	0.0121183
ZNF609	0.232416	3.41396	0.000694128	0.0121883
ANKS1B	-0.427518	-3.41152	0.000700225	0.0122779
SEC22C	-0.199467	-3.41079	0.000702066	0.0122813
CCDC56	-0.258286	-3.41065	0.000702425	0.0122813
ORC6L	0.449813	3.41025	0.000703411	0.0122813
UBE2S	0.360363	3.40935	0.000705698	0.0123037
RNF167	-0.207976	-3.40744	0.000710533	0.0123705
CSRP1	0.267387	3.4058	0.000714719	0.0124258
DTNB	-0.270716	-3.4007	0.000727861	0.0126364
RBM3	-0.2226	-3.39715	0.00073714	0.0127745
GARNL3	-0.380487	-3.39687	0.000737887	0.0127745
CHSY3	0.397332	3.39559	0.000741251	0.0128147
LOC399959	0.445793	3.39079	0.000754054	0.0130177
AZGP1	-0.593987	-3.38887	0.000759223	0.0130886
CSDA	0.412893	3.3853	0.000768945	0.0132377
KCTD10	0.185262	3.38462	0.000770807	0.0132512
KDM4A	0.203093	3.3834	0.000774143	0.01329
MYBL2	0.605924	3.38047	0.00078225	0.0134105
SRCIN1	-0.421352	-3.37869	0.000787216	0.0134742
PRMT1	0.223587	3.37835	0.000788157	0.0134742
CDCA2	0.406087	3.37774	0.000789867	0.0134755
NSA2	-0.204918	-3.37754	0.000790425	0.0134755
TLR5	-0.312642	-3.37588	0.000795103	0.0135179
PCBD2	-0.229752	-3.37588	0.000795107	0.0135179
TRIM29	0.958494	3.37512	0.000797257	0.0135203
TBC1D16	-0.342212	-3.37505	0.000797446	0.0135203
MAP1D	-0.260777	-3.37362	0.000801522	0.0135708
ZCCHC14	0.212834	3.37169	0.000807013	0.0136449
CDK2AP1	0.240456	3.36843	0.000816398	0.0137847
CTNND2	0.894643	3.36635	0.000822443	0.0138677
TBC1D24	-0.284034	-3.36404	0.000829192	0.0139621
PCDH7	0.495043	3.36366	0.000830305	0.0139621
MCF2L	0.301125	3.36214	0.000834774	0.0140181
PDE4A	-0.432648	-3.36162	0.000836312	0.0140247
SYNGR3	0.592532	3.36008	0.000840906	0.0140826
PDHB	-0.203734	-3.35925	0.000843353	0.0141044
GNB4	0.370179	3.35879	0.000844733	0.0141083
PNPLA7	-0.39383	-3.35492	0.000856361	0.0142821
CNN2	0.360832	3.35456	0.000857457	0.0142821
LAMB1	0.336959	3.35389	0.0008595	0.0142967
ANLN	0.413189	3.35345	0.000860835	0.0142996
ACVR2A	0.265932	3.35258	0.000863474	0.0143241
STAC2	1.15147	3.35184	0.000865729	0.0143335
CFB	-0.738902	-3.35163	0.000866366	0.0143335
KATNB1	0.228939	3.35115	0.000867844	0.0143386
RABEP2	-0.275698	-3.34986	0.000871806	0.0143848
TAF4B	0.415557	3.3464	0.000882498	0.0145265
BACH1	0.266844	3.34632	0.000882754	0.0145265
TBX18	0.450306	3.34545	0.000885459	0.0145447
BACH2	0.473439	3.34521	0.000886221	0.0145447
ALG14	-0.219	-3.34458	0.000888189	0.0145575
YWHAQ	0.199048	3.34366	0.000891071	0.0145854
TMEM47	0.460023	3.34177	0.000897024	0.0146633
NDFIP1	-0.191896	-3.34094	0.00089964	0.0146827
PLD1	0.368921	3.34052	0.000900953	0.0146827
ZNF568	-0.261221	-3.34026	0.000901788	0.0146827
MAPKAPK2	0.286673	3.33882	0.00090638	0.014738
CCDC66	-0.24889	-3.33811	0.000908638	0.0147491
TCEAL3	-0.401154	-3.33785	0.000909461	0.0147491
RAVER2	0.373853	3.33596	0.000915519	0.0148278
PHKA2	-0.18467	-3.33547	0.000917108	0.014834
TBC1D1	0.257941	3.33426	0.000921033	0.0148779
GINS2	0.402782	3.33387	0.00092228	0.0148786
MB	-0.411019	-3.33307	0.000924864	0.0149007
AP1AR	-0.213155	-3.33062	0.000932869	0.0150101
LRIG3	0.408528	3.33021	0.000934219	0.0150121
STIM2	0.185484	3.3294	0.000936885	0.0150354
REPS1	-0.20001	-3.32855	0.000939677	0.0150605
CDCA8	0.35691	3.3252	0.000950787	0.0152008
GAS1	0.516721	3.32516	0.000950901	0.0152008
KRT5	1.2664	3.32286	0.000958593	0.0153039
PROCR	0.309732	3.32237	0.000960241	0.0153089
EPCAM	0.276167	3.32203	0.000961393	0.0153089
DHCR24	-0.340091	-3.32052	0.00096649	0.0153702
CD276	0.23355	3.31893	0.000971896	0.0154362
IRX2	-0.721318	-3.31675	0.000979329	0.0155342
PCDH1	-0.307315	-3.31416	0.000988228	0.0156294
MPV17L	-0.639316	-3.3141	0.000988455	0.0156294
MAMDC2	0.567821	3.31368	0.000989918	0.0156294
KCNMB1	0.448431	3.31339	0.000990911	0.0156294
RAB24	-0.218235	-3.31317	0.000991679	0.0156294
CASK	0.294959	3.31257	0.000993741	0.0156419
CEBPA	-0.321569	-3.31145	0.000997648	0.0156833
GLRX	-0.393386	-3.31088	0.000999648	0.0156947
NICN1	-0.265192	-3.30875	0.00100709	0.0157915
ORC3L	-0.210738	-3.30786	0.00101023	0.0158205
AR	-0.642572	-3.30684	0.00101384	0.0158395
ERCC5	0.202649	3.30645	0.00101523	0.0158395
EVC2	0.451958	3.30643	0.0010153	0.0158395
NID2	0.376689	3.30505	0.00102018	0.0158954
COG7	-0.202057	-3.30399	0.00102398	0.0159344
CA5BP	0.213895	3.30308	0.00102724	0.015965
TIMP2	0.351731	3.30187	0.00103155	0.0160119
RNF150	0.491442	3.30038	0.00103693	0.016075
TUSC3	0.488064	3.29962	0.00103967	0.0160972
RASL12	0.348279	3.29914	0.00104142	0.0161041
HCG11	0.359204	3.29846	0.00104389	0.016111
KIF23	0.35548	3.2983	0.00104448	0.016111
TCTE3	-0.29126	-3.29601	0.00105283	0.0162043
CCDC8	0.494574	3.29592	0.00105317	0.0162043
HPGD	0.789829	3.29549	0.00105476	0.0162086
ZNF445	-0.202328	-3.29354	0.00106191	0.0162751
SCCPDH	-0.288448	-3.2935	0.00106208	0.0162751
ARPC5	0.192439	3.29317	0.00106331	0.0162751
TRADD	0.252096	3.29288	0.00106438	0.0162751
MTERFD3	-0.245585	-3.29146	0.00106965	0.0163353
SNCG	-0.699023	-3.29076	0.00107225	0.0163548
KLHDC7B	0.683042	3.29015	0.00107453	0.0163693
FAM101B	0.342754	3.28922	0.00107801	0.016402
GHDC	-0.28391	-3.28815	0.00108203	0.0164428
UACA	0.240554	3.28634	0.00108883	0.0165177
EGR1	0.572827	3.28569	0.00109131	0.0165177
APOB48R	-0.456792	-3.28541	0.00109236	0.0165177
CHST11	0.354	3.28514	0.00109337	0.0165177
MND1	0.505919	3.28506	0.00109367	0.0165177
SALL2	-0.388133	-3.28324	0.0011006	0.0165834
ITM2C	0.390623	3.28287	0.001102	0.0165834
TMEM108	0.613396	3.28286	0.00110206	0.0165834
TRERF1	-0.373829	-3.28032	0.00111181	0.0167097
TP53INP1	-0.319424	-3.27927	0.00111585	0.01675
SNHG3-RCC1	0.384039	3.27743	0.00112301	0.0168315
C1GALT1C1	-0.194905	-3.27717	0.00112401	0.0168315
HPN	-0.586243	-3.27667	0.00112595	0.0168362
PSMD12	0.23683	3.27639	0.00112706	0.0168362
FOXC1	0.466509	3.27514	0.00113194	0.0168885
TMEM44	0.260309	3.27418	0.0011357	0.0169078
XPA	-0.17811	-3.27411	0.00113598	0.0169078
ZNF181	-0.197346	-3.27348	0.00113846	0.0169242
EIF3H	-0.289879	-3.27288	0.00114084	0.0169392
FAM176A	0.387541	3.26923	0.00115534	0.0171338
CFDP1	0.226941	3.26843	0.00115855	0.0171607
EBF1	0.380981	3.26794	0.0011605	0.0171689
RWDD4A	0.184596	3.26565	0.00116969	0.0172842
DPYSL2	0.299867	3.26517	0.00117166	0.0172925
CLMN	-0.317106	-3.26411	0.00117595	0.0173351
FSIP1	0.728643	3.26298	0.00118054	0.0173819
TSHZ3	0.338808	3.26223	0.0011836	0.0173873
METT10D	-0.199887	-3.2622	0.00118373	0.0173873
POLR3G	0.313949	3.261	0.00118864	0.0174219
CTSF	-0.314541	-3.26082	0.00118936	0.0174219
ATP10D	0.326971	3.26059	0.00119034	0.0174219
ZNF345	-0.24048	-3.25921	0.00119601	0.0174789
TMEM164	0.365246	3.25895	0.00119707	0.0174789
SLC2A1	0.331755	3.25737	0.0012036	0.0175252
ACAA1	-0.240061	-3.25685	0.00120576	0.0175252
PPP2R3C	0.193869	3.25627	0.00120818	0.0175252
SHC1	0.185607	3.25586	0.00120987	0.0175252
SAMD5	0.530507	3.25583	0.00121001	0.0175252
TACC3	0.323247	3.2553	0.00121224	0.0175252
PGPEP1	-0.263219	-3.25519	0.00121269	0.0175252
REC8	0.595097	3.25511	0.00121302	0.0175252
PHYH	-0.263268	-3.2551	0.00121306	0.0175252
PGF	0.322211	3.25425	0.00121661	0.0175409
HOOK2	-0.250469	-3.25416	0.00121699	0.0175409
ZNF132	0.296488	3.25113	0.00122977	0.0176838
LOC220930	0.248693	3.25113	0.00122977	0.0176838
NCAPH	0.391413	3.25048	0.00123251	0.0177025
ZDHHC12	0.24127	3.24966	0.00123597	0.0177314
FAM36A	-0.263613	-3.24773	0.00124424	0.0178174
ARHGAP10	0.353976	3.24756	0.00124493	0.0178174
E2F7	0.4434	3.24724	0.0012463	0.0178174
DIRC2	-0.210935	-3.24541	0.00125419	0.0179094
BSN	-0.488039	-3.24478	0.00125689	0.0179271
IFITM3	0.366109	3.24416	0.00125959	0.0179448
FAM120B	-0.200947	-3.2437	0.00126157	0.0179522
SERPINH1	0.307611	3.242	0.00126898	0.0180368
ZNF737	-0.409737	-3.24115	0.00127265	0.0180681
DBNDD1	0.357256	3.24051	0.00127548	0.0180849
IL10RB	0.188961	3.24016	0.001277	0.0180849
IFNAR2	0.241146	3.23988	0.00127824	0.0180849
SYDE1	0.32083	3.23943	0.00128022	0.0180921
LBH	0.297203	3.23671	0.0012922	0.0182405
ANKRD50	0.325441	3.23618	0.00129455	0.0182412
PSMA4	0.196163	3.23588	0.00129589	0.0182412
DMD	0.474845	3.2357	0.0012967	0.0182412
LIMD1	-0.216336	-3.2345	0.00130201	0.0182531
SPCS1	-0.185952	-3.23413	0.00130367	0.0182531
SLC38A9	-0.207902	-3.23407	0.00130396	0.0182531
OXTR	0.548313	3.23398	0.00130436	0.0182531
MAPK8IP3	-0.298338	-3.23324	0.00130765	0.0182531
C18orf10	0.217668	3.23301	0.00130871	0.0182531
CCND3	0.199961	3.2326	0.00131055	0.0182531
KANK4	0.622867	3.23254	0.00131082	0.0182531
FASN	0.45038	3.23252	0.00131089	0.0182531
IL17RC	-0.244648	-3.23139	0.00131598	0.0183033
LOC150776	0.290693	3.2301	0.00132179	0.0183634
DLGAP4	0.175076	3.22936	0.00132516	0.0183894
TTC19	-0.244451	-3.22766	0.00133287	0.0184756
EXT2	0.187358	3.22659	0.00133777	0.0185029
ASAM	0.462785	3.22657	0.00133785	0.0185029
FOXN2	0.257991	3.22613	0.00133987	0.0185101
CXorf23	-0.189035	-3.22576	0.00134157	0.0185127
CCDC19	-0.49783	-3.22447	0.00134748	0.0185735
AHI1	-0.244994	-3.2239	0.00135014	0.0185894
ATP6V0A1	-0.208642	-3.22137	0.00136186	0.0187297
SLC25A45	-0.268472	-3.22066	0.00136515	0.0187541
POLG	0.175027	3.21827	0.00137633	0.0188762
KIRREL	0.480369	3.21811	0.00137711	0.0188762
SEMA4C	0.285168	3.21631	0.00138558	0.0189712
TRA2A	0.176458	3.21575	0.00138824	0.0189712
MORN2	-0.207335	-3.21566	0.00138867	0.0189712
PARP6	0.244402	3.21282	0.00140216	0.0191344
C6orf226	-0.304454	-3.21131	0.0014094	0.0192118
CD2BP2	-0.200478	-3.21012	0.00141511	0.0192683
FUCA1	-0.246325	-3.20934	0.00141889	0.0192985
SRF	0.195053	3.20775	0.00142658	0.0193816
PRSS36	-0.288966	-3.205	0.00143999	0.0195011
KITLG	-0.457704	-3.205	0.00144001	0.0195011
ANXA1	0.366874	3.20497	0.00144013	0.0195011
RPS6KB1	0.249457	3.20375	0.00144613	0.019561
ENTPD1	0.214092	3.20261	0.00145175	0.0195911
EGF	-0.741763	-3.20243	0.00145262	0.0195911
SVEP1	0.503453	3.20233	0.00145313	0.0195911
SPIN2B	-0.233427	-3.20201	0.00145473	0.0195911
PYGL	-0.427641	-3.20134	0.00145803	0.0196141
UTP15	-0.185681	-3.19729	0.00147822	0.0198511
ARL6	-0.218852	-3.19716	0.00147888	0.0198511
DNASE2	-0.184645	-3.19585	0.00148544	0.0198984
UNC13B	-0.304873	-3.19582	0.00148563	0.0198984
BTBD3	0.226176	3.19481	0.00149071	0.0199085
SHCBP1	0.377996	3.19467	0.00149141	0.0199085
ZNF589	-0.223118	-3.19449	0.00149232	0.0199085
APOL4	0.439233	3.19432	0.00149319	0.0199085
TOM1L1	0.314072	3.19407	0.00149447	0.0199085
PNMAL1	0.609155	3.19312	0.00149929	0.019951
ANXA8	0.899255	3.19228	0.00150354	0.019986
TBX15	0.364482	3.18839	0.00152348	0.0202293
STAT4	0.535785	3.18724	0.00152945	0.0202867
KIF11	0.333531	3.18578	0.001537	0.0203648
LASS4	-0.34194	-3.18502	0.00154097	0.0203955
ZNF321	-0.321052	-3.18369	0.00154791	0.020435
LACTB2	-0.282653	-3.18356	0.00154862	0.020435
TUSC2	-0.191452	-3.18308	0.00155115	0.020435
COL18A1	0.341866	3.18281	0.00155255	0.020435
PION	-0.27555	-3.18275	0.00155287	0.020435
CCDC46	0.369241	3.18255	0.00155392	0.020435
ANKRD11	0.210393	3.18222	0.00155566	0.0204361
FHIT	-0.433042	-3.18025	0.00156603	0.0205503
TXNRD2	-0.260185	-3.17955	0.00156974	0.0205772
GPR37	0.498298	3.17823	0.00157675	0.0206329
CDRT4	-0.268373	-3.17812	0.00157735	0.0206329
TUBD1	0.269582	3.17663	0.00158533	0.0207153
BICC1	0.561236	3.1762	0.00158759	0.0207229
FYN	0.30581	3.17529	0.0015925	0.020765
TMC7	0.385025	3.17326	0.00160345	0.0208798
MTHFSD	0.209677	3.17303	0.0016047	0.0208798
DCBLD2	0.286031	3.17241	0.00160807	0.0209015
TBX19	0.273922	3.17169	0.00161198	0.020909
TMEM205	-0.260777	-3.17155	0.00161272	0.020909
NCS1	0.304947	3.17136	0.00161374	0.020909
ADCY3	0.236806	3.17036	0.00161918	0.0209221
SAP130	0.172586	3.17025	0.00161979	0.0209221
NOSTRIN	-0.471737	-3.17024	0.00161985	0.0209221
PRICKLE1	0.414151	3.16929	0.00162505	0.020965
SLC4A2	0.203364	3.16901	0.00162658	0.020965
EPHX2	-0.481331	-3.16793	0.00163253	0.020999
TNC	0.5675	3.16765	0.00163402	0.020999
STK17A	0.244204	3.1676	0.00163434	0.020999
SKA2	0.292961	3.16674	0.00163907	0.0210379
MEIS2	0.381794	3.16589	0.00164379	0.0210765
ADARB1	0.228199	3.16482	0.00164967	0.0211299
ZZEF1	-0.222304	-3.16375	0.00165564	0.0211843
C1orf144	0.177148	3.16243	0.00166301	0.0212564
KLF5	0.540249	3.16131	0.0016693	0.0213148
MGC23270	-0.327784	-3.16074	0.00167249	0.0213334
LDB2	0.311532	3.15943	0.00167985	0.0214051
HS2ST1	0.195768	3.15856	0.00168479	0.0214458
PHF7	-0.296685	-3.15597	0.0016995	0.0216107
C5orf33	-0.204104	-3.15204	0.00172212	0.021858
AGAP1	-0.203832	-3.15156	0.00172487	0.021858
EZR	-0.237891	-3.15143	0.0017256	0.021858
KIF9	-0.258188	-3.15113	0.00172735	0.021858
CACNG4	0.721663	3.15105	0.00172783	0.021858
NCRNA00095	-0.35146	-3.14988	0.0017346	0.0219145
AMOTL1	0.38939	3.14967	0.00173585	0.0219145
VGLL3	0.451021	3.1487	0.0017415	0.0219626
HSD11B1L	-0.309682	-3.14827	0.00174402	0.0219626
CSE1L	0.228914	3.14768	0.00174742	0.0219626
PRC1	0.345541	3.14767	0.00174751	0.0219626
CGNL1	-0.484635	-3.14728	0.00174982	0.0219626
SYNE1	0.305342	3.14715	0.00175056	0.0219626
HSD17B4	-0.22699	-3.14686	0.00175228	0.0219626
WDR52	-0.340757	-3.14657	0.00175394	0.0219626
KIF18A	0.36569	3.14545	0.00176058	0.0220233
VIPR1	-0.35003	-3.14469	0.00176506	0.022057
LYSMD2	0.327464	3.14231	0.00177918	0.022103
WIPF1	0.332963	3.14229	0.00177927	0.022103
IQSEC1	-0.203167	-3.14217	0.00178002	0.022103
ZFP36	0.415138	3.14211	0.00178037	0.022103
SH3PXD2B	0.28063	3.14208	0.00178056	0.022103
CFL1	0.190564	3.14201	0.00178096	0.022103
DNTTIP2	0.178381	3.14195	0.00178131	0.022103
UBE4B	0.186569	3.14116	0.00178601	0.0221389
DNAH5	-0.546562	-3.14003	0.00179276	0.0222003
GPR137B	-0.317624	-3.13956	0.00179559	0.0222067
ABHD10	-0.201687	-3.13935	0.00179689	0.0222067
RAN	0.179343	3.13863	0.00180122	0.0222283
RNF185	-0.177888	-3.13846	0.00180225	0.0222283
TMTC1	0.562888	3.13807	0.00180455	0.0222344
MYL12A	0.190416	3.13608	0.00181659	0.0223604
LOC389333	-0.361695	-3.1339	0.00182989	0.0224836
FEM1B	0.192365	3.13378	0.00183059	0.0224836
TTC39B	-0.399231	-3.13354	0.00183208	0.0224836
C17orf68	-0.244056	-3.13217	0.0018405	0.0225644
LGR6	0.81348	3.13183	0.0018426	0.0225678
CCND2	0.337452	3.12941	0.00185748	0.0227274
SEC23A	0.246646	3.12876	0.00186155	0.0227545
SLC34A2	1.0622	3.12659	0.00187508	0.0228972
C10orf47	0.386061	3.12589	0.00187946	0.0229279
RHBDF2	0.256831	3.12532	0.00188302	0.0229486
FAM13C	0.424263	3.12263	0.00189997	0.0231323
PCMTD1	-0.249408	-3.12182	0.0019051	0.0231685
CHCHD6	-0.234389	-3.1214	0.00190777	0.0231685
C1QBP	-0.20842	-3.12127	0.00190859	0.0231685
PRKD1	0.393188	3.12074	0.00191193	0.0231862
RRP9	-0.219271	-3.11925	0.00192142	0.0232469
ALDH3A2	-0.336638	-3.11911	0.00192231	0.0232469
CLIC3	0.572901	3.11907	0.0019226	0.0232469
DIO1	-1.01398	-3.11847	0.00192646	0.0232706
DOCK6	0.229876	3.11691	0.00193646	0.0233685
STX16	0.23979	3.11617	0.00194124	0.0234032
ARL4C	0.370401	3.11523	0.00194729	0.0234497
NCOA4	0.191945	3.11498	0.0019489	0.0234497
AGPAT4	0.363125	3.11333	0.00195965	0.0235484
SLFN13	0.568462	3.1129	0.00196244	0.0235484
ABCA6	0.546192	3.11284	0.00196285	0.0235484
FAM49A	0.358168	3.1122	0.001967	0.0235753
SMPDL3B	0.367268	3.11096	0.0019751	0.0236493
AMMECR1	0.312888	3.11003	0.00198122	0.0236918
NUDT6	-0.273207	-3.10983	0.0019825	0.0236918
ZNF740	-0.199788	-3.10939	0.00198545	0.0236918
KIAA1383	0.417382	3.10925	0.00198635	0.0236918
SESTD1	-0.274859	-3.10786	0.00199555	0.0237646
TMPO	0.234118	3.10774	0.00199631	0.0237646
DEGS1	-0.31824	-3.10717	0.0020001	0.0237867
ODZ2	0.70107	3.10623	0.00200636	0.023816
IFT140	-0.276808	-3.10622	0.00200644	0.023816
RG9MTD1	-0.177543	-3.10561	0.00201045	0.0238407
SNIP1	0.176507	3.10513	0.00201369	0.0238561
RNF141	-0.23027	-3.10467	0.00201672	0.023869
LOC401431	-0.292715	-3.10346	0.00202486	0.0239424
DOCK7	0.223118	3.10219	0.00203339	0.0240202
ARL6IP5	-0.189676	-3.10145	0.00203838	0.024056
ZBTB24	-0.185755	-3.09995	0.00204854	0.0241528
MCTP2	0.522443	3.09877	0.00205653	0.0242238
VAMP1	-0.318437	-3.09674	0.00207036	0.0243621
FLYWCH2	-0.246893	-3.09647	0.00207223	0.0243621
ITPR2	-0.395901	-3.09498	0.00208247	0.0244591
PLCB1	0.55697	3.09421	0.00208776	0.0244979
KIAA2018	-0.195102	-3.09361	0.0020919	0.024523
GNG2	0.319572	3.09193	0.00210355	0.0245723
KIAA1598	-0.209431	-3.0918	0.00210445	0.0245723
ZNF195	0.184744	3.09167	0.00210535	0.0245723
LOC100009676	-0.195891	-3.09165	0.00210551	0.0245723
FAM200B	-0.192685	-3.09157	0.00210608	0.0245723
ZNF688	-0.255105	-3.09054	0.00211325	0.024616
TMX4	0.270815	3.09045	0.00211383	0.024616
VASP	0.183733	3.09014	0.00211605	0.0246186
SSX2IP	0.218063	3.08946	0.00212077	0.0246331
NSMCE1	-0.191921	-3.08939	0.0021213	0.0246331
COLEC12	-0.49122	-3.08862	0.00212669	0.0246665
MLKL	0.293159	3.0884	0.00212819	0.0246665
COQ3	-0.228717	-3.08755	0.00213416	0.0247125
CDT1	0.380561	3.08587	0.00214606	0.0248269
C12orf72	-0.212957	-3.08523	0.0021506	0.0248561
TEP1	0.20472	3.08418	0.00215807	0.024919
LPCAT2	0.330892	3.08375	0.00216109	0.0249305
OSBPL3	0.326946	3.0832	0.00216503	0.0249526
SMOX	0.359968	3.08191	0.00217421	0.0250349
C2orf55	-0.309806	-3.08139	0.00217794	0.0250544
FLNA	0.322235	3.08098	0.00218091	0.0250652
CRB3	-0.202895	-3.07999	0.00218799	0.0251231
CCDC160	-0.600178	-3.07828	0.00220035	0.0252012
GLUD1	-0.195127	-3.07809	0.00220172	0.0252012
KIAA0101	0.37299	3.07807	0.00220187	0.0252012
CSNK2A2	0.188715	3.07778	0.00220401	0.0252012
KIAA1407	-0.274588	-3.0775	0.00220605	0.0252012
C17orf61	-0.24196	-3.07736	0.00220707	0.0252012
B3GNT8	0.348624	3.07667	0.00221205	0.0252151
LPCAT4	0.246301	3.07662	0.00221239	0.0252151
PDZK1IP1	-0.810003	-3.07508	0.00222362	0.0253143
CCNB2	0.384433	3.07438	0.00222875	0.0253143
WWC2	0.365221	3.0742	0.00223008	0.0253143
TMEM111	-0.187777	-3.07407	0.00223106	0.0253143
H3F3B	0.225116	3.074	0.00223157	0.0253143
ALAD	-0.209283	-3.07361	0.00223439	0.0253143
GLT8D2	0.453389	3.07346	0.00223549	0.0253143
TNN	0.657418	3.07284	0.00224007	0.0253428
SLC43A1	0.391585	3.07052	0.00225724	0.0254967
LZTFL1	-0.224894	-3.07044	0.00225781	0.0254967
RNF145	0.30946	3.0698	0.0022626	0.0255273
MSN	0.247509	3.06792	0.00227659	0.025653
CNN1	0.517288	3.06774	0.0022779	0.025653
COL6A3	0.434275	3.06684	0.00228465	0.0257055
TSR2	-0.201539	-3.06637	0.00228819	0.0257217
C17orf44	-0.329634	-3.06551	0.0022946	0.0257703
ZC3HAV1	0.175397	3.06443	0.00230279	0.0258386
PL-5283	0.194042	3.06399	0.0023061	0.0258523
BPHL	-0.206151	-3.0637	0.00230828	0.0258531
PCSK6	0.49016	3.06315	0.00231244	0.0258762
EDNRA	0.35294	3.06266	0.00231619	0.0258946
PTN	0.590707	3.06228	0.00231908	0.0259035
GDAP1	-0.539583	-3.06031	0.00233404	0.0260469
UBE2Z	0.219271	3.05905	0.00234371	0.0261311
TRIM41	-0.194732	-3.05814	0.00235069	0.0261789
SLC44A1	-0.211823	-3.05794	0.00235225	0.0261789
BMP1	0.334418	3.05689	0.00236036	0.0262454
EPHA3	-0.520445	-3.0565	0.00236338	0.0262552
PXDN	0.340584	3.05607	0.00236667	0.0262681
MRAS	0.301716	3.05545	0.00237151	0.0262932
C19orf25	-0.216829	-3.05523	0.0023732	0.0262932
RETSAT	-0.200035	-3.05475	0.00237691	0.0263106
ARL4D	-0.374618	-3.05379	0.00238444	0.0263703
RNF144B	-0.320928	-3.05264	0.00239339	0.0264454
LLGL2	0.26714	3.05028	0.00241189	0.026626
ISLR	0.423942	3.04978	0.00241586	0.0266459
RIMS4	0.87045	3.04879	0.00242367	0.0266915
TPRN	-0.271283	-3.04871	0.00242433	0.0266915
ATP13A2	0.24815	3.04513	0.0024528	0.0269808
PPIL6	-0.338586	-3.04237	0.00247496	0.0272002
OTUD7B	-0.210467	-3.03976	0.00249609	0.027408
KSR1	0.292887	3.03843	0.0025069	0.0274809
TC2N	-0.391955	-3.03836	0.00250754	0.0274809
ACAA2	0.251406	3.0379	0.00251125	0.0274809
PRSS8	-0.305613	-3.03765	0.00251332	0.0274809
MRPL54	-0.217717	-3.03735	0.00251575	0.0274809
PVR	0.263909	3.03714	0.0025175	0.0274809
ST5	0.274539	3.03689	0.00251952	0.0274809
LMBR1L	0.17266	3.03676	0.00252059	0.0274809
TCF4	0.307463	3.03612	0.00252587	0.0275141
HEYL	0.316168	3.03558	0.00253027	0.0275377
TP53I3	0.275895	3.03504	0.00253477	0.0275623
PRKCZ	0.223069	3.03438	0.00254016	0.0275965
RGS19	0.218654	3.03292	0.00255228	0.0277037
NDC80	0.366997	3.03231	0.00255735	0.0277343
MYST1	-0.212489	-3.03098	0.00256845	0.02782
MRVI1	0.316119	3.0305	0.00257245	0.02782
TMPRSS3	-0.863618	-3.03034	0.00257375	0.02782
RAB26	-0.436347	-3.03028	0.00257429	0.02782
C8orf4	0.600745	3.02904	0.00258464	0.0278674
DGKA	0.283146	3.02884	0.00258635	0.0278674
CD164	-0.226398	-3.02879	0.00258676	0.0278674
RNF135	-0.192513	-3.02861	0.00258825	0.0278674
SHROOM1	-0.636628	-3.02841	0.00259	0.0278674
CPXM1	0.513564	3.02729	0.00259939	0.027944
NPY1R	1.13919	3.02661	0.00260513	0.0279813
ANKRA2	-0.195546	-3.02591	0.00261107	0.0279997
SNX21	-0.225239	-3.02587	0.0026114	0.0279997
DNAJB6	0.180749	3.02522	0.00261694	0.0280347
AP2M1	0.17954	3.02426	0.00262508	0.0280974
RRM2	0.41901	3.02351	0.00263148	0.02813
SDHAF1	-0.189775	-3.02312	0.00263478	0.02813
UHRF1BP1L	-0.198481	-3.0231	0.00263497	0.02813
MYOF	0.246054	3.02273	0.00263813	0.0281393
HOMER2	0.374075	3.02215	0.00264306	0.0281674
PVT1	0.343297	3.02153	0.00264842	0.0282002
NUDT12	-0.286574	-3.02067	0.00265581	0.0282544
TRIM28	0.204967	3.02038	0.0026583	0.0282565
MYADM	0.23725	3.01942	0.00266656	0.0283032
ACSL4	0.324948	3.01934	0.00266729	0.0283032
SCUBE3	-0.688665	-3.01652	0.00269173	0.0285067
UBA6	0.180971	3.01639	0.00269286	0.0285067
SLC9A6	0.302777	3.01633	0.00269342	0.0285067
PIGQ	-0.221836	-3.01593	0.00269691	0.0285191
ZNF747	-0.189405	-3.01493	0.00270561	0.0285865
APOLD1	0.343543	3.01422	0.00271184	0.0286278
SURF4	0.170317	3.01373	0.00271618	0.0286491
FHL3	0.241492	3.01323	0.00272056	0.0286706
LHFP	0.321915	3.01189	0.00273234	0.0287702
LAMA4	0.286229	3.01126	0.0027379	0.0288041
KIAA1211	0.45514	3.00941	0.00275434	0.0289524
MLEC	-0.215547	-3.00881	0.0027597	0.0289802
ANKRD17	0.191699	3.00858	0.0027617	0.0289802
NXN	0.364605	3.00765	0.00277005	0.0290431
STIL	0.283762	3.00684	0.00277729	0.0290942
CAMK1	-0.228519	-3.00612	0.00278373	0.0291369
CCNE1	0.397554	3.00387	0.00280408	0.0293249
ANKRD16	-0.206595	-3.00319	0.00281018	0.0293474
DCAF12	0.16901	3.0031	0.00281099	0.0293474
NUPR1	-0.362361	-3.00279	0.00281385	0.0293523
CRYAB	0.526388	3.00199	0.0028211	0.029403
NEU3	-0.324011	-3.00135	0.00282688	0.0294383
ARHGAP42	0.353852	3.0007	0.00283281	0.0294751
DSEL	0.44599	3.00036	0.00283591	0.0294825
MYL9	0.346602	2.99998	0.00283943	0.0294942
NAPA	-0.189035	-2.99856	0.00285246	0.0296006
NCOA2	-0.342606	-2.99834	0.00285449	0.0296006
NUP93	0.202155	2.9969	0.00286772	0.0296911
ARHGAP28	0.473587	2.99687	0.00286804	0.0296911
C14orf106	0.208617	2.99632	0.00287307	0.0297182
UTP23	-0.236165	-2.99397	0.00289494	0.0299117
CYSLTR1	-0.441699	-2.99378	0.00289664	0.0299117
LOC100289341	-0.274391	-2.99287	0.00290519	0.0299514
DAZAP1	0.163189	2.99276	0.00290621	0.0299514
USP48	0.163485	2.99259	0.00290779	0.0299514
SIK1	0.419404	2.99121	0.00292074	0.0300423
SERAC1	-0.178924	-2.99094	0.00292325	0.0300423
FAP	0.441255	2.99081	0.00292446	0.0300423
ZNF544	0.223316	2.99061	0.00292637	0.0300423
PHLDA1	0.377158	2.98948	0.002937	0.0301263
FSTL1	0.36098	2.98845	0.00294673	0.0301612
MARCKS	0.291728	2.98841	0.00294715	0.0301612
CYR61	0.442932	2.98823	0.0029488	0.0301612
RAPGEF2	0.191181	2.98808	0.00295021	0.0301612
SLC44A5	-0.783072	-2.98757	0.00295509	0.0301669
KIAA0528	-0.183314	-2.98731	0.00295754	0.0301669
GPATCH2	-0.264082	-2.98725	0.00295812	0.0301669
GOLGA7B	0.497682	2.98622	0.00296794	0.0301842
ZNF276	0.219888	2.98616	0.00296848	0.0301842
LRRC48	-0.461305	-2.98608	0.00296926	0.0301842
BTBD11	0.469888	2.98604	0.00296962	0.0301842
ZG16B	-0.352151	-2.98446	0.00298469	0.0303124
ENTPD3	-0.616159	-2.98274	0.00300126	0.0304363
RCC2	0.168467	2.98254	0.0030032	0.0304363
FAM96B	0.219148	2.98242	0.00300432	0.0304363
LOC729991	-0.188098	-2.98036	0.00302424	0.030613
C10orf57	-0.210935	-2.9801	0.00302677	0.0306134
MEF2A	0.200182	2.97927	0.00303482	0.0306696
AGL	0.396937	2.97848	0.00304246	0.0307216
CLCN7	-0.201243	-2.97695	0.00305741	0.0308224
FAM174A	-0.23688	-2.97675	0.00305942	0.0308224
HAS3	0.467668	2.97669	0.00305996	0.0308224
HES2	0.665212	2.97622	0.00306462	0.0308442
MMP14	0.38283	2.97544	0.00307225	0.0308957
PIP	-1.26374	-2.97436	0.00308294	0.0309779
COQ2	0.214191	2.97383	0.00308811	0.0310007
PER1	0.327538	2.97362	0.00309025	0.0310007
CYB5R1	-0.229604	-2.97182	0.0031081	0.0311544
YBX1	0.207852	2.97134	0.00311278	0.0311759
DNM1	0.345368	2.97066	0.00311956	0.0312184
ARHGEF10	0.254143	2.96935	0.00313267	0.0313242
STARD10	0.372127	2.96797	0.00314656	0.0314375
CDK1	0.351583	2.96687	0.00315761	0.031512
TMBIM4	-0.209603	-2.96672	0.00315914	0.031512
TSNAX	-0.182056	-2.96576	0.00316886	0.0315771
C16orf71	-0.394989	-2.96532	0.00317327	0.0315771
ZNF197	-0.16531	-2.96531	0.00317336	0.0315771
NDP	-0.970455	-2.96496	0.0031769	0.0315868
GOSR1	-0.187136	-2.96336	0.00319317	0.031723
C10orf82	0.997731	2.96154	0.00321174	0.0318556
ZBTB4	-0.187186	-2.96143	0.00321292	0.0318556
AKT1S1	0.1642	2.96108	0.00321644	0.0318556
IGFBP3	0.319523	2.96104	0.00321688	0.0318556
PTMA	0.18139	2.96009	0.00322666	0.0319131
SOX4	0.256018	2.95997	0.00322787	0.0319131
ING4	-0.18578	-2.95938	0.00323391	0.0319471
CLU	-0.43647	-2.95898	0.0032381	0.0319629
CD46	-0.22223	-2.95834	0.00324467	0.0319816
SCD5	0.441082	2.95829	0.00324519	0.0319816
ZNF554	-0.17917	-2.95721	0.0032564	0.0320477
MAMLD1	0.335405	2.95714	0.0032571	0.0320477
PTBP2	0.222058	2.95659	0.00326282	0.0320693
KCTD6	-0.340189	-2.95643	0.00326451	0.0320693
CYBRD1	-0.440046	-2.95612	0.00326775	0.0320755
NBR2	-0.32776	-2.95551	0.00327411	0.0320918
PLCD3	0.360092	2.95546	0.00327462	0.0320918
AGFG2	-0.223365	-2.95485	0.00328091	0.0321279
ATXN7L3B	0.181341	2.95425	0.00328718	0.0321637
C7orf31	0.341866	2.95296	0.00330075	0.0322708
RNF146	-0.173227	-2.95253	0.00330525	0.0322774
SDCBP2	0.424854	2.9524	0.00330668	0.0322774
UAP1	-0.216854	-2.95098	0.00332164	0.0323978
ETV5	0.276216	2.95017	0.00333016	0.0324305
AGR3	-0.72482	-2.95016	0.00333026	0.0324305
MAML2	0.359229	2.94874	0.00334531	0.0325513
XDH	0.634236	2.94592	0.00337545	0.0328187
ASB13	-0.297869	-2.94528	0.00338233	0.0328596
MSRB3	0.369118	2.94391	0.00339702	0.0329649
NKD2	0.456077	2.94376	0.00339866	0.0329649
THBS1	0.289287	2.94352	0.00340121	0.0329649
PPP3CA	0.287018	2.94311	0.00340562	0.0329817
LEPRE1	0.237274	2.94277	0.0034093	0.0329914
LIMA1	-0.212859	-2.94112	0.00342718	0.0331384
ZFHX4	0.413214	2.93962	0.00344353	0.0332703
CSPG4	0.302407	2.93891	0.0034513	0.0333033
LOC147727	-0.264501	-2.93882	0.00345235	0.0333033
OGFOD1	0.181982	2.93709	0.00347131	0.0334483
CTDSPL	-0.208691	-2.93695	0.00347281	0.0334483
SLC20A1	0.190342	2.93644	0.00347845	0.0334763
CDKL3	-0.244969	-2.93594	0.00348395	0.033478
KATNAL1	0.227286	2.93593	0.00348406	0.033478
PRMT2	0.164866	2.93388	0.00350673	0.0336695
CCNA2	0.35696	2.93279	0.00351883	0.0337594
NFKBIL2	0.34564	2.9322	0.00352544	0.0337965
FAM3B	0.923251	2.92966	0.00355387	0.0340205
TPCN1	-0.181686	-2.92962	0.00355434	0.0340205
TFB2M	-0.18758	-2.92846	0.00356733	0.0341157
RAD54L	0.374124	2.92824	0.00356983	0.0341157
FBXO18	0.166099	2.92642	0.00359041	0.0342858
CALML3	1.0146	2.92617	0.00359326	0.0342864
EFNB2	0.324356	2.92553	0.00360049	0.0343287
LOC728323	-0.332273	-2.92372	0.00362119	0.0344882
LPHN1	-0.239543	-2.92357	0.00362282	0.0344882
SUCLG2	-0.194855	-2.92212	0.00363949	0.0346201
TRIM23	-0.188665	-2.92131	0.00364881	0.034672
GRAMD3	0.263392	2.92115	0.00365057	0.034672
SYP	-0.534848	-2.92069	0.0036559	0.0346808
GPC6	0.524761	2.92059	0.00365713	0.0346808
MGLL	0.371165	2.92013	0.00366239	0.0347039
HEATR6	0.242379	2.91929	0.00367212	0.0347693
ZFP3	-0.198801	-2.91869	0.00367901	0.0348078
ENOX2	0.166001	2.91786	0.00368864	0.0348721
SMC6	0.176556	2.91727	0.00369549	0.03491
ZNF263	-0.16864	-2.91634	0.00370632	0.0349855
CCDC90B	0.176704	2.91578	0.00371289	0.0350206
STAMBPL1	0.297721	2.91538	0.00371759	0.0350382
LOC96610	0.66827	2.91391	0.00373485	0.0351549
SH3KBP1	0.239395	2.91384	0.00373569	0.0351549
RECK	0.379895	2.91234	0.00375328	0.0352666
NLK	-0.216287	-2.91215	0.00375554	0.0352666
ZWINT	0.297302	2.9121	0.00375616	0.0352666
PXDNL	-0.739395	-2.91148	0.00376352	0.0353088
SGK1	0.301667	2.91039	0.00377645	0.0354031
PPP1R3B	0.309164	2.90944	0.00378771	0.0354817
STAU2	-0.220849	-2.90867	0.00379684	0.0355402
DDO	-0.433042	-2.90804	0.00380441	0.0355678
MAPKAPK3	-0.168344	-2.90794	0.00380558	0.0355678
TCF7	0.376517	2.90693	0.0038177	0.0356541
PRKCE	0.314048	2.90611	0.00382753	0.0356974
PHLPP1	0.260753	2.90606	0.00382813	0.0356974
CEP152	0.25143	2.90562	0.0038334	0.0357194
BGN	0.338019	2.90522	0.00383821	0.0357371
NUDT13	-0.2555	-2.90454	0.00384651	0.0357874
IMPAD1	-0.20551	-2.90383	0.003855	0.0358393
AEN	0.193376	2.90331	0.00386137	0.0358707
GALC	0.215473	2.90307	0.00386421	0.0358707
LRP2	-0.977779	-2.90269	0.00386889	0.0358871
POPDC2	0.227977	2.90164	0.00388167	0.0359785
TXNDC12	0.163831	2.90104	0.00388888	0.0360182
SMARCA1	-0.37849	-2.89936	0.00390943	0.0361762
CSRNP2	-0.188246	-2.89917	0.00391181	0.0361762
PEX11A	-0.279052	-2.89834	0.003922	0.0362432
RCCD1	0.232441	2.89735	0.00393418	0.0363248
CAMKK1	-0.262356	-2.89714	0.00393673	0.0363248
CCDC102B	0.256659	2.8967	0.00394225	0.0363484
RNF170	-0.246547	-2.89471	0.0039668	0.0365358
PRKCA	0.344727	2.89458	0.00396851	0.0365358
PEX5	-0.159465	-2.89405	0.00397502	0.0365684
FADS3	0.249235	2.8938	0.00397818	0.0365701
IDI2	0.226916	2.8931	0.00398687	0.036596
REEP5	-0.197198	-2.89309	0.00398694	0.036596
EIF2AK2	0.248224	2.89212	0.00399911	0.0366634
WDHD1	0.24455	2.8916	0.00400566	0.0366634
ADAMTS13	-0.351016	-2.89158	0.0040059	0.0366634
RBM38	0.274194	2.89155	0.00400619	0.0366634
LGR4	0.430971	2.89067	0.0040173	0.0367377
SYNM	0.515586	2.88761	0.00405585	0.037053
SMYD2	0.248101	2.88746	0.0040578	0.037053
OGT	-0.197248	-2.88629	0.00407261	0.0371579
CX3CL1	0.429787	2.88608	0.00407532	0.0371579
MPPED2	0.506092	2.88574	0.0040796	0.0371694
TSC2	-0.169799	-2.88484	0.00409111	0.0372467
TBL3	-0.186988	-2.88415	0.0041	0.0373
ZHX3	-0.214955	-2.88355	0.00410761	0.0373416
C19orf63	0.192587	2.88159	0.00413282	0.0375431
RBP1	0.546414	2.88133	0.0041362	0.0375457
VPS35	0.19742	2.8811	0.00413921	0.0375457
TROAP	0.413066	2.87993	0.00415428	0.0376546
FRY	-0.317402	-2.87959	0.00415871	0.0376671
NPRL2	-0.17594	-2.87877	0.00416936	0.0377358
VPS4A	0.173473	2.87804	0.00417886	0.037794
PTEN	0.164965	2.87728	0.00418866	0.0378381
MRPL46	0.163017	2.87719	0.00418989	0.0378381
TGIF1	0.192636	2.87571	0.00420925	0.0379851
ENTPD5	-0.372201	-2.87462	0.00422357	0.0380863
TMEM184A	-0.309929	-2.87401	0.0042316	0.0381258
RHOJ	0.296907	2.87381	0.00423422	0.0381258
TRIM5	0.241368	2.87358	0.00423723	0.0381258
FAM171A1	0.363544	2.87311	0.0042435	0.0381543
HIST1H2AE	0.594382	2.87212	0.00425652	0.0382434
SF3B5	-0.182031	-2.87052	0.00427774	0.0383879
DNAJB5	0.238113	2.87044	0.00427884	0.0383879
CENPI	0.411932	2.86988	0.00428633	0.0384271
DYNLT1	-0.203561	-2.86955	0.00429066	0.038438
CGN	-0.320213	-2.86866	0.00430263	0.0384939
PDXDC1	-0.17954	-2.86862	0.00430316	0.0384939
GJC1	0.254858	2.86704	0.00432429	0.0386548
GGA3	0.193277	2.8656	0.0043437	0.0388002
SEC24D	0.223044	2.8653	0.00434773	0.038808
SPARCL1	0.336638	2.86473	0.00435537	0.038848
ABHD2	0.337674	2.86396	0.00436578	0.0389127
UNKL	-0.213377	-2.86373	0.00436898	0.038913
KLF9	0.261221	2.86289	0.00438042	0.038976
MOBKL2B	0.339795	2.86274	0.00438238	0.038976
PLEKHN1	0.348649	2.86219	0.00438986	0.0390143
PLA2G16	-0.352274	-2.86134	0.00440143	0.0390889
ALDH1A3	0.456545	2.861	0.00440618	0.0391029
CPM	-0.31274	-2.85989	0.00442135	0.0392092
C9orf140	0.34416	2.85958	0.0044255	0.0392178
HAS2	0.44599	2.85784	0.00444942	0.0394013
REEP6	-0.489864	-2.85683	0.00446347	0.0394761
SCHIP1	0.265069	2.85677	0.00446427	0.0394761
DDR2	0.407394	2.85465	0.00449363	0.0397071
TUBB3	0.478075	2.8544	0.00449714	0.0397097
ARRDC3	0.258311	2.85357	0.00450873	0.0397834
C13orf27	0.213056	2.85254	0.00452306	0.0398679
GBAP1	-0.21937	-2.85242	0.00452478	0.0398679
ITGB1	0.18287	2.8514	0.00453907	0.0399653
NDST1	-0.223217	-2.85098	0.00454491	0.0399881
ENPP4	-0.340633	-2.85036	0.00455368	0.0400366
MCPH1	0.188246	2.84981	0.00456143	0.0400761
TPP2	0.171796	2.84942	0.00456688	0.0400954
RUSC1	0.218358	2.84875	0.00457636	0.04015
CFH	0.348106	2.84832	0.00458248	0.040175
NOP10	0.188764	2.84754	0.00459353	0.0402433
SEC16B	-0.382904	-2.84702	0.00460095	0.040262
NT5DC3	0.202821	2.84662	0.00460667	0.040262
PLAGL1	0.335652	2.84657	0.00460739	0.040262
IQGAP1	0.183955	2.84647	0.00460875	0.040262
MUC20	-0.560176	-2.8462	0.00461255	0.0402666
PDCD4	-0.357946	-2.84552	0.00462224	0.0403226
RTCD1	0.161093	2.84502	0.00462943	0.0403311
PLCB4	0.570657	2.845	0.00462977	0.0403311
ATP11B	0.350991	2.84453	0.0046364	0.0403603
RAD17	-0.170193	-2.84428	0.00464003	0.0403633
LOC646471	-0.266968	-2.84364	0.0046492	0.0404146
NETO2	0.45435	2.84278	0.00466155	0.0404933
HIRIP3	-0.239642	-2.84248	0.00466583	0.0405019
TTC14	-0.230566	-2.84179	0.00467577	0.0405596
SLC27A1	-0.207581	-2.84122	0.00468398	0.0406022
TMEM84	-0.649107	-2.8409	0.00468868	0.0406138
MMP3	0.636431	2.84067	0.00469192	0.0406138
PDGFA	0.24233	2.84017	0.0046992	0.0406483
SIRPA	0.257423	2.83879	0.00471923	0.0407492
ADRBK1	0.202254	2.83864	0.00472147	0.0407492
TEX10	0.169601	2.83851	0.00472325	0.0407492
PPID	0.168146	2.83845	0.00472412	0.0407492
C4orf32	-0.316884	-2.83809	0.00472949	0.040767
C16orf58	-0.168837	-2.83742	0.00473925	0.0408225
PLXNA4	0.476152	2.83702	0.00474498	0.0408434
PARP4	0.222724	2.83607	0.00475899	0.0409353
VEGFC	0.256807	2.83566	0.00476488	0.0409574
CNFN	-0.378416	-2.83406	0.00478846	0.0411313
PAQR6	-0.417037	-2.83309	0.0048028	0.0412257
FAM127B	0.237694	2.83062	0.00483944	0.0415063
MRPL28	-0.208543	-2.83043	0.00484223	0.0415063
APBB3	-0.243662	-2.82938	0.00485788	0.0415547
SNCAIP	0.422758	2.82938	0.0048579	0.0415547
TUBA8	0.267042	2.82937	0.004858	0.0415547
EXTL2	0.175767	2.82856	0.00487022	0.0416064
MME	0.53719	2.8285	0.00487105	0.0416064
OVGP1	-0.379476	-2.82829	0.00487419	0.0416064
GLCCI1	-0.247706	-2.82784	0.00488093	0.0416351
PHACTR4	0.156481	2.82661	0.00489935	0.0417632
ITGA5	0.254957	2.82616	0.00490613	0.0417921
TGFBR3	-0.551766	-2.82565	0.00491395	0.0418297
TYMS	0.310767	2.8251	0.00492221	0.0418607
RHOBTB3	0.448062	2.82479	0.00492693	0.0418607
FGF13	0.485474	2.82441	0.00493254	0.0418607
FAM165B	-0.174213	-2.82427	0.0049347	0.0418607
JAK3	0.392325	2.82405	0.004938	0.0418607
MLLT11	0.256166	2.8239	0.00494031	0.0418607
GAA	-0.231898	-2.82383	0.0049414	0.0418607
LRRC32	0.313579	2.82305	0.00495321	0.0419167
KLHL2	0.249679	2.82295	0.00495481	0.0419167
FAM60A	0.347588	2.82261	0.00495988	0.0419308
SRP68	0.157073	2.82164	0.00497467	0.0420269
GIN1	-0.171525	-2.82083	0.00498707	0.0421028
GLDN	-0.493218	-2.82056	0.00499126	0.0421093
CCDC88A	0.286229	2.8187	0.0050198	0.0422998
HELZ	0.211157	2.81864	0.00502071	0.0422998
MMP24	-0.26132	-2.81729	0.00504151	0.042446
CLEC16A	-0.167924	-2.81583	0.00506409	0.0425443
ABCA5	0.357453	2.81578	0.00506485	0.0425443
CTNNAL1	-0.239272	-2.81571	0.00506597	0.0425443
EPM2AIP1	-0.218087	-2.81564	0.00506701	0.0425443
KRT6B	1.00626	2.81505	0.00507618	0.0425922
SLC41A1	0.270248	2.81403	0.00509204	0.042671
CDH13	0.267042	2.8139	0.00509399	0.042671
ANKRD42	-0.230616	-2.81378	0.00509597	0.042671
PSMD7	0.18393	2.81286	0.00511024	0.0427613
RHPN2	-0.312075	-2.81232	0.00511867	0.0427805
GTF2F1	-0.160624	-2.81192	0.00512505	0.0427805
TTL	0.163535	2.81182	0.0051265	0.0427805
SPAG7	-0.195423	-2.81179	0.005127	0.0427805
ULK1	0.180724	2.81143	0.00513262	0.0427805
TSPAN3	-0.240086	-2.81139	0.00513338	0.0427805
ID3	0.270618	2.80947	0.00516357	0.043003
CASP4	0.259742	2.80788	0.00518864	0.0431227
ABHD3	-0.286747	-2.80756	0.00519381	0.0431227
ZNF205	-0.214758	-2.80748	0.00519508	0.0431227
FUNDC1	-0.197149	-2.80744	0.00519571	0.0431227
C5orf54	-0.206003	-2.80742	0.00519589	0.0431227
POSTN	0.47519	2.80723	0.00519896	0.0431227
DDRGK1	-0.222403	-2.80578	0.00522211	0.0432855
LAMA3	0.5456	2.80496	0.00523517	0.0433152
IRS1	0.357083	2.80482	0.00523731	0.0433152
RBBP7	-0.235375	-2.80475	0.00523844	0.0433152
DNAH7	-0.414348	-2.80453	0.00524198	0.0433152
EIF2B5	-0.158676	-2.80445	0.00524329	0.0433152
HIC1	0.329881	2.80406	0.0052496	0.0433382
ENPP5	-0.495462	-2.80376	0.00525431	0.043348
LRTOMT	-0.235178	-2.80336	0.00526076	0.0433722
HAPLN3	0.380685	2.80183	0.00528532	0.0435455
ZNF101	0.221811	2.79951	0.00532291	0.0438259
SH3BGRL	-0.398861	-2.799	0.00533118	0.0438647
CCDC15	-0.273972	-2.79785	0.00534983	0.0439887
RNMTL1	-0.185533	-2.79684	0.00536635	0.0440727
CSRP2BP	-0.167628	-2.79657	0.00537071	0.0440727
ERP27	-0.56353	-2.79627	0.00537561	0.0440727
AGAP3	0.188567	2.79625	0.00537605	0.0440727
FUT2	0.478593	2.79613	0.00537795	0.0440727
COL4A6	0.682919	2.79481	0.00539956	0.0442204
PCDHGB7	0.378095	2.79433	0.00540755	0.0442563
LOC440944	-0.227582	-2.79373	0.00541733	0.0443069
AKAP12	0.375382	2.7931	0.00542783	0.0443633
ITM2A	0.419453	2.79199	0.00544605	0.0444827
CORO1C	0.188172	2.79177	0.00544971	0.044483
ARL17A	-0.2263	-2.79116	0.00545981	0.044536
C17orf63	0.18578	2.79063	0.00546864	0.0445784
MID1	0.425422	2.79035	0.00547336	0.0445874
PHYHD1	-0.63209	-2.78921	0.0054924	0.0447129
ATP2A2	0.165631	2.78894	0.00549684	0.0447195
GDF11	0.243736	2.78844	0.00550514	0.0447574
HEY1	0.291802	2.78784	0.00551517	0.0448094
VPS53	-0.16536	-2.78672	0.00553403	0.044933
MMP9	0.571989	2.78489	0.00556485	0.0451299
ACSL3	0.215226	2.78465	0.00556883	0.0451299
IFI16	0.28835	2.78463	0.00556929	0.0451299
EZH2	0.264575	2.78375	0.00558419	0.0451924
NSMCE4A	0.174904	2.78374	0.00558433	0.0451924
ANP32B	0.16208	2.78321	0.00559322	0.0452309
ABHD12	-0.220282	-2.78302	0.00559645	0.0452309
NOB1	0.185681	2.78257	0.00560423	0.0452375
MOCS3	0.178159	2.78253	0.0056048	0.0452375
LOC25845	-0.190934	-2.78233	0.00560829	0.0452375
ATXN7L2	0.218901	2.78205	0.005613	0.0452458
AMZ1	0.610881	2.78177	0.00561783	0.0452552
SPTLC3	-0.410674	-2.78145	0.00562316	0.0452685
SLC36A4	0.275599	2.78031	0.00564275	0.0453964
MRPL53	-0.188739	-2.78006	0.00564689	0.0454001
CDCA7	0.55258	2.77892	0.00566644	0.0455276
TNKS2	0.180231	2.77721	0.00569588	0.0457342
SLC36A1	0.246227	2.77689	0.00570137	0.0457485
EARS2	-0.177469	-2.77663	0.00570598	0.0457557
TNFSF13	-0.24529	-2.77612	0.0057147	0.0457958
RTN4RL1	-0.331508	-2.77424	0.00574735	0.046004
GUCY1B3	0.265932	2.77419	0.00574816	0.046004
PARP3	-0.234192	-2.77369	0.00575696	0.0460444
SLIT2	0.431168	2.77317	0.00576594	0.0460864
UBE2D1	0.177321	2.77285	0.00577147	0.0461006
NDUFS7	-0.196927	-2.77258	0.00577626	0.0461068
ZNRF1	0.214881	2.77236	0.00578015	0.0461068
MUT	-0.167357	-2.77216	0.00578364	0.0461068
E2F4	0.162893	2.77195	0.00578723	0.0461068
YWHAE	-0.172117	-2.77159	0.00579365	0.0461281
RADIL	0.440219	2.77132	0.00579823	0.0461347
ORC1L	0.340313	2.77057	0.00581147	0.0462102
C5orf4	0.492305	2.76995	0.0058224	0.0462547
YTHDC2	-0.180798	-2.76982	0.00582458	0.0462547
TXLNB	-0.369365	-2.76942	0.00583162	0.0462807
FMNL2	0.272147	2.76749	0.00586569	0.0464981
AGPHD1	0.245585	2.76745	0.00586656	0.0464981
NAP1L5	0.263392	2.76672	0.00587944	0.0465702
HOXA7	0.416149	2.76434	0.00592182	0.0468757
TMEM187	-0.182672	-2.76379	0.00593169	0.0469237
TPM2	0.370055	2.76272	0.00595076	0.0470442
PVRL1	0.271382	2.76202	0.0059634	0.0470801
KCND1	0.281913	2.76191	0.00596539	0.0470801
TRAK2	0.213253	2.76163	0.00597045	0.0470801
MAD2L1	0.297475	2.76162	0.0059706	0.0470801
CBFA2T2	-0.172142	-2.7609	0.00598349	0.0471516
TMEM19	0.182228	2.75964	0.00600626	0.0473008
CTSO	0.208666	2.75931	0.00601235	0.0473148
SNX6	0.167628	2.75912	0.00601573	0.0473148
CXCL17	-0.867515	-2.7582	0.00603246	0.0474161
FAM127C	0.318635	2.75742	0.00604663	0.0474971
SLFN5	0.388133	2.75706	0.00605311	0.0475177
RARB	0.319029	2.75645	0.0060642	0.0475686
SERINC1	-0.183116	-2.75628	0.00606732	0.0475686
ARHGAP26	0.335405	2.75435	0.00610279	0.0478162
CNTROB	-0.163757	-2.75358	0.00611693	0.0478965
CALM1	0.164225	2.75281	0.00613098	0.047976
B4GALT6	0.29856	2.75245	0.00613769	0.047998
MIOS	-0.16827	-2.75208	0.00614441	0.04802
MYO6	-0.231479	-2.75167	0.00615207	0.0480494
SGPP1	0.333827	2.75022	0.006179	0.0481841
EXOSC7	-0.152511	-2.75014	0.00618047	0.0481841
RAB17	-0.284749	-2.75004	0.00618227	0.0481841
TFAP4	-0.210837	-2.7497	0.00618856	0.0481841
TMEM99	-0.261369	-2.74968	0.00618889	0.0481841
SIKE1	0.163239	2.7487	0.00620719	0.0482961
SPON2	0.357675	2.74838	0.00621309	0.0483114
RNF2	-0.21969	-2.74783	0.00622346	0.0483481
LPHN2	0.337526	2.74771	0.00622566	0.0483481
LYSMD4	0.231429	2.74717	0.00623571	0.0483786
ATPAF2	-0.196533	-2.74708	0.00623746	0.0483786
ACBD4	-0.280112	-2.74592	0.00625925	0.0484921
LOC100216545	-0.226719	-2.74588	0.00625997	0.0484921
CD79A	0.694708	2.74547	0.00626771	0.0485216
B3GALTL	0.179639	2.7445	0.00628596	0.0486322
HSPB1	0.34887	2.7441	0.00629349	0.048657
CALHM2	0.214215	2.74391	0.00629707	0.048657
ZFP2	-0.284502	-2.74265	0.00632088	0.0488104
TIPARP	0.242527	2.73952	0.00638042	0.0492392
SAMD1	0.18324	2.73838	0.00640222	0.0493765
SEPT7P2	-0.202723	-2.73809	0.00640777	0.0493884
BAK1	0.194436	2.73785	0.00641245	0.0493935
RNF125	-0.273059	-2.73712	0.00642655	0.0494414
SNTB1	0.305095	2.73711	0.0064267	0.0494414
PCSK5	0.397997	2.73656	0.00643724	0.0494915
TMEM9B	-0.163485	-2.73477	0.00647177	0.049726
ASF1B	0.288572	2.73417	0.00648344	0.0497647
DNAL1	-0.192956	-2.73409	0.00648489	0.0497647
ETFA	0.226028	2.73317	0.00650274	0.0498609
PDE7B	0.299965	2.73303	0.00650554	0.0498609
TBC1D2B	0.180379	2.73203	0.00652508	0.0499485
COL6A1	0.379057	2.73203	0.00652508	0.0499485
LOC645166	0.277227	2.73169	0.00653168	0.049968
PNP	0.24487	2.73091	0.00654689	0.0500532
ZNF302	-0.191995	-2.72936	0.00657726	0.0502542
ACAP3	0.210368	2.72763	0.00661135	0.0504833
TMEM229B	0.31639	2.72741	0.00661558	0.0504843
INO80E	-0.169774	-2.72707	0.00662235	0.0505046
VTA1	-0.16129	-2.7265	0.00663373	0.0505601
JAK2	0.235104	2.72538	0.00665588	0.0506975
PELI3	-0.228889	-2.72488	0.00666585	0.0507421
ECE1	0.218063	2.72453	0.00667285	0.050764
EVI5L	-0.18287	-2.72427	0.00667785	0.0507707
FRRS1	0.303246	2.7238	0.00668736	0.0507827
LAMP2	-0.165162	-2.72378	0.00668769	0.0507827
GRAMD1A	0.195077	2.72347	0.00669388	0.0507984
STRADA	0.170095	2.72253	0.00671265	0.0509094
B9D1	-0.288276	-2.722	0.00672335	0.0509592
LOC728758	-0.181637	-2.72092	0.0067449	0.0510813
DDX19A	0.161315	2.72042	0.00675497	0.0510813
ARSI	0.457211	2.7204	0.00675545	0.0510813
IER5	0.236239	2.72023	0.00675883	0.0510813
C1orf57	-0.21932	-2.72016	0.00676021	0.0510813
BACE1	0.203019	2.71881	0.00678747	0.0512558
FAS	0.293307	2.71829	0.00679793	0.0512949
CAPN12	0.315774	2.71808	0.00680214	0.0512949
UBXN11	-0.242947	-2.71789	0.00680605	0.0512949
UBE2CBP	0.24524	2.71773	0.00680932	0.0512949
GTPBP2	0.159959	2.71707	0.00682273	0.0513645
SRFBP1	-0.157492	-2.71683	0.00682751	0.0513691
FITM2	-0.239247	-2.71655	0.00683314	0.05138
JAM3	0.271086	2.71382	0.00688888	0.0517675
TDRD3	0.165508	2.71311	0.00690341	0.0518218
SYT7	-0.368773	-2.71306	0.00690452	0.0518218
TEX264	-0.194017	-2.71238	0.00691845	0.0518947
EFHC1	-0.215892	-2.71042	0.00695891	0.0521664
PNMAL2	0.332889	2.70989	0.00696976	0.0521988
FEM1C	-0.176359	-2.70964	0.0069749	0.0521988
MET	0.456274	2.7091	0.00698615	0.0521988
BIRC5	0.401573	2.70901	0.00698815	0.0521988
NIPAL3	-0.228593	-2.70898	0.00698863	0.0521988
AQP11	-0.358809	-2.70898	0.00698868	0.0521988
ARHGEF6	-0.333087	-2.70808	0.00700734	0.0523064
GLUD2	-0.196927	-2.70748	0.00701986	0.0523681
KMO	-0.575639	-2.70537	0.00706387	0.0526646
LTV1	-0.147554	-2.70515	0.0070685	0.0526671
RAC2	0.32046	2.70288	0.00711617	0.0529903
FOXP4	0.201909	2.70211	0.00713242	0.0530466
UBXN10	-0.462464	-2.70201	0.00713466	0.0530466
C14orf37	0.356022	2.70174	0.00714041	0.0530466
PLK1S1	-0.163855	-2.70171	0.00714097	0.0530466
LAMA2	0.471515	2.70092	0.00715779	0.0531232
NEURL4	-0.183412	-2.70081	0.00715991	0.0531232
FBLN2	0.418936	2.69993	0.0071786	0.0532297
RARRES3	-0.417924	-2.69967	0.00718425	0.0532335
MVD	0.258163	2.69943	0.00718927	0.0532335
HIST1H4H	0.533195	2.6993	0.00719207	0.0532335
KIAA0776	-0.179812	-2.69889	0.00720075	0.0532486
MAP3K3	0.174633	2.6988	0.00720277	0.0532486
AK3L1	0.397849	2.69853	0.00720858	0.0532595
C6orf150	0.274465	2.69748	0.00723099	0.0533931
DCLRE1C	0.15584	2.69713	0.00723842	0.0534159
TMEM8B	-0.215868	-2.69628	0.00725667	0.0534697
FUT8	0.266672	2.69627	0.00725688	0.0534697
RIMKLA	0.486978	2.6957	0.00726908	0.0534697
ZNF738	-0.244772	-2.69563	0.00727061	0.0534697
SRA1	-0.162055	-2.69559	0.00727156	0.0534697
SPOCK1	0.42515	2.69557	0.00727178	0.0534697
SNX2	-0.157813	-2.69439	0.00729722	0.0536248
PLEKHG5	0.27735	2.69416	0.00730226	0.0536298
CNIH3	0.325762	2.69362	0.00731385	0.0536828
PITPNB	0.162375	2.6931	0.00732519	0.0537341
C16orf80	0.167727	2.69242	0.0073399	0.0537886
EIF4A3	-0.178998	-2.69235	0.00734136	0.0537886
SFXN3	0.187284	2.69187	0.00735171	0.0538324
KIAA0090	0.159515	2.69152	0.00735949	0.0538573
ZFP36L2	0.276019	2.69116	0.00736729	0.0538824
FBXL2	-0.233846	-2.69078	0.00737563	0.0539113
ZNF503	-0.414891	-2.69029	0.00738618	0.0539563
TSKU	-0.373089	-2.69003	0.00739183	0.0539656
ATP5EP2	0.236362	2.68975	0.00739801	0.0539787
ZNF551	0.241738	2.68943	0.0074049	0.053997
GADD45G	-0.350917	-2.68864	0.00742235	0.0540476
C9orf123	-0.168245	-2.68861	0.00742281	0.0540476
DUSP4	-0.515389	-2.68851	0.00742501	0.0540476
TACC1	0.338488	2.68739	0.00744964	0.0541688
MELK	0.364704	2.68735	0.00745047	0.0541688
PLEKHA2	0.266795	2.68693	0.00745984	0.0542013
TGFB1I1	0.278756	2.6866	0.00746708	0.0542013
LOC100132287	-0.241319	-2.68655	0.00746815	0.0542013
DNAJC28	-0.215103	-2.68577	0.00748526	0.0542935
BIVM	0.281642	2.68455	0.00751239	0.0544556
ILDR1	-0.224055	-2.68429	0.00751804	0.0544556
LRRC28	0.223217	2.68416	0.00752088	0.0544556
OLFML1	0.311063	2.68164	0.007577	0.0548297
CAV2	0.303887	2.68141	0.00758205	0.054834
C7orf25	-0.158331	-2.67998	0.00761402	0.0550329
CDCA5	0.33247	2.67954	0.00762401	0.0550533
PFDN4	0.222798	2.67938	0.00762748	0.0550533
FAF1	0.147159	2.67926	0.00763027	0.0550533
FCHO1	0.452846	2.67874	0.00764201	0.0551058
CAV1	0.300286	2.67848	0.00764771	0.0551146
CREB3	-0.164102	-2.67814	0.00765533	0.0551372
PHF10	-0.190811	-2.67768	0.00766587	0.0551563
CSK	0.151401	2.67763	0.00766695	0.0551563
CAPN1	0.16859	2.67555	0.00771391	0.0554618
CALU	0.194288	2.67531	0.0077194	0.0554688
ZBTB49	0.156752	2.67411	0.00774664	0.0556321
SPRY1	0.314146	2.67385	0.00775259	0.0556424
CYB5RL	-0.210565	-2.67336	0.00776363	0.0556891
LOC283174	-0.467767	-2.67306	0.00777067	0.0557072
METRNL	-0.282209	-2.67261	0.00778076	0.055747
MFAP2	0.391561	2.67225	0.00778904	0.0557739
FRG1B	-0.265808	-2.67103	0.00781701	0.0559416
LYRM5	-0.180231	-2.67038	0.00783198	0.0560162
GCNT1	0.377035	2.66933	0.00785621	0.0561268
RPS6KL1	-0.335849	-2.66931	0.00785657	0.0561268
FUT1	0.302284	2.66802	0.00788626	0.0562701
TAPT1	-0.218013	-2.66788	0.00788962	0.0562701
ZNF717	-0.336737	-2.66785	0.00789034	0.0562701
ACAD11	-0.197988	-2.66745	0.00789947	0.0562958
ABHD14A	-0.230344	-2.6673	0.00790309	0.0562958
IARS2	-0.169059	-2.66689	0.0079124	0.0563006
ZNF853	0.334049	2.66687	0.00791292	0.0563006
MSI2	-0.251628	-2.66624	0.00792757	0.0563723
JAZF1	0.224327	2.66548	0.00794534	0.0564486
LOC388588	-0.331977	-2.66525	0.00795052	0.0564486
JAM2	0.312223	2.66519	0.00795206	0.0564486
C3orf57	0.767707	2.66434	0.00797176	0.0565262
E2F8	0.420193	2.66433	0.00797218	0.0565262
TMEM135	-0.227459	-2.6639	0.00798206	0.0565637
WDSUB1	-0.157418	-2.66287	0.00800626	0.0566789
ENHO	0.620696	2.66282	0.00800752	0.0566789
ELF4	0.184645	2.66202	0.00802625	0.0567788
RGNEF	-0.287117	-2.6614	0.00804073	0.0568485
GCDH	-0.202698	-2.65993	0.00807538	0.0570607
GSPT2	0.38616	2.65964	0.00808226	0.0570667
C1orf88	-0.464758	-2.65927	0.00809097	0.0570667
CDV3	0.224623	2.65914	0.00809418	0.0570667
PHTF2	0.183166	2.65911	0.00809477	0.0570667
MDH1B	-0.377676	-2.6585	0.00810922	0.0571359
SPHK1	0.326305	2.65769	0.00812845	0.0572386
ARHGAP6	0.316267	2.65724	0.0081393	0.0572822
SLC41A2	0.315281	2.65679	0.00814984	0.0573236
SGSH	-0.170144	-2.65634	0.00816072	0.0573674
SUSD2	0.455386	2.65559	0.00817848	0.0574594
PECR	-0.236756	-2.65434	0.00820848	0.0576373
TBC1D4	0.260703	2.65413	0.00821344	0.0576392
FBLN7	0.304898	2.65292	0.00824249	0.0578102
SEMA5A	0.337847	2.65244	0.00825414	0.0578167
FAM173B	-0.1679	-2.65229	0.0082578	0.0578167
UBXN6	-0.190466	-2.65192	0.00826674	0.0578167
ZNF485	-0.234586	-2.65181	0.0082693	0.0578167
FEN1	0.219222	2.65175	0.0082708	0.0578167
ADCY5	-0.70038	-2.65171	0.00827161	0.0578167
PAQR5	-0.406383	-2.65109	0.00828672	0.0578895
PAK6	-0.387763	-2.65073	0.00829548	0.0578904
EHD3	0.22625	2.65069	0.00829626	0.0578904
ZNF839	-0.173276	-2.65005	0.00831184	0.0579446
METAP1	0.147381	2.64999	0.00831344	0.0579446
ELK3	0.216632	2.64978	0.00831843	0.0579466
ACSS1	-0.287733	-2.64944	0.0083268	0.057972
AGAP2	0.318758	2.64771	0.00836887	0.058232
SEC23B	-0.178357	-2.64743	0.00837565	0.0582462
PI15	-0.792345	-2.64708	0.00838423	0.058273
NR4A1	0.416025	2.64593	0.00841237	0.0584212
TNFAIP2	-0.279989	-2.64582	0.00841504	0.0584212
LMOD1	0.345911	2.64548	0.00842332	0.0584248
ZC3H18	0.163485	2.64541	0.00842506	0.0584248
MTRR	-0.196606	-2.64493	0.00843692	0.0584546
NAGK	-0.15732	-2.64485	0.00843885	0.0584546
MFAP3	-0.1606	-2.64201	0.0085088	0.058906
EPN1	0.17409	2.64079	0.00853903	0.059082
C1orf69	-0.205559	-2.63974	0.00856515	0.0592294
SGSM2	-0.219197	-2.63949	0.00857152	0.0592402
MLLT4	-0.242873	-2.63897	0.00858436	0.0592805
C13orf34	0.206792	2.63887	0.00858697	0.0592805
MMAB	-0.165779	-2.63762	0.0086182	0.0594627
ROBO1	0.299596	2.63684	0.0086376	0.0595311
FKBP1A	0.163214	2.63684	0.0086378	0.0595311
MRPL40	-0.190515	-2.63662	0.00864332	0.0595359
FAHD2B	-0.263367	-2.63629	0.00865142	0.0595583
EGR3	0.493884	2.63554	0.00867047	0.0596561
HTATIP2	0.262306	2.63311	0.00873188	0.0600451
STK38	0.167061	2.63192	0.00876196	0.0601749
PLOD2	0.326527	2.63181	0.00876488	0.0601749
TMEM133	0.257547	2.63178	0.00876542	0.0601749
POLD1	0.208938	2.63144	0.00877418	0.0602001
BUB1	0.336095	2.6311	0.00878273	0.0602001
C17orf75	-0.203882	-2.63106	0.00878377	0.0602001
FADS2	0.575565	2.63016	0.0088067	0.0603236
COMMD1	-0.156087	-2.62997	0.00881159	0.0603236
AFAP1	0.202525	2.62961	0.0088209	0.0603282
ZNF785	-0.203537	-2.62956	0.00882206	0.0603282
ZNF546	-0.207409	-2.62802	0.0088616	0.0605214
TRIM37	0.227138	2.628	0.0088621	0.0605214
IGFBP5	-0.532357	-2.62789	0.00886507	0.0605214
TATDN3	-0.172758	-2.62747	0.00887571	0.060548
LOC100270710	0.248126	2.62735	0.0088788	0.060548
FAM102A	0.185361	2.627	0.00888795	0.0605769
FAM115C	0.304331	2.62665	0.00889692	0.0606044
LEPREL1	0.326453	2.62606	0.00891206	0.0606625
HIGD1A	-0.239815	-2.62579	0.00891901	0.0606625
ZYX	0.200232	2.62574	0.00892024	0.0606625
EPHB6	0.413411	2.62548	0.00892712	0.0606758
LCAT	0.276635	2.62387	0.00896883	0.0609257
C9orf37	-0.169922	-2.62147	0.00903119	0.0613154
GOLGB1	-0.16716	-2.62019	0.00906479	0.0615096
ZNF788	-0.263613	-2.61997	0.00907041	0.0615138
PAPPA	0.370943	2.6194	0.00908535	0.0615675
MT2A	0.296118	2.61929	0.00908832	0.0615675
FLJ90757	-0.218161	-2.61909	0.00909344	0.0615683
ARL5B	0.200084	2.61865	0.00910502	0.0616128
LOC151534	0.304602	2.61834	0.00911327	0.0616243
ZNF438	0.168788	2.61807	0.00912035	0.0616243
TCTN2	-0.196286	-2.61801	0.00912192	0.0616243
CACNA2D2	-0.471071	-2.61779	0.00912787	0.0616243
BEND6	0.349438	2.61764	0.00913175	0.0616243
ATF7IP2	0.368699	2.6174	0.00913815	0.0616337
PLK4	0.264156	2.61693	0.00915044	0.0616828
RAPGEF3	-0.273824	-2.61636	0.00916567	0.0617516
LOXL2	0.335528	2.61611	0.00917207	0.0617609
EFNA1	-0.234216	-2.61501	0.00920143	0.0618723
ZNF141	-0.208296	-2.61501	0.00920145	0.0618723
KCTD2	0.157246	2.61492	0.00920368	0.0618723
CHST3	0.321791	2.61446	0.009216	0.0618967
MTMR7	0.361103	2.6143	0.0092202	0.0618967
KLRK1	0.470627	2.61422	0.0092224	0.0618967
RAB40B	-0.195768	-2.6139	0.00923075	0.0619024
SLC5A6	0.24487	2.61381	0.0092333	0.0619024
NOVA1	-0.680453	-2.61335	0.00924562	0.0619512
KLHL12	-0.166864	-2.61296	0.00925592	0.0619865
KLF10	0.196952	2.61263	0.00926461	0.0620008
FCGBP	-0.562839	-2.6125	0.00926814	0.0620008
NRM	0.226596	2.6118	0.00928689	0.0620731
CLEC5A	-0.427839	-2.61172	0.00928903	0.0620731
PLCG1	0.179022	2.61134	0.00929925	0.0621077
POLQ	0.356762	2.6109	0.00931119	0.0621254
MTMR2	0.191304	2.61087	0.009312	0.0621254
ZNF644	0.1569	2.6105	0.00932182	0.0621572
TJP3	-0.234734	-2.60993	0.00933704	0.0621823
ZBTB37	-0.277893	-2.60981	0.00934027	0.0621823
FDXACB1	-0.205337	-2.6098	0.00934073	0.0621823
CD44	-0.306674	-2.60918	0.00935724	0.0622585
SMYD4	-0.14632	-2.609	0.0093623	0.0622585
WDR45L	-0.171106	-2.60781	0.00939432	0.0624377
STXBP1	0.2518	2.60736	0.00940648	0.0624848
ATP5E	0.188394	2.60698	0.00941692	0.0624989
KIAA1143	-0.147356	-2.60691	0.00941876	0.0624989
CCDC48	-0.453956	-2.60645	0.00943112	0.0625342
CSPP1	-0.237817	-2.60634	0.00943423	0.0625342
HACL1	-0.167037	-2.60613	0.00943991	0.0625381
EMID1	-0.4507	-2.60521	0.00946499	0.0626706
FAM135A	0.29814	2.60463	0.00948074	0.0627411
ZBED1	0.162129	2.60374	0.0095051	0.0628425
EML3	0.173942	2.60362	0.00950844	0.0628425
MICB	0.368132	2.60351	0.00951138	0.0628425
BTF3	-0.17007	-2.60275	0.00953214	0.0629137
CPNE3	-0.207285	-2.60274	0.00953238	0.0629137
CNNM2	0.215498	2.60245	0.00954028	0.0629321
PLIN5	-0.611276	-2.6019	0.00955534	0.0629742
TIMM22	-0.145778	-2.60185	0.0095569	0.0629742
TMEM116	-0.191082	-2.60157	0.00956456	0.062991
HOXD8	0.390574	2.60109	0.00957778	0.0630216
HJURP	0.321126	2.60103	0.00957945	0.0630216
MRC2	0.351953	2.59962	0.00961832	0.0632436
MYO1B	0.262084	2.59835	0.00965348	0.0634408
FOXA1	-0.342656	-2.59772	0.00967097	0.0635218
NEK11	-0.238261	-2.59594	0.00972035	0.0637946
ZNF154	0.368255	2.59582	0.00972365	0.0637946
TNPO3	0.143509	2.59567	0.00972804	0.0637946
EDC4	0.147134	2.59535	0.00973688	0.0638185
IDH3A	0.176014	2.59463	0.00975708	0.0639169
C16orf5	-0.229284	-2.59443	0.00976261	0.0639191
MRPL24	-0.203685	-2.59233	0.00982156	0.0642248
ZNF689	0.312223	2.59203	0.00983008	0.0642248
CCDC101	-0.177543	-2.59188	0.00983434	0.0642248
CABLES2	0.216016	2.59187	0.00983452	0.0642248
MAF	0.232046	2.59184	0.00983539	0.0642248
GLB1L	-0.218556	-2.59109	0.00985653	0.0643287
CNOT2	0.162006	2.59023	0.00988087	0.0644534
MRPL37	0.153546	2.5898	0.00989297	0.0644982
LRRC8E	-0.181094	-2.58925	0.00990855	0.0645358
NRN1	0.315947	2.58923	0.00990923	0.0645358
PPP1R14B	0.227903	2.5885	0.00992991	0.0646363
KANK1	-0.238088	-2.58786	0.009948	0.0647199
LONRF1	0.204967	2.58755	0.00995695	0.0647358
ABCB1	0.436347	2.58724	0.00996571	0.0647358
RPN1	0.147036	2.58723	0.00996623	0.0647358
HMGN1	0.141067	2.58677	0.00997911	0.0647853
FAM72B	0.319153	2.58618	0.00999594	0.0648603
POLR3H	-0.159416	-2.58525	0.0100227	0.0649586
TTLL7	0.467495	2.58498	0.0100304	0.0649586
SKA3	0.30988	2.58496	0.010031	0.0649586
NDUFB10	-0.178258	-2.58492	0.0100322	0.0649586
RND3	0.330793	2.58427	0.0100509	0.0650401
NUP85	0.180132	2.58409	0.0100561	0.0650401
LIX1L	0.241615	2.58374	0.0100662	0.0650401
C20orf196	-0.191131	-2.58352	0.0100724	0.0650401
SIX4	-0.299596	-2.58335	0.0100772	0.0650401
KLC4	-0.167702	-2.58327	0.0100796	0.0650401
NT5M	-0.28137	-2.5832	0.0100818	0.0650401
TMC5	-0.621017	-2.58261	0.0100986	0.0650893
MKS1	0.181365	2.58254	0.0101008	0.0650893
ANKRD56	-0.345368	-2.58238	0.0101053	0.0650893
CLDN8	0.58829	2.58217	0.0101113	0.0650941
PECI	-0.234512	-2.58126	0.0101377	0.0651896
HNRPLL	0.146666	2.5812	0.0101395	0.0651896
FBLN5	0.330078	2.58106	0.0101436	0.0651896
MMP28	0.337526	2.58093	0.0101473	0.0651896
APPBP2	0.221441	2.58021	0.0101682	0.0652897
CENPO	0.20879	2.57843	0.0102199	0.065582
LMNB1	0.264304	2.57828	0.0102244	0.065582
MXRA7	0.241072	2.57803	0.0102315	0.0655934
CARD14	-0.314713	-2.57748	0.0102476	0.0656625
UGGT2	0.183264	2.57659	0.0102738	0.0657959
CEP170	0.180108	2.57576	0.0102981	0.0659172
NSFL1C	-0.15875	-2.57506	0.0103186	0.0660142
PELI1	0.251578	2.57459	0.0103324	0.0660684
APEX1	0.153127	2.57394	0.0103516	0.066157
SYNGR1	-0.300434	-2.57345	0.010366	0.0661778
CTPS	0.202945	2.57329	0.0103708	0.0661778
EPHA10	-0.346873	-2.57318	0.0103741	0.0661778
EIF4A2	0.166149	2.5731	0.0103764	0.0661778
C21orf2	-0.190392	-2.57213	0.010405	0.0663186
RASD2	-0.336022	-2.57199	0.0104093	0.0663186
OPTN	0.197075	2.5717	0.0104178	0.0663386
GMPR	-0.355998	-2.5714	0.010427	0.0663627
LRRC6	-0.387491	-2.57094	0.0104405	0.0664146
DUS2L	0.176975	2.57073	0.0104466	0.0664191
TFF1	0.89378	2.57027	0.0104605	0.0664733
RASL11B	0.337699	2.56907	0.0104964	0.0666387
CDH3	0.500691	2.56903	0.0104974	0.0666387
ZNF646	-0.169133	-2.56872	0.0105066	0.0666627
NMD3	0.14304	2.56781	0.0105339	0.0668017
TLE4	0.304602	2.56761	0.0105401	0.0668063
MBIP	0.206052	2.56719	0.0105526	0.066842
STAT3	-0.163831	-2.56705	0.0105566	0.066842
LOC645676	-0.193425	-2.56671	0.010567	0.0668737
LATS2	0.21202	2.56648	0.0105738	0.0668824
GDI1	0.175792	2.56605	0.0105868	0.0669304
SMTN	0.209825	2.56492	0.0106209	0.0671112
C22orf39	-0.16425	-2.56263	0.0106903	0.0675152
BRD1	0.145876	2.56206	0.0107075	0.067589
CD99L2	-0.202649	-2.56116	0.010735	0.0677184
TMEM65	0.237669	2.56103	0.010739	0.0677184
HSD17B8	-0.252614	-2.56056	0.0107533	0.0677559
PLK1	0.326625	2.5604	0.010758	0.0677559
STEAP2	-0.45551	-2.56029	0.0107615	0.0677559
YY1	0.14378	2.55989	0.0107738	0.0677705
LOC100130776	0.241886	2.55983	0.0107754	0.0677705
ZNF626	-0.34707	-2.55967	0.0107803	0.0677705
SUSD4	-0.470455	-2.55912	0.0107972	0.0678421
PDGFD	0.299793	2.55893	0.010803	0.0678439
NEURL	0.608316	2.55841	0.0108191	0.0678802
CACNA1D	-0.437309	-2.55829	0.0108228	0.0678802
C1orf51	-0.383102	-2.5582	0.0108253	0.0678802
PYROXD1	-0.175052	-2.55786	0.010836	0.0679125
ADAL	-0.175866	-2.55676	0.0108696	0.0680607
ZNF577	-0.299965	-2.55673	0.0108707	0.0680607
SLC2A3	0.300483	2.55488	0.0109278	0.0683832
BMP6	0.323937	2.55465	0.0109349	0.0683929
EPC1	0.145507	2.55383	0.0109605	0.0685182
HOXD9	0.285218	2.55315	0.0109814	0.0686143
CDKN1C	0.307241	2.55216	0.0110125	0.0687735
ZNF682	-0.235425	-2.5509	0.0110516	0.0689828
NDN	0.300434	2.55058	0.0110616	0.0690104
GBAS	-0.161093	-2.54972	0.0110886	0.0691242
AHCYL2	0.205436	2.54964	0.0110911	0.0691242
DERL3	0.366307	2.54934	0.0111006	0.0691304
PEX11G	-0.255672	-2.54925	0.0111033	0.0691304
PTGR1	-0.229333	-2.54897	0.0111123	0.0691512
ZMYND10	-0.391215	-2.54831	0.011133	0.0692452
EHF	-0.614926	-2.54806	0.0111407	0.0692582
KIAA0753	-0.176803	-2.5471	0.0111711	0.0694117
ZNF491	-0.21128	-2.54644	0.011192	0.0695068
2014-09-11	0.2117	2.54504	0.0112364	0.0697472
XYLB	-0.199862	-2.5447	0.011247	0.06975
BUB1B	0.309806	2.54467	0.0112482	0.06975
CLPP	-0.157098	-2.54442	0.0112562	0.0697646
TPX2	0.30655	2.5436	0.011282	0.0698896
C16orf61	0.202131	2.54167	0.0113438	0.0702371
PSMC5	0.186742	2.54062	0.0113776	0.0702959
SRGAP3	-0.257103	-2.54049	0.0113816	0.0702959
CLSPN	0.349586	2.54042	0.0113837	0.0702959
RPA3	-0.167974	-2.54035	0.0113862	0.0702959
CD47	0.206101	2.54034	0.0113863	0.0702959
CNTNAP2	0.763466	2.5403	0.0113876	0.0702959
SLC2A12	0.268521	2.53992	0.0113999	0.070318
COX4NB	0.164176	2.53984	0.0114026	0.070318
ATP6V1B1	0.662869	2.53946	0.0114146	0.0703399
CNOT1	0.17081	2.53937	0.0114176	0.0703399
POLR3E	-0.151105	-2.53894	0.0114314	0.07039
[truncated: 10,310 more rows]

## Sheet: Methylation(ER-pos)
probe name	gene name	Mean(preM)	Mean(postM)	foldchange(pre/post)	pre-post	direction	p-value	adjusted p-value
cg11197101	KIAA1522	0.0578757	0.123229	0.469662	-0.0653528	Post	1.23029e-16	2.16097e-11
cg04867423	DDR2	0.799899	0.636031	1.25764	0.163868	Pre	1.30825e-13	1.14895e-08
cg10489672	CD2	0.851294	0.751295	1.1331	0.0999986	Pre	2.10785e-13	1.23412e-08
cg10939667	ESR1	0.841594	0.704959	1.19382	0.136635	Pre	1.71832e-12	7.54545e-08
cg04027302	LGALS8	0.822095	0.687284	1.19615	0.134811	Pre	4.59341e-12	1.61364e-07
cg18477797	SCN2A	0.883055	0.761996	1.15887	0.121059	Pre	3.42477e-11	8.63622e-07
cg23552821		0.153965	0.232775	0.661433	-0.0788099	Post	3.44176e-11	8.63622e-07
cg06077738	ATXN7	0.737895	0.610741	1.2082	0.127155	Pre	4.15003e-11	9.11176e-07
cg22879292		0.775144	0.624186	1.24185	0.150958	Pre	6.27367e-11	1.22439e-06
cg00415333	IL22RA2	0.675372	0.513391	1.31551	0.161981	Pre	8.80312e-11	1.49614e-06
cg21265702	ESR1	0.791652	0.672618	1.17697	0.119033	Pre	9.36967e-11	1.49614e-06
cg00937359	SYNCRIP	0.25815	0.354449	0.728315	-0.0962984	Post	1.08739e-10	1.59163e-06
cg24417135		0.751357	0.606076	1.23971	0.145281	Pre	1.29748e-10	1.75307e-06
cg24082526	RPL13AP5;SNORD33;SNORD35A;SNORD34;RPL13A;SNORD32A	0.303088	0.430251	0.704445	-0.127163	Post	1.5996e-10	2.00689e-06
cg14386870	SNORA10;SNORA64;RPS2	0.542641	0.683844	0.793516	-0.141203	Post	3.71969e-10	4.1182e-06
cg17706972	ESR1	0.724806	0.514648	1.40835	0.210158	Pre	3.75135e-10	4.1182e-06
cg02526439	MMP16	0.876936	0.751128	1.16749	0.125808	Pre	6.47e-10	5.0947e-06
cg03554194	PVRL3	0.842865	0.742485	1.13519	0.10038	Pre	7.01346e-10	5.0947e-06
cg07323919	ETV1	0.134392	0.259904	0.517083	-0.125512	Post	6.62639e-10	5.0947e-06
cg07645296	ITPR2	0.628361	0.512694	1.22561	0.115667	Pre	6.59107e-10	5.0947e-06
cg07741016	VTRNA1-3	0.0935047	0.21037	0.444477	-0.116865	Post	7.16019e-10	5.0947e-06
cg08161081	RBM39	0.476375	0.629368	0.75691	-0.152993	Post	5.76133e-10	5.0947e-06
cg18116434		0.904934	0.816269	1.10862	0.0886651	Pre	5.85965e-10	5.0947e-06
cg20909656	ETV1	0.0807919	0.167835	0.481376	-0.0870434	Post	7.25133e-10	5.0947e-06
cg26275360		0.687021	0.540354	1.27143	0.146668	Pre	6.67295e-10	5.0947e-06
cg11927233	NPM1	0.246413	0.382466	0.644273	-0.136053	Post	8.01028e-10	5.41147e-06
cg18109798	SLCO1C1	0.709758	0.546294	1.29922	0.163464	Pre	8.35955e-10	5.43826e-06
cg04583339	RPL3;SNORD83B	0.476941	0.613682	0.777178	-0.136742	Post	1.11549e-09	6.32038e-06
cg06775930		0.0748129	0.199463	0.375071	-0.124651	Post	1.10336e-09	6.32038e-06
cg08723977	NBPF22P	0.676568	0.57323	1.18027	0.103338	Pre	1.01597e-09	6.32038e-06
cg20043699	KERA	0.803025	0.659881	1.21692	0.143144	Pre	1.09599e-09	6.32038e-06
cg09529093	ANGPT1	0.759893	0.611729	1.24221	0.148164	Pre	1.29519e-09	6.89383e-06
cg27511678	MEX3C	0.43878	0.587371	0.747023	-0.148591	Post	1.27771e-09	6.89383e-06
cg03893395	C6orf123	0.736556	0.601	1.22555	0.135556	Pre	1.35116e-09	6.98021e-06
cg03533005	BMPER	0.137848	0.272177	0.506464	-0.134329	Post	1.58412e-09	7.94986e-06
cg13445891	SMOX	0.524193	0.449964	1.16497	0.074229	Pre	1.88481e-09	8.99877e-06
cg15531369	RPL13AP5;SNORD33;SNORD35A;SNORD34;RPL13A;SNORD32A	0.357825	0.468368	0.763982	-0.110543	Post	1.99805e-09	8.99877e-06
cg17071432		0.596127	0.469801	1.26889	0.126326	Pre	1.90836e-09	8.99877e-06
cg27321942	RPL13AP5;SNORD33;SNORD35A;SNORD34;RPL13A;SNORD32A	0.398439	0.516516	0.771398	-0.118077	Post	1.99392e-09	8.99877e-06
cg20034712	ZNF836	0.673817	0.52903	1.27368	0.144787	Pre	2.25845e-09	9.91727e-06
cg13976683	HMGCS2	0.636929	0.505903	1.25899	0.131026	Pre	2.53139e-09	1.08447e-05
cg15020132	BMPER	0.791087	0.658554	1.20125	0.132533	Pre	2.67202e-09	1.11746e-05
cg09646983	ESR1	0.769639	0.586012	1.31335	0.183627	Pre	2.83858e-09	1.15951e-05
cg03932308	ETV1	0.0848761	0.192674	0.440518	-0.107797	Post	2.9349e-09	1.1716e-05
cg07189962	ESR1	0.781304	0.614326	1.27181	0.166978	Pre	3.01418e-09	1.17652e-05
cg06538345	RPL13AP5;SNORD33;SNORD35A;SNORD34;RPL13A;SNORD32A	0.308275	0.456949	0.674637	-0.148675	Post	3.27219e-09	1.20615e-05
cg11104510	ETV1	0.0941951	0.201675	0.467063	-0.10748	Post	3.29612e-09	1.20615e-05
cg18195986	PCBP2	0.515006	0.649606	0.792797	-0.1346	Post	3.21724e-09	1.20615e-05
cg13992008	FAM102A	0.437226	0.548088	0.797728	-0.110863	Post	3.46235e-09	1.21719e-05
cg14936938		0.731578	0.614255	1.191	0.117323	Pre	3.46487e-09	1.21719e-05
cg02461406	CSRNP3	0.878945	0.801383	1.09678	0.0775615	Pre	3.71825e-09	1.28059e-05
cg11026555	DNAH10	0.092588	0.250759	0.369231	-0.158171	Post	4.38169e-09	1.48006e-05
cg14134497	DTNA	0.14943	0.252001	0.592974	-0.102571	Post	4.58543e-09	1.51965e-05
cg04583195	GNB4	0.859051	0.774182	1.10962	0.0848696	Pre	5.05444e-09	1.61418e-05
cg04887494	JSRP1	0.352396	0.52753	0.668012	-0.175134	Post	5.00202e-09	1.61418e-05
cg18091264	SNORD18A;RPL4;SNORD18B;SNORD16	0.273271	0.389559	0.70149	-0.116287	Post	5.29001e-09	1.65924e-05
cg15543523	ESR1	0.685389	0.505309	1.35637	0.180079	Pre	5.47977e-09	1.68861e-05
cg08039385	HIST1H2AI;HIST1H2BL	0.0822287	0.147599	0.557108	-0.0653705	Post	5.77484e-09	1.74885e-05
cg01240444	DNAH10	0.138374	0.302835	0.456929	-0.164461	Post	6.24455e-09	1.79809e-05
cg02862885		0.607652	0.443414	1.37039	0.164238	Pre	6.23559e-09	1.79809e-05
cg22416002	RPL3;RNU86	0.389218	0.490532	0.793462	-0.101313	Post	6.08954e-09	1.79809e-05
cg01321962	ESR1	0.7053	0.51212	1.37722	0.19318	Pre	8.30134e-09	2.27829e-05
cg04034767	GRASP	0.120144	0.298491	0.402506	-0.178347	Post	8.24516e-09	2.27829e-05
cg13454226	KLF6	0.266643	0.451045	0.591167	-0.184402	Post	8.26709e-09	2.27829e-05
cg09664216	HDAC4	0.818743	0.718677	1.13924	0.100065	Pre	8.69726e-09	2.35023e-05
cg01392351		0.826188	0.684996	1.20612	0.141193	Pre	9.24753e-09	2.42433e-05
cg25203286		0.646106	0.49595	1.30276	0.150156	Pre	9.19115e-09	2.42433e-05
cg07451803		0.678931	0.548525	1.23774	0.130405	Pre	9.40588e-09	2.42613e-05
cg07791987	GULP1	0.836924	0.69869	1.19785	0.138234	Pre	9.66879e-09	2.42613e-05
cg13177860		0.786719	0.671129	1.17223	0.11559	Pre	9.57632e-09	2.42613e-05
cg07940593	RPL3;SNORD83B	0.513027	0.639666	0.802024	-0.126638	Post	1.03627e-08	2.44223e-05
cg08309706		0.063962	0.150907	0.42385	-0.086945	Post	1.02094e-08	2.44223e-05
cg16905306	LOC440957	0.793509	0.669546	1.18514	0.123962	Pre	1.04281e-08	2.44223e-05
cg23165500	GRIA1	0.617161	0.481834	1.28086	0.135327	Pre	1.01934e-08	2.44223e-05
cg24003508	KLF6	0.154576	0.311126	0.496825	-0.156551	Post	1.01399e-08	2.44223e-05
cg16719404	CD2	0.767955	0.657964	1.16717	0.109991	Pre	1.06452e-08	2.46026e-05
cg11611127	BMPER	0.855059	0.745514	1.14694	0.109545	Pre	1.11743e-08	2.549e-05
cg27133959		0.829524	0.712077	1.16494	0.117447	Pre	1.17452e-08	2.64489e-05
cg01919999	GNB2L1	0.347519	0.460267	0.755038	-0.112748	Post	1.30914e-08	2.80537e-05
cg09448652	SNORD30;SNORD22;SNORD31;SNHG1	0.384971	0.526168	0.73165	-0.141197	Post	1.30148e-08	2.80537e-05
cg23680451	KLF6	0.344016	0.536056	0.641753	-0.19204	Post	1.28869e-08	2.80537e-05
cg27285836	TUBB	0.623627	0.696465	0.895417	-0.0728385	Post	1.30967e-08	2.80537e-05
cg20982112		0.837555	0.71986	1.1635	0.117694	Pre	1.33936e-08	2.8344e-05
cg07622533	TUBB	0.456387	0.5721	0.797741	-0.115712	Post	1.38761e-08	2.90154e-05
cg22838882	PISRT1	0.64266	0.536775	1.19726	0.105886	Pre	1.53932e-08	3.1809e-05
cg16357568		0.849887	0.763147	1.11366	0.0867401	Pre	1.73054e-08	3.53447e-05
cg16429080	EXOC6B	0.827426	0.740821	1.1169	0.0866049	Pre	1.80688e-08	3.64797e-05
cg08884974		0.75107	0.614907	1.22144	0.136163	Pre	1.92035e-08	3.81167e-05
cg20567361	HIBADH	0.862943	0.719664	1.19909	0.143279	Pre	1.93137e-08	3.81167e-05
cg08907436	ESR1	0.778541	0.600296	1.29693	0.178245	Pre	1.98291e-08	3.82738e-05
cg27545630	SNORA64;SNORA10;RPS2	0.627884	0.784644	0.800215	-0.15676	Post	1.96517e-08	3.82738e-05
cg08224785	CYFIP2	0.856637	0.766826	1.11712	0.0898114	Pre	2.02385e-08	3.86395e-05
cg06893362	C20orf199;SNORD12	0.529183	0.684756	0.772806	-0.155573	Post	2.10003e-08	3.96627e-05
cg13049334	MYO10	0.831814	0.745666	1.11553	0.086148	Pre	2.40596e-08	4.49574e-05
cg20560600		0.80159	0.715885	1.11972	0.0857049	Pre	2.45605e-08	4.54102e-05
cg19368103	C6orf123	0.646149	0.510608	1.26545	0.135541	Pre	2.49779e-08	4.5701e-05
cg12570716	KLF6	0.338708	0.465821	0.72712	-0.127113	Post	2.66624e-08	4.82802e-05
cg08014182	RPS18	0.417412	0.54432	0.766849	-0.126909	Post	2.73915e-08	4.90943e-05
cg00896540	FABP5	0.198876	0.333255	0.596767	-0.13438	Post	2.8039e-08	4.97472e-05
cg00827989	SP9	0.270406	0.450905	0.599696	-0.180499	Post	2.86836e-08	5.0382e-05
cg25979559	NHLH2	0.076439	0.18058	0.423298	-0.104141	Post	2.97502e-08	5.1738e-05
cg15172739	SNORD30;SNORD22;SNORD31;SNHG1	0.337184	0.459993	0.733021	-0.122808	Post	3.1016e-08	5.34104e-05
cg04896620		0.71317	0.608046	1.17289	0.105125	Pre	3.14297e-08	5.35975e-05
cg25503044	LOC151534;LBX2	0.0648687	0.144652	0.448447	-0.0797833	Post	3.25022e-08	5.48934e-05
cg09282085	RPL3;RNU86	0.276821	0.339446	0.815507	-0.0626253	Post	3.37581e-08	5.5416e-05
cg19455306	CDCP1	0.737273	0.605493	1.21764	0.13178	Pre	3.34634e-08	5.5416e-05
cg22980833	PVRL3	0.837044	0.707243	1.18353	0.129801	Pre	3.34581e-08	5.5416e-05
cg15726314		0.1389	0.258533	0.537264	-0.119633	Post	3.41913e-08	5.56073e-05
cg13665853	CCL19	0.826247	0.730677	1.1308	0.0955698	Pre	3.4839e-08	5.6141e-05
cg03230822	ETV1	0.0840324	0.147124	0.571166	-0.0630918	Post	3.64769e-08	5.8246e-05
cg23956565	RGNEF	0.500774	0.367664	1.36204	0.13311	Pre	3.97335e-08	6.28745e-05
cg17210929	ESPNP	0.084282	0.183012	0.460528	-0.0987296	Post	4.05182e-08	6.35437e-05
cg10740282	DST	0.175108	0.295065	0.593457	-0.119957	Post	4.20654e-08	6.53864e-05
cg20784295	SCN2A	0.724811	0.598518	1.21101	0.126292	Pre	4.28012e-08	6.59464e-05
cg01858866	PABPC4	0.137306	0.196466	0.698876	-0.0591607	Post	4.56251e-08	6.92562e-05
cg03533141	SNORD38A;RPS8;SNORD38B	0.253767	0.328377	0.77279	-0.0746107	Post	4.62801e-08	6.92562e-05
cg06758211	TUBB	0.379678	0.484887	0.783024	-0.105209	Post	4.60999e-08	6.92562e-05
cg12127290	IAPP;SLCO1A2	0.654042	0.484846	1.34897	0.169196	Pre	4.65265e-08	6.92562e-05
cg14401309	NOL4	0.90089	0.832169	1.08258	0.0687213	Pre	4.73998e-08	6.99633e-05
cg11847468	KLF6	0.0874417	0.163085	0.536172	-0.0756435	Post	4.93544e-08	7.22413e-05
cg20176349	SPOCK3	0.168816	0.294888	0.572475	-0.126072	Post	4.99089e-08	7.24492e-05
cg07619683	ESR1	0.727109	0.563712	1.28986	0.163397	Pre	5.04501e-08	7.26346e-05
cg09549073	HOXA5	0.295571	0.417385	0.708149	-0.121814	Post	5.23016e-08	7.4688e-05
cg15112006		0.806183	0.723881	1.1137	0.0823018	Pre	5.30878e-08	7.51993e-05
cg08362628	CACNA2D3	0.71668	0.569529	1.25837	0.147151	Pre	5.49778e-08	7.66404e-05
cg25866143	HOXA5	0.413935	0.542906	0.762443	-0.128971	Post	5.47756e-08	7.66404e-05
cg20550458	SNORA52;RPLP2	0.487191	0.590974	0.824388	-0.103782	Post	5.87683e-08	8.12794e-05
cg24889693	RPL3;SNORD83B	0.529417	0.643326	0.822937	-0.11391	Post	6.05878e-08	8.31412e-05
cg07039975	DCTN1	0.737142	0.612236	1.20402	0.124906	Pre	6.17939e-08	8.41389e-05
cg08187246	KCNJ9	0.316161	0.442204	0.714967	-0.126043	Post	6.44748e-08	8.62195e-05
cg08614871	KLF6	0.181935	0.324018	0.561497	-0.142083	Post	6.50683e-08	8.62195e-05
cg14935206	MTA2	0.335642	0.486744	0.689564	-0.151103	Post	6.57763e-08	8.62195e-05
cg17946439	MOBKL2C	0.51042	0.632128	0.807464	-0.121708	Post	6.44447e-08	8.62195e-05
cg22622440	ALKBH5	0.114981	0.173379	0.663176	-0.0583982	Post	6.53129e-08	8.62195e-05
cg13487102	TMEM63C	0.133442	0.265773	0.502089	-0.132332	Post	7.02359e-08	9.13832e-05
cg05119931	AMPH	0.847554	0.737583	1.1491	0.10997	Pre	7.30657e-08	9.23293e-05
cg06606386	MIR27A;MIR24-2;MIR23A	0.369556	0.50558	0.730954	-0.136024	Post	7.22983e-08	9.23293e-05
cg18836618		0.623034	0.485545	1.28316	0.137489	Pre	7.28366e-08	9.23293e-05
cg23188430		0.683659	0.530777	1.28803	0.152882	Pre	7.29316e-08	9.23293e-05
cg16116752	NGEF	0.721535	0.625313	1.15388	0.0962215	Pre	7.55947e-08	9.48428e-05
cg00324128		0.808542	0.714416	1.13175	0.0941258	Pre	8.23556e-08	0.000102592
cg13258655	RPS8	0.585253	0.713209	0.820592	-0.127955	Post	8.63978e-08	0.00010687
cg25995724	FABP5	0.262476	0.398006	0.659478	-0.13553	Post	8.72985e-08	0.000107229
cg09608712	SPOCK3	0.150638	0.290677	0.518233	-0.140039	Post	8.82017e-08	0.000107586
cg03166508	PAPSS2	0.762501	0.647387	1.17781	0.115114	Pre	9.05559e-08	0.000107759
cg03197032		0.609326	0.450511	1.35252	0.158815	Pre	9.07769e-08	0.000107759
cg16290996	GAS5;SNORD78;SNORD76;SNORD77;SNORD44;SNORD79	0.124173	0.179522	0.691683	-0.0553498	Post	9.06009e-08	0.000107759
cg26003967		0.227169	0.328539	0.691452	-0.10137	Post	9.0798e-08	0.000107759
cg11429044	MIR23A;MIR27A;MIR24-2	0.2875	0.425856	0.67511	-0.138356	Post	9.2747e-08	0.000108605
cg25749254	KLF6	0.354476	0.515748	0.687304	-0.161272	Post	9.21858e-08	0.000108605
cg03674282	FHL2	0.66962	0.525101	1.27522	0.144518	Pre	9.50687e-08	0.000110586
cg14465376	GBE1	0.772068	0.655512	1.17781	0.116556	Pre	9.75634e-08	0.000112742
cg18598146	SNORD12B;C20orf199;MIR1259;SNORD12	0.37508	0.522254	0.718195	-0.147174	Post	9.93607e-08	0.00011349
cg23170347		0.487001	0.342221	1.42306	0.144781	Pre	9.95034e-08	0.00011349
cg18865990	SLC25A30	0.349458	0.459849	0.75994	-0.110391	Post	1.0327e-07	0.000117026
cg26089753	ESR1	0.634801	0.468434	1.35516	0.166368	Pre	1.04185e-07	0.000117306
cg26297493	CTNNA3	0.856223	0.786769	1.08828	0.0694541	Pre	1.05627e-07	0.000118172
cg00070870	TUBB	0.381594	0.478499	0.797481	-0.096905	Post	1.06897e-07	0.000118432
cg15310857		0.448847	0.259726	1.72816	0.189122	Pre	1.08556e-07	0.000118432
cg18789887	GALNTL2	0.586782	0.439114	1.33629	0.147668	Pre	1.07412e-07	0.000118432
cg24719910	TGFBR2	0.846561	0.766938	1.10382	0.0796225	Pre	1.08465e-07	0.000118432
cg15036326	RPL23A;SNORD4A	0.426876	0.559741	0.762631	-0.132865	Post	1.12036e-07	0.000121474
cg18492219	SKAP2	0.0729602	0.144083	0.506376	-0.0711229	Post	1.14837e-07	0.000123747
cg16973715		0.650462	0.530419	1.22632	0.120043	Pre	1.1675e-07	0.000125041
cg25112877		0.504507	0.381294	1.32314	0.123212	Pre	1.20021e-07	0.000127766
cg22041137	RPL3;SNORD83B	0.446168	0.649888	0.68653	-0.203721	Post	1.20867e-07	0.000127891
cg08911275	HOXD13	0.233198	0.422111	0.552457	-0.188913	Post	1.22501e-07	0.000128844
cg05122026	SNORD15B;RPS3	0.649221	0.748893	0.866908	-0.0996718	Post	1.2403e-07	0.000129676
cg15224955	AKR1B15	0.610682	0.5155	1.18464	0.0951814	Pre	1.25684e-07	0.000130627
cg07283795		0.785883	0.661751	1.18758	0.124132	Pre	1.29681e-07	0.000131332
cg13698860	BIK	0.522769	0.60961	0.857546	-0.0868414	Post	1.30433e-07	0.000131332
cg16193733		0.847429	0.733962	1.15459	0.113467	Pre	1.28988e-07	0.000131332
cg19659215	SLCO1A2	0.575898	0.432291	1.3322	0.143607	Pre	1.28217e-07	0.000131332
cg21548950	RHCG	0.80406	0.72437	1.11001	0.0796906	Pre	1.30567e-07	0.000131332
cg21704448		0.750124	0.619543	1.21077	0.130581	Pre	1.30848e-07	0.000131332
cg14173815	RPL23A;SNORD42A;SNORD4B;SNORD4A	0.46376	0.56709	0.817789	-0.10333	Post	1.33287e-07	0.000132908
cg21456897		0.372172	0.239531	1.55376	0.132642	Pre	1.33932e-07	0.000132908
cg00666842	SMYD1	0.596116	0.45146	1.32042	0.144656	Pre	1.38684e-07	0.000134804
cg02811627	AMN	0.186084	0.297112	0.626308	-0.111028	Post	1.4103e-07	0.000134804
cg05305046	CARD6	0.400787	0.25039	1.60065	0.150397	Pre	1.41215e-07	0.000134804
cg10328089	C2orf76	0.843278	0.733678	1.14938	0.1096	Pre	1.40022e-07	0.000134804
cg13198321	ALDH1A2	0.212948	0.378431	0.562711	-0.165484	Post	1.40284e-07	0.000134804
cg19719915		0.872211	0.788243	1.10653	0.0839683	Pre	1.41171e-07	0.000134804
cg20017995	SNORD24;SNORD36B;MED22;RPL7A;SNORD36A	0.358225	0.454698	0.78783	-0.0964732	Post	1.38203e-07	0.000134804
cg05641843	EIF4A1;SNORA48	0.493298	0.614068	0.803327	-0.12077	Post	1.42838e-07	0.000135468
cg12451155	YTHDF2	0.575563	0.70707	0.814011	-0.131507	Post	1.43542e-07	0.000135468
cg25488990		0.704243	0.575791	1.22309	0.128452	Pre	1.44224e-07	0.000135468
cg21197224	SFRS1	0.515488	0.676276	0.762244	-0.160788	Post	1.46935e-07	0.000137281
cg00463746	ROR1	0.618891	0.464065	1.33363	0.154825	Pre	1.4987e-07	0.000139281
cg00246386	EBF4	0.119386	0.247408	0.482545	-0.128023	Post	1.50941e-07	0.000139539
cg13921570	LOC151534;LBX2	0.0824663	0.16596	0.496905	-0.0834935	Post	1.53361e-07	0.000141034
cg24298026		0.76771	0.642357	1.19515	0.125353	Pre	1.54692e-07	0.000141516
cg25583580	SFRS2	0.176084	0.25975	0.677897	-0.0836662	Post	1.57591e-07	0.000143422
cg01236751	AMPH	0.704917	0.591716	1.19131	0.113201	Pre	1.63535e-07	0.000146648
cg06937549	HNRNPH1	0.220011	0.325173	0.676596	-0.105162	Post	1.64362e-07	0.000146648
cg08578023	CTSS	0.501383	0.328546	1.52607	0.172837	Pre	1.65802e-07	0.000146648
cg16128701	FABP5	0.181353	0.296394	0.611863	-0.115042	Post	1.64036e-07	0.000146648
cg18156136		0.777025	0.663168	1.17169	0.113858	Pre	1.64976e-07	0.000146648
cg18753958	COL9A3	0.310292	0.439698	0.705693	-0.129406	Post	1.66146e-07	0.000146648
cg07920503	FAM123A	0.170606	0.324984	0.524965	-0.154379	Post	1.70574e-07	0.000149059
cg14174912	KLF6	0.184933	0.341593	0.541385	-0.156659	Post	1.70377e-07	0.000149059
cg02963907		0.827174	0.732962	1.12854	0.0942126	Pre	1.77269e-07	0.000150032
cg06707236	C19orf22	0.621925	0.768602	0.809164	-0.146677	Post	1.77667e-07	0.000150032
cg11118235	GNAI2	0.251372	0.362433	0.693568	-0.111061	Post	1.76906e-07	0.000150032
cg11550865	MYO1E	0.827229	0.730397	1.13257	0.0968322	Pre	1.74921e-07	0.000150032
cg15640243	GPM6A	0.851998	0.758043	1.12394	0.0939547	Pre	1.73019e-07	0.000150032
cg20489026	KCNJ9	0.161747	0.296399	0.545709	-0.134651	Post	1.76112e-07	0.000150032
cg25907743	LIPN	0.81455	0.72544	1.12284	0.0891101	Pre	1.76115e-07	0.000150032
cg23418339		0.0542681	0.143233	0.378881	-0.0889645	Post	1.79101e-07	0.00015052
cg27262041	NAV2	0.329477	0.480635	0.685503	-0.151159	Post	1.85749e-07	0.000155363
cg25068915	FASN	0.664855	0.797761	0.833401	-0.132906	Post	1.8676e-07	0.000155469
cg02716614		0.769793	0.6544	1.17633	0.115393	Pre	1.94092e-07	0.000159884
cg07035704	MIR2052	0.693535	0.561222	1.23576	0.132313	Pre	1.9551e-07	0.000159884
cg07584093	ESR1	0.667837	0.519984	1.28434	0.147853	Pre	1.9353e-07	0.000159884
cg10832495	GFI1	0.0632627	0.155737	0.406214	-0.0924746	Post	1.96615e-07	0.000159884
cg13742526	JSRP1	0.340135	0.52339	0.64987	-0.183255	Post	1.96378e-07	0.000159884
cg10453019	GALNTL2	0.389281	0.26658	1.46028	0.122701	Pre	2.03733e-07	0.000164908
cg08943393		0.785577	0.703136	1.11725	0.0824409	Pre	2.05887e-07	0.000165888
cg23067317	GALNTL2	0.58015	0.416229	1.39382	0.16392	Pre	2.06957e-07	0.000165988
cg08179907	RAB39	0.158488	0.249917	0.634164	-0.0914286	Post	2.09176e-07	0.000167005
cg11805814	MAGEB16	0.667596	0.572461	1.16619	0.0951345	Pre	2.12835e-07	0.000169158
cg18159646	SNORD22;SNORD31;SNORD30;SNHG1	0.321768	0.413552	0.77806	-0.0917839	Post	2.15272e-07	0.000170324
cg05956608		0.606766	0.467868	1.29687	0.138897	Pre	2.17817e-07	0.000170799
cg26563418	FLJ30058	0.486337	0.392862	1.23793	0.0934754	Pre	2.17252e-07	0.000170799
cg11132223	SELE	0.737056	0.606226	1.21581	0.13083	Pre	2.18912e-07	0.000170894
cg13700000	PCDH9	0.853321	0.778608	1.09596	0.0747128	Pre	2.20694e-07	0.000171523
cg26227044	EXOC8	0.344145	0.478786	0.718787	-0.134641	Post	2.23266e-07	0.000172758
cg24509104	PDE3A	0.855737	0.758087	1.12881	0.0976499	Pre	2.34794e-07	0.000180881
cg01386185		0.691051	0.558434	1.23748	0.132617	Pre	2.36498e-07	0.000181398
cg06780705	C6orf174	0.176435	0.273077	0.646098	-0.0966425	Post	2.40411e-07	0.000182015
cg10637453		0.834648	0.74727	1.11693	0.0873783	Pre	2.40302e-07	0.000182015
cg17016000	RIN2	0.741761	0.624322	1.18811	0.117439	Pre	2.3866e-07	0.000182015
cg01889899	PCSK6	0.767468	0.665019	1.15405	0.102449	Pre	2.42117e-07	0.00018252
cg13802789	GARNL3	0.794016	0.672004	1.18156	0.122012	Pre	2.45561e-07	0.000183364
cg19759481	HOXA5	0.353098	0.49787	0.709218	-0.144772	Post	2.46369e-07	0.000183364
cg23286646	SIM2	0.0831493	0.194504	0.427494	-0.111355	Post	2.44973e-07	0.000183364
cg07775292	TBC1D10A	0.247952	0.338672	0.732131	-0.0907198	Post	2.50725e-07	0.000185333
cg17032989	FMNL2	0.791179	0.695759	1.13714	0.0954196	Pre	2.51125e-07	0.000185333
cg14586500	DPM2	0.44411	0.544077	0.816263	-0.0999671	Post	2.5246e-07	0.000185539
cg10177030	C20orf199;SNORD12	0.522479	0.673284	0.776016	-0.150805	Post	2.57915e-07	0.000188508
cg10898127	WHSC2	0.598264	0.656294	0.911579	-0.0580303	Post	2.58646e-07	0.000188508
cg19704902		0.849907	0.735719	1.15521	0.114188	Pre	2.68809e-07	0.000195105
cg14805347	ALDH1A2	0.146023	0.288623	0.505932	-0.1426	Post	2.73159e-07	0.000197447
cg24599650	RPL8	0.460926	0.578276	0.797069	-0.11735	Post	2.86792e-07	0.000206451
cg13613634	ITGB6	0.821953	0.690724	1.18999	0.131228	Pre	2.94596e-07	0.000210831
cg19281677	FAM65B	0.864744	0.785817	1.10044	0.0789264	Pre	2.95277e-07	0.000210831
cg05242065	C2orf89	0.814839	0.726789	1.12115	0.0880502	Pre	2.98245e-07	0.000211234
cg27454780		0.847774	0.755892	1.12155	0.0918815	Pre	2.97981e-07	0.000211234
cg04865290	TMEM110	0.703213	0.579723	1.21302	0.12349	Pre	3.04862e-07	0.000215053
cg03166835	IL4I1	0.331186	0.472063	0.701571	-0.140878	Post	3.13777e-07	0.000220456
cg15863826	PLCL2	0.35089	0.503571	0.696803	-0.152681	Post	3.16016e-07	0.000221145
cg04910834		0.778928	0.656089	1.18723	0.12284	Pre	3.19815e-07	0.000222915
cg01715172	ESR1	0.596021	0.439155	1.3572	0.156866	Pre	3.22081e-07	0.000223006
cg22519420	HGS	0.592206	0.695365	0.851647	-0.103159	Post	3.22485e-07	0.000223006
cg20097984		0.856754	0.739668	1.1583	0.117086	Pre	3.31933e-07	0.000228639
cg02888906	RAB39	0.0665034	0.148171	0.448829	-0.0816676	Post	3.38526e-07	0.000231366
cg11835219		0.867855	0.773149	1.12249	0.0947063	Pre	3.37604e-07	0.000231366
cg08956101	DGKB	0.822571	0.69718	1.17986	0.125392	Pre	3.4051e-07	0.00023182
cg20808078	DIRAS3	0.83432	0.748954	1.11398	0.0853662	Pre	3.42748e-07	0.000232443
cg15147690	FABP5	0.185313	0.310197	0.597406	-0.124883	Post	3.44615e-07	0.00023281
cg01873391	MTDH	0.129645	0.222207	0.583442	-0.0925622	Post	3.48369e-07	0.00023355
cg02845591	LOC151534;LBX2	0.0932121	0.181181	0.514468	-0.0879693	Post	3.47599e-07	0.00023355
cg02889869		0.884538	0.806855	1.09628	0.0776837	Pre	3.53991e-07	0.00023552
cg07827435	COL9A3	0.24658	0.360081	0.68479	-0.113501	Post	3.53155e-07	0.00023552
cg15579567	PISRT1	0.746861	0.632237	1.1813	0.114624	Pre	3.57519e-07	0.000236971
cg08490768	LBX2;LOC151534	0.157605	0.250045	0.630304	-0.0924406	Post	3.7075e-07	0.000244817
cg02474926	PARP11	0.893777	0.808944	1.10487	0.0848336	Pre	3.83304e-07	0.000250613
cg05830842	COL14A1	0.501762	0.356918	1.40582	0.144845	Pre	3.84815e-07	0.000250613
cg15141467	EFNA4	0.0872352	0.197588	0.4415	-0.110353	Post	3.83397e-07	0.000250613
cg20810675		0.664631	0.537434	1.23668	0.127197	Pre	3.85236e-07	0.000250613
cg11705543		0.874198	0.791367	1.10467	0.0828309	Pre	3.88804e-07	0.000252001
cg23860451	MCM7	0.399465	0.517516	0.771889	-0.118051	Post	3.92557e-07	0.000253498
cg05142211	SOX2OT;SOX2	0.226608	0.372765	0.607912	-0.146157	Post	4.0285e-07	0.000259192
cg13039251	PDZD2	0.86338	0.784131	1.10107	0.0792494	Pre	4.16649e-07	0.000267092
cg19165216	RPLP2;SNORA52	0.54577	0.684452	0.797384	-0.138681	Post	4.25669e-07	0.000271882
cg11610350		0.325837	0.12932	2.51962	0.196517	Pre	4.2857e-07	0.000272743
cg09119494	E2F2	0.372205	0.463141	0.803654	-0.0909359	Post	4.30562e-07	0.000273021
cg16169129	SLCO1C1	0.75738	0.623092	1.21552	0.134288	Pre	4.33664e-07	0.000273999
cg06048750	KLF6	0.434416	0.552228	0.78666	-0.117812	Post	4.4458e-07	0.000279889
cg05652328	EIF4A1;SNORD10;SNORA67	0.5501	0.616048	0.89295	-0.0659482	Post	4.47264e-07	0.000280573
cg04091078	SLCO1C1	0.818006	0.711051	1.15042	0.106955	Pre	4.50225e-07	0.000281426
cg18827787	C18orf20	0.834246	0.74724	1.11644	0.0870054	Pre	4.57581e-07	0.00028501
cg07199500		0.878253	0.803553	1.09296	0.0747	Pre	4.65199e-07	0.000288731
cg14184954		0.746623	0.624558	1.19544	0.122065	Pre	4.67589e-07	0.000289192
cg04919982	RERGL	0.796795	0.676125	1.17847	0.12067	Pre	4.78544e-07	0.000291857
cg07796002	ARHGEF1	0.265137	0.40647	0.652291	-0.141334	Post	4.73814e-07	0.000291857
cg22406102		0.44979	0.318835	1.41073	0.130954	Pre	4.75702e-07	0.000291857
cg24530510	RPS3;SNORD15B	0.435033	0.514702	0.845213	-0.0796692	Post	4.7791e-07	0.000291857
cg01810111		0.16683	0.270751	0.616176	-0.103921	Post	4.84402e-07	0.000293589
cg11754482	RGS4	0.850848	0.761001	1.11806	0.0898467	Pre	4.84727e-07	0.000293589
cg15465051		0.666671	0.535395	1.24519	0.131276	Pre	4.87023e-07	0.000293966
cg09191574	DIO2	0.789681	0.686057	1.15104	0.103625	Pre	4.90388e-07	0.000293976
cg11911679	CERKL	0.845546	0.782384	1.08073	0.063162	Pre	4.899e-07	0.000293976
cg02823783	DNAH10	0.123635	0.263671	0.468899	-0.140036	Post	4.93996e-07	0.000295133
cg05484093		0.84183	0.726009	1.15953	0.115821	Pre	5.23116e-07	0.000311319
cg15243034	USP35	0.593289	0.688435	0.861793	-0.0951467	Post	5.24634e-07	0.000311319
cg00175153	SNORA10;RPS2	0.584269	0.689888	0.846905	-0.105618	Post	5.31174e-07	0.000312037
cg03895880	SLCO1B3	0.604261	0.464331	1.30136	0.139931	Pre	5.30368e-07	0.000312037
cg25382108		0.818439	0.702254	1.16545	0.116185	Pre	5.29491e-07	0.000312037
cg11296498	COL9A3	0.212583	0.362185	0.586947	-0.149602	Post	5.41778e-07	0.000317048
cg20284999	MS4A6A	0.758588	0.6212	1.22117	0.137388	Pre	5.43313e-07	0.000317048
cg09981533	BAT1	0.425784	0.522135	0.815467	-0.0963511	Post	5.47536e-07	0.000318454
cg25054777		0.76537	0.654473	1.16944	0.110897	Pre	5.5051e-07	0.000319127
cg15058782		0.768619	0.661882	1.16126	0.106738	Pre	5.52742e-07	0.000319367
cg06803420		0.837381	0.726116	1.15323	0.111265	Pre	5.59662e-07	0.000322305
cg25472172	GREB1	0.520353	0.646434	0.804959	-0.126081	Post	5.88449e-07	0.000337775
cg16007497	PPBPL1	0.679565	0.593335	1.14533	0.0862303	Pre	5.9048e-07	0.000337837
cg15769764	IDUA	0.10035	0.221755	0.452524	-0.121406	Post	5.98774e-07	0.000341471
cg00991744	PDZRN4	0.819727	0.733729	1.11721	0.0859987	Pre	6.00881e-07	0.000341563
cg14024461	HIST3H2A;HIST3H2BB	0.155568	0.26641	0.583943	-0.110841	Post	6.09693e-07	0.000345454
cg00145915		0.831573	0.738898	1.12542	0.0926758	Pre	6.13949e-07	0.000346747
cg05749559	KCNU1	0.720421	0.603564	1.19361	0.116856	Pre	6.35024e-07	0.0003575
cg22748290		0.0742187	0.149759	0.495589	-0.0755399	Post	6.37438e-07	0.000357713
cg02425263		0.1066	0.207088	0.514757	-0.100488	Post	6.46107e-07	0.000360805
cg09411597	C10orf18	0.834428	0.713	1.17031	0.121428	Pre	6.47057e-07	0.000360805
cg12474695	KRT23	0.658716	0.548525	1.20088	0.11019	Pre	6.5009e-07	0.000361349
cg12817389	ASPH	0.446947	0.332023	1.34613	0.114924	Pre	6.67045e-07	0.000369604
cg01796800	MSI2	0.877527	0.798889	1.09843	0.0786383	Pre	6.82861e-07	0.000370895
cg02868790	GCLC	0.831193	0.739022	1.12472	0.0921713	Pre	6.83799e-07	0.000370895
cg04215385	CBR1	0.892569	0.817622	1.09166	0.0749466	Pre	6.96826e-07	0.000370895
cg05345154	AMH	0.374617	0.544106	0.6885	-0.169489	Post	6.96122e-07	0.000370895
cg09548241		0.631332	0.5116	1.23403	0.119732	Pre	6.92333e-07	0.000370895
cg09615020	RNF5;RNF5P1	0.674467	0.771203	0.874565	-0.0967361	Post	6.94011e-07	0.000370895
cg12083852	PI4KB	0.497658	0.59784	0.832427	-0.100182	Post	6.79467e-07	0.000370895
cg15739913	ITPR1	0.721503	0.593811	1.21504	0.127693	Pre	6.91726e-07	0.000370895
cg18405299	MAGI2	0.729072	0.609141	1.19689	0.119932	Pre	6.858e-07	0.000370895
cg19722082	EDIL3	0.831767	0.738597	1.12614	0.0931695	Pre	6.76615e-07	0.000370895
cg22651079		0.690622	0.548461	1.2592	0.142161	Pre	6.77475e-07	0.000370895
cg26023709	MRPL43;SEMA4G	0.601735	0.68556	0.877727	-0.0838257	Post	6.82876e-07	0.000370895
cg26795702		0.890706	0.827188	1.07679	0.0635178	Pre	6.89529e-07	0.000370895
cg03285902	GPC6	0.841111	0.766378	1.09751	0.0747331	Pre	7.10716e-07	0.000373758
cg04052466	AMH	0.304633	0.484775	0.6284	-0.180142	Post	7.0995e-07	0.000373758
cg04605532		0.791221	0.654639	1.20864	0.136582	Pre	7.05024e-07	0.000373758
cg11468898		0.85587	0.759329	1.12714	0.0965403	Pre	7.10402e-07	0.000373758
cg00742040	SFRS3	0.453635	0.563713	0.804726	-0.110079	Post	7.32389e-07	0.000379922
cg01915283	SNORD83A;SNORD83B;RPL3	0.572923	0.745789	0.76821	-0.172867	Post	7.34616e-07	0.000379922
cg03043406	RPS8;SNORD38A	0.299377	0.378889	0.790144	-0.0795123	Post	7.2906e-07	0.000379922
cg19880608	MCC	0.595516	0.459126	1.29706	0.13639	Pre	7.35414e-07	0.000379922
cg23936031	HOXA5	0.331553	0.466505	0.710717	-0.134952	Post	7.25396e-07	0.000379922
cg26671050	GPC6	0.872333	0.78109	1.11681	0.0912429	Pre	7.2836e-07	0.000379922
cg09464488	WIPF1	0.0964935	0.174655	0.552482	-0.0781611	Post	7.50266e-07	0.000385327
cg13473086	PCDH9	0.857999	0.760612	1.12804	0.0973869	Pre	7.49078e-07	0.000385327
cg20800509	RIMS2	0.10673	0.234534	0.455074	-0.127804	Post	7.62149e-07	0.000390289
cg26450574	BRD2	0.401593	0.497043	0.807965	-0.0954495	Post	7.66754e-07	0.000391506
cg14119350	HPCA	0.113403	0.183935	0.616541	-0.0705316	Post	7.81111e-07	0.000397681
cg06885823		0.806544	0.706121	1.14222	0.100424	Pre	7.8402e-07	0.000398008
cg01633093	GALNTL2	0.773381	0.685139	1.12879	0.0882417	Pre	8.18135e-07	0.00041294
cg16226644	B3GALT4	0.457855	0.537971	0.851076	-0.0801167	Post	8.16537e-07	0.00041294
cg08933939	PRDM13	0.172084	0.288754	0.595953	-0.11667	Post	8.29395e-07	0.000415045
cg17577122	CLDN5	0.123911	0.235448	0.526279	-0.111537	Post	8.29113e-07	0.000415045
cg20910361	RNF150	0.628757	0.513777	1.22379	0.11498	Pre	8.27839e-07	0.000415045
cg17015506	CD82	0.688639	0.598485	1.15064	0.0901548	Pre	8.34628e-07	0.000416477
cg15306060	RPL3;RNU86	0.29619	0.390473	0.758542	-0.0942827	Post	8.41141e-07	0.000417355
cg15676455		0.193694	0.325232	0.595557	-0.131538	Post	8.39437e-07	0.000417355
cg03667317	FOXH1	0.296261	0.437736	0.676802	-0.141475	Post	8.47343e-07	0.000418268
cg14329066		0.855516	0.767275	1.115	0.0882402	Pre	8.47742e-07	0.000418268
cg04955511	DGKB	0.729407	0.593349	1.2293	0.136058	Pre	8.54398e-07	0.000420371
cg08789970		0.607479	0.479763	1.26621	0.127716	Pre	8.60804e-07	0.00042234
cg04862002	NTN1	0.707042	0.612272	1.15478	0.0947697	Pre	8.71012e-07	0.000425375
cg22157087	ESR1	0.488019	0.348428	1.40063	0.139591	Pre	8.71834e-07	0.000425375
cg06906087	FASN	0.492218	0.618489	0.795839	-0.126271	Post	8.80443e-07	0.000428386
cg00032366	LONP1	0.413593	0.508565	0.813256	-0.0949716	Post	8.87535e-07	0.000430643
cg03612413		0.208305	0.313725	0.663973	-0.10542	Post	8.95693e-07	0.000433405
cg10718130	DGAT1	0.616843	0.696782	0.885275	-0.0799385	Post	9.0018e-07	0.000434379
cg26983411		0.747517	0.63854	1.17067	0.108977	Pre	9.10711e-07	0.000438257
cg02471378	BRD2	0.181494	0.259091	0.700504	-0.0775968	Post	9.18376e-07	0.000440737
cg07398614		0.0888999	0.213487	0.416419	-0.124587	Post	9.28027e-07	0.000442829
cg13553147	SNORD38B;RPS8	0.427737	0.494845	0.864385	-0.0671082	Post	9.28467e-07	0.000442829
cg19010846	TRA2B	0.164134	0.260047	0.631171	-0.0959127	Post	9.30297e-07	0.000442829
cg18264638		0.0640358	0.163479	0.391706	-0.0994434	Post	9.36637e-07	0.000444642
cg05063999		0.307091	0.119594	2.56777	0.187497	Pre	9.39879e-07	0.000444978
cg04098194	ACAP3	0.128588	0.197192	0.652096	-0.0686037	Post	9.54457e-07	0.000449601
cg13009608	TPD52	0.361733	0.22208	1.62884	0.139653	Pre	9.60988e-07	0.000449601
cg17825194	NCOR2	0.446504	0.535093	0.834441	-0.0885895	Post	9.62442e-07	0.000449601
cg18709144	PVRL3	0.911993	0.837898	1.08843	0.0740945	Pre	9.58757e-07	0.000449601
cg26942169	SFRS3	0.46992	0.598317	0.785403	-0.128397	Post	9.6191e-07	0.000449601
cg04681845	FMNL2	0.870229	0.797735	1.09088	0.0724942	Pre	9.75289e-07	0.000452336
cg14306734	BRUNOL4	0.165878	0.306557	0.541101	-0.140678	Post	9.76021e-07	0.000452336
cg26748598		0.895081	0.833405	1.074	0.061676	Pre	9.71719e-07	0.000452336
cg09441819	FTMT	0.770623	0.656406	1.174	0.114217	Pre	9.82698e-07	0.000454231
cg20767912		0.526908	0.406545	1.29606	0.120362	Pre	9.95972e-07	0.000459159
cg03158561	RPL27A;SNORA45	0.284693	0.38855	0.732708	-0.103856	Post	9.99968e-07	0.000459794
cg08355260	LOC151534;LBX2	0.214075	0.375622	0.569921	-0.161547	Post	1.00932e-06	0.000461798
cg08778148	TFPI	0.809792	0.711946	1.13743	0.0978462	Pre	1.00958e-06	0.000461798
cg22188815	DOK6	0.932218	0.842463	1.10654	0.0897551	Pre	1.03916e-06	0.000474094
cg19078576	BASP1;LOC285696	0.0657324	0.125359	0.524354	-0.0596264	Post	1.04608e-06	0.00047601
cg16924061	CYB5A	0.715776	0.590229	1.21271	0.125547	Pre	1.05251e-06	0.0004777
cg15197657	PDLIM7	0.559544	0.676827	0.826715	-0.117284	Post	1.05742e-06	0.000478694
cg09936933	STARD10	0.575295	0.659876	0.871823	-0.0845809	Post	1.06924e-06	0.000482799
cg02459936	SPSB3	0.505964	0.624581	0.810086	-0.118617	Post	1.0752e-06	0.000484245
cg05844420		0.797332	0.690586	1.15457	0.106746	Pre	1.09123e-06	0.000490029
cg17711754	KCND3	0.737197	0.632771	1.16503	0.104425	Pre	1.09362e-06	0.000490029
cg22959827		0.539318	0.403285	1.33731	0.136033	Pre	1.10569e-06	0.000494177
cg20255775	COL2A1	0.0554816	0.152424	0.363995	-0.0969425	Post	1.11246e-06	0.000495939
cg24142464	PABPC4	0.165286	0.240624	0.686908	-0.0753375	Post	1.12236e-06	0.000499084
cg00187933	IDUA	0.117535	0.240188	0.489346	-0.122653	Post	1.13808e-06	0.0005048
cg11772527	GPC6	0.874422	0.78075	1.11998	0.0936717	Pre	1.14103e-06	0.000504834
cg27018424	HSD17B8	0.205817	0.273457	0.752649	-0.06764	Post	1.16207e-06	0.000512848
cg00323916	PDXP	0.280214	0.342034	0.819257	-0.0618203	Post	1.18235e-06	0.000520494
cg01919939		0.495125	0.358732	1.38021	0.136393	Pre	1.20827e-06	0.000528806
cg11668419		0.557891	0.436153	1.27912	0.121738	Pre	1.21027e-06	0.000528806
cg13416866	C9orf167	0.449135	0.528224	0.850273	-0.0790896	Post	1.20545e-06	0.000528806
cg02412399		0.808359	0.706522	1.14414	0.101837	Pre	1.21624e-06	0.000530096
cg03270710	LBX2;LOC151534	0.183464	0.321971	0.569817	-0.138507	Post	1.24182e-06	0.000539908
cg17706173	IFT140	0.553856	0.66883	0.828097	-0.114974	Post	1.25365e-06	0.000543705
cg08200625	F2RL3	0.859196	0.784237	1.09558	0.0749588	Pre	1.26095e-06	0.000545523
cg10658542	SYT10	0.130447	0.262546	0.496853	-0.132099	Post	1.27152e-06	0.000548147
cg19597545	MMP16	0.885099	0.796871	1.11072	0.0882277	Pre	1.27638e-06	0.000548147
cg27500784	TUBB	0.641454	0.734796	0.872969	-0.0933415	Post	1.27512e-06	0.000548147
cg11530960	DMRT2	0.130661	0.213885	0.610895	-0.0832235	Post	1.28066e-06	0.000548642
cg25924558	TRIM31	0.828046	0.743281	1.11404	0.084765	Pre	1.28531e-06	0.000549295
cg11235741	MEX3B	0.0909506	0.17344	0.524391	-0.0824898	Post	1.30403e-06	0.000555944
cg06916725	MIR548H4	0.673985	0.554841	1.21474	0.119145	Pre	1.30951e-06	0.00055693
cg01287342	TTPA	0.845184	0.760596	1.11121	0.0845875	Pre	1.31491e-06	0.000557872
cg23328622	SNAP25	0.107756	0.232003	0.464459	-0.124247	Post	1.33394e-06	0.000564583
cg07572052	HIST2H2AA4;HIST2H2AA3	0.15643	0.253032	0.618223	-0.0966019	Post	1.33983e-06	0.000565713
cg19815933		0.833382	0.747173	1.11538	0.0862091	Pre	1.35386e-06	0.000570268
cg27182159	RPS18	0.347937	0.434677	0.80045	-0.0867397	Post	1.36322e-06	0.000572835
cg12743419		0.633486	0.518382	1.22204	0.115104	Pre	1.36732e-06	0.000573189
cg21142743	ARF1	0.168053	0.242586	0.692754	-0.0745338	Post	1.37586e-06	0.000574027
cg26452584	SLC16A12	0.819207	0.737217	1.11122	0.0819898	Pre	1.37262e-06	0.000574027
cg02906741		0.879306	0.804171	1.09343	0.0751348	Pre	1.41586e-06	0.000586605
cg06852395	EIF4A1;SNORA48	0.424125	0.525606	0.806926	-0.101481	Post	1.41055e-06	0.000586605
cg26853855	CSRNP3	0.751274	0.650896	1.15422	0.100378	Pre	1.41602e-06	0.000586605
cg00518190	ICMT	0.331438	0.443285	0.747687	-0.111847	Post	1.43775e-06	0.000594205
cg10516832	AP1M2	0.106821	0.2112	0.505781	-0.104379	Post	1.44911e-06	0.0005947
cg18098400		0.089949	0.181082	0.49673	-0.0911331	Post	1.44308e-06	0.0005947
cg18625289	MBD3	0.585584	0.700263	0.836234	-0.114679	Post	1.44591e-06	0.0005947
cg01348757	PLIN1	0.869043	0.811241	1.07125	0.0578022	Pre	1.46871e-06	0.000601338
cg11641370	FOXH1	0.196165	0.309258	0.634306	-0.113094	Post	1.50684e-06	0.000611466
cg21747473		0.818228	0.744258	1.09939	0.0739704	Pre	1.49801e-06	0.000611466
cg24728468	FABP5	0.160131	0.275114	0.582052	-0.114983	Post	1.50737e-06	0.000611466
cg26335577		0.854235	0.747589	1.14265	0.106646	Pre	1.50244e-06	0.000611466
cg04920630	SEC61A1	0.359545	0.44468	0.808547	-0.0851356	Post	1.51541e-06	0.000613313
cg13804838	FASN	0.612158	0.720683	0.849414	-0.108525	Post	1.51961e-06	0.000613598
cg19129842		0.310802	0.43898	0.708008	-0.128179	Post	1.53186e-06	0.000617125
cg02207155		0.876738	0.820127	1.06903	0.0566116	Pre	1.53655e-06	0.000617597
cg02636041	RASGEF1A	0.346358	0.538895	0.642719	-0.192537	Post	1.55729e-06	0.000624504
cg16176855		0.768947	0.657411	1.16966	0.111536	Pre	1.56693e-06	0.000625516
cg20136457		0.813702	0.720775	1.12893	0.0929264	Pre	1.56438e-06	0.000625516
cg14651249	BARHL1	0.233555	0.364159	0.641356	-0.130604	Post	1.57405e-06	0.000626932
cg26899012		0.625089	0.47152	1.32569	0.153569	Pre	1.58243e-06	0.000628844
cg00632957	SHC4	0.849571	0.771914	1.1006	0.0776562	Pre	1.60319e-06	0.000633509
cg10722226		0.318705	0.427563	0.7454	-0.108858	Post	1.60337e-06	0.000633509
cg24085344	PHB	0.2075	0.277251	0.748418	-0.0697514	Post	1.60499e-06	0.000633509
cg18968920	PRPF40A	0.351742	0.45863	0.766941	-0.106888	Post	1.62732e-06	0.000640885
cg09439054	AP1M2	0.214838	0.332194	0.646724	-0.117356	Post	1.63169e-06	0.000641165
cg02687055	MFSD2B	0.0754262	0.196585	0.383682	-0.121159	Post	1.65607e-06	0.000647848
cg17243289	SMAD2	0.203989	0.271711	0.750755	-0.0677225	Post	1.65448e-06	0.000647848
cg11857548		0.763311	0.640352	1.19202	0.122959	Pre	1.66406e-06	0.000648085
cg16025611	MAN2B2	0.614603	0.702428	0.87497	-0.0878249	Post	1.66133e-06	0.000648085
cg15094117		0.745565	0.647711	1.15108	0.0978542	Pre	1.67058e-06	0.000649186
cg08528170	MIR24-2;MIR23A;MIR27A	0.229131	0.333112	0.687849	-0.103981	Post	1.6949e-06	0.000657183
cg23878577		0.893157	0.818812	1.0908	0.0743448	Pre	1.70666e-06	0.000657917
cg24724506	ISOC2	0.254279	0.32731	0.776875	-0.0730312	Post	1.70561e-06	0.000657917
cg27345111	TBCD;ZNF750	0.587127	0.442686	1.32628	0.144441	Pre	1.70803e-06	0.000657917
cg07461273	MCM7	0.420637	0.518917	0.810606	-0.0982797	Post	1.72407e-06	0.000659141
cg10441070	ESR1	0.460993	0.314412	1.4662	0.146581	Pre	1.72218e-06	0.000659141
cg12469809	LOC284276	0.604778	0.465367	1.29957	0.139411	Pre	1.73037e-06	0.000659141
cg16867657	ELOVL2	0.515553	0.643029	0.801758	-0.127475	Post	1.73747e-06	0.000659141
cg17363629		0.633502	0.516092	1.2275	0.11741	Pre	1.73501e-06	0.000659141
cg23201059		0.810911	0.708614	1.14436	0.102297	Pre	1.7315e-06	0.000659141
cg25560518		0.783735	0.680633	1.15148	0.103102	Pre	1.72242e-06	0.000659141
cg25678745	METTL7B	0.251856	0.339029	0.742874	-0.0871734	Post	1.75577e-06	0.000664645
cg01624229	FMNL2	0.777468	0.669955	1.16048	0.107513	Pre	1.76718e-06	0.000667525
cg18187658	GALNT2	0.75345	0.671314	1.12235	0.0821367	Pre	1.78633e-06	0.000673311
cg00330825	RPLP2;SNORA52	0.635447	0.729588	0.870968	-0.0941403	Post	1.81925e-06	0.000684041
cg27281765	PMP2	0.871444	0.798952	1.09073	0.0724918	Pre	1.82258e-06	0.000684041
cg01566592	RIMS2	0.195882	0.37214	0.526365	-0.176259	Post	1.8292e-06	0.000684042
cg16805994	ETV1	0.121375	0.221041	0.549106	-0.099666	Post	1.83576e-06	0.000684042
cg17780682	ABR	0.690391	0.768126	0.898799	-0.0777349	Post	1.83316e-06	0.000684042
cg19678610	ANKRD55	0.736233	0.613507	1.20004	0.122726	Pre	1.83816e-06	0.000684042
cg10729854		0.786475	0.671208	1.17173	0.115267	Pre	1.85648e-06	0.000688518
cg21008399	CD63	0.52684	0.620683	0.848807	-0.0938431	Post	1.85803e-06	0.000688518
cg19205850	RAB7A	0.246486	0.32444	0.759729	-0.0779537	Post	1.87912e-06	0.000694867
cg07678904	FSD1	0.11415	0.229092	0.498269	-0.114943	Post	1.90867e-06	0.000702834
cg10162522	KCNH5	0.137827	0.249096	0.553309	-0.111269	Post	1.90575e-06	0.000702834
cg06696963	APRT	0.452393	0.537955	0.84095	-0.085562	Post	1.92321e-06	0.000703762
cg16903025	FBXO32	0.592592	0.456574	1.29791	0.136019	Pre	1.92029e-06	0.000703762
cg17101720	MMP16	0.861969	0.769835	1.11968	0.0921346	Pre	1.91783e-06	0.000703762
cg26744362	U2AF2	0.220047	0.301777	0.72917	-0.0817303	Post	1.94022e-06	0.00070851
cg25194694		0.658709	0.5385	1.22323	0.12021	Pre	1.95374e-06	0.000711967
cg01153385		0.637143	0.517055	1.23225	0.120088	Pre	1.96097e-06	0.000713124
cg13133084	SH3D19	0.808815	0.739955	1.09306	0.0688601	Pre	1.97043e-06	0.000715083
cg16163558	HTR4	0.799116	0.732097	1.09154	0.0670193	Pre	2.01065e-06	0.000728176
cg10291555	HEY2	0.114282	0.219851	0.519818	-0.105568	Post	2.02879e-06	0.000733232
cg16622520	SORBS1	0.704926	0.600834	1.17325	0.104092	Pre	2.04683e-06	0.000738234
cg16698470		0.823605	0.738631	1.11504	0.0849739	Pre	2.07374e-06	0.00074448
cg17689799	TRIM54	0.393501	0.530569	0.741659	-0.137068	Post	2.07727e-06	0.00074448
cg18798774	HSPA12A	0.791626	0.705528	1.12203	0.0860973	Pre	2.0784e-06	0.00074448
cg19902593		0.801123	0.723557	1.1072	0.077566	Pre	2.0811e-06	0.00074448
cg19793376	BARHL1	0.194746	0.309151	0.62994	-0.114405	Post	2.08542e-06	0.000744507
cg01612449	RBM4	0.448435	0.55248	0.811677	-0.104045	Post	2.1387e-06	0.000757838
cg05331214	SCN7A	0.643624	0.491381	1.30983	0.152243	Pre	2.12883e-06	0.000757838
cg08564172		0.546811	0.397261	1.37645	0.14955	Pre	2.1416e-06	0.000757838
cg25748357	GRB10	0.743697	0.642401	1.15768	0.101297	Pre	2.13743e-06	0.000757838
cg25789370	FGFR1OP	0.45641	0.608628	0.749899	-0.152219	Post	2.14433e-06	0.000757838
cg27441182	FRMD5	0.783157	0.691584	1.13241	0.0915731	Pre	2.16573e-06	0.000763864
cg19646165	GABARAP	0.346388	0.461215	0.751034	-0.114827	Post	2.2014e-06	0.00077334
cg25312440	ST6GALNAC3	0.632089	0.498339	1.26839	0.13375	Pre	2.19968e-06	0.00077334
cg01103672		0.202786	0.305432	0.663931	-0.102646	Post	2.25112e-06	0.000789227
cg05205351	NOP56;SNORD110;SNORA51	0.278635	0.36212	0.769455	-0.0834851	Post	2.26025e-06	0.000789275
cg23114476		0.815015	0.714829	1.14015	0.100186	Pre	2.25644e-06	0.000789275
cg13135376		0.793729	0.666333	1.19119	0.127396	Pre	2.26574e-06	0.000789624
cg17564074		0.0853173	0.159661	0.534367	-0.0743433	Post	2.28045e-06	0.000792345
cg26526379		0.156787	0.249547	0.628287	-0.09276	Post	2.28257e-06	0.000792345
cg02099390	OSBPL10	0.498044	0.375878	1.32502	0.122167	Pre	2.31142e-06	0.000794763
cg04215359	FMNL2	0.811177	0.712214	1.13895	0.0989624	Pre	2.32121e-06	0.000794763
cg07074416	INPP4B	0.872698	0.818774	1.06586	0.053924	Pre	2.30011e-06	0.000794763
cg22063369	NPAS2	0.598119	0.500612	1.19478	0.0975069	Pre	2.31287e-06	0.000794763
cg22308970	AMPH	0.821732	0.728333	1.12824	0.0933995	Pre	2.31269e-06	0.000794763
cg25482900	FBLL1	0.171798	0.295766	0.580859	-0.123968	Post	2.32118e-06	0.000794763
cg27105619	CDH2	0.744068	0.623209	1.19393	0.120859	Pre	2.30932e-06	0.000794763
cg02650512	RPL23A;SNORD4A;SNORD42A	0.45024	0.583086	0.772167	-0.132846	Post	2.33624e-06	0.000796137
cg06206827	FLOT1	0.576038	0.6688	0.8613	-0.0927624	Post	2.33576e-06	0.000796137
cg19981951	C18orf20	0.876034	0.789017	1.11029	0.0870175	Pre	2.33882e-06	0.000796137
cg08275638		0.271392	0.149941	1.80999	0.121451	Pre	2.34446e-06	0.000796512
cg06401019	FAM172A;MIR2277	0.151161	0.242478	0.623401	-0.091317	Post	2.35547e-06	0.000798709
cg08105813		0.766559	0.660707	1.16021	0.105852	Pre	2.36509e-06	0.000800424
cg13875536	BARHL1	0.111462	0.224871	0.495671	-0.113409	Post	2.38111e-06	0.000804296
cg12813192	C6	0.832554	0.727751	1.14401	0.104803	Pre	2.39998e-06	0.000809117
cg06061536	ULK4	0.741344	0.649371	1.14163	0.0919725	Pre	2.4122e-06	0.000811678
cg09860047	RHBDD1	0.670613	0.551841	1.21523	0.118772	Pre	2.45028e-06	0.000822914
cg10935498		0.606066	0.472374	1.28302	0.133693	Pre	2.46334e-06	0.000825722
cg04508870		0.580061	0.436598	1.32859	0.143463	Pre	2.48557e-06	0.000831587
cg02102791		0.422461	0.329644	1.28156	0.0928163	Pre	2.52086e-06	0.000841788
cg15622891	QKI	0.811854	0.723197	1.12259	0.088657	Pre	2.57327e-06	0.00085766
cg23574443	LOC100128288	0.853737	0.780031	1.09449	0.0737052	Pre	2.58346e-06	0.000859428
cg19221542		0.264641	0.401895	0.658482	-0.137254	Post	2.63243e-06	0.000874062
cg18157522	COBL	0.843865	0.74248	1.13655	0.101385	Pre	2.66937e-06	0.000884655
cg19597031	MAT2B	0.399323	0.210386	1.89805	0.188937	Pre	2.67742e-06	0.000885651
cg07701018	FABP5	0.238122	0.362528	0.656839	-0.124405	Post	2.71695e-06	0.000895356
cg08612059		0.709786	0.594416	1.19409	0.115369	Pre	2.71541e-06	0.000895356
cg21552014		0.694341	0.555551	1.24982	0.13879	Pre	2.73378e-06	0.000899215
cg07338464		0.670106	0.580399	1.15456	0.0897071	Pre	2.75359e-06	0.000904036
cg16236270	MCM7	0.498752	0.690342	0.722471	-0.191589	Post	2.76354e-06	0.000904696
cg20685419		0.533764	0.604703	0.882688	-0.0709388	Post	2.7659e-06	0.000904696
cg20218077		0.861492	0.780516	1.10375	0.0809756	Pre	2.77163e-06	0.000904885
cg17087479		0.214092	0.35629	0.600893	-0.142198	Post	2.79046e-06	0.000909342
cg24347663	ADD2	0.148585	0.276291	0.537786	-0.127706	Post	2.79794e-06	0.000910093
cg21496187		0.513712	0.383253	1.3404	0.130459	Pre	2.8158e-06	0.000914209
cg27518272	ATXN7	0.705634	0.616607	1.14438	0.0890262	Pre	2.84183e-06	0.000920959
cg14911393		0.774908	0.680948	1.13798	0.0939597	Pre	2.89022e-06	0.000934913
cg22637772		0.783246	0.701507	1.11652	0.0817383	Pre	2.90784e-06	0.000938883
cg00901161	PEBP4	0.605165	0.501915	1.20571	0.10325	Pre	2.99569e-06	0.00095996
cg03365437	ALDH1A2	0.262895	0.369567	0.71136	-0.106672	Post	3.00295e-06	0.00095996
cg07788061	NFIX	0.406179	0.466713	0.870298	-0.0605336	Post	2.98642e-06	0.00095996
cg08376014		0.834159	0.762493	1.09399	0.071666	Pre	2.98534e-06	0.00095996
cg09237447		0.851657	0.754689	1.12849	0.0969678	Pre	3.0059e-06	0.00095996
cg13175329		0.424226	0.305947	1.3866	0.118279	Pre	2.99644e-06	0.00095996
cg18465245		0.864734	0.80009	1.0808	0.0646436	Pre	3.02409e-06	0.000964016
cg01823120	MIR548H3	0.799756	0.728068	1.09846	0.0716878	Pre	3.04281e-06	0.000968225
cg08233235	RPL28	0.283309	0.391698	0.723282	-0.10839	Post	3.07001e-06	0.000975114
cg10748359	CNTN5	0.725847	0.614401	1.18139	0.111446	Pre	3.07954e-06	0.000976376
cg03780997	CCHCR1	0.357449	0.430037	0.831203	-0.0725889	Post	3.0863e-06	0.000976756
cg17510121	SCUBE3	0.819052	0.737785	1.11015	0.0812673	Pre	3.09885e-06	0.000978963
cg01433914	ADD3	0.792248	0.710713	1.11472	0.0815349	Pre	3.11064e-06	0.000979983
cg05518778		0.568378	0.437351	1.29959	0.131027	Pre	3.11324e-06	0.000979983
cg15707869	DCAF4L2	0.723782	0.61418	1.17845	0.109602	Pre	3.13346e-06	0.000984586
cg10285420	DAXX	0.246783	0.33381	0.739293	-0.0870264	Post	3.15384e-06	0.000985698
cg12121066		0.150198	0.303232	0.495322	-0.153034	Post	3.14701e-06	0.000985698
cg16571786	RNF157	0.824586	0.744906	1.10697	0.0796797	Pre	3.15126e-06	0.000985698
cg03867607	MYL6	0.367963	0.492796	0.746685	-0.124833	Post	3.2039e-06	0.000999567
cg04197548	DNAJC9	0.51874	0.625364	0.829501	-0.106624	Post	3.21253e-06	0.00100048
cg23220551	MFSD2B	0.0923054	0.207842	0.444113	-0.115537	Post	3.24039e-06	0.00100737
cg23993890	NMNAT2	0.819976	0.743954	1.10219	0.0760221	Pre	3.24924e-06	0.00100834
cg08317252	STK11	0.549702	0.638054	0.861529	-0.0883519	Post	3.26592e-06	0.00101173
cg26152051	NHEJ1	0.792073	0.669803	1.18255	0.12227	Pre	3.27645e-06	0.0010132
cg00715343	TK1	0.825367	0.697229	1.18378	0.128138	Pre	3.298e-06	0.00101645
cg03298096	GIF	0.790239	0.703589	1.12315	0.0866504	Pre	3.29852e-06	0.00101645
cg25325949	HAPLN1	0.822978	0.718972	1.14466	0.104006	Pre	3.33114e-06	0.0010247
cg01467266	JSRP1	0.440668	0.558926	0.78842	-0.118258	Post	3.38703e-06	0.00103826
cg08722115	SMPD4;FAM128B	0.348191	0.415708	0.837586	-0.0675166	Post	3.38238e-06	0.00103826
cg00960552	NHLH2	0.154804	0.226088	0.684706	-0.0712843	Post	3.41388e-06	0.00103923
cg15602074	HTR1B	0.18434	0.284524	0.647889	-0.100184	Post	3.40673e-06	0.00103923
cg19162970		0.567468	0.461027	1.23088	0.106441	Pre	3.41201e-06	0.00103923
cg25887789	PDZRN4	0.816807	0.732677	1.11483	0.08413	Pre	3.39756e-06	0.00103923
cg00849148		0.495525	0.38108	1.30032	0.114446	Pre	3.43787e-06	0.00103933
cg07929727	RPL3;SNORD83B	0.525151	0.619449	0.847771	-0.0942982	Post	3.4349e-06	0.00103933
cg17579786		0.533165	0.475162	1.12207	0.058003	Pre	3.43325e-06	0.00103933
cg17787134	IGF2BP1	0.285856	0.430083	0.664653	-0.144227	Post	3.43352e-06	0.00103933
cg27571329	FGGY	0.740972	0.621782	1.19169	0.11919	Pre	3.44485e-06	0.00103965
cg21097788	ITPK1	0.652432	0.744337	0.876527	-0.0919052	Post	3.46704e-06	0.00104455
cg07048415	CTBP2	0.501366	0.58597	0.855617	-0.0846043	Post	3.49908e-06	0.00104881
cg21160429		0.760134	0.672081	1.13101	0.0880526	Pre	3.49794e-06	0.00104881
cg22417613	KIAA1549	0.421569	0.524688	0.803465	-0.103119	Post	3.48992e-06	0.00104881
cg10344081	CDKL2	0.195834	0.344211	0.568937	-0.148376	Post	3.51806e-06	0.00104913
cg14575053	HMSD	0.185462	0.313807	0.591007	-0.128345	Post	3.50945e-06	0.00104913
cg15134506	USP54	0.338372	0.210303	1.60897	0.128068	Pre	3.51693e-06	0.00104913
cg20194364	HSP90AB1	0.511282	0.628858	0.813033	-0.117576	Post	3.52457e-06	0.00104929
cg24951893		0.665618	0.525399	1.26688	0.140218	Pre	3.53776e-06	0.00105143
cg17295733		0.756719	0.663407	1.14066	0.0933123	Pre	3.54495e-06	0.00105179
cg01526553	MYL6	0.515222	0.631729	0.815575	-0.116507	Post	3.56905e-06	0.00105716
cg08319412		0.678228	0.592964	1.14379	0.085264	Pre	3.57819e-06	0.00105808
cg19712659	SNHG12;SNORD99;SNORA61	0.427221	0.503636	0.848273	-0.0764153	Post	3.63014e-06	0.00107164
cg25789916	ISLR2	0.375187	0.475857	0.788444	-0.100671	Post	3.63832e-06	0.00107225
cg14375937	CYP26C1	0.11597	0.226688	0.511583	-0.110718	Post	3.64979e-06	0.00107383
cg19918734	ME3	0.303737	0.403423	0.752899	-0.0996861	Post	3.70826e-06	0.00108921
cg19612450	CCK	0.0982846	0.17632	0.557423	-0.0780352	Post	3.72052e-06	0.00109098
cg20387775		0.80711	0.745416	1.08276	0.0616939	Pre	3.73337e-06	0.00109292
cg16418734	GNB1	0.634058	0.732877	0.865164	-0.0988185	Post	3.757e-06	0.00109801
cg07126559	SGCG	0.641465	0.533559	1.20224	0.107906	Pre	3.77717e-06	0.00110025
cg25964032	FZD8	0.0584086	0.14072	0.415069	-0.0823117	Post	3.77537e-06	0.00110025
cg05865493	HDAC9	0.725574	0.62448	1.16188	0.101094	Pre	3.787e-06	0.00110124
cg19671648		0.813359	0.703053	1.1569	0.110306	Pre	3.7931e-06	0.00110124
cg27574000	INSM2	0.183806	0.291818	0.629864	-0.108012	Post	3.81505e-06	0.00110578
cg23136275	MEF2C	0.676407	0.582653	1.16091	0.0937537	Pre	3.88404e-06	0.00112392
cg05520050		0.447752	0.303294	1.4763	0.144458	Pre	3.89898e-06	0.00112454
cg15388107	AOAH	0.436591	0.349133	1.2505	0.0874583	Pre	3.89262e-06	0.00112454
cg02173455		0.598243	0.670187	0.892651	-0.0719442	Post	3.92375e-06	0.00112702
cg14592933		0.102121	0.189357	0.539308	-0.087235	Post	3.924e-06	0.00112702
cg22614759	ARHGDIB	0.653184	0.545242	1.19797	0.107941	Pre	3.92682e-06	0.00112702
cg09067029	PLA2G4A	0.539794	0.420986	1.28221	0.118808	Pre	3.94475e-06	0.00113031
cg04154281	UBTF	0.6826	0.731349	0.933343	-0.0487492	Post	3.98306e-06	0.00113573
cg13088038	LOC440839	0.824832	0.72845	1.13231	0.0963819	Pre	3.97985e-06	0.00113573
cg25295727		0.0754954	0.17928	0.421103	-0.103785	Post	3.98018e-06	0.00113573
cg11355658		0.749976	0.627017	1.1961	0.122959	Pre	4.03396e-06	0.00114746
cg12998491	FAM78A	0.103124	0.21478	0.480138	-0.111656	Post	4.03724e-06	0.00114746
cg08754067	SNORD72;RPL37	0.243033	0.332644	0.730608	-0.0896115	Post	4.04622e-06	0.00114815
cg21678445	ZNF521	0.161485	0.306043	0.527654	-0.144558	Post	4.0722e-06	0.00115366
cg06768010	LOC151534;LBX2	0.378183	0.472085	0.801091	-0.0939017	Post	4.1236e-06	0.00116522
cg06790305	KRTAP19-8	0.720529	0.577241	1.24823	0.143288	Pre	4.12628e-06	0.00116522
cg00056433		0.253796	0.383882	0.661129	-0.130086	Post	4.21012e-06	0.00117751
cg01556514		0.84615	0.765239	1.10573	0.0809106	Pre	4.22484e-06	0.00117751
cg02096396	FAM59B	0.16003	0.284302	0.562887	-0.124272	Post	4.19313e-06	0.00117751
cg13113525	ISLR2	0.265761	0.366545	0.725042	-0.100785	Post	4.23012e-06	0.00117751
cg17480461	SCARNA11;CHD4	0.61227	0.675887	0.905876	-0.063617	Post	4.22525e-06	0.00117751
cg21649092		0.863863	0.775591	1.11381	0.0882716	Pre	4.19873e-06	0.00117751
cg21986718	C6orf174	0.209266	0.288199	0.726117	-0.0789328	Post	4.203e-06	0.00117751
cg24562110		0.503051	0.371637	1.35361	0.131413	Pre	4.21439e-06	0.00117751
cg25475999	SLC1A2	0.793049	0.672729	1.17885	0.12032	Pre	4.19285e-06	0.00117751
cg25649781	EIF4E3	0.66752	0.557365	1.19764	0.110155	Pre	4.28372e-06	0.00119054
cg18892169	CTSS	0.569264	0.429507	1.32539	0.139757	Pre	4.32503e-06	0.00120012
cg04125350	CLIC6	0.136795	0.257553	0.531134	-0.120758	Post	4.34608e-06	0.00120406
cg01605984	SNORD24;SNORD36B;MED22;RPL7A;SNORD36A	0.328569	0.39631	0.829071	-0.0677411	Post	4.37652e-06	0.00121059
cg16520288	SLC26A10	0.221102	0.356639	0.619962	-0.135536	Post	4.39344e-06	0.00121336
cg01000831	CDH23	0.204435	0.294207	0.694868	-0.0897721	Post	4.40751e-06	0.00121495
cg12934382	GRM2	0.178469	0.277902	0.642202	-0.0994329	Post	4.41306e-06	0.00121495
cg25733708	PRKCG	0.196073	0.294877	0.664931	-0.0988041	Post	4.45159e-06	0.00122364
cg16579429		0.736609	0.628164	1.17264	0.108445	Pre	4.49511e-06	0.00123368
cg25271479	BRSK2	0.0922463	0.157881	0.584276	-0.0656351	Post	4.5078e-06	0.00123523
cg01295339	LBX2;LOC151534	0.117527	0.233457	0.503421	-0.11593	Post	4.5513e-06	0.0012398
cg12275289	TUBB	0.255887	0.31796	0.804778	-0.0620727	Post	4.55976e-06	0.0012398
cg15162660		0.666013	0.55566	1.1986	0.110353	Pre	4.54619e-06	0.0012398
cg15728280		0.64522	0.523925	1.23151	0.121295	Pre	4.55721e-06	0.0012398
cg25115993	ULBP1	0.143539	0.221272	0.6487	-0.0777329	Post	4.53507e-06	0.0012398
cg22814740	FUBP1	0.219249	0.281672	0.778384	-0.062423	Post	4.57197e-06	0.00124119
cg14782672	TWIST1	0.214028	0.310194	0.689981	-0.0961663	Post	4.60836e-06	0.00124914
cg04678336	SGCG	0.649736	0.537149	1.2096	0.112587	Pre	4.62535e-06	0.00125182
cg26815404	ESPN	0.105801	0.208344	0.507818	-0.102543	Post	4.63758e-06	0.00125319
cg00185189	AKR1B10	0.853924	0.785028	1.08776	0.0688957	Pre	4.67599e-06	0.0012597
cg02053188	VTRNA1-3	0.104796	0.185118	0.566102	-0.0803224	Post	4.67515e-06	0.0012597
cg02579477	RGS5	0.860877	0.783413	1.09888	0.0774645	Pre	4.68831e-06	0.00126041
cg09773473	AOAH	0.634932	0.515574	1.23151	0.119358	Pre	4.69298e-06	0.00126041
cg21195185	CDKL2	0.240089	0.365441	0.656982	-0.125353	Post	4.71567e-06	0.00126397
cg25133422		0.799747	0.703638	1.13659	0.0961093	Pre	4.72062e-06	0.00126397
cg15536401		0.839535	0.730031	1.15	0.109504	Pre	4.72998e-06	0.00126455
cg01882930	RPL3;RNU86	0.481303	0.574982	0.837074	-0.0936795	Post	4.74958e-06	0.00126786
cg11030744	GHRL;GHRLOS	0.635647	0.539652	1.17788	0.0959946	Pre	4.76609e-06	0.00127033
cg20260841		0.605434	0.487493	1.24193	0.117941	Pre	4.78604e-06	0.00127372
cg08857144	ADD2	0.163314	0.29052	0.562145	-0.127206	Post	4.79827e-06	0.00127504
cg07520506	CD163L1	0.534332	0.699524	0.763851	-0.165192	Post	4.81511e-06	0.00127674
cg15499701		0.838567	0.753339	1.11313	0.0852278	Pre	4.81919e-06	0.00127674
cg23462242	CYFIP2	0.829196	0.731768	1.13314	0.0974283	Pre	4.86752e-06	0.0012876
cg01805574	CCDC63	0.136563	0.261921	0.52139	-0.125358	Post	4.87878e-06	0.00128864
cg12590430	AMPH	0.795238	0.669637	1.18757	0.125601	Pre	4.91552e-06	0.00129128
cg14713146		0.548366	0.450956	1.21601	0.0974107	Pre	4.91102e-06	0.00129128
cg21001198	LRRN4	0.244972	0.413179	0.592895	-0.168207	Post	4.91821e-06	0.00129128
cg23261327	BAIAP2	0.481117	0.595777	0.807545	-0.11466	Post	4.91794e-06	0.00129128
cg23652172	AP1M2	0.225316	0.334287	0.674021	-0.10897	Post	4.94154e-06	0.00129547
cg03689324	ISLR2	0.326055	0.397901	0.819437	-0.071846	Post	4.94953e-06	0.00129563
cg00390511	AOAH	0.706194	0.591583	1.19374	0.114611	Pre	4.98333e-06	0.00130086
cg09213451		0.665766	0.555469	1.19856	0.110297	Pre	4.98431e-06	0.00130086
cg19216994	RPLP2;SNORA52	0.563106	0.670589	0.839719	-0.107483	Post	4.99495e-06	0.0013017
cg26470641	TUBB	0.67491	0.74977	0.900157	-0.0748592	Post	5.02669e-06	0.00130804
cg04148285	TCF25	0.389334	0.483736	0.804847	-0.0944025	Post	5.04721e-06	0.00131099
cg25064052	KLHL2	0.628841	0.511055	1.23047	0.117785	Pre	5.05297e-06	0.00131099
cg01490578		0.132721	0.194714	0.681621	-0.0619929	Post	5.08471e-06	0.00131408
cg02095895	SLC25A21	0.501145	0.384399	1.30371	0.116746	Pre	5.09483e-06	0.00131408
cg04963514		0.279312	0.42718	0.653851	-0.147868	Post	5.09222e-06	0.00131408
cg07979316	TP53I3	0.0771276	0.138741	0.555913	-0.0616129	Post	5.08435e-06	0.00131408
cg25008182		0.586401	0.454709	1.28962	0.131692	Pre	5.1075e-06	0.00131542
cg17054969	COL2A1	0.0734097	0.174748	0.420089	-0.101338	Post	5.13239e-06	0.0013199
cg01766957	REEP1	0.665279	0.543495	1.22408	0.121784	Pre	5.18301e-06	0.00132323
cg02739437	SPOCK3	0.700129	0.599423	1.16801	0.100706	Pre	5.17565e-06	0.00132323
cg16051727		0.746831	0.651617	1.14612	0.0952137	Pre	5.15657e-06	0.00132323
cg23901852	FAT4	0.271484	0.415284	0.653733	-0.143799	Post	5.16427e-06	0.00132323
cg25356468		0.604123	0.466927	1.29383	0.137197	Pre	5.1742e-06	0.00132323
cg00995065	SLCO1B1	0.737865	0.604716	1.22018	0.133149	Pre	5.19786e-06	0.00132509
cg17906332	CAMTA2	0.73035	0.807102	0.904904	-0.0767519	Post	5.22579e-06	0.00133028
cg00348598	BMPER	0.602395	0.475531	1.26678	0.126863	Pre	5.28609e-06	0.00134369
cg08809260	HOXD1	0.294405	0.366988	0.802219	-0.0725832	Post	5.31323e-06	0.00134475
cg22024120	FLOT1	0.521463	0.642727	0.811329	-0.121264	Post	5.30831e-06	0.00134475
cg24547840	RGS2	0.89033	0.821912	1.08324	0.0684186	Pre	5.30643e-06	0.00134475
cg00817501	PCDH18	0.801123	0.706825	1.13341	0.0942985	Pre	5.34433e-06	0.00135005
cg04874562	OR51I1	0.50542	0.419087	1.206	0.0863328	Pre	5.34956e-06	0.00135005
cg01132056		0.71242	0.596364	1.19461	0.116056	Pre	5.39125e-06	0.00135862
cg06626750	SFRS1	0.19002	0.270702	0.701953	-0.0806819	Post	5.40608e-06	0.0013604
cg26607758		0.186424	0.313919	0.593861	-0.127494	Post	5.41798e-06	0.00136145
cg25840378		0.848166	0.762204	1.11278	0.0859614	Pre	5.4261e-06	0.00136154
cg03839714		0.742293	0.635794	1.1675	0.106499	Pre	5.45891e-06	0.00136782
cg14292572	CAND1	0.325149	0.414478	0.784478	-0.089329	Post	5.57491e-06	0.00138906
cg18495484	COL14A1	0.475495	0.317441	1.4979	0.158054	Pre	5.57531e-06	0.00138906
cg21309147	STAC2	0.15942	0.265865	0.599627	-0.106445	Post	5.57422e-06	0.00138906
cg24886267	FBLL1	0.0578676	0.127787	0.452844	-0.0699196	Post	5.56113e-06	0.00138906
cg03632245		0.574386	0.470057	1.22195	0.10433	Pre	5.59339e-06	0.00138962
cg14060417		0.805316	0.69746	1.15464	0.107855	Pre	5.58886e-06	0.00138962
cg09183124		0.377268	0.231925	1.62668	0.145343	Pre	5.62999e-06	0.00139674
cg19220825	AQP5	0.437023	0.308897	1.41479	0.128126	Pre	5.65469e-06	0.00140089
cg21571135	AFF1	0.57448	0.453371	1.26713	0.121109	Pre	5.68409e-06	0.00140619
cg16736964		0.541597	0.438778	1.23433	0.102819	Pre	5.71479e-06	0.00141179
cg27367878	MIR125A;MIR99B;NCRNA00085;MIRLET7E	0.424748	0.513656	0.826911	-0.088908	Post	5.7419e-06	0.0014165
cg02016764	TLR1	0.607685	0.473827	1.2825	0.133858	Pre	5.75931e-06	0.00141691
cg04084088	RGS9BP	0.197825	0.290571	0.680817	-0.0927452	Post	5.76277e-06	0.00141691
cg18183671	ARPP-21	0.666266	0.535107	1.24511	0.131159	Pre	5.76777e-06	0.00141691
cg25508181		0.570529	0.45515	1.2535	0.11538	Pre	5.82984e-06	0.00143016
cg12662007		0.724985	0.62746	1.15543	0.0975249	Pre	5.86223e-06	0.0014361
cg10046101	COBL	0.595875	0.458995	1.29822	0.13688	Pre	5.87053e-06	0.00143613
cg00966099		0.187911	0.320085	0.587067	-0.132174	Post	5.90051e-06	0.00144104
cg11202634		0.717777	0.623007	1.15212	0.0947703	Pre	5.9152e-06	0.00144104
cg15852150	PRICKLE1	0.739778	0.633847	1.16712	0.105931	Pre	5.90971e-06	0.00144104
cg19626158		0.35188	0.402514	0.874206	-0.0506336	Post	5.93128e-06	0.00144295
cg20524040	TCEA2	0.479282	0.545285	0.878956	-0.0660038	Post	5.95801e-06	0.00144545
cg27361227	ARSB	0.686561	0.573256	1.19765	0.113305	Pre	5.95061e-06	0.00144545
cg09910207	KERA	0.822946	0.74573	1.10354	0.0772157	Pre	5.99797e-06	0.00145314
cg08614481	HTR1B	0.25422	0.348631	0.729195	-0.0944108	Post	6.00967e-06	0.00145397
cg01480384	ATF7	0.422801	0.314382	1.34486	0.108419	Pre	6.03524e-06	0.00145486
cg06042259	JAZF1	0.79438	0.692938	1.14639	0.101441	Pre	6.04651e-06	0.00145486
cg14588642	LOC100130987;CLCF1	0.237259	0.337298	0.703409	-0.10004	Post	6.03988e-06	0.00145486
cg26744375	HOXA1	0.232705	0.357692	0.650575	-0.124986	Post	6.02319e-06	0.00145486
cg08678000		0.810917	0.726831	1.11569	0.084086	Pre	6.11069e-06	0.00146646
cg26949829	KCNH4	0.0552922	0.120921	0.457257	-0.0656293	Post	6.1114e-06	0.00146646
cg09092054	CLDN5	0.123551	0.244959	0.504374	-0.121408	Post	6.15903e-06	0.00147587
cg01277162		0.597473	0.494947	1.20715	0.102526	Pre	6.207e-06	0.00148534
cg10205925	MIR1289-2;FSTL4	0.708211	0.627354	1.12889	0.0808575	Pre	6.22596e-06	0.00148759
cg14501985		0.612575	0.507963	1.20594	0.104612	Pre	6.24777e-06	0.00148759
cg26781524	BCMO1	0.587998	0.460015	1.27821	0.127982	Pre	6.25027e-06	0.00148759
cg27337540	FLJ43663	0.599672	0.471818	1.27098	0.127854	Pre	6.23648e-06	0.00148759
cg01814027		0.642851	0.491472	1.30801	0.151379	Pre	6.2726e-06	0.00148976
cg02998017	KCNT2	0.788079	0.681472	1.15644	0.106607	Pre	6.29277e-06	0.00148976
cg21576525	TBCD;ZNF750	0.530171	0.395008	1.34218	0.135164	Pre	6.2933e-06	0.00148976
cg24663311	INPP1	0.354476	0.213902	1.65719	0.140574	Pre	6.2815e-06	0.00148976
cg06334134	CASP2	0.157609	0.257558	0.611934	-0.0999495	Post	6.39165e-06	0.00151075
cg25789277		0.145395	0.262409	0.554079	-0.117014	Post	6.39919e-06	0.00151075
cg26599002		0.496179	0.415878	1.19309	0.0803008	Pre	6.45302e-06	0.00152142
cg11076306	LIMCH1	0.689939	0.593347	1.16279	0.096592	Pre	6.47299e-06	0.00152408
cg02466113	CDKL2	0.224615	0.341158	0.658389	-0.116543	Post	6.50366e-06	0.00152728
cg13120771	KCNH4	0.131882	0.220187	0.598955	-0.0883048	Post	6.50397e-06	0.00152728
cg25833989	ISLR2	0.212812	0.266682	0.797999	-0.0538701	Post	6.5251e-06	0.00152872
cg27185793	ACAP3	0.42003	0.500948	0.83847	-0.0809182	Post	6.52752e-06	0.00152872
cg10046620	HIST1H2AI	0.0984499	0.179751	0.547701	-0.0813012	Post	6.54977e-06	0.00153189
cg25330232	FABP5	0.181376	0.290032	0.625366	-0.108656	Post	6.57478e-06	0.00153569
cg22525294	TSKS	0.285695	0.373056	0.765823	-0.0873614	Post	6.60403e-06	0.00154048
cg09011732	LOC151534;LBX2	0.310728	0.369193	0.84164	-0.0584655	Post	6.62802e-06	0.00154402
cg01793068		0.640493	0.530764	1.20674	0.109729	Pre	6.66472e-06	0.00155051
cg02573357	LAX1	0.471907	0.321532	1.46768	0.150375	Pre	6.69632e-06	0.00155581
cg16674492	GATA2	0.225806	0.361738	0.624226	-0.135932	Post	6.70874e-06	0.00155663
cg14559388	APC2	0.19123	0.332846	0.57453	-0.141616	Post	6.75045e-06	0.00156013
cg20385508	PROC	0.0593478	0.13395	0.44306	-0.0746021	Post	6.74136e-06	0.00156013
cg25652701	ATXN7L1	0.498715	0.387649	1.28651	0.111066	Pre	6.74539e-06	0.00156013
cg01708411	NDUFA4L2	0.207189	0.338184	0.612652	-0.130995	Post	6.8225e-06	0.00157471
cg07854954	HNRPDL	0.398183	0.503775	0.790398	-0.105592	Post	6.83977e-06	0.00157655
cg08297640	LRPAP1	0.807972	0.906712	0.891101	-0.0987405	Post	6.90202e-06	0.00157655
cg09609649	HLA-E	0.149738	0.24299	0.616234	-0.0932513	Post	6.90177e-06	0.00157655
cg10061567	TRIM39;HCG18	0.176618	0.223049	0.791837	-0.0464306	Post	6.89445e-06	0.00157655
cg14263942	CDKL2	0.175916	0.314526	0.559306	-0.13861	Post	6.89187e-06	0.00157655
cg15481850		0.771487	0.683964	1.12796	0.0875224	Pre	6.86735e-06	0.00157655
cg18062721	VGLL4	0.495981	0.342309	1.44893	0.153672	Pre	6.9023e-06	0.00157655
cg19002907	TDRD1	0.703195	0.586115	1.19976	0.11708	Pre	6.85253e-06	0.00157655
cg14859724		0.762893	0.64094	1.19027	0.121953	Pre	6.94492e-06	0.00158423
cg01942962	GRIA2	0.142787	0.26241	0.544137	-0.119623	Post	6.95645e-06	0.0015848
cg13724812	TGFBR2	0.723726	0.614779	1.17721	0.108947	Pre	6.97874e-06	0.00158782
cg23782616	HMSD	0.17797	0.328572	0.541647	-0.150602	Post	7.02391e-06	0.00159603
cg21146273	GRIA1	0.70415	0.601865	1.16995	0.102285	Pre	7.03721e-06	0.00159698
cg11154829	SYT10	0.170923	0.236413	0.722982	-0.0654908	Post	7.0538e-06	0.00159868
cg19696870		0.758304	0.650849	1.1651	0.107455	Pre	7.06761e-06	0.00159975
cg18531004		0.21013	0.352458	0.596185	-0.142328	Post	7.09888e-06	0.00160476
cg19826115	KYNU	0.808698	0.716198	1.12915	0.0925003	Pre	7.1157e-06	0.00160649
cg24207698	TTC21B	0.585021	0.467482	1.25143	0.117538	Pre	7.14567e-06	0.00161119
cg03915559	LGI1	0.771964	0.691586	1.11622	0.0803789	Pre	7.18687e-06	0.0016184
cg07636117		0.25409	0.381096	0.666733	-0.127007	Post	7.21544e-06	0.00162068
cg11036041	LIMCH1	0.688877	0.562834	1.22394	0.126043	Pre	7.20934e-06	0.00162068
cg09136052	DYNC1I1	0.630987	0.522999	1.20648	0.107988	Pre	7.23943e-06	0.00162192
cg12028548	TCF15	0.148207	0.249673	0.593603	-0.101467	Post	7.23614e-06	0.00162192
cg02872426	DDO	0.519602	0.373565	1.39093	0.146037	Pre	7.34128e-06	0.00164264
cg08462924		0.0947259	0.185051	0.51189	-0.0903254	Post	7.369e-06	0.00164271
cg14659129	C2orf76	0.745014	0.626807	1.18859	0.118207	Pre	7.37898e-06	0.00164271
cg14901671		0.257656	0.334546	0.770164	-0.0768908	Post	7.37159e-06	0.00164271
cg20090301		0.496721	0.399135	1.2445	0.0975869	Pre	7.3723e-06	0.00164271
cg04913005	FZD7	0.522891	0.598949	0.873014	-0.0760582	Post	7.39274e-06	0.00164361
cg12460254	ECE1	0.350286	0.401255	0.872977	-0.0509687	Post	7.40173e-06	0.00164361
cg13981001	RPL12;SNORA65	0.351826	0.429414	0.819317	-0.0775879	Post	7.45186e-06	0.00165265
cg07347092	DNAH10	0.154606	0.294427	0.525108	-0.139821	Post	7.48505e-06	0.00165791
cg23791482		0.787914	0.692191	1.13829	0.095722	Pre	7.51821e-06	0.00166316
cg00251716	SDCCAG8	0.707963	0.58144	1.2176	0.126523	Pre	7.60891e-06	0.00168111
cg04245829	PDDC1	0.722706	0.785772	0.919741	-0.0630656	Post	7.6773e-06	0.00169022
cg05490924	LOC151534;LBX2	0.241532	0.359827	0.671244	-0.118295	Post	7.67903e-06	0.00169022
cg10297617	C14orf159	0.744346	0.618304	1.20385	0.126043	Pre	7.66448e-06	0.00169022
cg02494572		0.366204	0.273288	1.34	0.0929165	Pre	7.71756e-06	0.00169446
cg11937768	REEP3	0.877157	0.800587	1.09564	0.0765704	Pre	7.71596e-06	0.00169446
cg05327835	IDUA	0.181522	0.344024	0.527644	-0.162502	Post	7.7775e-06	0.00170336
cg09066338	MFSD2B	0.143694	0.250708	0.573155	-0.107013	Post	7.76802e-06	0.00170336
cg12433386	KCNQ1OT1;KCNQ1	0.77955	0.70187	1.11068	0.0776806	Pre	7.78745e-06	0.00170341
cg19006003	CCDC63	0.142721	0.262875	0.542924	-0.120154	Post	7.82027e-06	0.00170634
cg21684021	CELSR2	0.22998	0.323387	0.71116	-0.0934074	Post	7.81358e-06	0.00170634
cg17011709	CYP26C1	0.296335	0.411884	0.719463	-0.115549	Post	7.84424e-06	0.00170945
cg12640482	SNHG12;SNORD99	0.416802	0.481636	0.865389	-0.0648333	Post	7.88039e-06	0.0017152
cg03053427	STYXL1	0.18052	0.2713	0.665389	-0.0907802	Post	7.91047e-06	0.00171962
cg13378394	KCNC3	0.144708	0.257319	0.562366	-0.112612	Post	7.99449e-06	0.00173573
cg06534427	RPL3;RNU86	0.733309	0.825133	0.888716	-0.0918242	Post	8.05064e-06	0.00174577
cg09221450		0.747766	0.678135	1.10268	0.069631	Pre	8.13674e-06	0.00175891
cg13307782		0.866166	0.77542	1.11703	0.0907457	Pre	8.14131e-06	0.00175891
cg23443853	AP1M2	0.340998	0.429878	0.793244	-0.0888799	Post	8.13558e-06	0.00175891
cg02536838	ANGPT1	0.778891	0.688834	1.13074	0.0900577	Pre	8.16154e-06	0.00176112
cg04923532	DNAJA3	0.700663	0.831354	0.842797	-0.130691	Post	8.18367e-06	0.00176156
cg26649851		0.729464	0.618084	1.1802	0.11138	Pre	8.1761e-06	0.00176156
cg24947777	FOXH1	0.264721	0.39061	0.677712	-0.125889	Post	8.1974e-06	0.00176236
cg19501902	CD96	0.761589	0.657547	1.15823	0.104042	Pre	8.2523e-06	0.00176983
cg26000619	AMH	0.373963	0.543011	0.688683	-0.169049	Post	8.24695e-06	0.00176983
cg13223043		0.719628	0.81199	0.886252	-0.0923621	Post	8.30289e-06	0.00177851
cg14594966	ANGPT1	0.834425	0.744576	1.12067	0.0898485	Pre	8.33707e-06	0.00178212
cg26542856		0.818496	0.725665	1.12793	0.0928315	Pre	8.34003e-06	0.00178212
cg01955025	TTC7B	0.837005	0.777153	1.07701	0.0598515	Pre	8.35409e-06	0.00178223
cg06759097	BAIAP3	0.24901	0.325256	0.765581	-0.0762464	Post	8.37097e-06	0.00178223
cg21655267		0.756461	0.689658	1.09686	0.0668025	Pre	8.36873e-06	0.00178223
cg15816267	HLA-E	0.117244	0.173847	0.674409	-0.056603	Post	8.41526e-06	0.00178949
cg26544247	DNMT3A	0.509339	0.575383	0.885218	-0.0660435	Post	8.44875e-06	0.00179443
cg03126561	PARVA	0.473388	0.566069	0.836273	-0.0926805	Post	8.51402e-06	0.0018052
cg14283454	SMAD7	0.419175	0.553216	0.757705	-0.134042	Post	8.51999e-06	0.0018052
cg18861787		0.607215	0.486087	1.24919	0.121128	Pre	8.54578e-06	0.00180848
cg01515574		0.675666	0.542781	1.24482	0.132885	Pre	8.568e-06	0.001811
cg06234966	FASN	0.742818	0.835316	0.889265	-0.0924984	Post	8.62456e-06	0.00182077
cg15228983	ZNF574	0.607215	0.676046	0.898186	-0.0688311	Post	8.69197e-06	0.0018328
cg23500208	MAN2A1	0.825102	0.759315	1.08664	0.0657873	Pre	8.70779e-06	0.00183393
cg00117237		0.813767	0.736218	1.10533	0.0775492	Pre	8.72339e-06	0.00183444
cg01454215	UCN	0.256396	0.398273	0.643768	-0.141877	Post	8.7833e-06	0.00183444
cg01766699	DNAH7	0.68713	0.584834	1.17491	0.102295	Pre	8.75643e-06	0.00183444
cg05343755	C12orf72	0.641859	0.517132	1.24119	0.124728	Pre	8.76921e-06	0.00183444
cg08448711		0.38138	0.249017	1.53155	0.132364	Pre	8.73279e-06	0.00183444
cg12168357	ARHGEF1	0.593684	0.677922	0.87574	-0.0842383	Post	8.77557e-06	0.00183444
cg15734825	ZNF836	0.455265	0.350197	1.30003	0.105068	Pre	8.75361e-06	0.00183444
cg15899053		0.803572	0.692213	1.16087	0.111359	Pre	8.83321e-06	0.00184048
cg26330928		0.808868	0.718302	1.12608	0.0905656	Pre	8.82511e-06	0.00184048
cg00857435		0.723608	0.624609	1.1585	0.0989985	Pre	8.84688e-06	0.0018406
cg15345437	SNORD22;SNORD31;SNHG1	0.746971	0.838334	0.891018	-0.0913637	Post	8.86523e-06	0.0018406
cg20924470	FBXL21	0.246209	0.375969	0.654866	-0.12976	Post	8.85786e-06	0.0018406
cg00657415		0.703651	0.600048	1.17266	0.103603	Pre	8.89198e-06	0.0018418
cg22789298		0.185097	0.286847	0.645281	-0.10175	Post	8.88992e-06	0.0018418
cg07782795	BAIAP2	0.642777	0.724614	0.887062	-0.0818367	Post	8.91483e-06	0.0018422
cg23645302	FLJ41562	0.710726	0.616249	1.15331	0.0944775	Pre	8.91488e-06	0.0018422
cg03715143	ID4	0.154847	0.234395	0.660624	-0.079548	Post	8.96922e-06	0.00185125
cg07296268	TUBB	0.563423	0.628389	0.896615	-0.0649661	Post	8.99803e-06	0.00185502
cg01968402		0.1291	0.24097	0.535749	-0.111871	Post	9.01136e-06	0.00185559
cg04035209	PCDH10	0.168721	0.291652	0.5785	-0.122931	Post	9.11184e-06	0.00187408
cg22935933		0.808381	0.710849	1.1372	0.0975319	Pre	9.13284e-06	0.00187621
cg20468787		0.632741	0.518995	1.21917	0.113746	Pre	9.15844e-06	0.00187927
cg03953506		0.734665	0.638312	1.15095	0.096353	Pre	9.23831e-06	0.00189056
cg11103623	HESX1	0.830909	0.764638	1.08667	0.0662704	Pre	9.23897e-06	0.00189056
cg16198930		0.690791	0.594355	1.16225	0.0964365	Pre	9.24658e-06	0.00189056
cg23711051		0.847639	0.778175	1.08926	0.0694637	Pre	9.25654e-06	0.00189056
cg02855409	CCDC63	0.112327	0.216254	0.519422	-0.103927	Post	9.31029e-06	0.00189765
cg11337915	HMGN1	0.412832	0.516688	0.798998	-0.103855	Post	9.31283e-06	0.00189765
cg00903932		0.82335	0.728028	1.13093	0.0953225	Pre	9.35096e-06	0.00189993
cg11848173	CD63	0.557485	0.663547	0.840159	-0.106062	Post	9.33538e-06	0.00189993
cg19065177	VTRNA1-3	0.211107	0.331627	0.636578	-0.12052	Post	9.3565e-06	0.00189993
cg05027533	FMNL2	0.835378	0.753594	1.10853	0.0817845	Pre	9.36874e-06	0.00190022
cg05512483	SNORD30;SNORD22;SNORD29;SNORD31;SNHG1	0.129756	0.182255	0.711948	-0.0524989	Post	9.38812e-06	0.00190196
cg07085177	WDR81	0.674155	0.768837	0.87685	-0.0946819	Post	9.40004e-06	0.00190218
cg11581706	CACNA2D1	0.114433	0.21514	0.531901	-0.100707	Post	9.42581e-06	0.0019052
cg15994744	DIO2	0.842578	0.751345	1.12143	0.0912328	Pre	9.48031e-06	0.00191401
cg03295542		0.752255	0.621544	1.2103	0.130711	Pre	9.49855e-06	0.00191549
cg01789576	GJC2	0.490048	0.593328	0.825931	-0.10328	Post	9.54805e-06	0.00191667
cg15871441	MFSD2B	0.0917677	0.198919	0.461331	-0.107152	Post	9.54286e-06	0.00191667
cg17277939	BEST3	0.559805	0.436781	1.28166	0.123024	Pre	9.54438e-06	0.00191667
cg25872852	RPLP2;SNORA52	0.686219	0.80578	0.851621	-0.119561	Post	9.5175e-06	0.00191667
cg05720261	HEYL	0.148002	0.268606	0.551001	-0.120604	Post	9.561e-06	0.00191708
cg00508771	SCN2A	0.777206	0.678929	1.14475	0.0982764	Pre	9.63121e-06	0.00192456
cg02722657	RAPGEFL1	0.33134	0.413044	0.80219	-0.0817042	Post	9.62818e-06	0.00192456
cg13019512	NPM1	0.778332	0.851101	0.9145	-0.072769	Post	9.6169e-06	0.00192456
cg19273074	PDZRN4	0.778278	0.678926	1.14634	0.0993516	Pre	9.71075e-06	0.00193826
cg17561435	BMPER	0.088638	0.181211	0.489142	-0.0925733	Post	9.82806e-06	0.00195523
cg21153658	APC2	0.276185	0.361506	0.763986	-0.0853203	Post	9.84032e-06	0.00195523
cg23074996	TMEM108	0.814354	0.728224	1.11827	0.0861301	Pre	9.80828e-06	0.00195523
cg25430713		0.560723	0.456468	1.2284	0.104255	Pre	9.83508e-06	0.00195523
cg22792941	KRT40	0.785521	0.68206	1.15169	0.103461	Pre	9.91483e-06	0.00196781
cg18098089	RPH3AL	0.743839	0.791704	0.939542	-0.047865	Post	9.92794e-06	0.00196819
cg09035152	VTCN1	0.737119	0.629859	1.17029	0.107261	Pre	9.97643e-06	0.00197117
cg15600488	MTMR7	0.284606	0.377858	0.753208	-0.0932522	Post	9.9803e-06	0.00197117
cg16328319	FABP9	0.802489	0.695968	1.15306	0.106521	Pre	9.99911e-06	0.00197117
cg20543968		0.610944	0.473754	1.28958	0.13719	Pre	9.98089e-06	0.00197117
cg26063904		0.669245	0.55746	1.20052	0.111785	Pre	9.99316e-06	0.00197117
cg13751927	F2RL3	0.884394	0.796255	1.11069	0.0881391	Pre	1.00863e-05	0.00198613
cg01202666	TWIST1	0.260294	0.351204	0.741147	-0.09091	Post	1.01024e-05	0.00198707
cg09221867	PCDH10	0.418299	0.553668	0.755506	-0.135369	Post	1.01418e-05	0.0019926
cg06255601		0.379847	0.222218	1.70934	0.157629	Pre	1.01743e-05	0.00199648
cg10531711	BAK1	0.728017	0.792093	0.919106	-0.0640759	Post	1.01907e-05	0.00199648
cg15988937		0.773194	0.667651	1.15808	0.105544	Pre	1.01957e-05	0.00199648
cg10915263	CD163L1	0.203959	0.292133	0.698171	-0.0881742	Post	1.02284e-05	0.00200066
cg07553761	TRIM59	0.443161	0.508611	0.871317	-0.0654498	Post	1.02745e-05	0.0020052
cg11976616	C6	0.696835	0.59511	1.17094	0.101725	Pre	1.02729e-05	0.0020052
cg11940177	PGAM1	0.552441	0.686462	0.804766	-0.13402	Post	1.02989e-05	0.00200773
cg06315607	CLDN5	0.121427	0.203491	0.59672	-0.0820636	Post	1.03479e-05	0.00201505
cg18967208		0.573392	0.474682	1.20795	0.0987098	Pre	1.04197e-05	0.00202679
cg13259296	MFSD2B	0.106714	0.221772	0.481189	-0.115058	Post	1.04465e-05	0.00202975
cg19271658	WDR46	0.503635	0.56124	0.89736	-0.0576059	Post	1.0476e-05	0.00203324
cg04435885		0.853279	0.795546	1.07257	0.0577334	Pre	1.04885e-05	0.00203341
cg08426733	VWA1	0.302351	0.384747	0.785843	-0.0823961	Post	1.0512e-05	0.00203572
cg01474781	AFF3	0.571847	0.454513	1.25815	0.117334	Pre	1.06077e-05	0.002052
cg13764991	DMRT2	0.0648533	0.146642	0.442257	-0.0817882	Post	1.06478e-05	0.00205748
cg22271663	FBXL16	0.347079	0.476465	0.728446	-0.129386	Post	1.06748e-05	0.00206044
cg02591634	BTNL2	0.838537	0.745861	1.12425	0.0926755	Pre	1.07859e-05	0.00207959
cg05164540		0.62827	0.494868	1.26957	0.133402	Pre	1.08142e-05	0.00208112
cg12030523	CTXN3	0.627137	0.508078	1.23433	0.119059	Pre	1.08294e-05	0.00208112
cg25055744	TBCD;ZNF750	0.592265	0.485849	1.21903	0.106415	Pre	1.08199e-05	0.00208112
cg17580416	HSP90AB1	0.573596	0.667081	0.859859	-0.0934852	Post	1.08786e-05	0.00208829
cg21454600		0.759074	0.638254	1.1893	0.120819	Pre	1.09013e-05	0.00209037
cg09704885	PLAG1	0.797436	0.706474	1.12876	0.0909625	Pre	1.0946e-05	0.00209209
cg18828619	PELI2	0.66353	0.563579	1.17735	0.0999512	Pre	1.09298e-05	0.00209209
cg22128724	TCF7L1	0.499998	0.394152	1.26854	0.105846	Pre	1.0935e-05	0.00209209
cg14409414		0.106868	0.189745	0.563219	-0.0828769	Post	1.09713e-05	0.00209464
cg00583003	SPP1	0.771848	0.670564	1.15104	0.101284	Pre	1.09852e-05	0.00209502
cg03338633		0.891554	0.814749	1.09427	0.0768046	Pre	1.1055e-05	0.00210093
cg13077519	HTR1B	0.255612	0.357511	0.714977	-0.101899	Post	1.10506e-05	0.00210093
cg18144815	RAB3C	0.137639	0.215086	0.639927	-0.0774465	Post	1.10485e-05	0.00210093
cg23097558		0.657054	0.52962	1.24061	0.127434	Pre	1.1076e-05	0.00210093
cg24452260	GRIA2	0.136481	0.231238	0.590221	-0.0947563	Post	1.1073e-05	0.00210093
cg12412079	FAM19A4	0.107362	0.208551	0.514799	-0.101189	Post	1.11138e-05	0.00210357
cg14111332		0.475371	0.589478	0.806427	-0.114107	Post	1.11136e-05	0.00210357
cg01080902	ZNF575	0.537001	0.636688	0.843428	-0.0996877	Post	1.11818e-05	0.00211187
cg04322162	GULP1	0.756698	0.650154	1.16388	0.106544	Pre	1.11725e-05	0.00211187
cg00978901		0.588966	0.521863	1.12858	0.0671035	Pre	1.11968e-05	0.00211245
cg07532515		0.091909	0.173666	0.529228	-0.0817573	Post	1.12124e-05	0.00211312
cg03847796	C1orf161	0.730701	0.59976	1.21832	0.130942	Pre	1.12486e-05	0.00211767
cg21762655		0.53884	0.446822	1.20594	0.092018	Pre	1.12924e-05	0.00212363
cg07776130	TDRD1	0.75824	0.68711	1.10352	0.07113	Pre	1.13062e-05	0.00212396
cg13609089	GCNT2	0.768289	0.672424	1.14257	0.0958653	Pre	1.13604e-05	0.00212958
cg26162582	KCNA6	0.265912	0.399456	0.665685	-0.133544	Post	1.1358e-05	0.00212958
cg02334660	AREG	0.6827	0.796249	0.857395	-0.113549	Post	1.1391e-05	0.00213144
cg08417313	TCN1	0.787574	0.681153	1.15624	0.106422	Pre	1.13946e-05	0.00213144
cg15744108		0.828834	0.766908	1.08075	0.0619259	Pre	1.14686e-05	0.00214301
cg27232401		0.561607	0.43969	1.27728	0.121917	Pre	1.15077e-05	0.00214803
cg25167574	PAQR3	0.883891	0.813765	1.08618	0.0701264	Pre	1.15268e-05	0.00214931
cg13944644	GULP1	0.816269	0.741446	1.10092	0.0748238	Pre	1.15948e-05	0.0021597
cg01219000	CXCL5	0.785684	0.694408	1.13145	0.0912766	Pre	1.16469e-05	0.00216035
cg08402734	SNORD37;EEF2	0.629638	0.682719	0.922251	-0.0530809	Post	1.16284e-05	0.00216035
cg10738368	LBX2;LOC151534	0.265574	0.36276	0.732093	-0.0971859	Post	1.16598e-05	0.00216035
cg13681106		0.796201	0.708017	1.12455	0.0881837	Pre	1.1657e-05	0.00216035
cg25833672		0.307697	0.434512	0.708144	-0.126815	Post	1.16561e-05	0.00216035
cg03576425	CYC1	0.463603	0.528149	0.877788	-0.0645461	Post	1.17167e-05	0.0021686
cg06166809	GPR150	0.139673	0.229247	0.609271	-0.0895736	Post	1.17447e-05	0.00217149
cg21752758	KCNB2	0.809567	0.712465	1.13629	0.0971027	Pre	1.17957e-05	0.00217864
cg00022900		0.697998	0.584854	1.19346	0.113144	Pre	1.18524e-05	0.00218055
cg07494887	RABL2A	0.672535	0.741006	0.907597	-0.0684709	Post	1.18649e-05	0.00218055
cg08911543	TMEM120A	0.72687	0.804894	0.903063	-0.0780239	Post	1.18582e-05	0.00218055
cg19452248		0.53954	0.4184	1.28953	0.12114	Pre	1.18681e-05	0.00218055
cg25330387	CLDN1	0.854422	0.777809	1.0985	0.076613	Pre	1.18338e-05	0.00218055
cg07225547	C2orf67	0.125397	0.19124	0.655706	-0.0658428	Post	1.19377e-05	0.00219104
cg13420364		0.599784	0.468388	1.28053	0.131396	Pre	1.19514e-05	0.00219125
cg19610177	SLCO1A2;IAPP	0.853015	0.780203	1.09332	0.0728117	Pre	1.1973e-05	0.00219293
cg14284469	STMN2	0.161783	0.255697	0.632712	-0.0939147	Post	1.20045e-05	0.00219412
cg22730327	RASAL2	0.689802	0.553788	1.24561	0.136015	Pre	1.19995e-05	0.00219412
cg01090834	SIM2	0.18134	0.302765	0.598944	-0.121426	Post	1.2051e-05	0.00220034
cg04434593	LOC100130987;CLCF1	0.139918	0.233071	0.600325	-0.0931527	Post	1.21467e-05	0.00221321
cg24724181	F2RL3	0.830358	0.751509	1.10492	0.0788485	Pre	1.21403e-05	0.00221321
cg19535672	UCN	0.363991	0.464088	0.784315	-0.100097	Post	1.21819e-05	0.002216
cg27255115	IGFBP4	0.548847	0.655538	0.837247	-0.106691	Post	1.21873e-05	0.002216
cg09693004	PCDH10	0.111004	0.185761	0.597566	-0.0747565	Post	1.22387e-05	0.00222012
cg13405332		0.0870567	0.193636	0.449589	-0.106579	Post	1.22248e-05	0.00222012
cg25503169		0.516203	0.394339	1.30903	0.121864	Pre	1.22478e-05	0.00222012
cg03681383	IFLTD1	0.381177	0.25953	1.46872	0.121647	Pre	1.22773e-05	0.00222317
cg06366107	ZBTB7B	0.525779	0.611702	0.859536	-0.0859223	Post	1.23655e-05	0.00223623
cg07103618	GJC2	0.36508	0.497223	0.734237	-0.132144	Post	1.23749e-05	0.00223623
cg11851792		0.734822	0.624176	1.17727	0.110647	Pre	1.24519e-05	0.00224783
cg23026896		0.601806	0.509721	1.18066	0.0920854	Pre	1.24687e-05	0.00224856
cg01468220	HAGHL	0.574069	0.683046	0.840453	-0.108978	Post	1.25566e-05	0.00225976
cg02909793		0.347361	0.288285	1.20492	0.0590766	Pre	1.25521e-05	0.00225976
cg18158990	SYT10	0.19282	0.27986	0.688989	-0.0870393	Post	1.26209e-05	0.00226901
cg08159945	HDAC10	0.513479	0.616115	0.833414	-0.102636	Post	1.26919e-05	0.0022694
cg09605432		0.197239	0.318638	0.619005	-0.121399	Post	1.27161e-05	0.0022694
cg11632592	TSGA14	0.795763	0.694754	1.14539	0.101009	Pre	1.27148e-05	0.0022694
cg13931134		0.699329	0.597153	1.17111	0.102176	Pre	1.26375e-05	0.0022694
cg17798857	UACA	0.750385	0.628384	1.19415	0.122001	Pre	1.27045e-05	0.0022694
cg24482350	HMGCS2	0.715711	0.618594	1.157	0.0971165	Pre	1.27257e-05	0.0022694
cg25256099		0.495498	0.626702	0.790643	-0.131205	Post	1.26911e-05	0.0022694
cg27311092		0.399842	0.310772	1.28661	0.0890704	Pre	1.27264e-05	0.0022694
cg02536431	TUBB	0.466399	0.530764	0.878731	-0.064365	Post	1.27412e-05	0.00226972
cg13954457	FBLL1	0.17452	0.308637	0.565454	-0.134117	Post	1.27702e-05	0.0022726
cg18866212		0.506708	0.376317	1.34649	0.130391	Pre	1.28108e-05	0.00227751
cg01333011	PTHLH	0.612184	0.491947	1.24441	0.120237	Pre	1.28946e-05	0.00228788
cg14837800	C2orf67	0.127517	0.214884	0.593421	-0.0873672	Post	1.28952e-05	0.00228788
cg01210307	ARPP-21	0.773073	0.644489	1.19951	0.128584	Pre	1.29478e-05	0.00229489
cg14530304		0.277024	0.363431	0.762247	-0.0864069	Post	1.29673e-05	0.00229604
cg26796095	SAFB	0.4548	0.547714	0.83036	-0.0929142	Post	1.30633e-05	0.00231071
cg03553758		0.688521	0.583459	1.18007	0.105063	Pre	1.30846e-05	0.00231215
cg16168321	SIPA1	0.138906	0.215133	0.645676	-0.0762267	Post	1.31142e-05	0.00231504
cg04290427		0.482911	0.377163	1.28038	0.105748	Pre	1.31574e-05	0.00232034
cg25581822	ADAMTS9	0.726599	0.628039	1.15693	0.0985601	Pre	1.31793e-05	0.00232186
cg10804254		0.445594	0.295157	1.50969	0.150437	Pre	1.3204e-05	0.0023239
cg13509702	SCRIB;MIR937	0.672922	0.760794	0.8845	-0.0878718	Post	1.32682e-05	0.00232587
cg15640140	RPL18AP3;SNORA68;RPL18A	0.398375	0.51007	0.781019	-0.111696	Post	1.32492e-05	0.00232587
cg22004774	IL22RA2	0.811164	0.720934	1.12516	0.0902295	Pre	1.32351e-05	0.00232587
cg23258173		0.689997	0.583824	1.18186	0.106173	Pre	1.32659e-05	0.00232587
cg19752891	FSD1	0.124214	0.247353	0.502173	-0.123139	Post	1.33098e-05	0.0023285
cg26123256	UCN	0.426041	0.549049	0.775961	-0.123008	Post	1.33013e-05	0.0023285
cg04088433	DCN	0.77167	0.663818	1.16247	0.107852	Pre	1.33709e-05	0.00233385
cg09067459		0.719567	0.600796	1.19769	0.118771	Pre	1.33802e-05	0.00233385
cg12113316	RAB11FIP1	0.23176	0.289629	0.800197	-0.0578686	Post	1.33752e-05	0.00233385
cg22222261	ANO5	0.721326	0.611481	1.17964	0.109845	Pre	1.34425e-05	0.00234239
cg03451670	AGAP1	0.078834	0.150708	0.52309	-0.0718743	Post	1.35159e-05	0.00235285
cg03045425	NOL4	0.145745	0.242943	0.599915	-0.0971978	Post	1.35394e-05	0.00235461
cg01556502		0.0536959	0.125862	0.426624	-0.0721664	Post	1.35979e-05	0.00235578
cg03273183	FAS	0.701672	0.596213	1.17688	0.105459	Pre	1.35658e-05	0.00235578
cg13785196	TXLNA	0.34058	0.444384	0.76641	-0.103804	Post	1.35853e-05	0.00235578
cg14085012	AMPH	0.842088	0.739739	1.13836	0.102349	Pre	1.35998e-05	0.00235578
cg13069100	ADAM15;EFNA4	0.522083	0.642543	0.812526	-0.12046	Post	1.36253e-05	0.00235788
cg20332354	KERA	0.579642	0.451733	1.28315	0.127909	Pre	1.36573e-05	0.00236108
cg12624523	GPLD1	0.888681	0.840686	1.05709	0.0479954	Pre	1.36866e-05	0.00236383
cg04822330		0.114676	0.22007	0.52109	-0.105394	Post	1.37841e-05	0.00236925
cg16215361	MUC15;ANO3	0.648072	0.525827	1.23248	0.122245	Pre	1.37558e-05	0.00236925
cg20390045	RAB3C	0.124934	0.19685	0.634663	-0.0719168	Post	1.37855e-05	0.00236925
cg21116077		0.806745	0.716622	1.12576	0.090123	Pre	1.37459e-05	0.00236925
cg27099262		0.644002	0.515817	1.24851	0.128185	Pre	1.37634e-05	0.00236925
cg25493335	KRTAP6-3	0.789897	0.673786	1.17233	0.116112	Pre	1.38141e-05	0.00236953
cg25531857	C20orf199	0.347227	0.437067	0.794448	-0.0898402	Post	1.38018e-05	0.00236953
cg19653967	SLC1A2	0.602131	0.520817	1.15613	0.081314	Pre	1.3907e-05	0.00238315
cg01611548	UNKL	0.491642	0.57444	0.855863	-0.0827982	Post	1.39419e-05	0.00238669
cg19068071		0.123874	0.21213	0.583953	-0.088256	Post	1.39679e-05	0.00238669
cg26207245	FMNL2	0.820453	0.746693	1.09878	0.07376	Pre	1.39684e-05	0.00238669
cg18674487		0.361537	0.274891	1.3152	0.0866459	Pre	1.39831e-05	0.00238686
cg17935217	CLIC6	0.178829	0.328314	0.544691	-0.149484	Post	1.40181e-05	0.0023882
cg26606947	TACC2	0.777437	0.655634	1.18578	0.121803	Pre	1.40166e-05	0.0023882
cg13574150		0.561097	0.461635	1.21545	0.0994616	Pre	1.40352e-05	0.0023888
cg05380982	KCNJ6	0.21097	0.302379	0.6977	-0.0914093	Post	1.41208e-05	0.00240046
cg13063900	PDE3A	0.780037	0.668248	1.16729	0.111789	Pre	1.41311e-05	0.00240046
cg24026212	MS4A6A	0.78228	0.664928	1.17649	0.117352	Pre	1.41542e-05	0.00240207
cg12396368	ICMT	0.359131	0.426483	0.842077	-0.0673515	Post	1.42552e-05	0.00241476
cg12837919		0.659944	0.545454	1.2099	0.11449	Pre	1.42702e-05	0.00241476
cg18235100	PRDM8	0.437405	0.575079	0.760601	-0.137674	Post	1.42699e-05	0.00241476
cg09331335	NFIX	0.132103	0.222097	0.594798	-0.0899939	Post	1.43296e-05	0.00241782
cg13787933	ZBTB38	0.898725	0.820118	1.09585	0.0786075	Pre	1.43208e-05	0.00241782
cg16575322	PEBP4	0.695162	0.606793	1.14563	0.0883688	Pre	1.4305e-05	0.00241782
cg12044130	EXT1	0.853533	0.793752	1.07531	0.0597805	Pre	1.43953e-05	0.00242658
cg12441967	CECR6	0.187793	0.288428	0.651093	-0.100635	Post	1.44542e-05	0.00243416
cg22237735	LOC151534;LBX2	0.146649	0.217275	0.674945	-0.0706262	Post	1.44992e-05	0.00243941
cg22122410	GATA2	0.14313	0.252831	0.566108	-0.109701	Post	1.4519e-05	0.00244041
cg12758636	ZEB1	0.115841	0.222645	0.520296	-0.106803	Post	1.45841e-05	0.00244891
cg20659418		0.119985	0.223156	0.537671	-0.103172	Post	1.45975e-05	0.00244891
cg00585901	EFNA4	0.138804	0.262478	0.528819	-0.123675	Post	1.46548e-05	0.00245064
cg01892695		0.647715	0.55721	1.16242	0.0905047	Pre	1.46776e-05	0.00245064
cg02086690		0.829946	0.760407	1.09145	0.069539	Pre	1.4645e-05	0.00245064
cg08356027	ASPSCR1	0.848483	0.734825	1.15467	0.113658	Pre	1.4626e-05	0.00245064
cg21427902		0.670427	0.548453	1.2224	0.121974	Pre	1.46703e-05	0.00245064
cg10825315	TSHR	0.288216	0.194704	1.48027	0.0935113	Pre	1.47581e-05	0.00246139
cg20812973		0.718303	0.619828	1.15888	0.0984753	Pre	1.477e-05	0.00246139
cg20505223	SCTR	0.105574	0.205935	0.512657	-0.100361	Post	1.47848e-05	0.00246152
cg13882090	B3GALT4	0.52915	0.599825	0.882175	-0.0706746	Post	1.4814e-05	0.00246405
cg24354581	SIM2	0.292878	0.422228	0.693648	-0.12935	Post	1.48644e-05	0.00247009
cg04316429		0.347107	0.294384	1.1791	0.052723	Pre	1.48805e-05	0.00247043
cg13586051	DNASE1L3	0.436376	0.322925	1.35132	0.113451	Pre	1.49156e-05	0.00247182
cg23349690	ZC3HAV1	0.729962	0.85195	0.856814	-0.121987	Post	1.4917e-05	0.00247182
cg03854238	FLJ22536	0.621849	0.482374	1.28914	0.139476	Pre	1.49556e-05	0.00247451
cg05185926	ARHGAP26	0.453162	0.357881	1.26624	0.0952811	Pre	1.49614e-05	0.00247451
cg22499809	LONP1	0.682568	0.76086	0.8971	-0.0782922	Post	1.49959e-05	0.00247788
cg07706375	MIR23A;MIR24-2;MIR27A	0.460566	0.543356	0.847631	-0.0827905	Post	1.5038e-05	0.00248016
cg16660394	COQ7	0.774031	0.685492	1.12916	0.0885392	Pre	1.50264e-05	0.00248016
cg02776659	C21orf57	0.371957	0.525286	0.708104	-0.153329	Post	1.51485e-05	0.00249371
cg08058213	GUCY1B3	0.800621	0.713521	1.12207	0.0871005	Pre	1.51357e-05	0.00249371
cg02607489	NXN	0.835129	0.756554	1.10386	0.0785745	Pre	1.51799e-05	0.00249546
cg23978358	GFRAL	0.801954	0.731139	1.09686	0.070815	Pre	1.51875e-05	0.00249546
cg15713103		0.347603	0.459457	0.756552	-0.111854	Post	1.52591e-05	0.00250487
cg01276536	BAIAP2	0.526652	0.600866	0.876489	-0.0742135	Post	1.52917e-05	0.00250554
cg23157360		0.804312	0.718851	1.11889	0.0854615	Pre	1.52781e-05	0.00250554
cg19961480	CNR1	0.221662	0.323967	0.684212	-0.102305	Post	1.5339e-05	0.00250953
cg20927567	RPL23A;SNORD42A;SNORD4B;SNORD4A	0.426716	0.516769	0.825738	-0.0900534	Post	1.53446e-05	0.00250953
cg05745223	LOC151534;LBX2	0.214955	0.311968	0.68903	-0.0970126	Post	1.53649e-05	0.0025105
cg02248429		0.794757	0.69677	1.14063	0.0979865	Pre	1.53797e-05	0.0025106
cg22488998	GFI1	0.103326	0.201277	0.513352	-0.0979508	Post	1.5434e-05	0.00251712
cg03175975	INHBB	0.455727	0.350468	1.30034	0.105259	Pre	1.56922e-05	0.00255211
cg17325595	XIRP2	0.628923	0.525952	1.19578	0.102971	Pre	1.56897e-05	0.00255211
cg24630825	GPM6A	0.754158	0.628142	1.20062	0.126017	Pre	1.5667e-05	0.00255211
cg21850448	AFF1	0.72065	0.624924	1.15318	0.0957259	Pre	1.57223e-05	0.00255466
cg01868405		0.172074	0.276506	0.622316	-0.104432	Post	1.57604e-05	0.00255791
cg03431111	SNORD30;SNORD22;SNORD29;SNORD31;SNHG1	0.338928	0.43869	0.772591	-0.0997622	Post	1.57719e-05	0.00255791
cg03694077	IL22	0.867115	0.805482	1.07652	0.0616329	Pre	1.57861e-05	0.00255791
cg02662277	PHYHIPL	0.391219	0.541915	0.72192	-0.150696	Post	1.58848e-05	0.00257154
cg18529958	C11orf17	0.652279	0.746413	0.873885	-0.0941335	Post	1.59024e-05	0.00257201
cg03394734		0.816944	0.719367	1.13564	0.097577	Pre	1.59711e-05	0.002579
cg25968937	DOK6	0.884125	0.815681	1.08391	0.0684439	Pre	1.5975e-05	0.002579
cg19202813	GULP1	0.561379	0.46135	1.21682	0.100029	Pre	1.60913e-05	0.0025954
cg21755672	SMOC2	0.79793	0.717419	1.11222	0.0805104	Pre	1.61554e-05	0.00260335
cg00163549	B3GALT4	0.49894	0.57835	0.862694	-0.0794107	Post	1.62085e-05	0.00260952
cg21461470	HIST2H2AA4;HIST2H2AA3	0.108266	0.166683	0.64953	-0.0584174	Post	1.62693e-05	0.0026169
cg20028470	UCN	0.466306	0.553617	0.842289	-0.0873117	Post	1.6432e-05	0.00263823
cg24335092		0.844879	0.760336	1.11119	0.0845428	Pre	1.64305e-05	0.00263823
cg12133498		0.165584	0.237996	0.695744	-0.0724118	Post	1.64758e-05	0.00263873
cg13318121	FABP5	0.285382	0.371622	0.767936	-0.0862403	Post	1.65403e-05	0.00263873
cg13766864	KCNE3	0.770273	0.695083	1.10817	0.0751898	Pre	1.65345e-05	0.00263873
cg13835436		0.767461	0.698013	1.09949	0.0694481	Pre	1.65073e-05	0.00263873
cg13973813	BMPER	0.156495	0.260971	0.599663	-0.104476	Post	1.64659e-05	0.00263873
cg17052212	ANO6	0.791006	0.726867	1.08824	0.0641387	Pre	1.65084e-05	0.00263873
cg26114043		0.213682	0.311995	0.684889	-0.0983129	Post	1.65292e-05	0.00263873
cg02466321	ANKRD34B	0.0775006	0.168411	0.460186	-0.0909107	Post	1.66858e-05	0.00265954
cg01893560	BAIAP3	0.594219	0.666638	0.891368	-0.0724183	Post	1.67272e-05	0.00266228
cg03599855	EXT1	0.758401	0.64644	1.1732	0.111961	Pre	1.67333e-05	0.00266228
cg24508095	CD151	0.769195	0.88472	0.869421	-0.115526	Post	1.67775e-05	0.00266448
cg25225655	MSI2	0.737399	0.654997	1.12581	0.082402	Pre	1.67652e-05	0.00266448
cg08371391		0.458743	0.300361	1.5273	0.158381	Pre	1.68355e-05	0.00267128
cg00471989	TBC1D10B	0.11453	0.165274	0.692969	-0.0507442	Post	1.69447e-05	0.00268272
cg04540711		0.777793	0.695907	1.11767	0.0818858	Pre	1.69687e-05	0.00268272
cg04863892	HOXA5	0.532311	0.644414	0.826039	-0.112103	Post	1.69614e-05	0.00268272
cg07176385	ADCY2	0.773103	0.670229	1.15349	0.102873	Pre	1.6942e-05	0.00268272
cg09897656	SLC26A7	0.772385	0.672532	1.14847	0.0998537	Pre	1.69863e-05	0.00268308
cg14743462	HIST3H2A	0.057832	0.14885	0.388526	-0.0910178	Post	1.70227e-05	0.00268641
cg12897978		0.783142	0.689616	1.13562	0.0935254	Pre	1.70531e-05	0.00268673
cg13303377	RPTOR	0.851326	0.767925	1.10861	0.0834007	Pre	1.70619e-05	0.00268673
cg23218559	AMH	0.338607	0.460315	0.735597	-0.121709	Post	1.70706e-05	0.00268673
cg22897522	MYH10	0.29794	0.235865	1.26318	0.0620746	Pre	1.7087e-05	0.00268691
cg00342530	GARNL3	0.397454	0.301931	1.31637	0.0955231	Pre	1.72813e-05	0.00271503
cg18430895		0.53866	0.646288	0.833467	-0.107629	Post	1.7342e-05	0.00272213
cg24679007	RGS13	0.77263	0.70749	1.09207	0.0651403	Pre	1.73761e-05	0.00272506
cg25826226	MGA	0.113737	0.211681	0.537305	-0.0979439	Post	1.7417e-05	0.00272903
cg01449425		0.808668	0.751198	1.0765	0.0574703	Pre	1.75062e-05	0.00273896
cg07333922	GPC6	0.850914	0.792834	1.07326	0.0580806	Pre	1.75115e-05	0.00273896
cg27436995	FBXL16	0.518585	0.714445	0.725857	-0.19586	Post	1.75769e-05	0.00274674
cg12086028	VPS52;RPS18	0.161346	0.209934	0.768556	-0.048588	Post	1.76506e-05	0.00275454
cg14884160	STEAP2	0.472651	0.349719	1.35152	0.122932	Pre	1.76582e-05	0.00275454
cg14437996	SHC3	0.760945	0.680803	1.11772	0.0801424	Pre	1.76806e-05	0.00275558
cg12534008	AMH	0.497821	0.61628	0.807784	-0.118459	Post	1.76979e-05	0.00275584
cg07947745		0.850903	0.781247	1.08916	0.0696567	Pre	1.78092e-05	0.00277071
cg14251622	INSM2	0.100008	0.220069	0.454439	-0.120061	Post	1.78982e-05	0.0027821
cg14024579	INPP5E	0.286294	0.367342	0.779367	-0.0810478	Post	1.79714e-05	0.002791
cg04353769	MS4A6A	0.656631	0.562034	1.16831	0.0945969	Pre	1.80829e-05	0.00280584
cg09101894	PIK3R1	0.564308	0.449264	1.25607	0.115044	Pre	1.81291e-05	0.00281053
cg07575519	MYO10	0.550271	0.461824	1.19152	0.0884466	Pre	1.82383e-05	0.00281999
cg15775138		0.211894	0.328268	0.645492	-0.116374	Post	1.82107e-05	0.00281999
cg26288370	KIAA1244	0.834342	0.754617	1.10565	0.0797258	Pre	1.82302e-05	0.00281999
cg08362785	MKL1	0.675935	0.721998	0.936201	-0.0460631	Post	1.83303e-05	0.00283172
cg22614400	GIGYF1	0.725436	0.784232	0.925028	-0.0587956	Post	1.83821e-05	0.00283722
cg06263341		0.288656	0.390637	0.738936	-0.101981	Post	1.84044e-05	0.00283727
cg25369757		0.769183	0.669327	1.14919	0.0998559	Pre	1.84147e-05	0.00283727
cg22878622		0.311881	0.464824	0.670966	-0.152943	Post	1.8444e-05	0.00283929
cg00908427		0.833769	0.758479	1.09926	0.0752902	Pre	1.8534e-05	0.00284566
cg04675747	SLC7A5P1	0.617207	0.692295	0.891538	-0.075088	Post	1.85195e-05	0.00284566
cg07633435	GRIA1	0.618488	0.512608	1.20655	0.10588	Pre	1.85069e-05	0.00284566
cg01482645	RIMS2	0.181682	0.288223	0.630353	-0.106541	Post	1.85863e-05	0.00284929
cg22162757	PTPN14	0.413778	0.284254	1.45567	0.129525	Pre	1.859e-05	0.00284929
cg12441694		0.509151	0.397905	1.27958	0.111246	Pre	1.86094e-05	0.00284977
cg06442162	SLC26A7	0.802165	0.699062	1.14749	0.103104	Pre	1.86681e-05	0.00285627
cg18278184	SRGN	0.68605	0.569082	1.20554	0.116967	Pre	1.87061e-05	0.00285959
cg18815647	FAM123A	0.344167	0.454649	0.756995	-0.110482	Post	1.88138e-05	0.00287355
cg05785565	CCK	0.17145	0.234225	0.731989	-0.062775	Post	1.88467e-05	0.00287608
cg17869259		0.687649	0.592137	1.1613	0.095512	Pre	1.88736e-05	0.00287609
cg17927847		0.622629	0.520393	1.19646	0.102236	Pre	1.88795e-05	0.00287609
cg20375342	FAM19A4	0.181132	0.2896	0.625455	-0.108468	Post	1.8922e-05	0.00287757
cg21849393	FLT3	0.12001	0.196184	0.611723	-0.0761736	Post	1.89202e-05	0.00287757
cg15765724	GBX2	0.0794636	0.167048	0.475693	-0.0875846	Post	1.91346e-05	0.00290487
cg24486707		0.84122	0.761216	1.1051	0.0800039	Pre	1.91221e-05	0.00290487
cg06128875		0.466127	0.356562	1.30728	0.109565	Pre	1.9181e-05	0.00290941
cg09232851	UBQLNL	0.809242	0.716218	1.12988	0.0930244	Pre	1.92423e-05	0.00291383
cg16448462		0.514253	0.403361	1.27492	0.110892	Pre	1.92434e-05	0.00291383
cg01020346	C2orf18	0.610196	0.671664	0.908484	-0.0614681	Post	1.93802e-05	0.00292767
cg16903060		0.733144	0.6333	1.15766	0.099844	Pre	1.93681e-05	0.00292767
cg25317233	HMGN1	0.642298	0.753144	0.852823	-0.110846	Post	1.93848e-05	0.00292767
cg03453781		0.719894	0.602374	1.19509	0.11752	Pre	1.94729e-05	0.00293592
cg19091930	LRRC14B	0.617473	0.494152	1.24956	0.123321	Pre	1.94607e-05	0.00293592
cg10604476	ICAM5	0.328831	0.470054	0.699561	-0.141222	Post	1.95118e-05	0.00293927
cg14301191	GTF2H5	0.707782	0.598439	1.18271	0.109343	Pre	1.95311e-05	0.00293965
cg27280205		0.641237	0.544466	1.17773	0.0967703	Pre	1.95533e-05	0.00294048
cg02551980	MCC	0.847643	0.776846	1.09113	0.0707969	Pre	1.96463e-05	0.0029469
cg18172186	TMEM200A	0.839576	0.740051	1.13448	0.0995252	Pre	1.96394e-05	0.0029469
cg24203741		0.249482	0.365631	0.682333	-0.116149	Post	1.96354e-05	0.0029469
cg14043104	KLF12	0.618776	0.507216	1.21994	0.11156	Pre	1.97012e-05	0.0029501
cg27598107		0.714082	0.592277	1.20565	0.121804	Pre	1.96965e-05	0.0029501
cg13223858	TBC1D22A	0.850702	0.894348	0.951199	-0.0436454	Post	1.9738e-05	0.00295056
cg26035201	PSMG3	0.598897	0.737129	0.812473	-0.138231	Post	1.97311e-05	0.00295056
cg01369895		0.773172	0.67365	1.14774	0.0995225	Pre	1.9894e-05	0.00297137
cg11118962		0.395712	0.281971	1.40338	0.113741	Pre	1.99137e-05	0.00297178
cg21907850	SNX25	0.842722	0.785128	1.07336	0.0575942	Pre	1.99565e-05	0.00297563
cg04525892	MSRB3	0.778572	0.68595	1.13503	0.092622	Pre	1.99759e-05	0.002976
cg21293051	STARD9	0.821809	0.741224	1.10872	0.0805849	Pre	2.00111e-05	0.00297873
cg11300147	CD163L1	0.767078	0.678698	1.13022	0.0883797	Pre	2.00686e-05	0.00298475
cg11010178	C6orf174	0.243777	0.366759	0.66468	-0.122982	Post	2.01059e-05	0.00298777
cg20899213	PCOLCE2	0.76288	0.660693	1.15467	0.102186	Pre	2.0215e-05	0.00299891
cg23336996	ANO6	0.51921	0.415241	1.25038	0.103969	Pre	2.02003e-05	0.00299891
cg14630361		0.750811	0.819995	0.915628	-0.0691848	Post	2.02509e-05	0.0030017
cg00220335	CLPTM1L	0.50713	0.601604	0.842963	-0.0944741	Post	2.0294e-05	0.00300271
cg17182817		0.496939	0.369788	1.34385	0.12715	Pre	2.02812e-05	0.00300271
cg24082174	SNORA63;MIR1248;EIF4A2;SNORA81	0.343511	0.435815	0.788204	-0.092304	Post	2.03148e-05	0.00300271
cg27168033	EEF2;SNORD37	0.598942	0.678851	0.882287	-0.0799094	Post	2.03261e-05	0.00300271
cg15837531	STX8	0.704933	0.60545	1.16431	0.0994829	Pre	2.03637e-05	0.00300574
cg02583484	HNRNPA1;HNRPA1L-2	0.221918	0.282261	0.786216	-0.0603428	Post	2.04141e-05	0.00301064
cg11524235	HPCA	0.302439	0.397305	0.761224	-0.0948669	Post	2.04779e-05	0.00301684
cg25116615	ANGPT1	0.78833	0.684379	1.15189	0.103951	Pre	2.04905e-05	0.00301684
cg18553840	RPL3;RNU86	0.448632	0.535769	0.837361	-0.0871371	Post	2.05559e-05	0.00302061
cg21312929	EYA1	0.809482	0.711652	1.13747	0.0978303	Pre	2.05677e-05	0.00302061
cg24310959	LOC388796;SNORA71B	0.403924	0.46829	0.862552	-0.0643655	Post	2.05399e-05	0.00302061
cg26624031	ESPNP	0.103314	0.156017	0.662195	-0.0527035	Post	2.05957e-05	0.00302219
cg04508951		0.449716	0.337606	1.33207	0.11211	Pre	2.06676e-05	0.00302654
cg15852787	FRMD6	0.611493	0.489413	1.24944	0.122081	Pre	2.06444e-05	0.00302654
cg17430636	ESPN	0.107743	0.181227	0.59452	-0.0734839	Post	2.06769e-05	0.00302654
cg03446062		0.676329	0.559167	1.20953	0.117162	Pre	2.07326e-05	0.00303215
cg01657761		0.591661	0.468071	1.26404	0.12359	Pre	2.0883e-05	0.00304431
cg03760919	RUNX1T1	0.554004	0.440848	1.25668	0.113156	Pre	2.09553e-05	0.00304431
cg06670550	DDX42	0.602716	0.708931	0.850176	-0.106215	Post	2.09993e-05	0.00304431
cg08491437	FUBP1	0.540544	0.657917	0.821599	-0.117373	Post	2.08595e-05	0.00304431
cg14292823	EEF1D;TIGD5	0.405223	0.484752	0.835939	-0.079529	Post	2.09947e-05	0.00304431
cg15202104	PPBPL1	0.707481	0.604564	1.17023	0.102917	Pre	2.09952e-05	0.00304431
cg19335617	C7orf58	0.85327	0.770937	1.1068	0.0823329	Pre	2.09669e-05	0.00304431
cg20691502		0.647561	0.530366	1.22097	0.117195	Pre	2.09651e-05	0.00304431
cg22319311	TSPYL5	0.206232	0.329859	0.625212	-0.123627	Post	2.10064e-05	0.00304431
cg24886076		0.882274	0.815936	1.0813	0.0663378	Pre	2.09893e-05	0.00304431
cg26149244		0.243445	0.374426	0.650181	-0.130982	Post	2.09449e-05	0.00304431
cg04773745		0.131632	0.215071	0.612039	-0.0834392	Post	2.1092e-05	0.00304939
cg13467672		0.246289	0.336306	0.732337	-0.0900168	Post	2.10606e-05	0.00304939
cg22299097	MINA	0.28313	0.192286	1.47244	0.0908439	Pre	2.11108e-05	0.00304939
cg26987613	VPS52	0.499128	0.578847	0.862279	-0.0797194	Post	2.10966e-05	0.00304939
cg02312175	OCA2	0.101942	0.17581	0.57984	-0.0738683	Post	2.11982e-05	0.00305949
cg10659680		0.811872	0.735901	1.10323	0.0759707	Pre	2.12682e-05	0.00306707
cg03757145	CDKL2	0.212282	0.336042	0.631713	-0.12376	Post	2.133e-05	0.00307094
cg12611423	FOXF2	0.0660039	0.14438	0.457153	-0.0783764	Post	2.13225e-05	0.00307094
cg09162537	AP2A2	0.516318	0.615397	0.839	-0.0990791	Post	2.13508e-05	0.00307142
cg22109530	RASAL2	0.433529	0.280687	1.54453	0.152842	Pre	2.13898e-05	0.00307451
cg10791580	LOC285733	0.788621	0.719279	1.0964	0.0693417	Pre	2.14438e-05	0.00307976
cg02280348		0.874196	0.810989	1.07794	0.0632069	Pre	2.14817e-05	0.00308212
cg20129213	RIMS2	0.224284	0.377753	0.593731	-0.15347	Post	2.14954e-05	0.00308212
cg00605777	SEMA4C	0.328043	0.430432	0.762127	-0.102388	Post	2.16171e-05	0.00309704
cg07280482	STAC2	0.105842	0.208467	0.507715	-0.102625	Post	2.18024e-05	0.00312105
cg18417373	TNXB	0.106991	0.17789	0.601445	-0.070899	Post	2.19836e-05	0.00314442
cg00153395	JAK1	0.643592	0.715649	0.899312	-0.0720571	Post	2.20442e-05	0.00315052
cg00178850	EDARADD	0.344698	0.238143	1.44744	0.106555	Pre	2.21225e-05	0.00315451
cg02105856	PIGR	0.523094	0.419419	1.24719	0.103676	Pre	2.21718e-05	0.00315451
cg07785447	GSC	0.245413	0.372682	0.658504	-0.127269	Post	2.2109e-05	0.00315451
cg09917123	NIF3L1	0.150114	0.247036	0.607662	-0.0969215	Post	2.21847e-05	0.00315451
cg17779289	TAPBP	0.69604	0.766876	0.90763	-0.070836	Post	2.21928e-05	0.00315451
cg20680265	AUTS2	0.498804	0.388785	1.28298	0.110019	Pre	2.21978e-05	0.00315451
cg26946288	PLSCR3	0.704543	0.771044	0.913751	-0.0665014	Post	2.21751e-05	0.00315451
cg20929551	C15orf33	0.780503	0.706627	1.10455	0.0738762	Pre	2.23007e-05	0.00316581
cg23793965	NECAB1	0.526109	0.381098	1.38051	0.145012	Pre	2.23134e-05	0.00316581
cg04364695	ZMAT4	0.479352	0.365332	1.3121	0.11402	Pre	2.24905e-05	0.00318837
cg26073844	GSDMC	0.597266	0.46896	1.2736	0.128306	Pre	2.25309e-05	0.00319152
cg08251704	DGKD	0.581967	0.477939	1.21766	0.104028	Pre	2.26288e-05	0.0032028
cg15400532	HIST1H2AG;HIST1H2BJ	0.0865449	0.177248	0.488271	-0.0907026	Post	2.26621e-05	0.00320494
cg00297993	C15orf41	0.786484	0.707808	1.11115	0.0786761	Pre	2.27214e-05	0.00320557
cg01029637		0.722929	0.608619	1.18782	0.11431	Pre	2.27196e-05	0.00320557
cg04134818	FLJ41603	0.152407	0.208436	0.731195	-0.0560286	Post	2.2718e-05	0.00320557
cg11295935	VGLL3	0.879828	0.803354	1.09519	0.0764739	Pre	2.2765e-05	0.00320916
cg15595627	ANGPT1	0.841507	0.760627	1.10633	0.0808803	Pre	2.29195e-05	0.00322834
cg26003056	GPR98	0.795704	0.702258	1.13306	0.0934458	Pre	2.29892e-05	0.00323556
cg11139102	TSC22D4	0.325211	0.409741	0.793699	-0.0845297	Post	2.30664e-05	0.00323788
cg13379236	EGF	0.677295	0.573516	1.18095	0.103779	Pre	2.30491e-05	0.00323788
cg14512203	CPSF3L	0.673347	0.791279	0.850961	-0.117932	Post	2.30668e-05	0.00323788
cg16744710	IL17REL	0.695163	0.595473	1.16741	0.0996907	Pre	2.30794e-05	0.00323788
cg02248486	HOXA5	0.391424	0.515557	0.759226	-0.124133	Post	2.32102e-05	0.00324587
cg11721803	COL2A1	0.0950607	0.183908	0.516894	-0.088847	Post	2.31667e-05	0.00324587
cg17297354	MTR	0.7236	0.627397	1.15334	0.0962031	Pre	2.32068e-05	0.00324587
cg26511075	RANBP3L	0.474709	0.365175	1.29995	0.109534	Pre	2.32091e-05	0.00324587
cg07823562	CYTH1	0.692491	0.585998	1.18173	0.106493	Pre	2.32324e-05	0.00324639
cg08799655	SCUBE3	0.856828	0.801532	1.06899	0.0552957	Pre	2.32513e-05	0.00324645
cg10253929	LTBP4	0.0662244	0.142699	0.464084	-0.0764748	Post	2.32901e-05	0.00324928
cg04963177	PDZRN4	0.867049	0.797897	1.08667	0.0691518	Pre	2.33209e-05	0.00325099
cg05922429	PHB2;SCARNA12	0.604974	0.702656	0.860982	-0.0976816	Post	2.33773e-05	0.00325368
cg12436738	AGAP1	0.200355	0.309865	0.646588	-0.10951	Post	2.33689e-05	0.00325368
cg12153480	EIF4A2	0.357363	0.460978	0.775228	-0.103615	Post	2.34463e-05	0.00326071
cg22547480	TMIGD1	0.855279	0.780263	1.09614	0.075016	Pre	2.36162e-05	0.00328174
cg02013841		0.567171	0.442535	1.28164	0.124636	Pre	2.36419e-05	0.00328271
cg00790071		0.681765	0.601743	1.13298	0.0800225	Pre	2.37251e-05	0.00328403
cg01627475		0.622553	0.510328	1.21991	0.112226	Pre	2.37275e-05	0.00328403
cg08327106	RALYL	0.163499	0.248843	0.657036	-0.0853441	Post	2.37539e-05	0.00328403
cg11672054	HIST3H2BB;HIST3H2A	0.0914813	0.190218	0.480928	-0.0987369	Post	2.36794e-05	0.00328403
cg24263998		0.858122	0.773616	1.10924	0.0845066	Pre	2.37138e-05	0.00328403
cg27150417	SNX21	0.470978	0.343088	1.37276	0.12789	Pre	2.37636e-05	0.00328403
cg23575732	HSD17B12	0.747042	0.664799	1.12371	0.0822422	Pre	2.37906e-05	0.00328518
cg09257488		0.0926373	0.190846	0.485404	-0.0982084	Post	2.39993e-05	0.0033114
cg10519437	CFL2	0.698587	0.612732	1.14012	0.0858545	Pre	2.40446e-05	0.00331504
cg06119923	TIAM2	0.640793	0.501017	1.27899	0.139776	Pre	2.40924e-05	0.00331903
cg16026103	MYBPC1	0.626182	0.518028	1.20878	0.108155	Pre	2.41155e-05	0.0033196
cg18315963	PCDH7	0.224585	0.329988	0.680585	-0.105403	Post	2.41361e-05	0.00331984
cg05923519	LRCH1	0.603729	0.509033	1.18603	0.0946965	Pre	2.41991e-05	0.0033259
cg10687420	C7orf58	0.859427	0.792606	1.08431	0.0668217	Pre	2.42198e-05	0.00332614
cg10619644	AUTS2	0.873253	0.799449	1.09232	0.073804	Pre	2.42413e-05	0.0033265
cg10323433	HTR2A	0.676158	0.56565	1.19536	0.110508	Pre	2.43615e-05	0.00333711
cg13803976	CD8A	0.363722	0.479674	0.758271	-0.115951	Post	2.43431e-05	0.00333711
cg16564824	SNAP25	0.130138	0.220888	0.589157	-0.0907503	Post	2.43757e-05	0.00333711
cg07627639	LPCAT2	0.422474	0.320949	1.31633	0.101525	Pre	2.44125e-05	0.00333955
cg10959048	PROS1	0.798985	0.723766	1.10393	0.0752192	Pre	2.4613e-05	0.00336392
cg19087028	C3orf50	0.738498	0.645836	1.14348	0.0926622	Pre	2.46673e-05	0.00336392
cg20600850	CHD4	0.204516	0.270602	0.75578	-0.0660865	Post	2.46435e-05	0.00336392
cg26177760	BAT1	0.351352	0.429315	0.818401	-0.0779632	Post	2.46544e-05	0.00336392
cg08954417	SNTG1	0.158987	0.255763	0.621619	-0.0967759	Post	2.47426e-05	0.00337158
cg02335533	PTHLH	0.708063	0.597784	1.18448	0.110279	Pre	2.47914e-05	0.00337561
cg16652063	SLC13A5	0.325046	0.439077	0.740293	-0.114032	Post	2.48949e-05	0.00338708
cg10585379	ZBTB22;DAXX	0.686427	0.754445	0.909843	-0.0680187	Post	2.49482e-05	0.00339169
cg00936699	TRMT2A	0.767462	0.823482	0.931972	-0.0560201	Post	2.50155e-05	0.00339575
cg10418357	BCL2L2	0.520194	0.591577	0.879333	-0.0713837	Post	2.50295e-05	0.00339575
cg10514793	LRDD	0.637982	0.717922	0.888651	-0.0799402	Post	2.50553e-05	0.00339575
cg25611570	CCDC102B	0.769991	0.68616	1.12217	0.0838313	Pre	2.50475e-05	0.00339575
cg06864853	AKR1B1	0.179015	0.292185	0.612677	-0.11317	Post	2.51663e-05	0.00340553
cg25500196		0.445211	0.535295	0.831712	-0.0900835	Post	2.51653e-05	0.00340553
cg18435674	KRT222	0.450068	0.327325	1.37499	0.122743	Pre	2.52309e-05	0.00340903
cg23260111	ANUBL1	0.71693	0.626226	1.14484	0.0907044	Pre	2.52129e-05	0.00340903
cg04107251		0.787619	0.697203	1.12968	0.0904162	Pre	2.53362e-05	0.00341402
cg07465344	PFN1	0.490637	0.578049	0.84878	-0.0874124	Post	2.52961e-05	0.00341402
cg14041338	ENOX1	0.584544	0.512727	1.14007	0.0718172	Pre	2.53456e-05	0.00341402
cg27304415		0.697169	0.600228	1.16151	0.0969409	Pre	2.53225e-05	0.00341402
cg20541456	CYFIP2	0.439347	0.329387	1.33383	0.10996	Pre	2.54498e-05	0.00342543
cg08475096	GRIA2	0.158181	0.249044	0.635154	-0.0908626	Post	2.55008e-05	0.00342966
cg19746343	TOMM20	0.465592	0.57574	0.808685	-0.110148	Post	2.55397e-05	0.00343227
cg18825221	RAD51L1	0.509753	0.408917	1.2466	0.100837	Pre	2.55788e-05	0.0034349
cg02005600	HOXA5	0.549199	0.649094	0.846101	-0.0998951	Post	2.56923e-05	0.00344206
cg04565740		0.555302	0.464954	1.19431	0.0903475	Pre	2.57375e-05	0.00344206
cg06034933	HIST3H2A;HIST3H2BB	0.189994	0.29854	0.636409	-0.108547	Post	2.57203e-05	0.00344206
cg14561282	ADAM29	0.83577	0.777252	1.07529	0.0585173	Pre	2.57498e-05	0.00344206
cg16425161		0.502217	0.378449	1.32704	0.123768	Pre	2.57046e-05	0.00344206
cg23048915		0.732875	0.640827	1.14364	0.0920483	Pre	2.57401e-05	0.00344206
cg07681799	CDH17	0.715109	0.620562	1.15236	0.0945474	Pre	2.58385e-05	0.0034513
cg19561076		0.523849	0.434376	1.20598	0.0894721	Pre	2.59316e-05	0.00345921
cg23471798		0.646606	0.515277	1.25487	0.131329	Pre	2.59371e-05	0.00345921
cg14557554	SNORD36C;SNORD36A;RPL7A	0.584238	0.673221	0.867825	-0.0889827	Post	2.59916e-05	0.00346384
cg09696465	SLC39A11	0.638713	0.540483	1.18174	0.0982293	Pre	2.60626e-05	0.00347068
cg01409995	SOX2OT;SOX2	0.316473	0.372454	0.849697	-0.055981	Post	2.62941e-05	0.0034962
cg26353598		0.483613	0.393304	1.22962	0.0903094	Pre	2.62937e-05	0.0034962
cg16929850		0.39387	0.301337	1.30707	0.0925327	Pre	2.63418e-05	0.00349989
cg02481498		0.542272	0.444274	1.22058	0.0979988	Pre	2.65022e-05	0.00350793
cg06536868	UCN	0.552827	0.684252	0.80793	-0.131425	Post	2.64849e-05	0.00350793
cg13272108	NOP56;SNORD110;SNORA51	0.16663	0.225495	0.738951	-0.0588651	Post	2.64531e-05	0.00350793
cg15055553	FBXL14	0.761714	0.679531	1.12094	0.0821824	Pre	2.64909e-05	0.00350793
cg17387577	NCOR2	0.545203	0.650531	0.838089	-0.105328	Post	2.64338e-05	0.00350793
cg22197708	MS4A2	0.735145	0.615007	1.19534	0.120138	Pre	2.67141e-05	0.00353333
cg20502977	COL6A3	0.7776	0.683285	1.13803	0.0943153	Pre	2.67499e-05	0.0035354
cg03309253	LTBP4	0.163295	0.281401	0.580294	-0.118106	Post	2.67959e-05	0.00353835
cg09730719	B3GALT4	0.421131	0.483365	0.871248	-0.062234	Post	2.68126e-05	0.00353835
cg00768195	DHRS9	0.58517	0.467163	1.2526	0.118007	Pre	2.6895e-05	0.00354657
cg07185664	INPP5K	0.428366	0.518435	0.826267	-0.0900692	Post	2.6919e-05	0.00354707
cg05444083	JMJD8	0.663781	0.747998	0.88741	-0.0842168	Post	2.71961e-05	0.00357794
cg09989037	ST3GAL3	0.347452	0.45841	0.757949	-0.110959	Post	2.72144e-05	0.00357794
cg11964006	PRKG1	0.663235	0.536146	1.23704	0.127089	Pre	2.71866e-05	0.00357794
cg01923337	AMDHD2	0.420393	0.495896	0.847744	-0.0755032	Post	2.7267e-05	0.00358218
cg21870145	RANBP3L	0.403774	0.298138	1.35432	0.105637	Pre	2.74015e-05	0.00359715
cg16938369	SMPD4;FAM128B	0.13889	0.183369	0.757436	-0.0444787	Post	2.75677e-05	0.00361627
cg24340655		0.776904	0.6777	1.14638	0.0992036	Pre	2.76511e-05	0.00362358
cg26378179		0.580899	0.42541	1.3655	0.155489	Pre	2.76647e-05	0.00362358
cg01908462		0.297114	0.43242	0.687095	-0.135306	Post	2.77248e-05	0.00362874
cg20802333	C1orf100	0.856322	0.801107	1.06892	0.0552156	Pre	2.78073e-05	0.00363684
cg17170839	GPM6A	0.534208	0.412819	1.29405	0.121389	Pre	2.78428e-05	0.00363877
cg20384732	TNK2	0.839314	0.90035	0.932208	-0.0610362	Post	2.78681e-05	0.00363936
cg19999567	C1orf159	0.668252	0.753372	0.887015	-0.0851197	Post	2.80006e-05	0.00365124
cg27321309		0.897032	0.828153	1.08317	0.0688787	Pre	2.79828e-05	0.00365124
cg01242977	C5orf13	0.678333	0.581999	1.16552	0.0963336	Pre	2.80945e-05	0.00365805
cg07945323	KRTAP6-2;KRTAP22-1	0.715953	0.595193	1.20289	0.12076	Pre	2.80803e-05	0.00365805
cg09245872	INO80E;DOC2A	0.506431	0.611483	0.828201	-0.105052	Post	2.8279e-05	0.00367306
cg11667451	TOX2	0.181714	0.303773	0.598191	-0.122058	Post	2.82934e-05	0.00367306
cg12334793		0.0555538	0.125219	0.443655	-0.0696648	Post	2.82658e-05	0.00367306
cg22166446	LOC642587	0.691289	0.576532	1.19905	0.114757	Pre	2.82848e-05	0.00367306
cg20299690	ZNF521	0.854766	0.790829	1.08085	0.0639373	Pre	2.833e-05	0.0036751
cg04786857	SPDYA	0.149294	0.257707	0.579318	-0.108413	Post	2.83848e-05	0.00367949
cg10191581	KRTAP11-1	0.748924	0.629543	1.18963	0.119382	Pre	2.85029e-05	0.0036891
cg13544946	TLN1	0.541323	0.690377	0.784098	-0.149054	Post	2.85355e-05	0.0036891
cg22775000	TMEFF1	0.2743	0.40373	0.679415	-0.12943	Post	2.8543e-05	0.0036891
cg23558626		0.786779	0.691358	1.13802	0.0954211	Pre	2.85247e-05	0.0036891
cg07813495	ZC3H12A	0.494807	0.580938	0.851738	-0.0861311	Post	2.86109e-05	0.00369516
cg18937934	FRY	0.562413	0.460201	1.2221	0.102212	Pre	2.86591e-05	0.00369866
cg04778271	CDK5R2	0.0969178	0.173668	0.558064	-0.0767502	Post	2.87576e-05	0.00370866
cg01644741	MIR1259;SNORD12B;C20orf199;SNORD12	0.291968	0.375203	0.77816	-0.083235	Post	2.88527e-05	0.00371152
cg04911139	KSR1	0.531241	0.635975	0.835318	-0.104734	Post	2.88643e-05	0.00371152
cg07589899		0.38193	0.485897	0.786031	-0.103967	Post	2.88209e-05	0.00371152
cg22537474	SNAP25	0.202849	0.31031	0.653696	-0.107462	Post	2.88441e-05	0.00371152
cg03561338		0.510665	0.417817	1.22222	0.0928486	Pre	2.89859e-05	0.00372171
cg25771897	KCNJ10	0.151157	0.214161	0.70581	-0.0630041	Post	2.89695e-05	0.00372171
cg13805793		0.737187	0.624033	1.18133	0.113154	Pre	2.9026e-05	0.00372413
cg00891611		0.683385	0.596435	1.14578	0.0869501	Pre	2.90709e-05	0.00372444
cg01641792	PDE4A	0.144372	0.282663	0.510758	-0.13829	Post	2.9056e-05	0.00372444
cg17126250	PRKAR2B	0.533376	0.452496	1.17874	0.0808791	Pre	2.91348e-05	0.00372991
cg07764916		0.545437	0.599748	0.909443	-0.0543114	Post	2.92317e-05	0.00373959
cg08389577	TUBB2B	0.0714175	0.149221	0.478602	-0.0778036	Post	2.92729e-05	0.00374214
cg02286270	ATP8A2	0.763983	0.680302	1.12301	0.0836807	Pre	2.96269e-05	0.00378464
cg03053290	RWDD3	0.755827	0.674386	1.12076	0.0814412	Pre	2.97479e-05	0.00379556
cg20151476	PSMG3	0.615188	0.794307	0.774497	-0.179119	Post	2.97557e-05	0.00379556
cg14827924		0.345581	0.244269	1.41475	0.101312	Pre	2.98215e-05	0.00380121
cg03796381		0.459201	0.372827	1.23167	0.0863736	Pre	2.98536e-05	0.00380133
cg18498156	CAV1	0.779394	0.685959	1.13621	0.0934355	Pre	2.98672e-05	0.00380133
cg18729787	B3GALT4	0.666835	0.748812	0.890524	-0.081977	Post	2.98874e-05	0.00380133
cg02097014	CHI3L1	0.341593	0.256724	1.33058	0.0848688	Pre	2.99802e-05	0.00380487
cg06870266		0.727155	0.637598	1.14046	0.0895579	Pre	2.99427e-05	0.00380487
cg23720395		0.592281	0.463908	1.27672	0.128373	Pre	2.99687e-05	0.00380487
cg02896515	TSPAN1	0.540754	0.640714	0.843986	-0.0999604	Post	3.00822e-05	0.00381112
cg07535316	CACNA2D1	0.445522	0.366544	1.21547	0.0789781	Pre	3.00945e-05	0.00381112
cg18533282	SPATA18	0.149556	0.266065	0.562105	-0.116508	Post	3.00651e-05	0.00381112
cg14874742		0.480868	0.378303	1.27112	0.102565	Pre	3.01677e-05	0.0038132
cg19993219		0.709283	0.608862	1.16493	0.100421	Pre	3.01762e-05	0.0038132
cg20352351	NCOR2	0.640323	0.733206	0.87332	-0.0928826	Post	3.01416e-05	0.0038132
cg13415390	NOTCH1	0.690809	0.761116	0.907626	-0.0703075	Post	3.02367e-05	0.0038181
cg25503540	FASN	0.719904	0.818452	0.879592	-0.0985478	Post	3.04858e-05	0.00384679
cg10296205	SYTL3	0.54482	0.403661	1.3497	0.141159	Pre	3.05162e-05	0.00384786
cg09552548		0.460347	0.59944	0.767961	-0.139093	Post	3.05877e-05	0.00385135
cg24149455	GPC6	0.828337	0.778735	1.0637	0.0496024	Pre	3.05832e-05	0.00385135
cg07665387	PCDH10	0.36882	0.484603	0.761076	-0.115784	Post	3.06386e-05	0.00385224
cg17315703	C8orf75	0.662648	0.54871	1.20765	0.113938	Pre	3.0637e-05	0.00385224
cg16791134	TIMP4;SYN2	0.731062	0.651981	1.12129	0.079081	Pre	3.06679e-05	0.00385316
cg01838916	NBPF22P	0.831814	0.76652	1.08518	0.0652939	Pre	3.08775e-05	0.00387672
cg05722035	ARHGEF3	0.723205	0.627265	1.15295	0.0959402	Pre	3.11409e-05	0.003907
cg02502307	NKD2	0.218556	0.310372	0.704174	-0.0918162	Post	3.13695e-05	0.00392727
cg10229453		0.823935	0.738681	1.11541	0.085254	Pre	3.13435e-05	0.00392727
cg11751645	LRRC55	0.168555	0.282889	0.595834	-0.114334	Post	3.1366e-05	0.00392727
cg08017323	TSPAN9	0.551288	0.454893	1.21191	0.0963948	Pre	3.14e-05	0.00392829
cg12030639		0.699729	0.590353	1.18527	0.109376	Pre	3.14535e-05	0.00392939
cg20582941	ARPP-21	0.622331	0.502225	1.23915	0.120106	Pre	3.14435e-05	0.00392939
cg04497512	CLIC6	0.199636	0.315302	0.633158	-0.115666	Post	3.16435e-05	0.00394512
cg07425204	PRKAR1A	0.344419	0.45547	0.756185	-0.11105	Post	3.16374e-05	0.00394512
cg08625568		0.467337	0.357414	1.30755	0.109923	Pre	3.16469e-05	0.00394512
cg14515791	RASAL2	0.557919	0.410343	1.35964	0.147576	Pre	3.17778e-05	0.00395863
cg04641165	MYLIP	0.793074	0.696099	1.13931	0.0969753	Pre	3.18877e-05	0.00396389
cg21977522		0.345161	0.266323	1.29602	0.078838	Pre	3.18683e-05	0.00396389
cg22771904	SMOC2	0.674289	0.576199	1.17024	0.0980895	Pre	3.18648e-05	0.00396389
cg05384347	FASN	0.725891	0.790178	0.918643	-0.0642862	Post	3.19564e-05	0.00396566
cg17894779	FHIT	0.761786	0.665115	1.14534	0.096671	Pre	3.19772e-05	0.00396566
cg24052475	GJC2	0.461752	0.558489	0.826788	-0.0967367	Post	3.19922e-05	0.00396566
cg27216807		0.676866	0.562015	1.20436	0.114851	Pre	3.19413e-05	0.00396566
cg17327217	SELI	0.867172	0.792733	1.0939	0.0744385	Pre	3.20223e-05	0.00396659
cg05226518	CNIH	0.81657	0.754838	1.08178	0.0617311	Pre	3.21899e-05	0.00398448
cg20539752	HOXD8	0.161353	0.26121	0.617715	-0.0998565	Post	3.22121e-05	0.00398448
cg25350827	UTS2D	0.696386	0.585016	1.19037	0.11137	Pre	3.23228e-05	0.00399535
cg00377865		0.781918	0.71168	1.09869	0.0702374	Pre	3.23685e-05	0.00399737
cg05448271		0.612921	0.504898	1.21395	0.108023	Pre	3.24073e-05	0.00399737
cg23224142		0.700835	0.625211	1.12096	0.0756243	Pre	3.23943e-05	0.00399737
cg20760920		0.720246	0.650478	1.10726	0.0697681	Pre	3.24588e-05	0.00400091
cg01557549		0.496299	0.405536	1.22381	0.0907623	Pre	3.25059e-05	0.0040039
cg12361772	STX8	0.475857	0.391528	1.21539	0.0843295	Pre	3.26356e-05	0.00401425
cg22284422	LOC284276	0.567508	0.438559	1.29403	0.128949	Pre	3.26239e-05	0.00401425
cg10684547		0.0672939	0.149029	0.451549	-0.0817351	Post	3.26652e-05	0.00401508
cg24229750	UBQLN3	0.663588	0.567429	1.16947	0.0961594	Pre	3.27109e-05	0.00401788
cg26804315	ALG14	0.739854	0.664484	1.11343	0.0753702	Pre	3.27584e-05	0.00402091
cg20472643	SYT10	0.144574	0.22091	0.654447	-0.0763359	Post	3.28269e-05	0.0040265
cg23448390	NPSR1	0.52358	0.435974	1.20094	0.0876063	Pre	3.2852e-05	0.00402676
cg13861413	TRHDE	0.779615	0.687119	1.13461	0.0924955	Pre	3.29852e-05	0.00403746
cg23969274	FAM26D;BET3L	0.617401	0.508492	1.21418	0.108909	Pre	3.29785e-05	0.00403746
cg00929798	CALY	0.15972	0.257839	0.619455	-0.0981195	Post	3.30385e-05	0.00404117
cg23331220	MAT2B	0.259706	0.141145	1.83999	0.118561	Pre	3.30675e-05	0.0040419
cg10240356		0.64356	0.516736	1.24543	0.126824	Pre	3.30987e-05	0.0040429
cg18705808	TMEM184A	0.635476	0.680924	0.933255	-0.0454481	Post	3.32912e-05	0.00406359
cg27222785		0.496515	0.591201	0.839842	-0.0946858	Post	3.33357e-05	0.0040662
cg11440344		0.687607	0.597869	1.1501	0.0897387	Pre	3.34484e-05	0.0040771
cg06856891	CXCL3	0.578504	0.464982	1.24414	0.113521	Pre	3.35901e-05	0.00409154
cg17085688	GNGT1	0.40085	0.28561	1.40349	0.11524	Pre	3.3675e-05	0.00409903
cg00226580		0.786818	0.692883	1.13557	0.093935	Pre	3.37818e-05	0.00410657
cg13713148	EGR3	0.831316	0.758872	1.09546	0.0724445	Pre	3.38772e-05	0.00410657
cg17408972	RAI14	0.787266	0.700787	1.1234	0.0864794	Pre	3.38624e-05	0.00410657
cg19220719		0.539541	0.367662	1.46749	0.171879	Pre	3.38407e-05	0.00410657
cg20049415	NKX2-4	0.399573	0.521909	0.765599	-0.122336	Post	3.3866e-05	0.00410657
cg25758828	PAX8;LOC440839	0.718712	0.611018	1.17625	0.107694	Pre	3.38216e-05	0.00410657
cg17726692	LOC284276	0.497968	0.370799	1.34296	0.12717	Pre	3.39159e-05	0.00410844
cg13578194	LIMCH1	0.458651	0.369844	1.24012	0.088807	Pre	3.39897e-05	0.00411453
cg15162330	LIMCH1	0.323012	0.193178	1.67209	0.129834	Pre	3.40414e-05	0.00411795
cg03282991	C6orf10	0.840893	0.745891	1.12737	0.0950018	Pre	3.42139e-05	0.00413597
cg20554761	AMPH	0.634997	0.531438	1.19487	0.103559	Pre	3.43354e-05	0.0041478
cg16216407	SOD3	0.630627	0.540948	1.16578	0.0896785	Pre	3.44021e-05	0.00415301
cg16187635		0.544883	0.434623	1.25369	0.11026	Pre	3.46491e-05	0.00417422
cg21150026		0.753092	0.678129	1.11054	0.0749626	Pre	3.46412e-05	0.00417422
cg25252197	RBM20	0.568373	0.450737	1.26099	0.117636	Pre	3.46053e-05	0.00417422
cg20062650	LOC387763	0.0763558	0.169674	0.450015	-0.093318	Post	3.47396e-05	0.00418225
cg26960833	ACIN1	0.550912	0.670686	0.821415	-0.119775	Post	3.48073e-05	0.00418753
cg14717170	SLITRK3	0.202939	0.315079	0.644088	-0.112141	Post	3.48845e-05	0.00419108
cg23090824	PDE7B	0.379774	0.259267	1.4648	0.120507	Pre	3.48768e-05	0.00419108
cg26164897	SLIT2	0.788873	0.679163	1.16154	0.10971	Pre	3.50136e-05	0.00420371
cg13355047	FSD1	0.128383	0.253031	0.507381	-0.124648	Post	3.51041e-05	0.0042117
cg00945238	PCDH10	0.192895	0.283021	0.68156	-0.0901251	Post	3.51528e-05	0.00421467
cg02243630	KIAA0922	0.720342	0.618289	1.16506	0.102053	Pre	3.52961e-05	0.00422433
cg07379832	VTRNA1-3	0.189412	0.275316	0.68798	-0.0859042	Post	3.53056e-05	0.00422433
cg15747390	CARS2	0.341513	0.424283	0.804918	-0.0827699	Post	3.53019e-05	0.00422433
cg25291404	BCL2L1	0.499192	0.406653	1.22756	0.0925387	Pre	3.55178e-05	0.00424683
cg25970454		0.781147	0.680758	1.14747	0.100389	Pre	3.55466e-05	0.00424738
cg19621427		0.829377	0.747782	1.10912	0.0815951	Pre	3.56654e-05	0.00425868
cg15011409	ICAM5	0.343394	0.434421	0.790462	-0.0910275	Post	3.57772e-05	0.00426913
cg10024484	RALGAPA2	0.704647	0.583261	1.20812	0.121387	Pre	3.58371e-05	0.00427316
cg26883161	RGL1	0.41937	0.315229	1.33037	0.104142	Pre	3.58597e-05	0.00427316
cg20063640	NOP56;SNORA51	0.615845	0.704628	0.874	-0.0887835	Post	3.59264e-05	0.00427821
cg00170003	NR2E1	0.227592	0.33492	0.679542	-0.107328	Post	3.5996e-05	0.0042836
cg07480640	PRICKLE2	0.4946	0.365023	1.35498	0.129577	Pre	3.6057e-05	0.00428795
cg26411441	HSPA12B	0.373845	0.476613	0.784379	-0.102768	Post	3.61057e-05	0.00429084
cg12030677		0.74679	0.650195	1.14856	0.0965947	Pre	3.62722e-05	0.00430131
cg12103152	HTR1B	0.26072	0.362365	0.719496	-0.101645	Post	3.62776e-05	0.00430131
cg18586277	F2RL1	0.480167	0.381714	1.25793	0.0984536	Pre	3.62752e-05	0.00430131
cg22517527	PRMT2	0.694798	0.775234	0.896243	-0.080436	Post	3.62918e-05	0.00430131
cg00865390		0.863011	0.772374	1.11735	0.0906373	Pre	3.63451e-05	0.00430183
cg03226872	BLCAP	0.733915	0.781225	0.939441	-0.04731	Post	3.6337e-05	0.00430183
cg12151656	TTLL3	0.350361	0.429606	0.81554	-0.0792451	Post	3.6594e-05	0.00432255
cg14528318	RASGRP2	0.105107	0.194493	0.540415	-0.089386	Post	3.65813e-05	0.00432255
cg17980508	IFI44L	0.415773	0.289276	1.43729	0.126497	Pre	3.65781e-05	0.00432255
cg07546334		0.470854	0.363622	1.2949	0.107232	Pre	3.66513e-05	0.00432641
cg15423092	RALA	0.79973	0.706697	1.13165	0.0930335	Pre	3.67454e-05	0.00433459
cg06291867	HTR7	0.344702	0.441304	0.781098	-0.0966024	Post	3.68451e-05	0.00434345
cg00774458	TUBB	0.683254	0.738744	0.924887	-0.0554891	Post	3.70058e-05	0.00435066
cg01477971	TMEM182	0.611076	0.510403	1.19724	0.100674	Pre	3.69472e-05	0.00435066
cg03283486	SMAD9	0.56088	0.457518	1.22592	0.103361	Pre	3.70302e-05	0.00435066
cg13711538		0.64349	0.534499	1.20391	0.108992	Pre	3.70004e-05	0.00435066
cg18314424		0.0917565	0.181752	0.504845	-0.0899952	Post	3.70256e-05	0.00435066
cg08371050		0.763228	0.677848	1.12596	0.0853796	Pre	3.71674e-05	0.00436073
cg13168042	SGCG	0.680569	0.547764	1.24245	0.132805	Pre	3.71904e-05	0.00436073
cg22385764	ASB8	0.188101	0.282607	0.665592	-0.0945062	Post	3.71422e-05	0.00436073
cg22998749	GPC6	0.859638	0.789783	1.08845	0.0698551	Pre	3.73104e-05	0.00437189
cg01045835	HAPLN1	0.76647	0.670111	1.1438	0.0963596	Pre	3.75438e-05	0.00438654
cg01446971	ANGPT1	0.849115	0.770403	1.10217	0.0787115	Pre	3.74818e-05	0.00438654
cg05666820	FZD9	0.712456	0.774384	0.920029	-0.0619279	Post	3.75979e-05	0.00438654
cg07928502	MBOAT7	0.584003	0.675079	0.865089	-0.0910756	Post	3.7618e-05	0.00438654
cg08374798	COL9A3	0.622353	0.720923	0.863272	-0.0985704	Post	3.75867e-05	0.00438654
cg10351740	AMPH	0.714173	0.599134	1.19201	0.115039	Pre	3.7665e-05	0.00438654
cg13496793	ZBTB34	0.872103	0.806851	1.08087	0.0652524	Pre	3.75543e-05	0.00438654
cg18693412	TOX2	0.232733	0.319419	0.728612	-0.0866866	Post	3.76852e-05	0.00438654
cg23902550	EEF1D;TIGD5	0.446532	0.511544	0.87291	-0.0650123	Post	3.76771e-05	0.00438654
cg26913669	COL11A1	0.81364	0.741794	1.09685	0.0718457	Pre	3.76613e-05	0.00438654
cg12354192	TNIK	0.754282	0.678658	1.11143	0.0756238	Pre	3.78139e-05	0.00439569
cg14771889		0.787788	0.702538	1.12134	0.0852495	Pre	3.77947e-05	0.00439569
cg21252175	ZNF609	0.503678	0.593192	0.849098	-0.0895138	Post	3.79494e-05	0.00440853
cg03270395	TRAF3IP2	0.448756	0.554957	0.808633	-0.1062	Post	3.80076e-05	0.00441237
cg02829696		0.759537	0.653245	1.16271	0.106291	Pre	3.81269e-05	0.00442206
cg22046408	LTBP4	0.186413	0.306577	0.608045	-0.120164	Post	3.81666e-05	0.00442206
cg24635971		0.498021	0.619539	0.803856	-0.121519	Post	3.81496e-05	0.00442206
cg03347944		0.0843712	0.155828	0.541439	-0.0714566	Post	3.831e-05	0.00443575
cg16752592	HSF1	0.56502	0.686855	0.822619	-0.121835	Post	3.83556e-05	0.00443811
cg02717339	ANKRD39	0.42935	0.526433	0.815583	-0.0970829	Post	3.84475e-05	0.00444581
cg00381745	ZNF394	0.429891	0.543866	0.790435	-0.113975	Post	3.8503e-05	0.00444931
cg02139871		0.285026	0.427447	0.666811	-0.142421	Post	3.85523e-05	0.00445206
cg24371251		0.87516	0.811552	1.07838	0.063608	Pre	3.87079e-05	0.0044671
cg14014731	RPS6	0.248969	0.326546	0.762433	-0.0775766	Post	3.88158e-05	0.00447662
cg07292140		0.827474	0.721922	1.14621	0.105552	Pre	3.89732e-05	0.00449182
cg14515779		0.816991	0.740484	1.10332	0.0765075	Pre	3.90654e-05	0.00449949
cg18587063		0.658129	0.553531	1.18897	0.104598	Pre	3.91128e-05	0.004502
cg17068623		0.310027	0.411525	0.753362	-0.101498	Post	3.92477e-05	0.00451256
cg26632875		0.667429	0.562549	1.18644	0.104879	Pre	3.92559e-05	0.00451256
cg07151747	UPP2	0.661405	0.546816	1.20956	0.114589	Pre	3.93991e-05	0.00451453
cg08648317	PLAC1L	0.682098	0.565272	1.20667	0.116826	Pre	3.94273e-05	0.00451453
cg17067226	VEPH1	0.723376	0.646175	1.11948	0.0772018	Pre	3.93758e-05	0.00451453
cg20103758	SLC27A6	0.211079	0.298293	0.707623	-0.087214	Post	3.94097e-05	0.00451453
cg20940675		0.388509	0.259901	1.49484	0.128608	Pre	3.93745e-05	0.00451453
cg21626573	NCOR2	0.57501	0.660124	0.871063	-0.0851141	Post	3.93731e-05	0.00451453
cg10511390		0.666071	0.558293	1.19305	0.107778	Pre	3.94947e-05	0.0045193
cg06893138	HIST3H2BB;HIST3H2A	0.0816066	0.164537	0.495977	-0.0829305	Post	3.96733e-05	0.00453678
cg14743594	FBLL1	0.0785645	0.174286	0.450779	-0.0957214	Post	3.97057e-05	0.00453753
cg07833104	CELSR2	0.446612	0.540278	0.826634	-0.0936656	Post	3.98075e-05	0.00454533
cg17308606	FAM102A	0.298067	0.38707	0.77006	-0.0890031	Post	3.98257e-05	0.00454533
cg12128839	HOXA5	0.211333	0.310588	0.68043	-0.0992545	Post	3.99264e-05	0.00455387
cg07817505	RPL18AP3;SNORA68;RPL18A	0.569006	0.650577	0.874618	-0.0815708	Post	4.00436e-05	0.00456131
cg11079613	ASPSCR1	0.761345	0.61859	1.23078	0.142755	Pre	4.00332e-05	0.00456131
cg25941075		0.641181	0.542676	1.18152	0.0985053	Pre	4.00853e-05	0.0045631
cg14794191	SCN9A	0.804777	0.722273	1.11423	0.0825045	Pre	4.0318e-05	0.00458068
cg23886314		0.845109	0.77382	1.09213	0.0712892	Pre	4.02967e-05	0.00458068
cg26428136	TM7SF2	0.134943	0.202888	0.665112	-0.0679446	Post	4.02804e-05	0.00458068
cg26483578		0.164549	0.284139	0.579115	-0.11959	Post	4.03981e-05	0.00458682
cg01428589	RGS9BP	0.277045	0.41535	0.667016	-0.138305	Post	4.05263e-05	0.0045984
cg06528773	B3GAT3	0.63686	0.686793	0.927296	-0.0499328	Post	4.05553e-05	0.00459872
cg03504446	C6orf10	0.874278	0.806961	1.08342	0.0673179	Pre	4.0855e-05	0.00462971
cg15321306		0.679466	0.746845	0.909783	-0.0673783	Post	4.09253e-05	0.0046317
cg22978620	GATA2	0.232465	0.342579	0.678573	-0.110114	Post	4.09128e-05	0.0046317
cg25959472	FBXW11	0.65238	0.547657	1.19122	0.104723	Pre	4.10377e-05	0.00464143
cg09603824	LOH3CR2A	0.615624	0.512824	1.20046	0.1028	Pre	4.10973e-05	0.00464519
cg10009207	DDX19B	0.570184	0.6503	0.876801	-0.0801165	Post	4.12634e-05	0.00465673
cg24056365		0.7074	0.606822	1.16575	0.100578	Pre	4.1249e-05	0.00465673
cg24854175	CTNNA1	0.709454	0.781982	0.907251	-0.0725283	Post	4.1279e-05	0.00465673
cg03687345	SPON2	0.183538	0.27063	0.67819	-0.0870913	Post	4.13687e-05	0.00466385
cg04792712	MTMR7	0.362567	0.455521	0.795941	-0.0929532	Post	4.14255e-05	0.00466428
cg14501219	LOC146880	0.408982	0.505915	0.808401	-0.0969329	Post	4.14149e-05	0.00466428
cg26574265	ZIC5	0.104354	0.22476	0.464289	-0.120407	Post	4.14546e-05	0.00466456
cg24255269	PISRT1	0.668966	0.585582	1.14239	0.0833836	Pre	4.15976e-05	0.00467766
cg07069514	ACHE	0.156094	0.238473	0.654557	-0.0823787	Post	4.16258e-05	0.00467783
cg05372365	WBP1	0.851568	0.919414	0.926208	-0.0678456	Post	4.17713e-05	0.00468608
cg08965374		0.843883	0.775933	1.08757	0.0679496	Pre	4.17394e-05	0.00468608
cg15130459	SNORD72;RPL37	0.183459	0.240136	0.763982	-0.0566764	Post	4.17793e-05	0.00468608
cg16362594		0.82269	0.706262	1.16485	0.116428	Pre	4.18694e-05	0.00469319
cg00948275	HIST3H2BB;HIST3H2A	0.0932832	0.20336	0.458709	-0.110077	Post	4.19004e-05	0.00469368
cg15170942	YPEL1	0.736131	0.789937	0.931885	-0.0538063	Post	4.20668e-05	0.00470631
cg19252245		0.799973	0.715689	1.11777	0.0842836	Pre	4.2045e-05	0.00470631
cg13871400	HMSD	0.309925	0.411123	0.75385	-0.101198	Post	4.21935e-05	0.00471748
cg03742137	AGAP1	0.32777	0.429134	0.763794	-0.101364	Post	4.22385e-05	0.00471951
cg23454003		0.77015	0.681204	1.13057	0.0889455	Pre	4.22934e-05	0.00471964
cg24320165		0.631299	0.506277	1.24695	0.125023	Pre	4.22902e-05	0.00471964
cg19791606	RIN2	0.431074	0.349639	1.23291	0.0814349	Pre	4.23666e-05	0.0047248
cg00202760	CDT1	0.547291	0.621613	0.880438	-0.0743214	Post	4.25596e-05	0.00472538
cg00638845		0.601186	0.487225	1.2339	0.113961	Pre	4.25205e-05	0.00472538
cg00964963	CDH2	0.78094	0.672646	1.161	0.108294	Pre	4.24679e-05	0.00472538
cg04473902	PLBD1	0.57179	0.454301	1.25862	0.117489	Pre	4.25056e-05	0.00472538
cg14251870		0.255112	0.369281	0.690834	-0.114169	Post	4.2446e-05	0.00472538
cg20334627		0.173313	0.298199	0.581198	-0.124886	Post	4.25601e-05	0.00472538
cg24678148		0.675606	0.568666	1.18805	0.10694	Pre	4.2535e-05	0.00472538
cg02090927	NOTCH4	0.724684	0.640624	1.13122	0.08406	Pre	4.27059e-05	0.00473558
cg26701043	BAIAP3	0.520582	0.598199	0.870249	-0.0776172	Post	4.26861e-05	0.00473558
cg14770827	ONECUT3	0.400254	0.493044	0.811801	-0.0927906	Post	4.27697e-05	0.00473967
cg07201475		0.78097	0.713568	1.09446	0.0674024	Pre	4.28545e-05	0.00474307
cg11400761	WDR46	0.743412	0.83527	0.890025	-0.0918587	Post	4.28493e-05	0.00474307
cg04536922	FAM13A	0.354312	0.235353	1.50545	0.118959	Pre	4.29579e-05	0.00475152
cg16947583	GULP1	0.701721	0.59537	1.17863	0.10635	Pre	4.31563e-05	0.00476747
cg18012213		0.816083	0.751439	1.08603	0.0646439	Pre	4.31546e-05	0.00476747
cg07275552		0.757624	0.645199	1.17425	0.112425	Pre	4.33923e-05	0.00478317
cg10152097		0.703095	0.611051	1.15063	0.0920438	Pre	4.34346e-05	0.00478317
cg15346286		0.662326	0.579989	1.14196	0.0823366	Pre	4.3411e-05	0.00478317
cg18378955		0.571467	0.467195	1.22319	0.104273	Pre	4.33394e-05	0.00478317
cg18885392	HDAC9	0.685624	0.595142	1.15204	0.0904825	Pre	4.34345e-05	0.00478317
cg05650559	SCHIP1	0.842762	0.770834	1.09331	0.0719279	Pre	4.34703e-05	0.0047841
cg00983803	SKINTL	0.782652	0.721542	1.08469	0.0611106	Pre	4.35756e-05	0.00479269
cg26523478	PPBP	0.806294	0.700266	1.15141	0.106029	Pre	4.3643e-05	0.0047971
cg01706819		0.188062	0.269008	0.699095	-0.0809457	Post	4.38948e-05	0.00480373
cg12110846	BRD2	0.783888	0.842431	0.930507	-0.0585429	Post	4.38002e-05	0.00480373
cg14525527	COBL	0.732652	0.623134	1.17575	0.109518	Pre	4.38498e-05	0.00480373
cg15173780		0.691273	0.601979	1.14833	0.0892936	Pre	4.38266e-05	0.00480373
cg15647617		0.578622	0.660533	0.875992	-0.0819113	Post	4.38904e-05	0.00480373
cg16719118		0.633139	0.54046	1.17148	0.0926797	Pre	4.37872e-05	0.00480373
cg19439071	SNORD1A	0.510601	0.613729	0.831966	-0.103127	Post	4.38405e-05	0.00480373
cg09061207	BAT1;SNORD117	0.716933	0.78236	0.916373	-0.0654267	Post	4.39725e-05	0.00480923
cg06457408	ARHGDIA	0.416049	0.508784	0.817733	-0.0927346	Post	4.40499e-05	0.00481471
cg01913577		0.800747	0.720649	1.11115	0.0800982	Pre	4.40917e-05	0.00481628
cg08490094	MIR128-2;ARPP-21	0.808011	0.708368	1.14067	0.0996433	Pre	4.41405e-05	0.00481861
cg06757810	CNGB3	0.785318	0.676098	1.16154	0.10922	Pre	4.41772e-05	0.00481929
cg12219307	C1QTNF7	0.864656	0.8134	1.06301	0.0512563	Pre	4.42565e-05	0.00481929
cg23315423	SNCG;MMRN2	0.649585	0.547998	1.18538	0.101588	Pre	4.42434e-05	0.00481929
cg23407970	HEY2	0.14685	0.248893	0.590012	-0.102043	Post	4.4247e-05	0.00481929
cg01072217	UNCX	0.166929	0.239005	0.698433	-0.0720761	Post	4.4378e-05	0.00482953
cg05893614	FAM19A4	0.203983	0.321894	0.633694	-0.117912	Post	4.46028e-05	0.00484798
cg11214243	SIPA1	0.222258	0.336778	0.659954	-0.11452	Post	4.4594e-05	0.00484798
cg01690062		0.438275	0.327988	1.33626	0.110288	Pre	4.46735e-05	0.00485267
cg13214422	MYOZ3	0.797969	0.7197	1.10875	0.0782686	Pre	4.47087e-05	0.0048535
cg00193021	SNCA	0.30626	0.436266	0.702004	-0.130006	Post	4.47644e-05	0.00485654
cg09960109	PCDH10	0.198566	0.280736	0.707305	-0.0821702	Post	4.48273e-05	0.00486035
cg08490192		0.550276	0.469558	1.1719	0.0807173	Pre	4.49089e-05	0.0048662
cg15628586		0.847116	0.772858	1.09608	0.0742583	Pre	4.50501e-05	0.00487849
cg21159370	ZNF804B	0.132573	0.224538	0.590425	-0.0919652	Post	4.50862e-05	0.00487939
cg23105839	VENTX	0.0981364	0.184803	0.531032	-0.0866668	Post	4.51148e-05	0.00487948
cg19753914	GULP1	0.817182	0.745775	1.09575	0.0714068	Pre	4.51957e-05	0.00488523
cg03041738		0.281309	0.397523	0.707653	-0.116215	Post	4.5288e-05	0.00489196
cg06431953	LOC282997;PDCD4	0.666391	0.556042	1.19845	0.110349	Pre	4.53694e-05	0.00489196
cg11569329	RPS9	0.163049	0.210936	0.772978	-0.047887	Post	4.53145e-05	0.00489196
cg18064714	SP8	0.411799	0.505335	0.814903	-0.0935359	Post	4.53471e-05	0.00489196
cg10609868	PAG1	0.71203	0.596979	1.19272	0.115051	Pre	4.5441e-05	0.00489466
cg12643732	TPPP	0.13566	0.207883	0.65258	-0.0722226	Post	4.54502e-05	0.00489466
cg00235933	ANKRD34B	0.128745	0.203051	0.634056	-0.0743052	Post	4.56503e-05	0.00491018
cg04895288		0.30159	0.457917	0.658612	-0.156327	Post	4.56312e-05	0.00491018
cg10901633	ITPR1	0.543256	0.45391	1.19684	0.0893458	Pre	4.57872e-05	0.0049219
cg05573829		0.728385	0.624123	1.16705	0.104262	Pre	4.6097e-05	0.00494305
cg09975995	ADAM29	0.647743	0.559541	1.15763	0.0882016	Pre	4.61125e-05	0.00494305
cg14101638	HNF1A	0.666182	0.597265	1.11539	0.0689176	Pre	4.60536e-05	0.00494305
cg19244428	TUBB2B	0.295054	0.409708	0.720156	-0.114655	Post	4.61247e-05	0.00494305
cg25215292	FBXL21	0.439615	0.537541	0.817825	-0.0979268	Post	4.60584e-05	0.00494305
cg02564291	PRDM6	0.495941	0.592859	0.836525	-0.0969174	Post	4.62136e-05	0.00494654
cg07069636		0.353041	0.42047	0.839636	-0.0674284	Post	4.61932e-05	0.00494654
cg13110239	CSNK1E	0.232458	0.285411	0.814467	-0.0529531	Post	4.62865e-05	0.00495133
cg24586528	PCDH17	0.697293	0.590819	1.18022	0.106475	Pre	4.63347e-05	0.00495347
cg16071713	C21orf96;RUNX1	0.63771	0.558693	1.14143	0.0790173	Pre	4.64152e-05	0.00495906
cg03216580	KLF6	0.658838	0.720225	0.914768	-0.0613864	Post	4.65077e-05	0.0049629
cg12698750		0.807392	0.719184	1.12265	0.0882081	Pre	4.65072e-05	0.0049629
cg12658929	CARKD	0.764352	0.820796	0.931232	-0.0564444	Post	4.6684e-05	0.00497634
cg27028760	SYNGR3	0.251683	0.401691	0.626558	-0.150008	Post	4.66903e-05	0.00497634
cg01814495	CDIPT	0.83498	0.761196	1.09693	0.0737846	Pre	4.68243e-05	0.00498376
cg13970540	RPL18AP3;SNORA68;RPL18A	0.645568	0.736324	0.876744	-0.0907564	Post	4.6845e-05	0.00498376
cg15473502	ST6GAL1	0.509308	0.407384	1.25019	0.101924	Pre	4.67883e-05	0.00498376
cg22404125	TSPAN5	0.706308	0.622465	1.1347	0.0838432	Pre	4.71188e-05	0.00500682
cg26965089		0.189039	0.28833	0.655633	-0.0992913	Post	4.71106e-05	0.00500682
cg07637741	SYTL3	0.462851	0.358742	1.29021	0.104109	Pre	4.71675e-05	0.00500897
cg06206471		0.0953205	0.17925	0.531776	-0.083929	Post	4.73282e-05	0.005023
cg24349886	PLAC2	0.142369	0.195191	0.729379	-0.0528229	Post	4.73772e-05	0.00502516
cg13484813	LGR5	0.796689	0.704459	1.13092	0.09223	Pre	4.74705e-05	0.00503202
cg16411668		0.531258	0.434234	1.22344	0.0970237	Pre	4.76561e-05	0.00504864
cg07205085		0.890732	0.811762	1.09728	0.0789701	Pre	4.77232e-05	0.00505271
cg00499700	F2RL1	0.683678	0.588607	1.16152	0.0950718	Pre	4.7753e-05	0.00505282
cg05985324		0.127206	0.194076	0.655446	-0.0668695	Post	4.79557e-05	0.00507086
cg15412815	C11orf75	0.533463	0.407374	1.30952	0.126089	Pre	4.79943e-05	0.00507086
cg20312962	INPP4B	0.763502	0.684816	1.1149	0.0786855	Pre	4.80102e-05	0.00507086
cg06526681	TSPYL4	0.671548	0.737485	0.910592	-0.0659371	Post	4.80461e-05	0.0050716
cg19576241		0.77832	0.664748	1.17085	0.113572	Pre	4.80784e-05	0.00507197
cg08456051		0.370947	0.263257	1.40907	0.10769	Pre	4.86323e-05	0.00512424
cg19253379		0.348707	0.280221	1.2444	0.0684863	Pre	4.86297e-05	0.00512424
cg19161859		0.709069	0.616251	1.15062	0.0928182	Pre	4.86778e-05	0.00512596
cg16427033		0.840303	0.737016	1.14014	0.103286	Pre	4.87114e-05	0.00512643
cg10534507	MEX3B	0.178586	0.271682	0.657334	-0.0930963	Post	4.88712e-05	0.00514016
cg05213896	IL4I1	0.412236	0.542486	0.759901	-0.13025	Post	4.89984e-05	0.00515046
cg02315870	HNRNPA2B1	0.488465	0.577728	0.845492	-0.0892634	Post	4.92014e-05	0.00515315
cg02490989	MTMR7	0.310969	0.412807	0.753302	-0.101839	Post	4.91293e-05	0.00515315
cg07271561	HYAL2	0.374362	0.480239	0.779532	-0.105877	Post	4.91722e-05	0.00515315
cg11389889	NOP56;SNORD110;SNORA51	0.749203	0.840807	0.891052	-0.0916041	Post	4.91439e-05	0.00515315
cg15757019		0.756169	0.668818	1.1306	0.0873505	Pre	4.91887e-05	0.00515315
cg24030173	GRIN2D	0.531902	0.600612	0.8856	-0.0687099	Post	4.92294e-05	0.00515315
cg26364205	EPHA6	0.194113	0.304593	0.637285	-0.110481	Post	4.91786e-05	0.00515315
cg03711802	ANKRD44	0.804122	0.73754	1.09028	0.0665819	Pre	4.93948e-05	0.00515744
cg04819499	C1QL1	0.253533	0.391689	0.64728	-0.138157	Post	4.94066e-05	0.00515744
cg06740995	CAPN2	0.786813	0.704862	1.11627	0.0819511	Pre	4.94937e-05	0.00515744
cg13546935	SPDYA	0.150449	0.277002	0.543135	-0.126552	Post	4.94699e-05	0.00515744
cg15558717	CAV1	0.847532	0.770244	1.10034	0.0772875	Pre	4.95052e-05	0.00515744
cg17970078	C21orf29;KRTAP12-2	0.764839	0.675602	1.13209	0.0892369	Pre	4.94126e-05	0.00515744
cg22678083		0.527159	0.414876	1.27064	0.112283	Pre	4.93696e-05	0.00515744
cg26611070	AREG	0.710262	0.816755	0.869614	-0.106493	Post	4.94558e-05	0.00515744
cg13464915	CDH2	0.140193	0.213311	0.657224	-0.0731181	Post	4.95857e-05	0.00516276
cg19489512	C19orf6	0.673975	0.737914	0.913351	-0.0639394	Post	4.96987e-05	0.00517146
cg13635710		0.828166	0.765624	1.08169	0.0625427	Pre	4.98002e-05	0.00517896
cg13740187	TPM3	0.408736	0.537746	0.760092	-0.12901	Post	4.98588e-05	0.00518198
cg01978105	RLTPR	0.14773	0.217794	0.6783	-0.0700644	Post	4.99674e-05	0.00518407
cg04148762	ATP2B4	0.0768649	0.145845	0.52703	-0.0689805	Post	4.99135e-05	0.00518407
cg11484576	LGALS12	0.596161	0.492421	1.21067	0.10374	Pre	4.99568e-05	0.00518407
cg02197228	ACCN4	0.56846	0.628955	0.903816	-0.0604953	Post	5.02619e-05	0.00518575
cg03044725	PTPRF	0.617715	0.670091	0.921838	-0.0523759	Post	5.03167e-05	0.00518575
cg08053686		0.309913	0.425864	0.727726	-0.115952	Post	5.0338e-05	0.00518575
cg10747785	MYH9	0.654337	0.714678	0.915569	-0.0603409	Post	5.01968e-05	0.00518575
cg11626629	B3GALT4	0.0882807	0.140435	0.628623	-0.0521543	Post	5.01558e-05	0.00518575
cg12146386		0.0628413	0.138278	0.454456	-0.0754369	Post	5.02224e-05	0.00518575
cg14597534		0.126435	0.242285	0.521846	-0.11585	Post	5.0186e-05	0.00518575
cg16282552		0.851404	0.79934	1.06513	0.0520638	Pre	5.03178e-05	0.00518575
cg19420720	P4HB	0.596321	0.724873	0.822655	-0.128553	Post	5.00806e-05	0.00518575
cg26789869	BASP1;LOC285696	0.133742	0.217487	0.614941	-0.0837451	Post	5.0151e-05	0.00518575
cg26964117	PIH1D1	0.70164	0.796053	0.881398	-0.0944132	Post	5.03327e-05	0.00518575
cg27662540		0.85523	0.774703	1.10395	0.0805274	Pre	5.00928e-05	0.00518575
cg26235048		0.728022	0.627765	1.1597	0.100257	Pre	5.0429e-05	0.00519209
cg08462360	KDM4A	0.771051	0.864848	0.891545	-0.0937973	Post	5.05227e-05	0.00519869
cg07800544	PRLR	0.669973	0.577624	1.15988	0.092349	Pre	5.06105e-05	0.00520219
cg15895121		0.653907	0.57246	1.14228	0.081447	Pre	5.06752e-05	0.00520219
cg16905506	EFNA4	0.257211	0.363095	0.708384	-0.105884	Post	5.06193e-05	0.00520219
cg21546522		0.549741	0.441619	1.24483	0.108122	Pre	5.0655e-05	0.00520219
cg13394713		0.847095	0.760349	1.11409	0.0867463	Pre	5.07271e-05	0.00520448
cg07472708	SMOX	0.765301	0.680913	1.12393	0.0843879	Pre	5.08545e-05	0.00521451
cg04757345	C4orf29	0.769346	0.846881	0.908446	-0.0775351	Post	5.0955e-05	0.00522176
cg13879411	COL28A1	0.806467	0.712271	1.13225	0.0941962	Pre	5.10802e-05	0.00523154
cg19474571	CLIC1	0.414318	0.483612	0.856715	-0.0692943	Post	5.11329e-05	0.00523388
cg02732508	RPL13	0.384598	0.491281	0.782846	-0.106684	Post	5.11707e-05	0.0052347
cg07940011		0.587188	0.476513	1.23226	0.110675	Pre	5.1233e-05	0.00523803
cg08988951	DNASE1L2	0.374435	0.458069	0.817421	-0.0836336	Post	5.1438e-05	0.00524677
cg09293560	REPIN1	0.552371	0.636769	0.867459	-0.0843977	Post	5.14059e-05	0.00524677
cg13623135	FOXH1	0.215316	0.318937	0.675106	-0.103621	Post	5.14049e-05	0.00524677
cg26557834	SGK1	0.725112	0.634658	1.14252	0.0904541	Pre	5.14297e-05	0.00524677
cg15545468		0.895614	0.834261	1.07354	0.0613538	Pre	5.15164e-05	0.00524867
cg21952901	MAP1B	0.0752788	0.158606	0.474628	-0.083327	Post	5.15141e-05	0.00524867
cg17427615	C19orf28;C19orf71	0.664672	0.738885	0.899561	-0.0742127	Post	5.1639e-05	0.00525787
cg26436583	PSTPIP2	0.740443	0.651563	1.13641	0.0888793	Pre	5.16666e-05	0.00525787
cg08708229	SNCA	0.211429	0.343218	0.61602	-0.131789	Post	5.17127e-05	0.00525951
cg07251711	NKX6-2	0.147209	0.235067	0.626243	-0.087858	Post	5.17506e-05	0.00526033
cg17265829	FAT4	0.344786	0.48351	0.71309	-0.138724	Post	5.18262e-05	0.00526496
cg18233411	LOC552889	0.583073	0.700404	0.83248	-0.117332	Post	5.188e-05	0.00526738
cg27576241	ADAM15	0.57303	0.655226	0.874554	-0.0821958	Post	5.19196e-05	0.00526836
cg21249131		0.654584	0.516946	1.26625	0.137638	Pre	5.20013e-05	0.0052736
cg03598938		0.581372	0.501937	1.15826	0.079435	Pre	5.21279e-05	0.00528339
cg12505929	FMNL2	0.796788	0.725427	1.09837	0.0713608	Pre	5.21599e-05	0.00528358
cg01741836	CAST	0.49021	0.391699	1.2515	0.0985119	Pre	5.24071e-05	0.00530556
cg17156694		0.839966	0.780552	1.07612	0.059414	Pre	5.26428e-05	0.00532636
cg22110158	ST14	0.51179	0.605665	0.845005	-0.0938751	Post	5.27015e-05	0.00532922
cg20299254	WFDC2	0.696773	0.598451	1.16429	0.0983224	Pre	5.28175e-05	0.00533788
cg23197297		0.583529	0.501532	1.16349	0.0819967	Pre	5.29225e-05	0.00534542
cg19601328	MAP3K14	0.56345	0.438327	1.28546	0.125123	Pre	5.30464e-05	0.00535264
cg24666355	FAM177B	0.632942	0.540757	1.17047	0.0921846	Pre	5.30549e-05	0.00535264
cg09316122	WNT3A	0.288506	0.38634	0.746767	-0.097834	Post	5.31685e-05	0.00535819
cg25032321	STK24	0.292071	0.386355	0.755964	-0.0942845	Post	5.3171e-05	0.00535819
cg10709727	DDAH2	0.10624	0.153754	0.690975	-0.047514	Post	5.34029e-05	0.00537611
cg26838949	KIF21B	0.52547	0.430433	1.22079	0.0950369	Pre	5.341e-05	0.00537611
cg04213384	FARP1	0.699448	0.806908	0.866824	-0.107461	Post	5.35987e-05	0.00539201
cg05715492	ARPC1B	0.199606	0.282301	0.707069	-0.0826947	Post	5.37059e-05	0.00539661
cg20203592	PHLDB2	0.615595	0.542938	1.13382	0.0726563	Pre	5.36951e-05	0.00539661
cg06881914	MS4A6A	0.60936	0.485462	1.25522	0.123898	Pre	5.37537e-05	0.00539833
cg25577023	AMN	0.211254	0.35133	0.601298	-0.140076	Post	5.39827e-05	0.00541823
cg18235746		0.799229	0.70964	1.12625	0.089589	Pre	5.40297e-05	0.00541985
cg00648883	EEF1DP3	0.62066	0.509868	1.2173	0.110792	Pre	5.41255e-05	0.00542636
cg07638650	RASGEF1A	0.212196	0.337322	0.62906	-0.125126	Post	5.42057e-05	0.0054313
cg15995251	SLCO3A1	0.830407	0.737491	1.12599	0.0929156	Pre	5.43586e-05	0.00544351
cg06429466	TRPV6	0.508039	0.414615	1.22533	0.0934243	Pre	5.44638e-05	0.00544784
cg17519899	MYH9	0.532353	0.591408	0.900145	-0.0590551	Post	5.44499e-05	0.00544784
cg00656991	FAM135A	0.833009	0.761998	1.09319	0.0710111	Pre	5.45917e-05	0.00545288
cg14125530		0.71292	0.623261	1.14385	0.0896589	Pre	5.46334e-05	0.00545288
cg25366582		0.130829	0.243035	0.538313	-0.112206	Post	5.4603e-05	0.00545288
cg27085107		0.874654	0.802773	1.08954	0.0718806	Pre	5.46384e-05	0.00545288
cg02390624	SYTL2	0.796096	0.725666	1.09706	0.0704297	Pre	5.46806e-05	0.00545388
cg20666186		0.66321	0.74627	0.888699	-0.0830609	Post	5.47105e-05	0.00545388
cg04669815		0.0949192	0.175009	0.542367	-0.0800899	Post	5.49239e-05	0.00547204
cg21685152		0.609541	0.516422	1.18032	0.0931189	Pre	5.49883e-05	0.00547226
cg25574812	ZNF501	0.080851	0.136763	0.591177	-0.0559117	Post	5.49869e-05	0.00547226
cg13648127	MAMDC2	0.743569	0.650021	1.14392	0.0935483	Pre	5.5058e-05	0.00547299
cg21155380	SPOCK3	0.238272	0.36227	0.657719	-0.123998	Post	5.50536e-05	0.00547299
cg00468146	ID4	0.182375	0.256611	0.710707	-0.0742357	Post	5.51942e-05	0.00548343
cg13287553	FOXK1	0.172574	0.224625	0.768278	-0.0520506	Post	5.52474e-05	0.0054856
cg10950111	GJC2	0.562285	0.69682	0.80693	-0.134535	Post	5.54899e-05	0.00550657
cg17974054		0.733931	0.681423	1.07706	0.0525077	Pre	5.55741e-05	0.00551181
cg13462957		0.612714	0.509394	1.20283	0.10332	Pre	5.56294e-05	0.00551418
cg05820241		0.548355	0.450613	1.21691	0.097742	Pre	5.57243e-05	0.00551426
cg13552867	KCNJ9	0.20143	0.296765	0.678752	-0.0953351	Post	5.57134e-05	0.00551426
cg26136497	CABLES1	0.540502	0.44288	1.22043	0.0976225	Pre	5.56763e-05	0.00551426
cg12665669	AJAP1	0.0608533	0.119877	0.507631	-0.0590237	Post	5.58099e-05	0.00551651
cg14264901	C1QTNF6	0.539733	0.625183	0.863321	-0.0854494	Post	5.57812e-05	0.00551651
cg12130725	DGKB	0.710583	0.587134	1.21026	0.123449	Pre	5.60279e-05	0.00553161
cg13479953	PDE5A	0.84098	0.760088	1.10642	0.0808916	Pre	5.60371e-05	0.00553161
cg22855988	HNRNPC	0.404826	0.490309	0.825654	-0.0854833	Post	5.60572e-05	0.00553161
cg24657817	BEND4	0.304576	0.442734	0.687944	-0.138158	Post	5.61748e-05	0.00554011
cg09126273	PTPRO	0.210221	0.316991	0.663176	-0.10677	Post	5.62467e-05	0.00554409
cg08740088	BICC1	0.694732	0.600769	1.1564	0.0939625	Pre	5.6394e-05	0.00555549
cg12584718	MEPCE	0.197114	0.261509	0.753755	-0.0643954	Post	5.64871e-05	0.00556154
cg07229402		0.483462	0.369026	1.3101	0.114436	Pre	5.66099e-05	0.00557051
cg11545072		0.847339	0.78585	1.07824	0.0614886	Pre	5.66758e-05	0.00557372
cg16476716		0.887612	0.816647	1.0869	0.070965	Pre	5.67059e-05	0.00557372
cg22889755	C10orf114	0.0785905	0.158634	0.495419	-0.0800439	Post	5.68053e-05	0.00558036
cg11862731	FAM43A	0.207688	0.34628	0.599768	-0.138592	Post	5.68668e-05	0.00558328
cg12582616	JARID2	0.618277	0.516358	1.19738	0.101919	Pre	5.71239e-05	0.00560226
cg17361896	HSPA12B	0.565989	0.668674	0.846435	-0.102685	Post	5.71001e-05	0.00560226
cg27507295	RHCG	0.15212	0.2211	0.688017	-0.0689794	Post	5.72029e-05	0.00560688
cg05667197	PIP	0.495684	0.377229	1.31401	0.118455	Pre	5.72947e-05	0.00561274
cg03555299		0.433776	0.280125	1.54851	0.153651	Pre	5.74125e-05	0.00561382
cg04234923		0.469288	0.39266	1.19515	0.0766278	Pre	5.75247e-05	0.00561382
cg08293075	PBX2	0.548217	0.618741	0.88602	-0.0705241	Post	5.74038e-05	0.00561382
cg12815142	CAMTA2;SPAG7	0.626282	0.737009	0.849761	-0.110727	Post	5.74733e-05	0.00561382
cg14306451	BASP1;LOC285696	0.143584	0.229868	0.624636	-0.0862842	Post	5.73939e-05	0.00561382
cg17645695		0.783586	0.67888	1.15423	0.104706	Pre	5.75295e-05	0.00561382
cg22370480	ADD2	0.127546	0.207585	0.614428	-0.0800389	Post	5.74855e-05	0.00561382
cg04390865	MIR320B1	0.791884	0.720116	1.09966	0.0717678	Pre	5.75705e-05	0.00561471
cg05325182	ZSWIM4	0.666547	0.789059	0.844737	-0.122512	Post	5.77272e-05	0.00562686
cg24721899	NKX3-2	0.268812	0.390507	0.688366	-0.121695	Post	5.77931e-05	0.00563016
cg07485916	RHCG	0.173606	0.252323	0.688029	-0.0787175	Post	5.78545e-05	0.00563302
cg27638288		0.861704	0.774836	1.11211	0.0868676	Pre	5.79253e-05	0.00563679
cg26975184	DENND2A	0.718205	0.584888	1.22794	0.133317	Pre	5.79671e-05	0.00563774
cg02220284	FOXP1	0.60051	0.511703	1.17355	0.0888076	Pre	5.81415e-05	0.00565156
cg03822198	MAP1LC3B2	0.25142	0.330937	0.759722	-0.0795171	Post	5.81798e-05	0.00565216
cg08058894	TOX2	0.273064	0.395428	0.690554	-0.122364	Post	5.82247e-05	0.0056534
cg09795081	RPS10	0.616334	0.71987	0.856174	-0.103536	Post	5.83336e-05	0.0056562
cg17845532	MATK	0.208118	0.31547	0.659708	-0.107352	Post	5.83501e-05	0.0056562
cg25764120		0.810135	0.742944	1.09044	0.0671913	Pre	5.82907e-05	0.0056562
cg13318964	C6orf10	0.653639	0.552252	1.18359	0.101387	Pre	5.85519e-05	0.00567262
cg02881939		0.884941	0.842275	1.05066	0.0426663	Pre	5.8677e-05	0.00567411
cg04071948	ZNF672	0.714307	0.776248	0.920205	-0.0619404	Post	5.86965e-05	0.00567411
cg20597953		0.70696	0.613438	1.15246	0.0935219	Pre	5.8692e-05	0.00567411
cg24829483	C1QTNF7	0.815173	0.72267	1.128	0.0925023	Pre	5.86809e-05	0.00567411
cg21452188	LMNA	0.573283	0.667184	0.859258	-0.093901	Post	5.89385e-05	0.00569437
cg07025650	SPTBN1	0.527622	0.427112	1.23532	0.100509	Pre	5.90136e-05	0.00569849
cg19130189	MMP16	0.69595	0.587722	1.18415	0.108228	Pre	5.905e-05	0.00569887
cg22062984	KCNJ6	0.191367	0.270588	0.707224	-0.0792219	Post	5.9201e-05	0.00571031
cg12798492		0.859765	0.758319	1.13378	0.101446	Pre	5.93084e-05	0.00571753
cg05480350	MIR1205;PVT1	0.745216	0.808286	0.921971	-0.0630698	Post	5.94527e-05	0.00572202
cg07296661	SCN9A	0.85262	0.794021	1.0738	0.0585995	Pre	5.9409e-05	0.00572202
cg19589811	FAM181B	0.233846	0.335015	0.698017	-0.101169	Post	5.94335e-05	0.00572202
cg03517913		0.546899	0.45568	1.20018	0.0912195	Pre	5.96486e-05	0.00573773
cg27354296	TBCD;ZNF750	0.728257	0.623382	1.16824	0.104875	Pre	5.9688e-05	0.00573838
cg20466895		0.618029	0.531012	1.16387	0.0870162	Pre	5.98745e-05	0.00575316
cg05925857		0.881661	0.817111	1.079	0.0645502	Pre	6.0012e-05	0.00576007
cg16184943	ZNF280B	0.222277	0.307319	0.723278	-0.0850421	Post	5.99956e-05	0.00576007
cg17498773	RAB39	0.177207	0.278408	0.636502	-0.101201	Post	6.0082e-05	0.00576364
cg07311615	ESPNP	0.40725	0.46292	0.879741	-0.05567	Post	6.03734e-05	0.00577323
cg12016437	ZNF518B	0.14152	0.225042	0.628863	-0.0835215	Post	6.03792e-05	0.00577323
cg14833621		0.785159	0.712487	1.102	0.0726723	Pre	6.03543e-05	0.00577323
cg16845363	ARPP-21	0.715717	0.602378	1.18815	0.113338	Pre	6.02248e-05	0.00577323
cg22591875	C13orf33	0.588933	0.502892	1.17109	0.0860409	Pre	6.02912e-05	0.00577323
cg27338935	TPPP	0.111855	0.152493	0.733506	-0.0406385	Post	6.0259e-05	0.00577323
cg05826762		0.807579	0.742255	1.08801	0.0653245	Pre	6.04675e-05	0.00577539
cg24701809	HIST1H2AG;HIST1H2BJ	0.0599482	0.106365	0.56361	-0.0464165	Post	6.04611e-05	0.00577539
cg08044056		0.896388	0.83295	1.07616	0.0634381	Pre	6.05246e-05	0.00577681
cg15136953	PVRL3	0.744633	0.64516	1.15418	0.0994725	Pre	6.05482e-05	0.00577681
cg19375810	CCDC13	0.625306	0.552717	1.13133	0.0725888	Pre	6.06871e-05	0.00578614
cg20552903	DAXX	0.276472	0.340477	0.812016	-0.0640043	Post	6.07448e-05	0.00578614
cg21076680		0.439989	0.320771	1.37166	0.119218	Pre	6.07394e-05	0.00578614
cg10795359	AKR1B1	0.291173	0.383888	0.758485	-0.0927149	Post	6.07842e-05	0.00578675
cg07164639	DDO	0.360674	0.269245	1.33958	0.0914295	Pre	6.09083e-05	0.00579229
cg12256070		0.715259	0.634993	1.1264	0.0802654	Pre	6.08783e-05	0.00579229
cg07784293	WWTR1	0.714763	0.620327	1.15223	0.0944354	Pre	6.09991e-05	0.00579465
cg13299728	VPS37B	0.611803	0.670039	0.913085	-0.0582367	Post	6.09955e-05	0.00579465
cg04234540		0.723132	0.642109	1.12618	0.0810237	Pre	6.13355e-05	0.00582346
cg05404236	IRS2	0.0965956	0.181975	0.53082	-0.0853789	Post	6.13879e-05	0.00582529
cg23906876	DCDC2	0.844559	0.779944	1.08285	0.0646148	Pre	6.14792e-05	0.0058308
cg22785294	TBCD;ZNF750	0.51149	0.405273	1.26209	0.106218	Pre	6.153e-05	0.00583246
cg04304255	PCDH9	0.851929	0.781289	1.09041	0.0706399	Pre	6.16418e-05	0.0058337
cg07811002	CSRNP3	0.819603	0.714193	1.14759	0.105409	Pre	6.16414e-05	0.0058337
cg13680438	VGLL3	0.146607	0.231006	0.634647	-0.0843989	Post	6.1674e-05	0.0058337
cg25144893		0.344338	0.471149	0.730847	-0.126811	Post	6.16759e-05	0.0058337
cg24873093		0.577168	0.493332	1.16994	0.0838364	Pre	6.1741e-05	0.0058352
cg24944017	CDCP1	0.86402	0.812454	1.06347	0.0515663	Pre	6.17582e-05	0.0058352
cg10832076	SLCO1A2	0.340672	0.235837	1.44452	0.104835	Pre	6.19472e-05	0.00584991
cg17075808	DOCK10	0.726076	0.648884	1.11896	0.077192	Pre	6.21844e-05	0.00586916
cg09114581	TNXB	0.113472	0.203317	0.558103	-0.089845	Post	6.22545e-05	0.00587262
cg19856499	FIGNL2	0.273252	0.361964	0.754915	-0.0887118	Post	6.25209e-05	0.00589458
cg14144728	MIR200B	0.355229	0.428583	0.828846	-0.0733537	Post	6.25714e-05	0.00589618
cg02393845	LHX9	0.224902	0.307117	0.732302	-0.0822145	Post	6.27693e-05	0.00590341
cg06633429		0.20327	0.31674	0.641757	-0.11347	Post	6.27338e-05	0.00590341
cg09281714	TFEC	0.861138	0.795451	1.08258	0.0656879	Pre	6.27355e-05	0.00590341
cg14174502		0.524142	0.402473	1.3023	0.121669	Pre	6.27825e-05	0.00590341
cg06000883	KCNJ6	0.153659	0.240446	0.639058	-0.0867871	Post	6.29092e-05	0.00591215
cg00649632	ABCC1	0.539435	0.458711	1.17598	0.0807246	Pre	6.29609e-05	0.00591385
cg17540450		0.833655	0.733537	1.13649	0.100118	Pre	6.32428e-05	0.00593715
cg16317291	SCARNA12;PHB2	0.542828	0.608941	0.891429	-0.0661131	Post	6.33262e-05	0.0059418
cg18419175	USP42	0.560079	0.702483	0.797285	-0.142404	Post	6.34156e-05	0.00594701
cg24736471	SHC4;EID1	0.705441	0.815928	0.864588	-0.110486	Post	6.3513e-05	0.00595297
cg21733560	NUDT1	0.642752	0.707895	0.907976	-0.0651432	Post	6.37425e-05	0.0059713
cg18611813	PDE4D;PART1	0.802279	0.736522	1.08928	0.0657567	Pre	6.37806e-05	0.00597168
cg17640879	RPS3;SNORD15B	0.761229	0.851243	0.894256	-0.0900139	Post	6.38422e-05	0.00597415
cg21849552		0.547698	0.483987	1.13164	0.0637111	Pre	6.38789e-05	0.00597415
cg27107076	ADCY3	0.325739	0.459941	0.708219	-0.134202	Post	6.3909e-05	0.00597415
cg01710607	GAP43	0.808446	0.722661	1.11871	0.0857847	Pre	6.39662e-05	0.00597631
cg27593384	CDH2	0.122712	0.21392	0.573634	-0.091208	Post	6.40784e-05	0.00598361
cg02808240	C6orf10	0.771715	0.679304	1.13604	0.0924108	Pre	6.45652e-05	0.00601947
cg11325997	AMH	0.371519	0.458312	0.810624	-0.0867935	Post	6.45373e-05	0.00601947
cg14038755		0.727743	0.637623	1.14134	0.0901201	Pre	6.45399e-05	0.00601947
cg15417654	LPP	0.55328	0.620702	0.891378	-0.0674221	Post	6.46747e-05	0.00602329
cg23065934	2014-03-11	0.264141	0.395302	0.668199	-0.131161	Post	6.46688e-05	0.00602329
cg23831876	SLC1A4	0.406307	0.322296	1.26066	0.0840103	Pre	6.47146e-05	0.00602381
cg21908828	KIAA0922	0.736226	0.65514	1.12377	0.0810852	Pre	6.4848e-05	0.00603302
cg01021631		0.866856	0.821466	1.05525	0.0453901	Pre	6.49052e-05	0.00603515
cg09864227		0.345683	0.442189	0.781753	-0.0965067	Post	6.50532e-05	0.00604572
cg03443944	CAMTA2;SPAG7	0.466384	0.545079	0.855627	-0.0786948	Post	6.51582e-05	0.00605227
cg19263868	KIAA1598	0.436282	0.330973	1.31818	0.105308	Pre	6.52467e-05	0.00605728
cg05423393	TRAF3IP2	0.488685	0.59954	0.815099	-0.110856	Post	6.55456e-05	0.00607463
cg05984096	CSK	0.301476	0.389922	0.77317	-0.088446	Post	6.55699e-05	0.00607463
cg19742105		0.718174	0.62537	1.1484	0.0928042	Pre	6.55601e-05	0.00607463
cg22032812		0.686677	0.736157	0.932787	-0.0494795	Post	6.55719e-05	0.00607463
cg13042250	PSMG3	0.662892	0.785826	0.84356	-0.122934	Post	6.58624e-05	0.00609833
cg26300652	SYT10	0.217021	0.303571	0.714894	-0.08655	Post	6.59933e-05	0.00610723
cg11786870		0.41913	0.518836	0.807828	-0.0997059	Post	6.60336e-05	0.00610774
cg15190834	BMPER	0.867492	0.786086	1.10356	0.0814061	Pre	6.61997e-05	0.00611345
cg16415785	CCK	0.122199	0.199854	0.611441	-0.0776553	Post	6.61302e-05	0.00611345
cg27313044		0.862601	0.812407	1.06178	0.0501941	Pre	6.61846e-05	0.00611345
cg22159528	ZNF575	0.471216	0.576107	0.817932	-0.104891	Post	6.62839e-05	0.00611801
cg00791854	IL6R	0.322544	0.218597	1.47552	0.103947	Pre	6.65007e-05	0.00613158
cg13853894		0.531749	0.434412	1.22407	0.0973366	Pre	6.64978e-05	0.00613158
cg03615683		0.756656	0.703207	1.07601	0.0534499	Pre	6.66172e-05	0.00613525
cg05781996		0.373169	0.490262	0.761161	-0.117094	Post	6.66802e-05	0.00613525
cg06488505	LRRC37B2	0.69152	0.617201	1.12041	0.074319	Pre	6.66743e-05	0.00613525
cg16587010	ACOX2	0.542623	0.452698	1.19864	0.0899254	Pre	6.66682e-05	0.00613525
cg09353563	UACA	0.738484	0.634189	1.16445	0.104295	Pre	6.67574e-05	0.00613913
cg05810129	FAM107B	0.527765	0.423101	1.24737	0.104664	Pre	6.6793e-05	0.00613918
cg13081526		0.677364	0.560021	1.20953	0.117343	Pre	6.69044e-05	0.00614622
cg00815325	LONP1	0.22255	0.277302	0.802557	-0.0547513	Post	6.72338e-05	0.00617002
cg17504999	PCDH10	0.169403	0.282145	0.600409	-0.112743	Post	6.72161e-05	0.00617002
cg02456288		0.128024	0.186976	0.684708	-0.0589519	Post	6.73098e-05	0.00617377
cg26659834	NECAB1	0.824838	0.734693	1.1227	0.0901447	Pre	6.73798e-05	0.00617696
cg03169472	B3GALT4	0.531395	0.608704	0.872995	-0.0773086	Post	6.7538e-05	0.00618787
cg08838842	PHLDB2	0.618291	0.514253	1.20231	0.104038	Pre	6.75692e-05	0.00618787
cg10546977	ZSWIM4	0.714646	0.807828	0.88465	-0.0931826	Post	6.76553e-05	0.0061893
cg22059073	CECR6	0.295381	0.374474	0.788789	-0.0790928	Post	6.76277e-05	0.0061893
cg26365742	SLC25A40	0.206039	0.279284	0.73774	-0.073245	Post	6.78608e-05	0.00620487
cg08947062	NACAD	0.091563	0.164341	0.557151	-0.0727784	Post	6.79291e-05	0.00620719
cg14165142	CDC25B	0.469588	0.560779	0.837385	-0.0911909	Post	6.7957e-05	0.00620719
cg00293381	ACADS	0.614217	0.654015	0.939148	-0.0397981	Post	6.80811e-05	0.00621368
cg12244581	KANK3	0.0821249	0.153697	0.53433	-0.071572	Post	6.80987e-05	0.00621368
cg08731543	KRTAP7-1	0.653176	0.541013	1.20732	0.112163	Pre	6.81592e-05	0.00621597
cg08312765		0.749553	0.669684	1.11926	0.0798687	Pre	6.81966e-05	0.00621616
cg02812891	ECEL1P2	0.472315	0.568849	0.830299	-0.0965342	Post	6.83861e-05	0.00622696
cg19679302		0.601586	0.501269	1.20013	0.100317	Pre	6.83693e-05	0.00622696
cg23909173		0.47181	0.548272	0.86054	-0.076462	Post	6.858e-05	0.00624138
cg03511671	PPFIA4	0.827631	0.766109	1.0803	0.0615219	Pre	6.86406e-05	0.00624222
cg20312012	FER1L5	0.659041	0.541905	1.21616	0.117136	Pre	6.86602e-05	0.00624222
cg26332061	EBF4	0.248666	0.328424	0.757148	-0.0797584	Post	6.88116e-05	0.00625274
cg16306078		0.827554	0.751154	1.10171	0.0764005	Pre	6.89403e-05	0.0062612
cg03003722	ZFAND3	0.399499	0.336111	1.18859	0.0633879	Pre	6.91208e-05	0.00627435
cg12462916		0.874703	0.750044	1.1662	0.124659	Pre	6.97447e-05	0.00632771
cg16090881	B3GALT4	0.668627	0.746546	0.895627	-0.0779191	Post	6.99444e-05	0.00633928
cg26903766	DOT1L	0.683373	0.744655	0.917703	-0.0612829	Post	6.99369e-05	0.00633928
cg22083047	PRICKLE2	0.743617	0.661404	1.1243	0.0822136	Pre	7.00459e-05	0.00634521
cg01637789	THBS1	0.536975	0.665996	0.806274	-0.129021	Post	7.01728e-05	0.00635342
cg16879052	KCNJ9	0.630175	0.673039	0.936314	-0.0428634	Post	7.03058e-05	0.00636219
cg00868131		0.501118	0.385241	1.30079	0.115877	Pre	7.0531e-05	0.00637851
cg11803251	LIMCH1	0.484455	0.402262	1.20433	0.0821934	Pre	7.05588e-05	0.00637851
cg05598010	GLTPD1	0.678552	0.751615	0.902792	-0.0730627	Post	7.07481e-05	0.00638576
cg16714654	ERH;SLC39A9	0.16689	0.221902	0.752089	-0.055012	Post	7.06858e-05	0.00638576
cg20102280	HTR2A	0.656476	0.540635	1.21427	0.115841	Pre	7.07435e-05	0.00638576
cg02533364	BAIAP2	0.747672	0.7991	0.935643	-0.051428	Post	7.08261e-05	0.00638952
cg11724055	HNRNPR	0.422696	0.524011	0.806655	-0.101315	Post	7.09491e-05	0.00639733
cg21119127		0.831594	0.771121	1.07842	0.0604727	Pre	7.10008e-05	0.00639871
cg02693150	C8orf38	0.500611	0.379808	1.31806	0.120803	Pre	7.10952e-05	0.00640393
cg10750315		0.697531	0.582521	1.19744	0.11501	Pre	7.131e-05	0.00641711
cg24856258	MGA	0.091529	0.185179	0.494273	-0.0936502	Post	7.13146e-05	0.00641711
cg00186909	PLEKHG7	0.391271	0.294829	1.32711	0.0964418	Pre	7.15773e-05	0.00643545
cg02068388		0.738834	0.652383	1.13252	0.0864511	Pre	7.15918e-05	0.00643545
cg00986320	CYFIP2	0.842194	0.763404	1.10321	0.0787899	Pre	7.16709e-05	0.00643714
cg01821113	DIRC3	0.69011	0.583493	1.18272	0.106617	Pre	7.16838e-05	0.00643714
cg04865180		0.21341	0.344601	0.619297	-0.131191	Post	7.17288e-05	0.00643789
cg25754068	PDE1A	0.802672	0.722643	1.11075	0.0800293	Pre	7.20993e-05	0.00646784
cg05209306	ZFP36	0.172226	0.235162	0.732372	-0.0629359	Post	7.23484e-05	0.00646944
cg07136635	ITGA1;PELO	0.141482	0.218048	0.648858	-0.0765657	Post	7.23691e-05	0.00646944
cg13211181	IFLTD1	0.553858	0.423866	1.30668	0.129993	Pre	7.2375e-05	0.00646944
cg13921352	FAM19A4	0.171241	0.275597	0.621345	-0.104356	Post	7.24119e-05	0.00646944
cg14301764	EIF2C2	0.656896	0.719364	0.913163	-0.0624673	Post	7.23881e-05	0.00646944
cg20255272	VWA1	0.622807	0.682627	0.912368	-0.05982	Post	7.23007e-05	0.00646944
cg20417527	SLC27A6	0.140559	0.22073	0.636794	-0.0801704	Post	7.23303e-05	0.00646944
cg22830113		0.38171	0.547627	0.697025	-0.165917	Post	7.23214e-05	0.00646944
cg04508482	IDUA	0.189867	0.331412	0.572904	-0.141545	Post	7.26394e-05	0.0064832
cg07422329	PTGS2	0.607022	0.474016	1.2806	0.133007	Pre	7.26397e-05	0.0064832
cg23819286	HMCN1	0.612285	0.494133	1.23911	0.118153	Pre	7.2723e-05	0.00648734
cg17199325	SLC22A17	0.27043	0.367913	0.735037	-0.0974833	Post	7.28358e-05	0.00649411
cg26986180	DNAH10	0.238096	0.360848	0.659825	-0.122751	Post	7.29649e-05	0.00650232
cg16654911		0.158259	0.245489	0.644671	-0.0872294	Post	7.30225e-05	0.00650415
cg02873991	C12orf77	0.587726	0.475562	1.23586	0.112165	Pre	7.31662e-05	0.00651365
cg23667127	WNT5B	0.549315	0.426751	1.2872	0.122564	Pre	7.33419e-05	0.00652598
cg12279397		0.716215	0.633786	1.13006	0.0824281	Pre	7.33989e-05	0.00652759
cg18282375	HSPA12B	0.511201	0.603437	0.847148	-0.0922363	Post	7.34425e-05	0.00652759
cg20301677		0.783852	0.697361	1.12403	0.086491	Pre	7.35086e-05	0.00652759
cg26635367	KLHL2	0.817627	0.74648	1.09531	0.0711469	Pre	7.3503e-05	0.00652759
cg11880855	C1QL3	0.165932	0.273135	0.60751	-0.107203	Post	7.35672e-05	0.00652949
cg07230621		0.512642	0.416093	1.23204	0.0965487	Pre	7.36413e-05	0.00653276
cg09245698	SYTL3	0.499425	0.40185	1.24282	0.0975755	Pre	7.38044e-05	0.00654393
cg04274356		0.56091	0.457092	1.22713	0.103818	Pre	7.38687e-05	0.00654633
cg00496484		0.755418	0.687067	1.09948	0.0683513	Pre	7.40383e-05	0.00655144
cg01806382		0.583882	0.441179	1.32346	0.142703	Pre	7.39789e-05	0.00655144
cg06300469		0.091041	0.162168	0.561397	-0.0711275	Post	7.40376e-05	0.00655144
cg00820740	BICC1	0.837439	0.764114	1.09596	0.0733255	Pre	7.42794e-05	0.00656027
cg14900154	ANKFY1	0.495653	0.561383	0.882913	-0.0657307	Post	7.4194e-05	0.00656027
cg17584512		0.656896	0.556247	1.18094	0.100648	Pre	7.43249e-05	0.00656027
cg22990129	TBCD	0.835024	0.881596	0.947173	-0.0465721	Post	7.42673e-05	0.00656027
cg25887069	GALR3	0.24276	0.353485	0.686763	-0.110725	Post	7.43043e-05	0.00656027
cg01927373		0.655799	0.567298	1.156	0.0885012	Pre	7.44312e-05	0.00656636
cg14871414		0.175134	0.272004	0.643865	-0.0968703	Post	7.44768e-05	0.00656708
cg11491247	EFNA4	0.196339	0.277241	0.708189	-0.080902	Post	7.48178e-05	0.00659384
cg16417447	MAT2B	0.338151	0.190343	1.77654	0.147808	Pre	7.50641e-05	0.00661223
cg26328951	SNHG12;SNORD99;SNORA61	0.638998	0.733624	0.871015	-0.0946268	Post	7.53456e-05	0.0066337
cg25148589	GRIA2	0.178877	0.257295	0.695223	-0.0784175	Post	7.54251e-05	0.00663737
cg02505177	MGEA5	0.29306	0.363208	0.806866	-0.0701478	Post	7.56992e-05	0.00665149
cg02763671	TRMT2A;RANBP1	0.527717	0.621983	0.848443	-0.0942657	Post	7.56482e-05	0.00665149
cg17084863	UAP1	0.695644	0.598406	1.16249	0.0972377	Pre	7.56937e-05	0.00665149
[truncated: 173,648 more rows]

## Sheet: Copy Number Variation(ER-pos)
Gene	p-value	preM:homozygous deletion	preM:single copy deletion	preM:diploid normal copy	preM:low-level copy number amplification	preM:high-level copy number amplification	postM:homozygous deletion	postM:single copy deletion	postM:diploid normal copy	postM:low-level copy number amplification	postM:high-level copy number amplification	adjusted p-value
SAFB2	1.19425e-05	0	40	58	3	3	0	75	244	54	4	0.0139066
TNFSF9	1.70477e-05	0	39	61	3	1	1	72	248	55	1	0.0139066
C19orf70	1.76241e-05	0	39	59	3	3	0	74	245	54	4	0.0139066
HSD11B1L	1.76241e-05	0	39	59	3	3	0	74	245	54	4	0.0139066
RPL36	1.76241e-05	0	39	59	3	3	0	74	245	54	4	0.0139066
DENND1C	2.01196e-05	0	40	60	4	0	1	71	249	56	0	0.0139066
hsa-mir-220b	2.01196e-05	0	40	60	4	0	1	71	249	56	0	0.0139066
GPR108	2.05521e-05	0	37	62	3	2	1	72	248	55	1	0.0139066
TRIP10	2.05521e-05	0	37	62	3	2	1	72	248	55	1	0.0139066
SAFB	2.12643e-05	0	39	59	3	3	0	75	244	54	4	0.0139066
VAV1	2.20961e-05	0	37	62	3	2	1	73	246	56	1	0.0139066
CRB3	2.29701e-05	0	40	60	4	0	1	71	250	55	0	0.0139066
TUBB4A	2.29701e-05	0	40	60	4	0	1	71	250	55	0	0.0139066
LOC283856	2.42277e-05	0	50	47	6	1	6	253	80	37	1	0.0139066
SH2D3A	2.5281e-05	0	37	62	3	2	1	73	247	55	1	0.0139066
IRX3	2.53937e-05	0	44	50	9	1	6	238	87	44	2	0.0139066
PLAC2	2.54369e-05	0	39	59	3	3	0	74	244	54	5	0.0139066
LONP1	2.65826e-05	0	38	60	3	3	0	74	244	55	4	0.0139066
SLC25A23	2.79637e-05	0	40	60	4	0	1	72	249	55	0	0.0139066
CD70	2.98383e-05	0	38	62	3	1	1	72	248	55	1	0.0139066
CRNDE	3.15826e-05	0	46	50	7	1	6	236	85	44	6	0.0139066
DKFZP434H168	3.32135e-05	0	50	47	6	1	6	253	81	36	1	0.0139066
TOX3	3.35155e-05	0	46	49	9	0	4	243	83	44	3	0.0139066
CES5A	3.38015e-05	0	49	47	7	1	6	249	81	40	1	0.0139066
DDX28	3.45772e-05	1	52	46	5	0	6	265	75	30	1	0.0139066
DUS2L	3.45772e-05	1	52	46	5	0	6	265	75	30	1	0.0139066
RANBP3	3.53619e-05	0	39	59	4	2	0	70	245	57	5	0.0139066
SALL1	3.70966e-05	0	44	50	10	0	4	233	86	50	4	0.0139066
CYLD	3.73728e-05	0	45	50	9	0	5	230	86	51	5	0.0139066
hsa-mir-3181	3.73728e-05	0	45	50	9	0	5	230	86	51	5	0.0139066
NOD2	3.82568e-05	0	45	50	9	0	5	231	86	50	5	0.0139066
ANKRD26P1	4.35897e-05	0	43	50	11	0	2	222	87	60	6	0.0139066
TNFSF14	4.36859e-05	0	38	62	3	1	1	73	248	54	1	0.0139066
CAPS	4.45677e-05	0	39	59	4	2	0	71	244	57	5	0.0139066
VMAC	4.45677e-05	0	39	59	4	2	0	71	244	57	5	0.0139066
KHSRP	4.48178e-05	0	40	60	4	0	1	71	248	55	2	0.0139066
MIR3940	4.48178e-05	0	40	60	4	0	1	71	248	55	2	0.0139066
SLC25A41	4.48178e-05	0	40	60	4	0	1	71	248	55	2	0.0139066
CES1	4.51828e-05	0	49	47	7	1	6	248	82	40	1	0.0139066
CES1P1	4.51828e-05	0	49	47	7	1	6	248	82	40	1	0.0139066
TSNAXIP1	4.68572e-05	1	52	46	5	0	6	265	76	29	1	0.0139066
CENPT	4.68572e-05	1	52	46	5	0	6	265	76	29	1	0.0139066
THAP11	4.68572e-05	1	52	46	5	0	6	265	76	29	1	0.0139066
NUTF2	4.68572e-05	1	52	46	5	0	6	265	76	29	1	0.0139066
EDC4	4.68572e-05	1	52	46	5	0	6	265	76	29	1	0.0139066
NRN1L	4.68572e-05	1	52	46	5	0	6	265	76	29	1	0.0139066
PSKH1	4.68572e-05	1	52	46	5	0	6	265	76	29	1	0.0139066
CTRL	4.68572e-05	1	52	46	5	0	6	265	76	29	1	0.0139066
PSMB10	4.68572e-05	1	52	46	5	0	6	265	76	29	1	0.0139066
LCAT	4.68572e-05	1	52	46	5	0	6	265	76	29	1	0.0139066
SLC12A4	4.68572e-05	1	52	46	5	0	6	265	76	29	1	0.0139066
DPEP3	4.69235e-05	1	52	46	5	0	6	264	76	30	1	0.0139066
DPEP2	4.69235e-05	1	52	46	5	0	6	264	76	30	1	0.0139066
RFX2	5.20491e-05	0	39	59	4	2	0	71	245	56	5	0.0139066
TBPL1	5.23558e-05	0	46	53	3	2	1	94	231	49	2	0.0139066
NDUFA11	5.51582e-05	0	39	59	4	2	0	72	243	57	5	0.0139066
EMR1	5.52708e-05	0	37	62	3	2	1	71	247	55	3	0.0139066
EMR4P	5.52708e-05	0	37	62	3	2	1	71	247	55	3	0.0139066
FLJ25758	5.52708e-05	0	37	62	3	2	1	71	247	55	3	0.0139066
MBD3L2	5.52708e-05	0	37	62	3	2	1	71	247	55	3	0.0139066
MBD3L3	5.52708e-05	0	37	62	3	2	1	71	247	55	3	0.0139066
MBD3L4	5.52708e-05	0	37	62	3	2	1	71	247	55	3	0.0139066
MBD3L5	5.52708e-05	0	37	62	3	2	1	71	247	55	3	0.0139066
ZNF557	5.52708e-05	0	37	62	3	2	1	71	247	55	3	0.0139066
MGC34034	5.56031e-05	0	47	52	3	2	1	94	231	48	3	0.0139066
SLC6A2	5.56742e-05	0	49	47	7	1	6	247	81	41	2	0.0139066
CES1P2	5.56742e-05	0	49	47	7	1	6	247	81	41	2	0.0139066
HYDIN	5.75605e-05	1	51	46	6	0	6	263	76	30	2	0.0139066
CDH5	6.19503e-05	1	52	46	5	0	6	266	77	27	1	0.0139066
LOC100505865	6.19503e-05	1	52	46	5	0	6	266	77	27	1	0.0139066
BEAN1	6.19503e-05	1	52	46	5	0	6	266	77	27	1	0.0139066
RANBP10	6.50111e-05	1	53	45	5	0	6	266	76	29	0	0.0139066
CES2	6.69658e-05	1	52	46	5	0	6	265	79	27	0	0.0139066
IRX5	6.955e-05	0	47	49	7	1	6	236	85	44	6	0.0139066
LOC388276	7.12954e-05	0	46	48	10	0	4	240	84	48	1	0.0139066
LOC100505619	7.12954e-05	0	46	48	10	0	4	240	84	48	1	0.0139066
LINC00326	7.32518e-05	0	46	53	3	2	1	94	229	50	3	0.0139066
ADCY7	7.46096e-05	0	47	49	8	0	3	234	86	50	4	0.0139066
MIR3935	7.4756e-05	0	51	46	6	1	6	254	81	35	1	0.0139066
PAPD5	7.62559e-05	0	47	49	8	0	3	235	86	49	4	0.0139066
KATNB1	7.67018e-05	0	53	46	5	0	7	257	81	32	0	0.0139066
KIFC3	7.67018e-05	0	53	46	5	0	7	257	81	32	0	0.0139066
LOC643714	7.73535e-05	0	47	48	9	0	4	243	83	44	3	0.0139066
TMEM146	7.98859e-05	0	38	59	4	3	0	74	244	55	4	0.0139066
DUS3L	7.98859e-05	0	38	59	4	3	0	74	244	55	4	0.0139066
PRR22	7.98859e-05	0	38	59	4	3	0	74	244	55	4	0.0139066
FTO	8.02153e-05	0	45	49	9	1	4	238	86	45	4	0.0139066
TK2	8.18197e-05	1	52	46	5	0	6	265	78	27	1	0.0139066
SNX20	8.18418e-05	0	46	49	9	0	3	232	86	51	5	0.0139066
PIP5K1C	8.31128e-05	0	42	57	4	1	0	86	234	56	1	0.0139066
EYA4	8.47029e-05	0	46	53	3	2	1	94	230	49	3	0.0139066
RSPRY1	8.51531e-05	0	53	46	5	0	7	254	80	35	1	0.0139066
ARL2BP	8.51531e-05	0	53	46	5	0	7	254	80	35	1	0.0139066
PLLP	8.51531e-05	0	53	46	5	0	7	254	80	35	1	0.0139066
C6orf97	8.55582e-05	0	46	52	6	0	0	88	223	58	8	0.0139066
FAM65A	8.57736e-05	1	53	45	5	0	6	267	77	27	0	0.0139066
CTCF	8.57736e-05	1	53	45	5	0	6	267	77	27	0	0.0139066
RLTPR	8.57736e-05	1	53	45	5	0	6	267	77	27	0	0.0139066
ACD	8.57736e-05	1	53	45	5	0	6	267	77	27	0	0.0139066
C16orf48	8.57736e-05	1	53	45	5	0	6	267	77	27	0	0.0139066
C16orf86	8.57736e-05	1	53	45	5	0	6	267	77	27	0	0.0139066
PARD6A	8.57736e-05	1	53	45	5	0	6	267	77	27	0	0.0139066
GTF2F1	8.71375e-05	0	39	61	4	0	1	71	247	55	3	0.0139066
C19orf29	9.56484e-05	0	42	57	4	1	0	86	235	55	1	0.0139066
CNEP1R1	9.75941e-05	0	47	49	8	0	3	232	87	50	5	0.0139066
TCF21	9.77397e-05	0	46	53	3	2	1	94	231	48	3	0.0139066
SLC2A12	9.77397e-05	0	46	53	3	2	1	94	231	48	3	0.0139066
HMGA1P7	9.77397e-05	0	46	53	3	2	1	94	231	48	3	0.0139066
C16orf80	0.000100499	0	54	45	5	0	7	261	79	30	0	0.0139066
CSNK2A2	0.000100499	0	54	45	5	0	7	261	79	30	0	0.0139066
CCDC113	0.000100499	0	54	45	5	0	7	261	79	30	0	0.0139066
PRSS54	0.000100499	0	54	45	5	0	7	261	79	30	0	0.0139066
CCDC135	0.000101475	0	53	46	5	0	7	256	82	32	0	0.0139066
MARVELD3	0.000101636	2	51	45	6	0	6	262	76	30	3	0.0139066
PHLPP2	0.000101636	2	51	45	6	0	6	262	76	30	3	0.0139066
SNORA70D	0.000101636	2	51	45	6	0	6	262	76	30	3	0.0139066
MT1X	0.000102396	0	52	45	6	1	7	250	80	39	1	0.0139066
NKD1	0.000103017	0	46	49	9	0	3	232	87	49	6	0.0139066
CAPNS2	0.000103695	0	49	47	7	1	6	246	82	40	3	0.0139066
MOXD1	0.000105071	0	46	53	3	2	1	95	229	49	3	0.0139066
LOC154092	0.000105071	0	46	53	3	2	1	95	229	49	3	0.0139066
NRTN	0.000105326	0	38	59	4	3	0	74	243	55	5	0.0139066
FUT3	0.000105326	0	38	59	4	3	0	74	243	55	5	0.0139066
FUT5	0.000105326	0	38	59	4	3	0	74	243	55	5	0.0139066
FUT6	0.000105326	0	38	59	4	3	0	74	243	55	5	0.0139066
RPGRIP1L	0.000106731	0	46	48	9	1	4	239	84	46	4	0.0139066
LOC283867	0.000108229	1	52	46	5	0	6	264	79	27	1	0.0139066
CKLF	0.000108229	1	52	46	5	0	6	264	79	27	1	0.0139066
CKLF-CMTM1	0.000108229	1	52	46	5	0	6	264	79	27	1	0.0139066
CMTM1	0.000108229	1	52	46	5	0	6	264	79	27	1	0.0139066
CMTM2	0.000108229	1	52	46	5	0	6	264	79	27	1	0.0139066
CMTM3	0.000108229	1	52	46	5	0	6	264	79	27	1	0.0139066
CMTM4	0.000108229	1	52	46	5	0	6	264	79	27	1	0.0139066
DYNC1LI2	0.000108229	1	52	46	5	0	6	264	79	27	1	0.0139066
CCDC79	0.000108229	1	52	46	5	0	6	264	79	27	1	0.0139066
NAE1	0.000108229	1	52	46	5	0	6	264	79	27	1	0.0139066
CA7	0.000108229	1	52	46	5	0	6	264	79	27	1	0.0139066
PDP2	0.000108229	1	52	46	5	0	6	264	79	27	1	0.0139066
CDH16	0.000108229	1	52	46	5	0	6	264	79	27	1	0.0139066
RRAD	0.000108229	1	52	46	5	0	6	264	79	27	1	0.0139066
FAM96B	0.000108229	1	52	46	5	0	6	264	79	27	1	0.0139066
GINS3	0.000108764	0	54	45	5	0	6	262	79	30	0	0.0139066
NDRG4	0.000108764	0	54	45	5	0	6	262	79	30	0	0.0139066
SETD6	0.000108764	0	54	45	5	0	6	262	79	30	0	0.0139066
CNOT1	0.000108764	0	54	45	5	0	6	262	79	30	0	0.0139066
SNORA46	0.000108764	0	54	45	5	0	6	262	79	30	0	0.0139066
SNORA50	0.000108764	0	54	45	5	0	6	262	79	30	0	0.0139066
ZNF23	0.000110478	1	52	45	6	0	6	262	75	31	3	0.0139066
ZNF19	0.000110478	1	52	45	6	0	6	262	75	31	3	0.0139066
MT1IP	0.000111507	0	52	45	6	1	6	251	80	39	1	0.0139066
NUP93	0.000111507	0	52	45	6	1	6	251	80	39	1	0.0139066
MIR138-2	0.000111507	0	52	45	6	1	6	251	80	39	1	0.0139066
hsa-mir-138-2	0.000111507	0	52	45	6	1	6	251	80	39	1	0.0139066
PLEKHG4	0.000112461	1	53	45	5	0	6	265	78	28	0	0.0139066
MT4	0.000112865	0	52	45	6	1	6	252	80	38	1	0.0139066
MT3	0.000112865	0	52	45	6	1	6	252	80	38	1	0.0139066
MT1DP	0.000112865	0	52	45	6	1	6	252	80	38	1	0.0139066
MT1B	0.000112865	0	52	45	6	1	6	252	80	38	1	0.0139066
MT1F	0.000112865	0	52	45	6	1	6	252	80	38	1	0.0139066
MT1G	0.000112865	0	52	45	6	1	6	252	80	38	1	0.0139066
SLC12A3	0.000112865	0	52	45	6	1	6	252	80	38	1	0.0139066
CPNE2	0.000112929	0	52	45	6	1	7	254	80	35	1	0.0139066
CBFB	0.000115601	1	53	45	5	0	6	266	78	27	0	0.0139066
C16orf70	0.000115601	1	53	45	5	0	6	266	78	27	0	0.0139066
B3GNT9	0.000115601	1	53	45	5	0	6	266	78	27	0	0.0139066
FBXL8	0.000115601	1	53	45	5	0	6	266	78	27	0	0.0139066
TRADD	0.000115601	1	53	45	5	0	6	266	78	27	0	0.0139066
HSF4	0.000115601	1	53	45	5	0	6	266	78	27	0	0.0139066
NOL3	0.000115601	1	53	45	5	0	6	266	78	27	0	0.0139066
KIAA0895L	0.000115601	1	53	45	5	0	6	266	78	27	0	0.0139066
EXOC3L1	0.000115601	1	53	45	5	0	6	266	78	27	0	0.0139066
E2F4	0.000115601	1	53	45	5	0	6	266	78	27	0	0.0139066
ELMO3	0.000115601	1	53	45	5	0	6	266	78	27	0	0.0139066
MIR328	0.000115601	1	53	45	5	0	6	266	78	27	0	0.0139066
hsa-mir-328	0.000115601	1	53	45	5	0	6	266	78	27	0	0.0139066
LRRC29	0.000115601	1	53	45	5	0	6	266	78	27	0	0.0139066
TMEM208	0.000115601	1	53	45	5	0	6	266	78	27	0	0.0139066
FHOD1	0.000115601	1	53	45	5	0	6	266	78	27	0	0.0139066
SLC9A5	0.000115601	1	53	45	5	0	6	266	78	27	0	0.0139066
LRRC36	0.000115601	1	53	45	5	0	6	266	78	27	0	0.0139066
TPPP3	0.000115601	1	53	45	5	0	6	266	78	27	0	0.0139066
ZDHHC1	0.000115601	1	53	45	5	0	6	266	78	27	0	0.0139066
HSD11B2	0.000115601	1	53	45	5	0	6	266	78	27	0	0.0139066
ATP6V0D1	0.000115601	1	53	45	5	0	6	266	78	27	0	0.0139066
AGRP	0.000115601	1	53	45	5	0	6	266	78	27	0	0.0139066
GFOD2	0.000115601	1	53	45	5	0	6	266	78	27	0	0.0139066
CCL22	0.000116001	0	53	46	5	0	7	254	81	34	1	0.0139066
CX3CL1	0.000116001	0	53	46	5	0	7	254	81	34	1	0.0139066
CCL17	0.000116001	0	53	46	5	0	7	254	81	34	1	0.0139066
CIAPIN1	0.000116001	0	53	46	5	0	7	254	81	34	1	0.0139066
COQ9	0.000116001	0	53	46	5	0	7	254	81	34	1	0.0139066
POLR2C	0.000116001	0	53	46	5	0	7	254	81	34	1	0.0139066
DOK4	0.000116001	0	53	46	5	0	7	254	81	34	1	0.0139066
CCDC102A	0.000116001	0	53	46	5	0	7	254	81	34	1	0.0139066
OGFOD1	0.000116205	0	52	45	6	1	6	253	80	37	1	0.0139066
BBS2	0.000116205	0	52	45	6	1	6	253	80	37	1	0.0139066
MT2A	0.000116205	0	52	45	6	1	6	253	80	37	1	0.0139066
MT1L	0.000116205	0	52	45	6	1	6	253	80	37	1	0.0139066
MT1E	0.000116205	0	52	45	6	1	6	253	80	37	1	0.0139066
MT1M	0.000116205	0	52	45	6	1	6	253	80	37	1	0.0139066
MT1JP	0.000116205	0	52	45	6	1	6	253	80	37	1	0.0139066
MT1A	0.000116205	0	52	45	6	1	6	253	80	37	1	0.0139066
HERPUD1	0.000118862	0	52	45	6	1	6	254	80	36	1	0.0139972
ENPP1	0.00011959	0	46	53	3	2	1	95	230	48	3	0.0139972
CTGF	0.00011959	0	46	53	3	2	1	95	230	48	3	0.0139972
SHCBP1	0.000122399	0	44	49	11	0	2	223	88	58	6	0.0139972
LOC100130894	0.000122797	1	51	45	7	0	6	262	76	31	2	0.0139972
C6orf211	0.000123959	0	46	53	5	0	0	92	222	58	5	0.0139972
AKAP7	0.000126068	0	46	53	3	2	1	96	228	49	3	0.0139972
IRX6	0.000126822	0	48	47	8	1	6	241	82	44	4	0.0139972
C3	0.000126836	0	38	61	4	1	1	73	248	54	1	0.0139972
EPB41L2	0.000127849	0	46	53	3	2	2	95	228	49	3	0.0139972
AP1G1	0.000130751	2	51	45	6	0	6	262	77	29	3	0.0139972
SNORD71	0.000130751	2	51	45	6	0	6	262	77	29	3	0.0139972
TBXA2R	0.000131214	0	42	57	4	1	0	87	235	54	1	0.0139972
C19orf29-AS1	0.000131214	0	42	57	4	1	0	87	235	54	1	0.0139972
MMP2	0.000132644	0	49	47	7	1	6	244	83	41	3	0.0139972
NFATC3	0.000132828	1	52	45	6	0	6	263	76	30	2	0.0139972
ESRP2	0.000132828	1	52	45	6	0	6	263	76	30	2	0.0139972
PLA2G15	0.000132828	1	52	45	6	0	6	263	76	30	2	0.0139972
SLC7A6	0.000132828	1	52	45	6	0	6	263	76	30	2	0.0139972
SLC7A6OS	0.000132828	1	52	45	6	0	6	263	76	30	2	0.0139972
PRMT7	0.000132828	1	52	45	6	0	6	263	76	30	2	0.0139972
SMPD3	0.000132828	1	52	45	6	0	6	263	76	30	2	0.0139972
CHD9	0.000133166	0	47	48	9	0	4	238	85	44	6	0.0139972
SNTB2	0.00013395	1	52	45	6	0	6	261	76	32	2	0.0139972
RAVER1	0.000134397	0	31	63	6	4	0	60	248	65	4	0.0139972
ICAM3	0.000134397	0	31	63	6	4	0	60	248	65	4	0.0139972
LPCAT2	0.000136792	0	49	47	7	1	6	246	83	39	3	0.0139972
LOC644649	0.000139458	1	54	45	4	0	6	261	78	31	1	0.0139972
AKTIP	0.000139854	0	47	48	8	1	4	239	85	45	4	0.0139972
TAT	0.000141142	1	52	45	6	0	6	262	76	30	3	0.0139972
SLC38A7	0.000141189	0	54	45	5	0	6	261	80	30	0	0.0139972
GOT2	0.000141189	0	54	45	5	0	6	261	80	30	0	0.0139972
LOC643802	0.000141399	0	47	48	9	0	4	239	85	45	4	0.0139972
RBL2	0.000141399	0	47	48	9	0	4	239	85	45	4	0.0139972
CDH3	0.000142046	1	52	45	6	0	6	262	77	31	1	0.0139972
HAS3	0.000142046	1	52	45	6	0	6	262	77	31	1	0.0139972
CHTF8	0.000142046	1	52	45	6	0	6	262	77	31	1	0.0139972
CIRH1A	0.000142046	1	52	45	6	0	6	262	77	31	1	0.0139972
CDH11	0.000144095	1	52	46	5	0	6	263	80	27	1	0.0139972
CHST4	0.000144762	1	52	45	6	0	6	261	76	31	3	0.0139972
CES3	0.000145234	1	53	45	5	0	6	265	79	27	0	0.0139972
CES4A	0.000145234	1	53	45	5	0	6	265	79	27	0	0.0139972
KCTD19	0.000145234	1	53	45	5	0	6	265	79	27	0	0.0139972
MYLK3	0.000146026	0	45	49	10	0	2	221	89	59	6	0.0139972
MT1H	0.000146424	0	52	45	6	1	6	251	81	38	1	0.0139972
ENPP3	0.000146572	0	46	53	3	2	1	96	229	48	3	0.0139972
LOC283547	0.000146773	1	10	62	24	7	0	57	258	60	2	0.0139972
SGK1	0.00014854	0	46	53	3	2	1	97	227	49	3	0.0139972
NUDT21	0.000148931	0	52	45	6	1	6	252	81	37	1	0.0139972
GPR56	0.000149752	0	54	45	5	0	7	255	81	34	0	0.0139972
ORC6	0.000149955	0	45	49	10	0	2	222	89	58	6	0.0139972
LOC100507203	0.000150037	0	46	53	3	2	2	96	227	49	3	0.0139972
ZNRF4	0.000150438	0	39	59	4	2	0	74	245	53	5	0.0139972
AMFR	0.000150802	0	52	45	6	1	6	253	81	36	1	0.0139972
FBXO33	0.000151215	1	11	61	24	7	0	57	259	59	2	0.0139972
GNAO1	0.000156551	0	52	45	6	1	6	254	81	35	1	0.0139972
GPR97	0.000156853	0	54	45	5	0	7	256	81	33	0	0.0139972
VPS35	0.000157724	0	44	49	11	0	2	221	89	59	6	0.0139972
CLEC14A	0.000157787	1	10	62	23	8	0	56	259	59	3	0.0139972
MLLT1	0.000158963	0	39	59	5	1	0	71	245	56	5	0.0139972
CNGB1	0.000160933	0	54	45	5	0	7	257	81	32	0	0.0139972
ITFG1	0.000161025	0	45	48	11	0	2	218	87	62	8	0.0139972
VAC14	0.000161825	1	51	45	7	0	6	261	77	31	2	0.0139972
TEPP	0.000164374	0	54	45	5	0	7	258	81	31	0	0.0139972
C16orf57	0.000164374	0	54	45	5	0	7	258	81	31	0	0.0139972
ZNF319	0.000164374	0	54	45	5	0	7	258	81	31	0	0.0139972
MMP15	0.000164374	0	54	45	5	0	7	258	81	31	0	0.0139972
ARG1	0.000166225	0	46	53	3	2	2	95	230	47	3	0.0139972
MED23	0.000166225	0	46	53	3	2	2	95	230	47	3	0.0139972
BRD7	0.000170056	0	47	49	8	0	3	232	89	49	4	0.0139972
UTRN	0.000172268	0	47	53	4	0	0	95	228	49	5	0.0139972
ZFP90	0.000172817	1	52	45	6	0	6	262	77	30	2	0.0139972
FTSJD1	0.000172817	1	52	45	6	0	6	262	77	30	2	0.0139972
ALDH8A1	0.000173821	0	46	53	3	2	1	97	228	48	3	0.0139972
MIR3662	0.000173821	0	46	53	3	2	1	97	228	48	3	0.0139972
PKD1L3	0.000175947	2	51	45	6	0	6	261	78	29	3	0.0139972
DHODH	0.000175947	2	51	45	6	0	6	261	78	29	3	0.0139972
HP	0.000175947	2	51	45	6	0	6	261	78	29	3	0.0139972
HPR	0.000175947	2	51	45	6	0	6	261	78	29	3	0.0139972
TXNL4B	0.000175947	2	51	45	6	0	6	261	78	29	3	0.0139972
DHX38	0.000175947	2	51	45	6	0	6	261	78	29	3	0.0139972
PMFBP1	0.000175947	2	51	45	6	0	6	261	78	29	3	0.0139972
COG8	0.000177463	1	52	45	6	0	6	261	77	31	2	0.0139972
PDF	0.000177463	1	52	45	6	0	6	261	77	31	2	0.0139972
NIP7	0.000177463	1	52	45	6	0	6	261	77	31	2	0.0139972
TMED6	0.000177463	1	52	45	6	0	6	261	77	31	2	0.0139972
FSD1	0.00017885	0	40	59	4	1	0	79	241	54	3	0.0139972
STAP2	0.00017885	0	40	59	4	1	0	79	241	54	3	0.0139972
MPND	0.00017885	0	40	59	4	1	0	79	241	54	3	0.0139972
SH3GL1	0.00017885	0	40	59	4	1	0	79	241	54	3	0.0139972
VPS4A	0.000178988	1	52	45	6	0	6	260	77	32	2	0.0139972
CYB5B	0.000178988	1	52	45	6	0	6	260	77	32	2	0.0139972
RMND1	0.00018061	0	46	53	5	0	0	92	225	55	5	0.0139972
CETP	0.00018439	0	52	45	6	1	7	253	80	35	2	0.0139972
NLRC5	0.00018439	0	52	45	6	1	7	253	80	35	2	0.0139972
MRPL4	0.000184855	0	31	63	6	4	0	61	248	64	4	0.0139972
ICAM1	0.000184855	0	31	63	6	4	0	61	248	64	4	0.0139972
ICAM4	0.000184855	0	31	63	6	4	0	61	248	64	4	0.0139972
ICAM5	0.000184855	0	31	63	6	4	0	61	248	64	4	0.0139972
ZGLP1	0.000184855	0	31	63	6	4	0	61	248	64	4	0.0139972
FDX1L	0.000184855	0	31	63	6	4	0	61	248	64	4	0.0139972
TYK2	0.000184855	0	31	63	6	4	0	61	248	64	4	0.0139972
WWP2	0.000185523	1	51	45	7	0	6	259	77	32	3	0.0139972
LOC729513	0.000185523	1	51	45	7	0	6	259	77	32	3	0.0139972
AARS	0.000185523	1	51	45	7	0	6	259	77	32	3	0.0139972
EXOSC6	0.000185523	1	51	45	7	0	6	259	77	32	3	0.0139972
DDX19B	0.000185523	1	51	45	7	0	6	259	77	32	3	0.0139972
LOC100506083	0.000185523	1	51	45	7	0	6	259	77	32	3	0.0139972
DDX19A	0.000185523	1	51	45	7	0	6	259	77	32	3	0.0139972
ST3GAL2	0.000185523	1	51	45	7	0	6	259	77	32	3	0.0139972
FUK	0.000185523	1	51	45	7	0	6	259	77	32	3	0.0139972
COG4	0.000185523	1	51	45	7	0	6	259	77	32	3	0.0139972
SF3B3	0.000185523	1	51	45	7	0	6	259	77	32	3	0.0139972
IL34	0.000185523	1	51	45	7	0	6	259	77	32	3	0.0139972
MTSS1L	0.000185523	1	51	45	7	0	6	259	77	32	3	0.0139972
CALB2	0.000186818	1	52	45	6	0	6	261	77	30	3	0.0139972
LOC729176	0.000188446	0	47	53	4	0	0	96	226	50	5	0.0139972
LOC729178	0.000188446	0	47	53	4	0	0	96	226	50	5	0.0139972
STXBP5	0.000188446	0	47	53	4	0	0	96	226	50	5	0.0139972
MIR140	0.000190359	1	51	45	7	0	6	258	77	32	4	0.0139972
hsa-mir-140	0.000190359	1	51	45	7	0	6	258	77	32	4	0.0139972
CLEC18A	0.000191077	1	51	45	7	0	6	258	77	33	3	0.0139972
CLEC18C	0.000191077	1	51	45	7	0	6	258	77	33	3	0.0139972
MIR1972-1	0.000191077	1	51	45	7	0	6	258	77	33	3	0.0139972
MIR1972-2	0.000191077	1	51	45	7	0	6	258	77	33	3	0.0139972
PDPR	0.000191077	1	51	45	7	0	6	258	77	33	3	0.0139972
PDXDC2P	0.000191077	1	51	45	7	0	6	258	77	33	3	0.0139972
hsa-mir-1972-2	0.000191077	1	51	45	7	0	6	258	77	33	3	0.0139972
CTAGE5	0.000193106	1	11	62	23	7	0	58	259	58	2	0.0140454
SEC23A	0.000194923	1	10	63	23	7	0	56	260	59	2	0.0140454
MIR1538	0.000196197	1	52	45	6	0	6	259	77	32	3	0.0140454
NFAT5	0.000196197	1	52	45	6	0	6	259	77	32	3	0.0140454
hsa-mir-1538	0.000196197	1	52	45	6	0	6	259	77	32	3	0.0140454
ACSBG2	0.000196291	0	39	59	5	1	0	72	244	56	5	0.0140454
NQO1	0.000196475	1	52	45	6	0	6	258	77	33	3	0.0140454
NOB1	0.000196475	1	52	45	6	0	6	258	77	33	3	0.0140454
NETO2	0.000199745	0	45	48	11	0	2	217	88	62	8	0.0140454
GEMIN2	0.000199868	1	11	62	23	7	0	57	260	58	2	0.0140454
TRAPPC6B	0.000199868	1	11	62	23	7	0	57	260	58	2	0.0140454
PNN	0.000199868	1	11	62	23	7	0	57	260	58	2	0.0140454
MIA2	0.000199868	1	11	62	23	7	0	57	260	58	2	0.0140454
LOC100288846	0.000199868	1	11	62	23	7	0	57	260	58	2	0.0140454
ZFHX3	0.000205217	2	52	44	6	0	6	263	76	30	2	0.0143382
LOC100507254	0.000205221	0	45	54	3	2	1	95	230	48	3	0.0143382
ATXN1L	0.00020814	2	51	45	6	0	6	261	79	29	2	0.0143623
ZNF821	0.00020814	2	51	45	6	0	6	261	79	29	2	0.0143623
CLPP	0.000208857	0	39	60	5	0	1	71	247	55	3	0.0143623
ALKBH7	0.000208857	0	39	60	5	0	1	71	247	55	3	0.0143623
PSPN	0.000208857	0	39	60	5	0	1	71	247	55	3	0.0143623
IST1	0.000209131	2	51	45	6	0	6	260	79	30	2	0.0143623
HBS1L	0.000211833	0	46	53	3	2	1	98	227	48	3	0.0145067
C19orf71	0.000216761	0	41	58	4	1	0	87	235	54	1	0.0146778
MFSD12	0.000216761	0	41	58	4	1	0	87	235	54	1	0.0146778
GIPC3	0.000216761	0	41	58	4	1	0	87	235	54	1	0.0146778
HMG20B	0.000216761	0	41	58	4	1	0	87	235	54	1	0.0146778
OR2A4	0.000224994	0	46	53	3	2	1	95	231	46	4	0.0151504
CTAGE9	0.000224994	0	46	53	3	2	1	95	231	46	4	0.0151504
TERF2	0.000231253	1	52	45	6	0	6	260	78	31	2	0.0155286
AHI1	0.000232449	0	46	53	3	2	1	97	230	46	3	0.0155657
SAMD5	0.00023431	0	47	53	4	0	0	97	226	50	4	0.015647
SNORD111	0.000235966	1	51	45	7	0	6	259	78	31	3	0.015671
SNORD111B	0.000235966	1	51	45	7	0	6	259	78	31	3	0.015671
GPR114	0.000238977	0	54	45	5	0	7	254	81	34	1	0.0158275
RAB32	0.000248752	0	47	53	4	0	0	97	226	49	5	0.0163843
ADGB	0.000248752	0	47	53	4	0	0	97	226	49	5	0.0163843
ZBTB2	0.000249418	0	46	53	5	0	0	94	223	56	4	0.0163843
C16orf78	0.000256031	0	47	48	9	0	3	226	88	54	6	0.0167732
GRM1	0.000261289	0	47	53	4	0	0	97	227	49	4	0.0170391
DNAJA2	0.0002615	0	45	48	11	0	2	218	89	60	8	0.0170391
HEATR3	0.000265701	0	48	48	8	0	3	232	88	50	4	0.0172662
ZNF423	0.000267615	0	47	48	9	0	3	228	88	52	6	0.017344
ACER1	0.000270187	0	39	60	5	0	1	72	245	55	4	0.0174639
C16orf87	0.000275877	0	46	48	10	0	2	220	89	59	7	0.0176323
C19orf77	0.000275981	0	42	58	4	0	0	87	234	54	2	0.0176323
DOHH	0.000275981	0	42	58	4	0	0	87	234	54	2	0.0176323
CDC37	0.000277169	0	31	63	6	4	1	60	249	63	4	0.0176323
MIR1181	0.000277169	0	31	63	6	4	1	60	249	63	4	0.0176323
hsa-mir-1181	0.000277169	0	31	63	6	4	1	60	249	63	4	0.0176323
TMIGD2	0.000284221	0	40	58	5	1	0	78	240	56	3	0.0180335
2014-03-02	0.000287101	0	34	63	5	2	1	67	247	60	2	0.0181685
TMCO7	0.000288257	1	52	44	7	0	6	262	77	31	1	0.0181941
HTA	0.00029026	2	52	44	6	0	6	263	77	28	3	0.0182253
LOC100506172	0.00029026	2	52	44	6	0	6	263	77	28	3	0.0182253
CCDC28A	0.000292959	0	47	51	4	2	1	95	231	46	4	0.0183471
ESR1	0.000297341	0	46	52	6	0	0	92	223	56	6	0.0185734
GPT2	0.000302525	0	45	48	11	0	2	219	89	60	7	0.0187724
SASH1	0.000302737	0	47	53	4	0	0	98	225	49	5	0.0187724
AKAP12	0.000304029	0	46	53	5	0	0	95	222	56	4	0.0187724
C6orf192	0.00030871	0	46	53	4	1	1	94	228	51	3	0.0187724
RPS12	0.00030871	0	46	53	4	1	1	94	228	51	3	0.0187724
SNORA33	0.00030871	0	46	53	4	1	1	94	228	51	3	0.0187724
SNORD100	0.00030871	0	46	53	4	1	1	94	228	51	3	0.0187724
SNORD101	0.00030871	0	46	53	4	1	1	94	228	51	3	0.0187724
WTAP	0.000312563	0	49	53	2	0	2	108	220	44	3	0.0187724
LOC100129518	0.000312563	0	49	53	2	0	2	108	220	44	3	0.0187724
ACAT2	0.000312563	0	49	53	2	0	2	108	220	44	3	0.0187724
SNORA20	0.000312563	0	49	53	2	0	2	108	220	44	3	0.0187724
ITGB1BP3	0.000314504	0	41	58	4	1	0	84	237	53	3	0.0187724
DAPK3	0.000314504	0	41	58	4	1	0	84	237	53	3	0.0187724
MIR637	0.000314504	0	41	58	4	1	0	84	237	53	3	0.0187724
hsa-mir-637	0.000314504	0	41	58	4	1	0	84	237	53	3	0.0187724
EEF2	0.000314504	0	41	58	4	1	0	84	237	53	3	0.0187724
SNORD37	0.000314504	0	41	58	4	1	0	84	237	53	3	0.0187724
LINC00271	0.000319914	0	46	53	3	2	1	98	230	45	3	0.0190483
MYB	0.000326738	0	46	53	3	2	1	97	229	46	4	0.0193592
hsa-mir-548a-2	0.000326738	0	46	53	3	2	1	97	229	46	4	0.0193592
SF3B5	0.000333909	0	46	54	4	0	0	95	229	48	5	0.0196876
STX11	0.000333909	0	46	54	4	0	0	95	229	48	5	0.0196876
IYD	0.000337379	1	45	53	5	0	0	97	222	54	4	0.0198438
INSR	0.000341866	0	36	62	4	2	1	72	246	55	3	0.0200589
MTHFD1L	0.000346118	0	46	52	5	1	0	95	220	57	5	0.0202592
CDH1	0.000348271	1	52	44	7	0	7	261	77	30	2	0.020336
CNTNAP4	0.000349951	2	54	42	6	0	8	264	71	30	4	0.0203849
PTPRS	0.000359702	0	39	59	4	2	0	78	242	52	5	0.0207681
EPM2A	0.000360825	0	47	53	4	0	0	98	227	48	4	0.0207681
LOC100507557	0.000360825	0	47	53	4	0	0	98	227	48	4	0.0207681
FBXO30	0.000360825	0	47	53	4	0	0	98	227	48	4	0.0207681
SHPRH	0.000360825	0	47	53	4	0	0	98	227	48	4	0.0207681
PLEKHG1	0.00036316	0	46	52	6	0	0	94	220	59	4	0.0208382
TCP1	0.000369575	0	49	53	2	0	2	109	219	44	3	0.0208382
SNORA29	0.000369575	0	49	53	2	0	2	109	219	44	3	0.0208382
MRPL18	0.000369575	0	49	53	2	0	2	109	219	44	3	0.0208382
PNLDC1	0.000369575	0	49	53	2	0	2	109	219	44	3	0.0208382
MAS1	0.000369575	0	49	53	2	0	2	109	219	44	3	0.0208382
IGF2R	0.000369575	0	49	53	2	0	2	109	219	44	3	0.0208382
LOC729603	0.000369575	0	49	53	2	0	2	109	219	44	3	0.0208382
ATCAY	0.000370827	0	41	58	4	1	0	84	238	52	3	0.0208382
LOC100129794	0.000372054	0	9	62	25	8	0	57	256	60	4	0.0208382
LPAL2	0.000372389	0	49	53	2	0	2	108	220	43	4	0.0208382
LPA	0.000372389	0	49	53	2	0	2	108	220	43	4	0.0208382
ABCA10	0.000377155	0	9	47	28	20	0	49	201	107	20	0.0210562
NFIC	0.000378153	0	42	58	4	0	0	88	234	53	2	0.0210633
LOC100128176	0.000381081	0	47	53	4	0	0	100	223	50	4	0.0211776
ZFR2	0.000383753	0	41	58	4	1	0	85	236	53	3	0.0212772
C3P1	0.000385793	0	32	63	6	3	0	64	248	62	3	0.0213413
SHD	0.000388582	0	40	58	5	1	0	78	240	55	4	0.0214465
ECT2L	0.000391173	0	47	51	4	2	2	95	231	45	4	0.0214914
REPS1	0.000391173	0	47	51	4	2	2	95	231	45	4	0.0214914
PSMD12	0.000395687	0	10	47	23	24	0	43	195	111	28	0.0216901
CD320	0.000398712	0	35	62	5	2	1	70	246	58	2	0.0218023
CCDC94	0.000399538	0	40	58	5	1	0	79	240	55	3	0.0218023
PIAS4	0.00040137	0	40	59	4	1	0	83	237	54	3	0.021853
ABCA8	0.000403829	0	9	47	27	21	0	49	199	107	22	0.0219375
TJP3	0.000406782	0	41	58	4	1	0	86	234	54	3	0.0220483
SSTR1	0.000407959	1	10	62	23	8	0	55	259	59	4	0.0220627
AIG1	0.000410581	0	46	54	4	0	0	96	228	46	7	0.0220843
LTV1	0.000410581	0	46	54	4	0	0	96	228	46	7	0.0220843
ANKRD24	0.000412014	0	40	58	5	1	0	80	241	54	2	0.0220843
EBI3	0.000412014	0	40	58	5	1	0	80	241	54	2	0.0220843
DNMT1	0.000417576	0	32	63	6	3	0	63	247	63	4	0.0223329
VNN2	0.000421221	0	46	53	4	1	1	95	228	50	3	0.0224781
MIR4719	0.000433659	2	54	42	6	0	8	266	72	28	3	0.0227829
PEX3	0.000434239	0	46	54	4	0	0	96	228	47	6	0.0227829
ZC2HC1B	0.000434239	0	46	54	4	0	0	96	228	47	6	0.0227829
PLAGL1	0.000434239	0	46	54	4	0	0	96	228	47	6	0.0227829
HYMAI	0.000434239	0	46	54	4	0	0	96	228	47	6	0.0227829
SLC22A1	0.000434471	0	49	53	2	0	2	109	219	43	4	0.0227829
SLC22A2	0.000434471	0	49	53	2	0	2	109	219	43	4	0.0227829
SLC22A3	0.000434471	0	49	53	2	0	2	109	219	43	4	0.0227829
NDUFA7	0.000443979	0	35	62	5	2	1	68	247	58	3	0.023231
UST	0.000460189	0	47	53	4	0	0	101	222	50	4	0.0240273
FAM192A	0.00046347	0	53	44	7	0	7	254	80	35	1	0.0241464
LOC285740	0.000466339	0	46	54	4	0	0	96	229	45	7	0.0241916
PHACTR2	0.000466339	0	46	54	4	0	0	96	229	45	7	0.0241916
P2RY11	0.000470191	0	32	63	6	3	0	63	248	62	4	0.0242872
EIF3G	0.000470191	0	32	63	6	3	0	63	248	62	4	0.0242872
FAM20A	0.000473763	0	8	47	28	21	0	48	200	106	23	0.024391
MIR4315-1	0.000475227	0	20	44	27	13	0	59	197	112	9	0.024391
MIR4315-2	0.000475227	0	20	44	27	13	0	59	197	112	9	0.024391
DSC3	0.000477188	0	24	76	3	1	0	111	208	55	3	0.0244397
APBA3	0.000482342	0	41	58	4	1	0	86	235	53	3	0.0244961
MRPL54	0.000482342	0	41	58	4	1	0	86	235	53	3	0.0244961
RAX2	0.000482342	0	41	58	4	1	0	86	235	53	3	0.0244961
MATK	0.000482342	0	41	58	4	1	0	86	235	53	3	0.0244961
SIRT6	0.000485033	0	40	58	5	1	0	80	239	55	3	0.0245811
FUCA2	0.000498074	0	46	54	4	0	0	96	229	46	6	0.0251892
HECA	0.000509057	0	47	52	4	1	1	95	230	46	5	0.0256212
TXLNB	0.000509057	0	47	52	4	1	1	95	230	46	5	0.0256212
MIR302F	0.000510856	0	24	76	3	1	1	110	208	56	2	0.0256212
hsa-mir-302f	0.000510856	0	24	76	3	1	1	110	208	56	2	0.0256212
PDE4A	0.00051398	0	31	63	6	4	1	62	249	61	4	0.0256597
KIAA1244	0.00051587	0	46	52	4	2	1	95	231	46	4	0.0256597
PBOV1	0.00051587	0	46	52	4	2	1	95	231	46	4	0.0256597
LOC100507462	0.00051587	0	46	52	4	2	1	95	231	46	4	0.0256597
C6orf115	0.00052472	0	47	52	4	1	1	95	232	45	4	0.0260464
RDH8	0.000530993	0	32	63	6	3	0	65	248	61	3	0.0263037
SYNE1	0.000532133	0	46	53	5	0	0	95	226	50	6	0.0263063
CHMP2B	0.000536044	0	25	70	7	2	3	45	272	57	0	0.0263381
MIR4795	0.000536044	0	25	70	7	2	3	45	272	57	0	0.0263381
POU1F1	0.000536044	0	25	70	7	2	3	45	272	57	0	0.0263381
TIAM2	0.000542672	0	46	54	3	1	2	100	223	49	3	0.02636
TERF2IP	0.000545331	2	54	42	6	0	7	263	73	31	3	0.02636
CBLN1	0.000547105	0	48	47	9	0	3	227	88	54	5	0.02636
CERS4	0.000548387	0	35	62	5	2	1	71	246	57	2	0.02636
FBXO5	0.000549782	0	46	53	4	1	0	99	223	51	4	0.02636
MTRF1L	0.000549782	0	46	53	4	1	0	99	223	51	4	0.02636
GLG1	0.00056169	2	53	43	6	0	7	258	76	33	3	0.02636
BPTF	0.000562145	0	8	47	25	24	0	44	195	109	29	0.02636
OLIG3	0.000563413	0	46	53	4	1	1	94	233	46	3	0.02636
TNFAIP3	0.000563413	0	46	53	4	1	1	94	233	46	3	0.02636
N4BP1	0.000565872	0	47	47	9	1	2	222	88	57	8	0.02636
PDE7B	0.000568001	0	46	53	3	2	1	98	231	43	4	0.02636
RFWD3	0.00056821	2	53	43	6	0	7	259	76	32	3	0.02636
FA2H	0.00056821	2	53	43	6	0	7	259	76	32	3	0.02636
PERP	0.000568374	0	46	53	4	1	1	93	233	46	4	0.02636
FBXL12	0.000569027	0	31	63	6	4	0	66	245	62	4	0.02636
UBL5	0.000569027	0	31	63	6	4	0	66	245	62	4	0.02636
PIN1	0.000569027	0	31	63	6	4	0	66	245	62	4	0.02636
TAAR6	0.000570376	0	46	53	4	1	1	95	228	49	4	0.02636
TAAR5	0.000570376	0	46	53	4	1	1	95	228	49	4	0.02636
TAAR3	0.000570376	0	46	53	4	1	1	95	228	49	4	0.02636
TAAR2	0.000570376	0	46	53	4	1	1	95	228	49	4	0.02636
TAAR1	0.000570376	0	46	53	4	1	1	95	228	49	4	0.02636
VNN1	0.000570376	0	46	53	4	1	1	95	228	49	4	0.02636
VNN3	0.000570376	0	46	53	4	1	1	95	228	49	4	0.02636
XAB2	0.000572475	0	36	61	5	2	1	74	243	57	2	0.02636
C19orf79	0.000572475	0	36	61	5	2	1	74	243	57	2	0.02636
PCP2	0.000572475	0	36	61	5	2	1	74	243	57	2	0.02636
STXBP2	0.000572475	0	36	61	5	2	1	74	243	57	2	0.02636
RETN	0.000572475	0	36	61	5	2	1	74	243	57	2	0.02636
C19orf59	0.000572475	0	36	61	5	2	1	74	243	57	2	0.02636
TRAPPC5	0.000572475	0	36	61	5	2	1	74	243	57	2	0.02636
FCER2	0.000572475	0	36	61	5	2	1	74	243	57	2	0.02636
TMEM231	0.000592924	2	54	42	6	0	8	261	73	32	3	0.0270613
GABARAPL2	0.000592924	2	54	42	6	0	8	261	73	32	3	0.0270613
ABCC12	0.000594893	0	46	47	10	1	2	218	88	60	9	0.0270613
ABCC11	0.000594893	0	46	47	10	1	2	218	88	60	9	0.0270613
ADAT2	0.000596867	0	46	54	4	0	0	97	228	46	6	0.0270613
TMEM170A	0.000596952	2	54	42	6	0	8	260	73	33	3	0.0270613
CHST6	0.000596952	2	54	42	6	0	8	260	73	33	3	0.0270613
ADAT1	0.000598011	2	54	42	6	0	8	262	73	31	3	0.0270613
KARS	0.000598011	2	54	42	6	0	8	262	73	31	3	0.0270613
PLG	0.000598899	0	49	53	2	0	2	109	221	41	4	0.0270613
CABYR	0.000607343	0	21	78	5	0	0	111	210	56	0	0.0273406
OSBPL1A	0.000607343	0	21	78	5	0	0	111	210	56	0	0.0273406
ZNF521	0.000612771	0	22	78	4	0	0	112	210	54	1	0.0275337
COL5A3	0.000615452	0	32	63	6	3	0	66	247	61	3	0.0276029
NHSL1	0.000626268	0	46	52	4	2	1	96	230	46	4	0.0280359
MON1B	0.0006313	2	54	41	7	0	9	266	71	29	2	0.028105
SYCE1L	0.0006313	2	54	41	7	0	9	266	71	29	2	0.028105
ADAMTS18	0.0006313	2	54	41	7	0	9	266	71	29	2	0.028105
ARHGAP18	0.000640639	0	46	52	5	1	2	94	229	50	2	0.0283123
C6orf191	0.000640639	0	46	52	5	1	2	94	229	50	2	0.0283123
L3MBTL3	0.000640639	0	46	52	5	1	2	94	229	50	2	0.0283123
SAMD3	0.000640639	0	46	52	5	1	2	94	229	50	2	0.0283123
CITED2	0.000643671	0	47	52	4	1	1	95	231	44	6	0.0283426
LOC645434	0.000643671	0	47	52	4	1	1	95	231	44	6	0.0283426
CDH8	0.000648686	1	54	44	5	0	6	259	79	30	3	0.0284837
CREB3L3	0.000649232	0	40	58	5	1	0	80	239	54	4	0.0284837
STX7	0.000657912	0	46	53	4	1	1	95	229	48	4	0.0287082
TAAR9	0.000657912	0	46	53	4	1	1	95	229	48	4	0.0287082
TAAR8	0.000657912	0	46	53	4	1	1	95	229	48	4	0.0287082
MAP2K6	0.000670666	0	9	49	26	20	0	48	199	109	21	0.029212
RGS17	0.000673399	0	46	53	4	1	1	98	222	52	4	0.0292783
IL22RA2	0.00067835	0	46	53	4	1	1	94	232	46	4	0.0293879
IFNGR1	0.00067835	0	46	53	4	1	1	94	232	46	4	0.0293879
IL20RA	0.000683891	0	46	53	4	1	1	95	232	46	3	0.0295749
HEBP2	0.000686689	0	46	52	4	2	1	96	231	45	4	0.0295901
FLJ46906	0.000686689	0	46	52	4	2	1	96	231	45	4	0.0295901
MAP2K2	0.000693319	0	40	58	5	1	0	81	237	55	4	0.0298226
PHKB	0.000697139	0	46	47	11	0	2	214	91	61	9	0.0299336
C17orf72	0.000700651	0	8	50	24	22	0	45	193	113	26	0.0300311
LOC100507489	0.000702751	0	45	55	4	0	0	96	228	47	6	0.0300678
MLKL	0.000724175	2	53	43	6	0	7	258	77	32	3	0.0309297
CLDN20	0.000725912	0	46	54	3	1	2	101	223	48	3	0.0309451
hsa-mir-1273c	0.000727096	0	46	54	3	1	2	100	223	48	4	0.0309451
PRKAR1A	0.000743667	0	8	47	28	21	0	47	200	106	24	0.0315947
GPR126	0.000750186	0	46	54	4	0	0	98	228	44	7	0.0318158
SCN4A	0.000752894	0	8	50	24	22	0	43	194	114	26	0.0318747
CHST5	0.000767646	2	54	42	6	0	8	260	74	32	3	0.0321099
C19orf66	0.000767748	0	32	63	6	3	0	63	248	61	5	0.0321099
ANGPTL6	0.000767748	0	32	63	6	3	0	63	248	61	5	0.0321099
PPAN	0.000767748	0	32	63	6	3	0	63	248	61	5	0.0321099
PPAN-P2RY11	0.000767748	0	32	63	6	3	0	63	248	61	5	0.0321099
SNORD105	0.000767748	0	32	63	6	3	0	63	248	61	5	0.0321099
SNORD105B	0.000767748	0	32	63	6	3	0	63	248	61	5	0.0321099
RNF146	0.000774793	0	45	52	5	2	2	95	230	48	2	0.032334
CD209	0.000778392	0	35	62	5	2	1	73	244	57	2	0.032334
CLEC4M	0.000778392	0	35	62	5	2	1	73	244	57	2	0.032334
LOC100132735	0.00078273	0	47	52	4	1	1	96	230	44	6	0.032334
FOXA1	0.000788097	0	9	61	26	8	0	52	259	61	5	0.032334
LOC153910	0.000793214	0	45	55	4	0	0	96	229	46	6	0.032334
HIVEP2	0.000793214	0	45	55	4	0	0	96	229	46	6	0.032334
DSC2	0.000794416	0	24	76	3	1	1	110	208	55	3	0.032334
DSC1	0.000794416	0	24	76	3	1	1	110	208	55	3	0.032334
SERAC1	0.000798519	0	48	53	3	0	2	107	219	47	2	0.032334
GTF2H5	0.000798519	0	48	53	3	0	2	107	219	47	2	0.032334
TULP4	0.000798519	0	48	53	3	0	2	107	219	47	2	0.032334
TMEM181	0.000798519	0	48	53	3	0	2	107	219	47	2	0.032334
DYNLT1	0.000798519	0	48	53	3	0	2	107	219	47	2	0.032334
SYTL3	0.000798519	0	48	53	3	0	2	107	219	47	2	0.032334
EZR	0.000798519	0	48	53	3	0	2	107	219	47	2	0.032334
MIR3918	0.000798519	0	48	53	3	0	2	107	219	47	2	0.032334
OSTCP1	0.000798519	0	48	53	3	0	2	107	219	47	2	0.032334
RSPH3	0.000798519	0	48	53	3	0	2	107	219	47	2	0.032334
FZR1	0.000805412	0	41	58	5	0	0	87	234	55	1	0.0325586
PITPNC1	0.000825666	0	8	48	24	24	0	42	196	109	30	0.0333216
ZNF846	0.000828071	0	31	63	6	4	0	65	246	61	5	0.033363
ARHGEF18	0.000831753	0	37	61	5	1	1	72	246	55	3	0.0333769
MYCT1	0.00083955	0	46	53	5	0	0	97	226	50	4	0.0333769
VIP	0.00083955	0	46	53	5	0	0	97	226	50	4	0.0333769
MIR3145	0.000840482	0	46	52	4	2	1	96	230	45	5	0.0333769
hsa-mir-3145	0.000840482	0	46	52	4	2	1	96	230	45	5	0.0333769
SCAF8	0.000840606	0	46	54	3	1	2	101	222	48	4	0.0333769
S1PR2	0.000840844	0	31	63	7	3	0	61	248	64	4	0.0333769
MIR4322	0.000840844	0	31	63	7	3	0	61	248	64	4	0.0333769
hsa-mir-4322	0.000840844	0	31	63	7	3	0	61	248	64	4	0.0333769
VTA1	0.000843283	0	46	54	4	0	1	96	229	45	6	0.0334189
NMBR	0.000856786	0	46	54	4	0	1	96	229	46	5	0.0338984
MIR4465	0.000872054	0	47	52	4	1	1	96	231	43	6	0.0341806
hsa-mir-548d-2	0.000874035	0	9	47	24	24	0	43	194	110	30	0.0341806
LOC100128573	0.000875228	0	37	61	5	1	1	73	244	56	3	0.0341806
PEX11G	0.000875228	0	37	61	5	1	1	73	244	56	3	0.0341806
C19orf45	0.000875228	0	37	61	5	1	1	73	244	56	3	0.0341806
ZNF358	0.000875228	0	37	61	5	1	1	73	244	56	3	0.0341806
MCOLN1	0.000875228	0	37	61	5	1	1	73	244	56	3	0.0341806
PNPLA6	0.000875228	0	37	61	5	1	1	73	244	56	3	0.0341806
MIR3668	0.000884622	0	47	52	4	1	1	96	230	43	7	0.0344917
WDR59	0.000900333	2	54	42	6	0	7	261	75	31	3	0.0348864
CTXN1	0.000902088	0	35	62	5	2	1	73	245	56	2	0.0348864
TIMM44	0.000902088	0	35	62	5	2	1	73	245	56	2	0.0348864
ELAVL1	0.000902088	0	35	62	5	2	1	73	245	56	2	0.0348864
MIPOL1	0.000903076	0	9	61	26	8	0	55	254	63	5	0.0348864
RGS9	0.000903404	0	9	49	25	21	0	49	194	110	24	0.0348864
NCLN	0.00090545	0	42	58	4	0	0	92	234	50	1	0.0349097
CLEC4G	0.000912834	0	35	62	5	2	1	74	243	57	2	0.0350824
CLEC4GP1	0.000912834	0	35	62	5	2	1	74	243	57	2	0.0350824
ZBTB7A	0.00092687	0	40	58	5	1	0	83	237	54	3	0.0355653
WWOX	0.000933623	2	56	40	6	0	10	267	69	29	2	0.0355714
LOC100652739	0.000935369	0	46	53	5	0	1	97	221	53	5	0.0355714
RAET1E	0.000935369	0	46	53	5	0	1	97	221	53	5	0.0355714
RAET1G	0.000935369	0	46	53	5	0	1	97	221	53	5	0.0355714
ULBP2	0.000935369	0	46	53	5	0	1	97	221	53	5	0.0355714
C6orf99	0.000935858	0	48	53	3	0	2	108	218	47	2	0.0355714
NOL11	0.000940784	0	8	47	26	23	0	42	196	111	28	0.0356466
SNORA38B	0.000940784	0	8	47	26	23	0	42	196	111	28	0.0356466
ANGPTL4	0.000950184	0	34	63	5	2	1	67	248	57	4	0.0358342
LOC100507567	0.000950184	0	34	63	5	2	1	67	248	57	4	0.0358342
RAB11B	0.000950184	0	34	63	5	2	1	67	248	57	4	0.0358342
ECHDC1	0.000954619	0	46	52	5	1	2	95	230	48	2	0.0358895
C6orf58	0.000954619	0	46	52	5	1	2	95	230	48	2	0.0358895
CFDP1	0.000976172	2	54	42	6	0	8	258	75	33	3	0.0366428
CELF5	0.000979604	0	42	58	4	0	0	91	234	50	2	0.0367146
ZNRF1	0.000988772	2	54	42	6	0	8	259	75	32	3	0.0367167
LDHD	0.000988772	2	54	42	6	0	8	259	75	32	3	0.0367167
ZFP1	0.000988772	2	54	42	6	0	8	259	75	32	3	0.0367167
CTRB1	0.000988772	2	54	42	6	0	8	259	75	32	3	0.0367167
CTRB2	0.000988772	2	54	42	6	0	8	259	75	32	3	0.0367167
BCAR1	0.000988772	2	54	42	6	0	8	259	75	32	3	0.0367167
SNX9	0.000993929	1	47	53	3	0	2	107	219	47	2	0.0367952
SYNJ2	0.000993929	1	47	53	3	0	2	107	219	47	2	0.0367952
CCL25	0.00101448	0	35	62	5	2	1	73	246	55	2	0.0374414
FBN3	0.00101448	0	35	62	5	2	1	73	246	55	2	0.0374414
S1PR4	0.00102717	0	42	58	4	0	0	92	235	49	1	0.0378517
ICAM2	0.00103064	0	8	50	24	22	0	45	193	112	27	0.0379218
TTC39C	0.00104141	0	21	78	5	0	0	112	212	53	0	0.0382599
LRP11	0.00105539	0	46	53	5	0	1	97	222	52	5	0.0386559
ULBP1	0.00105539	0	46	53	5	0	1	97	222	52	5	0.0386559
LOC100507588	0.0010607	0	35	62	5	2	1	74	244	56	2	0.038728
SNAPC2	0.0010607	0	35	62	5	2	1	74	244	56	2	0.038728
MAP3K5	0.00106216	0	45	53	4	2	1	97	231	45	3	0.038728
MIR4466	0.00106704	0	47	54	3	0	3	103	223	45	3	0.0388474
MIR320C2	0.0010852	0	21	78	5	0	0	111	210	55	1	0.0393897
hsa-mir-320c-2	0.0010852	0	21	78	5	0	0	111	210	55	1	0.0393897
SLC44A2	0.00109142	0	30	63	7	4	1	61	248	63	4	0.0395561
ANKRD34B	0.00110596	2	21	67	13	1	0	48	241	88	0	0.0398961
RPS28	0.00110958	0	34	63	5	2	1	68	247	57	4	0.0398961
KANK3	0.00110958	0	34	63	5	2	1	68	247	57	4	0.0398961
CSH1	0.00111565	0	8	50	24	22	0	43	194	113	27	0.0398961
CSH2	0.00111565	0	8	50	24	22	0	43	194	113	27	0.0398961
CSHL1	0.00111565	0	8	50	24	22	0	43	194	113	27	0.0398961
GH2	0.00111565	0	8	50	24	22	0	43	194	113	27	0.0398961
GH1	0.00111565	0	8	50	24	22	0	43	194	113	27	0.0398961
CD79B	0.00111565	0	8	50	24	22	0	43	194	113	27	0.0398961
ULBP3	0.00111833	0	46	53	5	0	0	100	221	52	4	0.0399327
SMAD2	0.00112952	1	26	72	4	1	1	123	199	53	1	0.0402729
CLEC3A	0.00114145	2	56	40	6	0	9	266	70	30	2	0.0406383
KIAA0408	0.00115948	0	46	52	5	1	2	96	229	48	2	0.0412196
TCAM1P	0.00117044	0	8	50	24	22	0	42	195	113	27	0.0415255
CLEC18B	0.00117496	2	53	43	6	0	7	258	79	30	3	0.0415255
LOC283922	0.00117496	2	53	43	6	0	7	258	79	30	3	0.0415255
PSMD7	0.00117496	2	53	43	6	0	7	258	79	30	3	0.0415255
ZNF699	0.00117708	0	31	64	6	3	0	64	249	60	4	0.0415399
DNAAF1	0.00118849	2	57	39	6	0	10	271	68	27	1	0.0417766
ARID1B	0.00119148	0	47	54	3	0	3	105	221	46	2	0.0417766
TMEM200A	0.00119691	0	46	52	5	1	2	95	228	49	3	0.0417766
CHAF1A	0.00120667	0	39	59	5	1	0	81	240	53	3	0.0417766
C19orf10	0.00120667	0	39	59	5	1	0	81	240	53	3	0.0417766
HDGFRP2	0.00120667	0	39	59	5	1	0	81	240	53	3	0.0417766
LRG1	0.00120667	0	39	59	5	1	0	81	240	53	3	0.0417766
MIR4746	0.00120667	0	39	59	5	1	0	81	240	53	3	0.0417766
PLIN4	0.00120667	0	39	59	5	1	0	81	240	53	3	0.0417766
PLIN5	0.00120667	0	39	59	5	1	0	81	240	53	3	0.0417766
SEMA6B	0.00120667	0	39	59	5	1	0	81	240	53	3	0.0417766
TNFAIP8L1	0.00120667	0	39	59	5	1	0	81	240	53	3	0.0417766
UBXN6	0.00120667	0	39	59	5	1	0	81	240	53	3	0.0417766
LOC147727	0.0012149	0	30	63	7	4	1	61	249	62	4	0.0417766
ILF3	0.0012149	0	30	63	7	4	1	61	249	62	4	0.0417766
QTRT1	0.0012149	0	30	63	7	4	1	61	249	62	4	0.0417766
MIR638	0.0012149	0	30	63	7	4	1	61	249	62	4	0.0417766
hsa-mir-638	0.0012149	0	30	63	7	4	1	61	249	62	4	0.0417766
PPP1R14C	0.00123281	1	45	53	5	0	1	98	222	52	4	0.0421054
LOC729950	0.00123932	0	21	78	5	0	0	112	210	54	1	0.0421054
ZNF561	0.00124155	0	30	64	6	4	0	65	246	61	5	0.0421054
LOC284385	0.00124155	0	30	64	6	4	0	65	246	61	5	0.0421054
ZNF562	0.00124155	0	30	64	6	4	0	65	246	61	5	0.0421054
ZNF812	0.00124155	0	30	64	6	4	0	65	246	61	5	0.0421054
EVI5L	0.00124362	0	35	62	5	2	1	75	243	56	2	0.0421054
FLJ22184	0.00124362	0	35	62	5	2	1	75	243	56	2	0.0421054
LOC388499	0.00124362	0	35	62	5	2	1	75	243	56	2	0.0421054
LRRC8E	0.00124362	0	35	62	5	2	1	75	243	56	2	0.0421054
MAP2K7	0.00124362	0	35	62	5	2	1	75	243	56	2	0.0421054
BCLAF1	0.00126569	0	46	53	4	1	1	96	232	44	4	0.0427927
TAGAP	0.00127473	0	47	54	3	0	2	107	219	47	2	0.0430383
TMED1	0.00128212	0	30	63	7	4	1	62	247	63	4	0.043167
C19orf38	0.00128212	0	30	63	7	4	1	62	247	63	4	0.043167
C6orf174	0.00128806	0	46	52	5	1	2	96	230	47	2	0.0433067
HNRNPM	0.00130188	0	33	63	6	2	1	68	246	60	2	0.0436678
RAET1K	0.00130422	0	46	53	5	0	1	98	222	52	4	0.0436678
RAET1L	0.00130422	0	46	53	5	0	1	98	222	52	4	0.0436678
LINC00311	0.0013141	3	57	38	6	0	9	273	67	27	1	0.0438483
CDYL2	0.00131505	2	56	40	6	0	8	270	71	26	2	0.0438483
C16orf61	0.00131505	2	56	40	6	0	8	270	71	26	2	0.0438483
CENPN	0.0013267	2	56	40	6	0	8	269	71	27	2	0.0439941
ATMIN	0.0013267	2	56	40	6	0	8	269	71	27	2	0.0439941
C16orf46	0.0013267	2	56	40	6	0	8	269	71	27	2	0.0439941
GCSH	0.0013267	2	56	40	6	0	8	269	71	27	2	0.0439941
LOC727710	0.001335	3	57	38	6	0	9	272	67	28	1	0.0442086
KDM4B	0.00133915	0	37	60	5	2	0	78	241	54	4	0.0442853
OR7E24	0.00135368	0	31	64	6	3	0	65	248	60	4	0.0447047
OR7G1	0.00136486	0	32	64	6	2	2	62	247	62	4	0.0450125
HSBP1	0.00137691	2	56	39	7	0	10	271	69	25	2	0.045277
CDH2	0.00137774	0	23	76	4	1	0	113	206	54	4	0.045277
IMPACT	0.00138037	0	21	78	5	0	0	111	211	54	1	0.045277
HRH4	0.00138037	0	21	78	5	0	0	111	211	54	1	0.045277
HELZ	0.00138871	0	10	47	24	23	0	43	194	111	29	0.0454887
LAMA2	0.00139967	0	46	52	5	1	2	95	227	49	4	0.0457856
PKD1L2	0.00141341	2	56	40	6	0	9	268	71	27	2	0.0459305
BCMO1	0.00141341	2	56	40	6	0	9	268	71	27	2	0.0459305
CMIP	0.00141341	2	56	40	6	0	9	268	71	27	2	0.0459305
LOC100129617	0.00141341	2	56	40	6	0	9	268	71	27	2	0.0459305
MIR548AE2	0.00141999	0	47	46	10	1	2	217	89	60	9	0.0459305
LOC100507577	0.00141999	0	47	46	10	1	2	217	89	60	9	0.0459305
SIAH1	0.00141999	0	47	46	10	1	2	217	89	60	9	0.0459305
THEMIS	0.00142057	0	46	52	5	1	2	95	230	47	3	0.0459305
MAP3K4	0.00142161	0	49	52	3	0	1	109	222	41	4	0.0459305
DYNLRB2	0.0014231	2	56	40	6	0	9	269	71	25	3	0.0459305
DNM2	0.00142732	0	30	63	7	4	1	62	248	62	4	0.0459442
MIR4748	0.00142732	0	30	63	7	4	1	62	248	62	4	0.0459442
FOXO3	0.00149108	0	49	47	4	4	4	118	214	38	3	0.0479327
MAF	0.00150492	2	56	40	6	0	9	268	71	26	3	0.0481852
GAN	0.00150492	2	56	40	6	0	9	268	71	26	3	0.0481852
MIR4720	0.00150492	2	56	40	6	0	9	268	71	26	3	0.0481852
BCAS3	0.00151576	0	9	47	23	25	0	41	193	109	34	0.0484681
ZNF274	0.00153128	0	13	61	20	10	0	46	242	84	5	0.0488405
MIR199A1	0.00153346	0	30	63	7	4	1	63	246	63	4	0.0488405
hsa-mir-199a-1	0.00153346	0	30	63	7	4	1	63	246	63	4	0.0488405
OR7G2	0.00154489	0	32	64	6	2	2	62	248	61	4	0.0491396
PTPRK	0.0015503	0	46	52	5	1	2	97	225	50	3	0.0492468
MAP7	0.00157768	0	45	54	4	1	1	96	232	45	3	0.0498546
PEX7	0.00157768	0	45	54	4	1	1	96	232	45	3	0.0498546
SLC35D3	0.00157768	0	45	54	4	1	1	96	232	45	3	0.0498546
NHEG1	0.00157768	0	45	54	4	1	1	96	232	45	3	0.0498546
ESCO1	0.0015823	0	22	77	5	0	0	108	213	56	0	0.0499
SOD2	0.0015869	0	48	53	3	0	2	108	220	44	3	0.0499
ZNF559	0.0015915	0	31	64	6	3	0	64	248	60	5	0.0499
ZNF559-ZNF177	0.0015915	0	31	64	6	3	0	64	248	60	5	0.0499
ZNF177	0.0015915	0	31	64	6	3	0	64	248	60	5	0.0499
ZNF266	0.0015915	0	31	64	6	3	0	64	248	60	5	0.0499
KEAP1	0.00159418	0	30	63	7	4	1	62	249	61	4	0.0499194
RPS6KB1	0.00161274	0	10	49	20	25	0	39	192	110	36	0.0503698
RNFT1	0.00161274	0	10	49	20	25	0	39	192	110	36	0.0503698
FAM54A	0.00162583	0	46	53	4	1	1	97	232	43	4	0.0507132
PARK2	0.00163019	1	49	51	3	0	1	113	218	39	6	0.0507836
GREB1L	0.00164692	0	22	77	5	0	0	107	214	56	0	0.0512388
FNDC1	0.00165256	0	47	54	3	0	2	107	221	45	2	0.0513484
TMEM242	0.00166752	0	47	54	3	0	2	108	219	46	2	0.0516142
ZDHHC14	0.00166752	0	47	54	3	0	2	108	219	46	2	0.0516142
MIR3692	0.00166752	0	47	54	3	0	2	108	219	46	2	0.0516142
TDGF1	0.00171504	0	37	63	4	0	2	75	252	47	1	0.0523477
LOC100132146	0.00171504	0	37	63	4	0	2	75	252	47	1	0.0523477
ALS2CL	0.00171504	0	37	63	4	0	2	75	252	47	1	0.0523477
TMIE	0.00171504	0	37	63	4	0	2	75	252	47	1	0.0523477
PRSS50	0.00171504	0	37	63	4	0	2	75	252	47	1	0.0523477
PRSS46	0.00171504	0	37	63	4	0	2	75	252	47	1	0.0523477
PRSS42	0.00171504	0	37	63	4	0	2	75	252	47	1	0.0523477
PRSS45	0.00171504	0	37	63	4	0	2	75	252	47	1	0.0523477
MYL3	0.00171504	0	37	63	4	0	2	75	252	47	1	0.0523477
PTH1R	0.00171504	0	37	63	4	0	2	75	252	47	1	0.0523477
CCDC12	0.00171504	0	37	63	4	0	2	75	252	47	1	0.0523477
MIR4787	0.00173523	0	37	63	4	0	2	77	252	46	0	0.0528195
ZNF560	0.00173671	0	31	64	6	3	0	64	249	59	5	0.0528195
LATS1	0.00174142	0	46	53	5	0	1	99	222	51	4	0.0528195
NUP43	0.00174142	0	46	53	5	0	1	99	222	51	4	0.0528195
PCMT1	0.00174142	0	46	53	5	0	1	99	222	51	4	0.0528195
LONP2	0.00174652	0	47	46	10	1	2	216	90	60	9	0.0529076
ABCA5	0.00175005	0	8	49	28	19	0	48	200	107	22	0.0529484
PLCG2	0.0017605	2	56	40	6	0	9	268	72	26	2	0.0529993
SDR42E1	0.0017605	2	56	40	6	0	9	268	72	26	2	0.0529993
HSD17B2	0.0017605	2	56	40	6	0	9	268	72	26	2	0.0529993
MPHOSPH6	0.0017605	2	56	40	6	0	9	268	72	26	2	0.0529993
ROCK1	0.00179947	0	23	76	5	0	0	106	213	58	0	0.0541049
AMZ2	0.00180668	0	8	47	27	22	0	45	196	108	28	0.0542542
OR7D2	0.00182913	0	31	64	6	3	1	64	248	60	4	0.0547032
OR7D4	0.00182913	0	31	64	6	3	1	64	248	60	4	0.0547032
ZNF426	0.00182981	0	31	64	6	3	0	65	247	60	5	0.0547032
KBTBD8	0.0018326	0	35	64	4	1	3	76	253	45	0	0.0547032
GNA15	0.00183295	0	42	58	4	0	0	94	235	47	1	0.0547032
ZNF121	0.00184428	0	30	65	6	3	0	64	246	62	5	0.0549134
CACNG5	0.00184635	0	9	48	24	23	0	45	193	109	30	0.0549134
OR1M1	0.00184741	0	32	64	6	2	2	63	247	61	4	0.0549134
MBD3L1	0.00184908	0	32	64	6	2	1	64	247	61	4	0.0549134
MIR4741	0.00185138	0	23	76	5	0	0	112	210	55	0	0.0549146
SLC25A21	0.00187911	0	9	63	24	8	0	58	254	59	6	0.0551649
CACNG1	0.00188647	0	9	48	24	23	0	43	194	110	30	0.0551649
NUDT7	0.00188656	2	56	39	7	0	10	266	70	30	1	0.0551649
IRF8	0.00189359	3	58	37	6	0	8	273	68	28	0	0.0551649
SLC25A38	0.00189633	0	33	66	5	0	1	64	260	51	1	0.0551649
RPSA	0.00189633	0	33	66	5	0	1	64	260	51	1	0.0551649
SNORA6	0.00189633	0	33	66	5	0	1	64	260	51	1	0.0551649
SNORA62	0.00189633	0	33	66	5	0	1	64	260	51	1	0.0551649
FLJ33065	0.00189633	0	33	66	5	0	1	64	260	51	1	0.0551649
EIF1B	0.00189633	0	33	66	5	0	1	64	260	51	1	0.0551649
ENTPD3	0.00189633	0	33	66	5	0	1	64	260	51	1	0.0551649
ENTPD3-AS1	0.00189633	0	33	66	5	0	1	64	260	51	1	0.0551649
RPL14	0.00189633	0	33	66	5	0	1	64	260	51	1	0.0551649
ZNF619	0.00189633	0	33	66	5	0	1	64	260	51	1	0.0551649
ZNF620	0.00189633	0	33	66	5	0	1	64	260	51	1	0.0551649
ZNF621	0.00189633	0	33	66	5	0	1	64	260	51	1	0.0551649
PRAM1	0.00191202	0	33	63	6	2	1	67	247	59	3	0.0554876
ZNF414	0.00191202	0	33	63	6	2	1	67	247	59	3	0.0554876
NBEAL2	0.00192978	0	37	63	4	0	2	75	253	46	1	0.0558923
AGPAT4-IT1	0.00193059	0	49	52	3	0	1	110	222	40	4	0.0558923
TFB1M	0.00193398	0	46	54	4	0	2	101	223	48	3	0.0559235
CACNG4	0.00194155	0	9	48	24	23	0	43	195	109	30	0.0560069
LINC00473	0.00194613	1	48	52	3	0	1	112	218	41	5	0.0560069
LOC441177	0.00194613	1	48	52	3	0	1	112	218	41	5	0.0560069
T	0.00194613	1	48	52	3	0	1	112	218	41	5	0.0560069
C6orf72	0.00195568	0	46	53	5	0	1	99	223	50	4	0.0561479
KATNA1	0.00195568	0	46	53	5	0	1	99	223	50	4	0.0561479
MIR21	0.00200634	0	9	49	21	25	0	39	192	110	36	0.057398
hsa-mir-21	0.00200634	0	9	49	21	25	0	39	192	110	36	0.057398
TUBD1	0.00200634	0	9	49	21	25	0	39	192	110	36	0.057398
LAMA3	0.0020179	0	22	77	5	0	1	112	210	54	0	0.0576606
MIR1238	0.00203759	0	30	63	7	4	1	61	249	61	5	0.0580856
hsa-mir-1238	0.00203759	0	30	63	7	4	1	61	249	61	5	0.0580856
AGPAT4	0.0020464	0	49	52	3	0	1	111	220	40	5	0.058268
MBTPS1	0.00206377	2	57	38	7	0	10	271	68	27	1	0.0585557
SLC38A8	0.00206377	2	57	38	7	0	10	271	68	27	1	0.0585557
HSDL1	0.00206377	2	57	38	7	0	10	271	68	27	1	0.0585557
OR7G3	0.00207851	0	32	64	6	2	2	63	248	60	4	0.058905
C3orf74	0.002096	0	37	63	4	0	2	78	251	46	0	0.0592538
POC1A	0.002096	0	37	63	4	0	2	78	251	46	0	0.0592538
LACE1	0.00209817	0	49	47	4	4	3	117	214	39	4	0.0592538
ZNF776	0.00212614	0	13	60	20	11	0	44	244	82	7	0.0596949
ZNF586	0.00212614	0	13	60	20	11	0	44	244	82	7	0.0596949
FKBP1AP1	0.00212614	0	13	60	20	11	0	44	244	82	7	0.0596949
ZNF552	0.00212614	0	13	60	20	11	0	44	244	82	7	0.0596949
ZNF587B	0.00212614	0	13	60	20	11	0	44	244	82	7	0.0596949
OLFM2	0.00215286	0	31	63	7	3	0	65	246	62	4	0.0602718
PPM1D	0.00215469	0	9	47	23	25	0	41	193	108	35	0.0602718
CX3CR1	0.00215666	0	33	66	5	0	1	64	261	50	1	0.0602718
CCR8	0.00215666	0	33	66	5	0	1	64	261	50	1	0.0602718
NICN1	0.00216834	0	37	63	4	0	2	79	249	47	0	0.0604585
RBM6	0.00216834	0	37	63	4	0	2	79	249	47	0	0.0604585
WDR48	0.00217739	0	32	66	5	1	1	64	261	50	1	0.0604884
GORASP1	0.00217739	0	32	66	5	1	1	64	261	50	1	0.0604884
TTC21A	0.00217739	0	32	66	5	1	1	64	261	50	1	0.0604884
RBBP8	0.00218151	0	23	76	5	0	0	112	211	54	0	0.0604884
ACTL9	0.00218193	0	33	63	6	2	1	67	245	60	4	0.0604884
KIAA0391	0.00219772	0	9	63	25	7	0	58	254	60	5	0.0605855
PSMA6	0.00219772	0	9	63	25	7	0	58	254	60	5	0.0605855
SNRPD1	0.00221591	0	23	76	5	0	0	108	213	56	0	0.0605855
ABHD3	0.00221591	0	23	76	5	0	0	108	213	56	0	0.0605855
MIR320C1	0.00221591	0	23	76	5	0	0	108	213	56	0	0.0605855
hsa-mir-320c-1	0.00221591	0	23	76	5	0	0	108	213	56	0	0.0605855
MIB1	0.00221591	0	23	76	5	0	0	108	213	56	0	0.0605855
MIR133A1	0.00221591	0	23	76	5	0	0	108	213	56	0	0.0605855
hsa-mir-133a-1	0.00221591	0	23	76	5	0	0	108	213	56	0	0.0605855
MIR1-2	0.00221591	0	23	76	5	0	0	108	213	56	0	0.0605855
hsa-mir-1-2	0.00221591	0	23	76	5	0	0	108	213	56	0	0.0605855
ERN1	0.0022466	0	8	50	24	22	0	43	193	112	29	0.0605855
ATG4D	0.00225647	0	30	63	7	4	1	61	250	60	5	0.0605855
ZDHHC7	0.00227342	2	58	38	6	0	9	272	68	27	1	0.0605855
KIAA0513	0.00227342	2	58	38	6	0	9	272	68	27	1	0.0605855
MYRIP	0.00229942	0	33	66	5	0	1	65	259	51	1	0.0605855
TAB2	0.00230454	0	46	53	5	0	1	100	222	50	4	0.0605855
SUMO4	0.00230454	0	46	53	5	0	1	100	222	50	4	0.0605855
ZC3H12D	0.00230454	0	46	53	5	0	1	100	222	50	4	0.0605855
PPIL4	0.00230454	0	46	53	5	0	1	100	222	50	4	0.0605855
IGBP1P1	0.00230761	0	9	63	25	7	0	57	255	60	5	0.0605855
SRP54	0.00230761	0	9	63	25	7	0	57	255	60	5	0.0605855
FAM177A1	0.00230761	0	9	63	25	7	0	57	255	60	5	0.0605855
PPP2R3C	0.00230761	0	9	63	25	7	0	57	255	60	5	0.0605855
SLC25A20	0.00231074	0	37	63	4	0	2	78	252	45	0	0.0605855
C3orf71	0.00231074	0	37	63	4	0	2	78	252	45	0	0.0605855
hsa-mir-566	0.00231074	0	37	63	4	0	2	78	252	45	0	0.0605855
C3orf45	0.00231074	0	37	63	4	0	2	78	252	45	0	0.0605855
IFRD2	0.00231074	0	37	63	4	0	2	78	252	45	0	0.0605855
HYAL3	0.00231074	0	37	63	4	0	2	78	252	45	0	0.0605855
HYAL1	0.00231074	0	37	63	4	0	2	78	252	45	0	0.0605855
NAT6	0.00231074	0	37	63	4	0	2	78	252	45	0	0.0605855
HYAL2	0.00231074	0	37	63	4	0	2	78	252	45	0	0.0605855
TUSC2	0.00231074	0	37	63	4	0	2	78	252	45	0	0.0605855
RASSF1	0.00231074	0	37	63	4	0	2	78	252	45	0	0.0605855
ZMYND10	0.00231074	0	37	63	4	0	2	78	252	45	0	0.0605855
NPRL2	0.00231074	0	37	63	4	0	2	78	252	45	0	0.0605855
CYB561D2	0.00231074	0	37	63	4	0	2	78	252	45	0	0.0605855
TMEM115	0.00231074	0	37	63	4	0	2	78	252	45	0	0.0605855
CACNA2D2	0.00231074	0	37	63	4	0	2	78	252	45	0	0.0605855
PARP3	0.00231074	0	37	63	4	0	2	78	252	45	0	0.0605855
GPR62	0.00231074	0	37	63	4	0	2	78	252	45	0	0.0605855
PCBP4	0.00231074	0	37	63	4	0	2	78	252	45	0	0.0605855
ABHD14B	0.00231074	0	37	63	4	0	2	78	252	45	0	0.0605855
ABHD14A	0.00231074	0	37	63	4	0	2	78	252	45	0	0.0605855
ABHD14A-ACY1	0.00231074	0	37	63	4	0	2	78	252	45	0	0.0605855
ACY1	0.00231074	0	37	63	4	0	2	78	252	45	0	0.0605855
RPL29	0.00231074	0	37	63	4	0	2	78	252	45	0	0.0605855
DUSP7	0.00231074	0	37	63	4	0	2	78	252	45	0	0.0605855
ALAS1	0.00231074	0	37	63	4	0	2	78	252	45	0	0.0605855
DNAJC6	0.00232685	1	22	70	11	0	0	139	216	19	3	0.0607748
ADAD2	0.0023431	2	58	38	6	0	10	271	68	27	1	0.0607748
ATP2C2	0.0023431	2	58	38	6	0	10	271	68	27	1	0.0607748
COTL1	0.0023431	2	58	38	6	0	10	271	68	27	1	0.0607748
KCNG4	0.0023431	2	58	38	6	0	10	271	68	27	1	0.0607748
KIAA1609	0.0023431	2	58	38	6	0	10	271	68	27	1	0.0607748
KLHL36	0.0023431	2	58	38	6	0	10	271	68	27	1	0.0607748
TAF1C	0.0023431	2	58	38	6	0	10	271	68	27	1	0.0607748
USP10	0.0023431	2	58	38	6	0	10	271	68	27	1	0.0607748
WFDC1	0.0023431	2	58	38	6	0	10	271	68	27	1	0.0607748
SLC25A26	0.00235238	0	35	65	4	0	2	75	252	48	0	0.0609263
YIPF2	0.00236705	0	31	63	7	3	1	63	247	62	4	0.0609263
WIPI1	0.0023672	0	8	47	29	20	0	47	198	107	25	0.0609263
BANP	0.00237043	3	58	37	6	0	10	271	68	28	0	0.0609263
NRADDP	0.00237631	0	37	63	4	0	2	76	252	46	1	0.0609263
SETD2	0.00237631	0	37	63	4	0	2	76	252	46	1	0.0609263
FLJ39534	0.00237631	0	37	63	4	0	2	76	252	46	1	0.0609263
KIF9	0.00237631	0	37	63	4	0	2	76	252	46	1	0.0609263
KRI1	0.00237666	0	30	63	7	4	1	62	248	61	5	0.0609263
AP1M2	0.00237666	0	30	63	7	4	1	62	248	61	5	0.0609263
CDKN2D	0.00237666	0	30	63	7	4	1	62	248	61	5	0.0609263
ZBTB7C	0.00239591	1	25	72	5	1	1	123	199	53	1	0.0613546
LOC146513	0.00241444	3	58	37	6	0	8	272	69	28	0	0.0617638
ADAMTS10	0.00243452	0	33	63	6	2	1	67	246	59	4	0.061978
CRISPLD2	0.00244019	2	58	38	6	0	10	270	68	28	1	0.061978
C16orf74	0.00244287	3	58	37	6	0	8	271	69	29	0	0.061978
MIR1910	0.00244287	3	58	37	6	0	8	271	69	29	0	0.061978
hsa-mir-1910	0.00244287	3	58	37	6	0	8	271	69	29	0	0.061978
COX4NB	0.00244287	3	58	37	6	0	8	271	69	29	0	0.061978
CCDC11	0.00245092	0	28	72	3	1	4	120	200	51	2	0.061978
MBD1	0.00245092	0	28	72	3	1	4	120	200	51	2	0.061978
CXXC1	0.00245092	0	28	72	3	1	4	120	200	51	2	0.061978
ARIH2	0.00245358	0	37	63	4	0	2	79	250	46	0	0.061978
CAMKV	0.00245358	0	37	63	4	0	2	79	250	46	0	0.061978
DOCK3	0.00245358	0	37	63	4	0	2	79	250	46	0	0.061978
ZNF558	0.00245688	0	32	64	6	2	1	65	247	60	4	0.0619964
ABCA6	0.00248224	0	9	47	30	18	0	50	200	106	21	0.0624505
MIR4524A	0.00248224	0	9	47	30	18	0	50	200	106	21	0.0624505
MIR4318	0.00248521	0	23	75	5	1	1	117	205	53	1	0.0624505
hsa-mir-4318	0.00248521	0	23	75	5	1	1	117	205	53	1	0.0624505
PACRG	0.00249504	1	48	52	3	0	1	113	218	39	6	0.0626124
GNA11	0.00249683	0	42	58	4	0	0	96	233	47	1	0.0626124
FTSJ3	0.00252004	0	10	50	23	21	0	42	194	114	27	0.0628052
PSMC5	0.00252004	0	10	50	23	21	0	42	194	114	27	0.0628052
SMARCD2	0.00252004	0	10	50	23	21	0	42	194	114	27	0.0628052
LRRC46	0.0025202	1	29	41	22	11	2	70	200	93	12	0.0628052
C17orf58	0.0025227	0	8	47	27	22	0	45	196	107	29	0.0628052
LOC440461	0.0025227	0	8	47	27	22	0	45	196	107	29	0.0628052
SLC16A6	0.0025227	0	8	47	27	22	0	45	196	107	29	0.0628052
ZNF814	0.0025354	0	14	60	20	10	0	44	244	83	6	0.0630562
OR2Z1	0.00255292	0	33	63	6	2	1	68	244	60	4	0.0634268
MIR3182	0.00257477	2	57	39	6	0	9	271	71	24	2	0.0634559
hsa-mir-3182	0.00257477	2	57	39	6	0	9	271	71	24	2	0.0634559
ABCA9	0.0025781	0	9	47	30	18	0	49	201	106	21	0.0634559
ZNF57	0.00258089	0	42	58	4	0	0	96	231	48	2	0.0634559
NOX3	0.00258379	0	46	54	4	0	2	102	223	47	3	0.0634559
hsa-mir-1202	0.00258379	0	46	54	4	0	2	102	223	47	3	0.0634559
KIAA1328	0.00259511	0	23	75	5	1	1	115	206	54	1	0.0634559
SCN5A	0.00259702	0	32	67	5	0	1	63	261	51	1	0.0634559
SCN10A	0.00259702	0	32	67	5	0	1	63	261	51	1	0.0634559
DDX42	0.00260264	0	10	50	23	21	0	43	194	113	27	0.0634559
ZNF469	0.00260317	3	58	37	6	0	11	269	68	29	0	0.0634559
LOC400548	0.00262285	3	58	37	6	0	9	273	67	27	1	0.0634559
CTNNB1	0.00262638	0	33	66	5	0	1	65	260	50	1	0.0634559
ULK4	0.00262638	0	33	66	5	0	1	65	260	50	1	0.0634559
S1PR5	0.00264053	0	30	63	7	4	1	62	249	60	5	0.0634559
KIAA0182	0.00269879	3	58	37	6	0	9	271	69	28	0	0.0634559
GINS2	0.00269879	3	58	37	6	0	9	271	69	28	0	0.0634559
TPGS2	0.0027133	0	22	76	5	1	1	114	206	54	2	0.0634559
LARS2	0.00271527	0	36	64	4	0	2	74	254	46	1	0.0634559
LIMD1	0.00271527	0	36	64	4	0	2	74	254	46	1	0.0634559
LOC644714	0.00271527	0	36	64	4	0	2	74	254	46	1	0.0634559
DPP9	0.0027173	0	37	60	5	2	0	81	240	52	4	0.0634559
LOC100131094	0.0027173	0	37	60	5	2	0	81	240	52	4	0.0634559
MST1R	0.0027437	0	37	63	4	0	2	79	251	45	0	0.0634559
MON1A	0.0027437	0	37	63	4	0	2	79	251	45	0	0.0634559
RBM5	0.0027437	0	37	63	4	0	2	79	251	45	0	0.0634559
LUST	0.0027437	0	37	63	4	0	2	79	251	45	0	0.0634559
SEMA3F	0.0027437	0	37	63	4	0	2	79	251	45	0	0.0634559
TEX264	0.0027437	0	37	63	4	0	2	79	251	45	0	0.0634559
GRM2	0.0027437	0	37	63	4	0	2	79	251	45	0	0.0634559
IQCF6	0.0027437	0	37	63	4	0	2	79	251	45	0	0.0634559
IQCF4	0.0027437	0	37	63	4	0	2	79	251	45	0	0.0634559
[truncated: 23,169 more rows]

## Sheet: RPPA(ER-pos)
Protein	Mean(preM)	Mean(postM)	p-value	adjusted p-value
[truncated: 142 more rows]

[truncated: 4 more sheets: Somatic mutation (ER-pos), Power analysis (mut analysis), Gene expression-Agilent(ER-neg), Gene expression-RNA-Seq(ER-neg)]
