# Supplementary material for: The molecular landscape of premenopausal breast cancer
Source: Breast Cancer Res. 2015 Aug 7;17:104. doi: 10.1186/s13058-015-0618-8 (PMC4531812; doi:10.1186/s13058-015-0618-8)
Supplement: Additional file 3: — Copy number variation (CNV) GISTIC The Cancer Genome Atlas (TCGA). List of significant (q <0.25) amplification and deletion peaks identified by GISTIC 2.0, uniquely in premenopausal (preM) and postmenopausal (postM) groups. The columns correspond to the sample group in which the peak is uniquely identified (preM or postM), type of peak (amplification or deletion), cytoband, q value, residual q value, wide peak boundaries, and number of genes in the region, followed by the list of genes falling under the wide peak boundaries. (XLSX 73 kb) [file 13058_2015_618_MOESM3_ESM.xlsx]

## Sheet: Unique GISTIC Peaks
Group	Amplification or Deletion Peak	cytoband	q value	residual q value	wide peak boundaries	Number of genes	genes in wide peak
ER+ PostM	Amplifcation	13q12.3	0.005054	0.005054	chr13:30394777-31229520	6	HMGB1	UBL3	USPL1	KATNAL1	LOC440131	LINC00426
ER+ PostM	Amplifcation	16q12.1	0.034804	0.034804	chr16:47645686-48324465	5	PHKB	LONP2	ABCC11	ABCC12	MIR548AE2
ER+ PostM	Amplifcation	4q13.3	0.045539	0.045539	chr4:73389847-77580239	45	AFM	AFP	ALB	AREG	ART3	BTC	SCARB2	EREG	CXCL1	CXCL2	CXCL3	IL8	CXCL10	CXCL9	PF4	PF4V1	PPEF2	PPBP	CXCL6	CXCL11	CXCL5	USO1	STBD1	CDKL2	ADAMTS3	G3BP2	PPBPL2	PARM1	RCHY1	ANKRD17	NAAA	NUP54	SDAD1	SHROOM3	THAP6	C4orf26	RASSF6	EPGN	COX18	CCDC158	MTHFD2L	LOC441025	FAM47E
ER+ PostM	Amplifcation	6q25.1	0.048804	0.12092	chr6:151794072-152073317	2	ESR1	C6orf97
ER+ PostM	Amplifcation	6q12	0.015528	0.035598	chr6:63871211-66234736	4	PTP4A1	PHF3	LGSN	EYS
ER+ PostM	Amplifcation	8q13.1	1.0433e-08	0.052083	chr8:42932479-70207915	103	hsa-mir-124-2	ASPH	CA8	CEBPD	CRH	CYP7A1	FNTA	NPBWR1	LYN	MCM4	MOS	MYBL1	OPRK1	PDE7A	PENK	PLAG1	PRKDC	RAB2A	RP1	RPS20	SDCBP	SNAI2	TCEA1	TTPA	UBE2V2	NSMAF	RGS20	GGH	CYP7B1	MTFR1	ST18	TOX	RB1CC1	LYPLA1	ARFGEF1	COPS5	RRS1	KIAA0146	SGK3	C8orf71	PTTG3P	SNORD54	BHLHE22
ER+ PostM	Deletion	10q26.3	2.0857e-05	0.0065285	chr10:104414601-135534747	233	hsa-mir-202	hsa-mir-378c	hsa-mir-4297	hsa-mir-4296	hsa-mir-2110	hsa-mir-4295	hsa-mir-548e	hsa-mir-609	hsa-mir-936	hsa-mir-1307	ACADSB	ADAM8	ADD3	ADRA2A	ADRB1	ARL3	BNIP3	CASP7	COL17A1	CTBP2	CYP2E1	CYP17A1	DMBT1	DOCK1	DUSP5	ECHS1	EMX2	FGFR2	GFRA1	PRLHR	GPR26	GRK5	HABP2	HMX2	INPP5A	ABLIM1	MGMT	MKI67	MXI1	NRAP	OAT	PNLIP	PNLIPRP1
ER+ PostM	Deletion	10q23.31	5.215e-07	0.00013855	chr10:89574877-90034038	3	PTEN	CFL1P1	KLLN
ER+ PostM	Deletion	11q13.1	1.7006e-05	0.0022832	chr11:64554144-65684611	64	hsa-mir-612	hsa-mir-194-2	ARL2	C11orf2	MRPL49	ZNHIT2	CAPN1	CFL1	CTSW	FAU	LTBP3	MEN1	MAP3K11	OVOL1	PPP2R5B	MAP4K2	RELA	DPF2	SIPA1	TM7SF2	ZFPL1	FOSL1	FIBP	NAALADL1	KCNK7	CDC42EP2	KAT5	SSSCA1	EHD1	CCDC85B	ATG2A	FAM89B	POLA2	SAC3D1	SNX15	EFEMP2	CDC42BPG	SCYL1	MUS81	FRMD8	RNASEH2C	SYVN1	DKFZp761E198
ER+ PostM	Deletion	12q24.21	6.049e-05	6.0818e-05	chr12:98388790-133851895	335	hsa-mir-4304	hsa-mir-1178	hsa-mir-620	hsa-mir-1302-1	hsa-mir-619	hsa-mir-1827	hsa-mir-4303	ACACB	ACADS	ALDH2	APAF1	ARL1	ASCL1	ATP2A2	BCL7A	SCARB1	CMKLR1	COX6A1	CRY1	DAO	DTX1	EIF2B1	STX2	GOLGA3	GTF2H3	HPD	IGF1	MMP17	MSI1	MVK	MYBPC1	MYL2	NFYB	NOS1	OAS1	OAS2	OAS3	P2RX4	P2RX7	PEBP1	PAH	SLC25A3	PLA2G1B
ER+ PostM	Deletion	4q34.3	0.00020983	0.00066999	chr4:178360197-191154276	65	hsa-mir-1305	SLC25A4	CASP3	DCTD	F11	ACSL1	FAT1	FRG1	HSP90AA4P	ING2	IRF2	KLKB1	MTNR1A	TLR3	SORBS2	DUX4	FAM149A	DUX2	PDLIM3	CLDN22	UFSP2	CDKN2AIP	ODZ3	LRP2BP	STOX2	KIAA1430	TRAPPC11	MLF1IP	WWC2	SNX25	MGC45800	ZFP42	ENPP6	C4orf38	RWDD4	CCDC111	TRIML2	CCDC110	CYP4V2	LOC285441	LOC285501	LOC339975	TRIML1
ER+ PostM	Deletion	6q15	1.8074e-09	9.1236e-08	chr6:79945370-111369159	134	hsa-mir-587	hsa-mir-2113	AIM1	AMD1	BCKDHB	PRDM1	CCNC	CGA	CNR1	EPHA7	FOXO3	GABRR1	GABRR2	GPR6	GRIK2	HTR1E	ME1	NT5E	PGM3	POU3F2	PREP	RNY4	SIM1	SMPD2	ELOVL4	MAP3K7	NR2E1	TPBG	TTK	DDO	SNX3	RNGTT	CD164	WASF1	TBX18	FHL5	ATG5	ZBTB24	SNAP91	FIG4	CASP8AP2	SYNCRIP	SLC35A1
ER+ PostM	Deletion	7p22.3	0.06954	0.068933	chr7:1-16129454	105	hsa-mir-589	hsa-mir-339	ACTB	DGKB	ETV1	GNA12	GPER	ICA1	LFNG	MEOX2	NUDT1	NDUFA4	PDGFA	PMS2	PRKAR1B	RAC1	RPA3	FSCN1	ZNF12	AIMP2	MAFK	MAD1L1	EIF3B	CYTH3	PHF14	KIAA0415	ARL4A	KDELR2	ADAP1	IQCE	SUN1	WIPI2	INTS1	EIF2AK1	SNX8	FTSJ2	NXPH1	GET4	CCZ1	MIOS	RNF216	TMEM106B	ZNF853
ER+ PostM	Deletion	7q36.1	0.00815	0.0081438	chr7:142918629-155253940	120	hsa-mir-671	hsa-mir-1975	hsa-mir-548f-4	ABP1	CASP2	CDK5	CLCN1	DPP6	EPHA1	EZH2	GBX1	HTR5A	INSIG1	KCNH2	NOS3	RARRES2	RHEB	SLC4A2	SMARCD3	XRCC2	ZYX	ARHGEF5	ZNF212	ZNF282	CUL1	ACCN3	PDIA4	FAM131B	FAM115A	ABCF2	FASTK	ABCB8	PAXIP1	SSPO	CNTNAP2	GIMAP2	OR2F1	TPK1	ZNF777	TMEM176B	REPIN1	PRKAG2	NUB1
ER+ PostM	Deletion	8p21.3	1.4189e-10	0.042944	chr8:6498418-37561346	253	hsa-mir-3148	hsa-mir-4288	hsa-mir-4287	hsa-mir-548h-4	hsa-mir-320a	hsa-mir-548v	hsa-mir-383	hsa-mir-598	hsa-mir-1322	hsa-mir-4286	hsa-mir-124-1	hsa-mir-597	hsa-mir-548i-3	NAT1	NAT2	ADRA1A	ASAH1	ATP6V1B2	BLK	BMP1	POLR3D	BNIP3L	CHRNA2	CLU	CTSB	DEFA1	DEFA3	DEFA4	DEFA5	DEFA6	DEFB1	DEFB4A	DPYSL2	DUSP4	EGR3	EPB49	EPHX2	EXTL3	PTK2B	FDFT1	FGL1	GATA4	GFRA2
ER+ PreM	Amplification	6p23	0.10926	0.10926	chr6:6322820-27109785	152	hsa-mir-548a-1	BMP6	BTN1A1	DSP	E2F3	EDN1	GCNT2	GMPR	GPLD1	HIST1H1C	HIST1H1D	HIST1H1E	HIST1H1T	HIST1H2AE	HIST1H2AD	HIST1H2BD	HIST1H2BB	HIST1H1A	HFE	HIVEP1	ID4	JARID2	MAK	NEDD9	PRL	RREB1	ATXN1	SLC17A1	SOX4	SSR1	TFAP2A	TPMT	DEK	ALDH5A1	HIST1H4I	HIST1H2AC	HIST1H2AB	HIST1H2BG	HIST1H2BF	HIST1H2BE	HIST1H2BH	HIST1H2BI	HIST1H2BC
ER+ PreM	Amplification	7p21.1	0.048894	0.048894	chr7:18906542-25063923	39	hsa-mir-1183	hsa-mir-3146	CLK2P	DFNA5	IL6	ITGB8	NPY	SP4	TWIST1	DNAH11	HDAC9	RAPGEF5	GPNMB	IGF2BP3	NUPL2	OSBPL3	TRA2A	MPP6	TOMM7	CDCA7L	KLHL7	STK31	FAM126A	CCDC126	C7orf30	TWISTNB	SP8	FERD3L	RPL23P8	TMEM196	STEAP1B	RPS2P32	ABCB5	C7orf46	MACC1	SNORD93	MIR3146	LOC100506178	KLHL7-AS1
ER+ PreM	Deletion	19q13.32	0.15387	0.14642	chr19:41406412-49985868	315	hsa-mir-4324	hsa-mir-220c	hsa-mir-3191	hsa-mir-320e	hsa-mir-769	hsa-mir-642	hsa-mir-4323	APOC1	APOC1P1	APOC2	APOC4	APOE	ATP1A3	AXL	BAX	BCAT2	BCKDHA	BCL3	CEACAM1	C5AR1	CA11	CALM3	CD37	CD79A	CEACAM5	CGB	CEACAM3	CEACAM7	CEACAM8	CEACAM4	CKM	AP2S1	CLPTM1	CRX	CYP2A13	CYP2B6	CYP2B7P1	CYP2F1	DBP	DMPK	DMWD	MEGF8	EMP3
ER+ PreM	Deletion	22q12.3	0.073742	0.15387	chr22:1-41958861	418	hsa-mir-1281	hsa-mir-659	hsa-mir-3200	hsa-mir-3199-2	hsa-mir-548j	hsa-mir-650	hsa-mir-130b	hsa-mir-649	hsa-mir-1286	hsa-mir-1306	hsa-mir-185	hsa-mir-648	hsa-mir-3198	ACO2	ADORA2A	ADRBK2	ADSL	AP1B1	ARVCF	ATF4	ATP6V1E1	BCR	BID	COMT	CRKL	CRYBA4	CRYBB1	CRYBB2	CRYBB2P1	CRYBB3	CSF2RB	CSNK1E	DDT	EP300	EWSR1	GGT1	GGT3P	GGT5	GNAZ	GP1BB	MCHR1	GSC2	GSTT1
ER+ PreM	Deletion	22q13.31	0.041254	0.082004	chr22:44602002-51304566	90	hsa-mir-3201	hsa-let-7b	hsa-mir-1249	ACR	ARSA	CHKB	CPT1B	TYMP	FBLN1	PPARA	MAPK11	MAPK12	SBF1	UPK3A	WNT7B	CELSR1	PPP6R2	ZBED4	SCO2	PKDREJ	NUP50	RABL2B	GRAMD4	MLC1	KIAA0930	MAPK8IP2	PLXNB2	BRD1	ARHGAP8	TBC1D22A	ATXN10	FAM19A5	RIBC2	SMC1B	NCAPH2	GTSE1	MOV10L1	FAM118A	TTC38	C22orf26	MIOX	PRR5	TRMU
[truncated: 375 more columns]
