# Supplementary material for: The molecular landscape of premenopausal breast cancer
Source: Breast Cancer Res. 2015 Aug 7;17:104. doi: 10.1186/s13058-015-0618-8 (PMC4531812; doi:10.1186/s13058-015-0618-8)
Supplement: Additional file 4: — Stratified gene expression analysis comparing estrogen-receptor-positive (ER+) premenopausal (preM) and Normal groups in The Cancer Genome Atlas (TCGA). Table S1. Gene expression-Agilent. The five columns correspond to gene symbol, log2 fold change, t statistics, raw p value and adjusted p value. Genes (n = 11,366) highlighted in yellow were significant when the false discovery rate (FDR) was controlled at 5 %. Table S2. Gene expression- RNA-Seq. The five columns correspond to gene symbol, log2 fold change, t statistics, raw p value and adjusted p value. Genes (n = 14478) highlighted in yellow were significant when the FDR was controlled at 5 %. (XLSX 2881 kb) [file 13058_2015_618_MOESM4_ESM.xlsx]

## Sheet: Gene expression array
ID	logFC	t	P.Value	adj.P.Val
MMP11	-3.57248	-32.4949	2.28306e-61	4.06705e-57
COL10A1	-4.59285	-28.6919	1.31223e-55	1.1688e-51
MME	3.42667	23.3811	1.53023e-46	9.08652e-43
ADAMTS5	3.1492	22.8915	1.22543e-45	5.45747e-42
PPAPDC1A	-4.25817	-21.6273	3.0113e-43	1.07287e-39
IGSF10	3.10541	20.9356	6.6439e-42	1.97257e-38
KLHL29	2.89651	20.8874	8.26088e-42	2.10228e-38
FAM13A1	1.62923	20.842	1.01423e-41	2.25844e-38
RGN	2.63766	20.4353	6.45852e-41	1.27836e-37
PLAGL1	1.51344	20.2074	1.83947e-40	3.00674e-37
HOXA4	2.76109	20.2054	1.85664e-40	3.00674e-37
WISP1	-2.89898	-19.8796	8.37954e-40	1.24394e-36
TSLP	3.55115	19.7945	1.24526e-39	1.70639e-36
NEK2	-3.2579	-19.4673	5.75486e-39	7.32265e-36
IL11RA	1.72894	19.446	6.35995e-39	7.55307e-36
CAV1	2.90444	19.3596	9.5537e-39	1.06368e-35
INHBA	-3.01897	-19.2523	1.5849e-38	1.66079e-35
STARD9	1.81323	19.079	3.6029e-38	3.56567e-35
FGF2	3.46007	19.0525	4.08706e-38	3.83194e-35
CAV2	2.65116	18.7438	1.78233e-37	1.58752e-34
CXCL2	4.08438	18.5662	4.18211e-37	3.54762e-34
RYR3	2.54205	18.5534	4.44844e-37	3.60202e-34
GJB2	-4.03879	-18.3444	1.21972e-36	9.44703e-34
FXYD1	2.76032	18.3003	1.51025e-36	1.12098e-33
SPRY2	2.50836	18.2642	1.79919e-36	1.28203e-33
CA4	4.16137	18.1702	2.84064e-36	1.94628e-33
SLC25A27	2.19805	18.141	3.27475e-36	2.16061e-33
S100B	4.15037	18.0567	4.93836e-36	3.14185e-33
EFHA2	2.27294	18.0118	6.14856e-36	3.77691e-33
DMD	1.77659	17.9149	9.87352e-36	5.86289e-33
PLA2G4A	2.68155	17.8807	1.16742e-35	6.53854e-33
MYOM1	1.93292	17.8795	1.17454e-35	6.53854e-33
NDRG2	2.17118	17.8536	1.33295e-35	7.19549e-33
COL11A1	-5.16649	-17.7485	2.2334e-35	1.17017e-32
SDPR	3.94434	17.7055	2.75916e-35	1.40434e-32
LIMS2	1.73709	17.5849	5.00027e-35	2.4743e-32
MEIS2	1.74079	17.5519	5.88687e-35	2.83429e-32
GIPC2	2.17136	17.537	6.33635e-35	2.97041e-32
KIF26B	-1.66771	-17.488	8.07536e-35	3.68857e-32
CFL2	1.86735	17.4708	8.79326e-35	3.91608e-32
TPM3	-1.28595	-17.3508	1.59388e-34	6.9252e-32
LRRC3B	2.64179	17.2989	2.06283e-34	8.74935e-32
FN1	-2.7671	-17.2863	2.19674e-34	9.10064e-32
C1QTNF9	2.71993	17.2608	2.49425e-34	9.92088e-32
PAQR4	-1.72039	-17.2598	2.50612e-34	9.92088e-32
WDR51A	-1.69595	-17.1512	4.30599e-34	1.66754e-31
CCDC82	1.77608	16.9907	9.61055e-34	3.6426e-31
PGM5	1.54711	16.9859	9.84086e-34	3.64401e-31
PROS1	1.75274	16.9823	1.00234e-33	3.64401e-31
C16orf59	-2.04397	-16.9382	1.25055e-33	4.45547e-31
ANXA1	2.4964	16.8866	1.62032e-33	5.56189e-31
BUB1	-3.04267	-16.8862	1.62354e-33	5.56189e-31
FHL1	3.33689	16.867	1.78797e-33	6.0096e-31
SOD3	2.53684	16.691	4.33902e-33	1.43139e-30
KCNB1	2.73973	16.6757	4.68695e-33	1.48185e-30
FIGF	4.11427	16.6746	4.71209e-33	1.48185e-30
LEPR	2.48828	16.6734	4.74151e-33	1.48185e-30
TNAP	1.61236	16.6555	5.18897e-33	1.59373e-30
DACT2	3.35245	16.6344	5.77357e-33	1.74323e-30
KCNJ16	3.36931	16.5994	6.89092e-33	2.04591e-30
TPX2	-2.6199	-16.5891	7.26247e-33	2.12088e-30
TNMD	4.32622	16.5499	8.85622e-33	2.54459e-30
PAFAH1B3	-2.15943	-16.5199	1.03093e-32	2.91508e-30
LIFR	2.37012	16.4823	1.24749e-32	3.47232e-30
PPAP2B	1.74193	16.4706	1.32356e-32	3.55936e-30
NUF2	-3.05811	-16.4699	1.32851e-32	3.55936e-30
C14orf139	2.76222	16.4684	1.33871e-32	3.55936e-30
MGC13057	2.2517	16.4257	1.66261e-32	4.35556e-30
TMEM100	3.66959	16.4226	1.68898e-32	4.3605e-30
SRPX	2.34234	16.4066	1.83251e-32	4.66347e-30
ADH5	1.15458	16.3755	2.14546e-32	5.38299e-30
SLC2A4	2.53336	16.3578	2.34799e-32	5.80933e-30
RDH5	2.79886	16.3439	2.51963e-32	6.1486e-30
ARHGAP20	2.01374	16.3397	2.57498e-32	6.19873e-30
CNTNAP3	2.39619	16.3344	2.64578e-32	6.28425e-30
HAGHL	-2.42471	-16.2926	3.27285e-32	7.67139e-30
GPRASP1	2.06845	16.2643	3.78031e-32	8.74576e-30
PPP1R12B	1.38201	16.2514	4.03682e-32	9.21948e-30
C1QTNF6	-1.7287	-16.2353	4.38441e-32	9.8485e-30
GDF10	3.47308	16.2335	4.42281e-32	9.8485e-30
SSTR1	2.50433	16.2288	4.53095e-32	9.96474e-30
BGN	-1.84087	-16.2182	4.7825e-32	1.03897e-29
PPEF1	-3.29971	-16.1616	6.38587e-32	1.37058e-29
ANKRD35	2.04612	16.1498	6.78362e-32	1.42562e-29
RCBTB2	1.33161	16.1493	6.80237e-32	1.42562e-29
LOC387911	2.67338	16.1302	7.49894e-32	1.55333e-29
DPP6	0.893259	16.1025	8.64337e-32	1.76981e-29
CLEC3B	2.50699	16.0693	1.02423e-31	2.07337e-29
ITIH5	2.35285	16.0632	1.05668e-31	2.11502e-29
ANGPTL7	4.61893	16.0515	1.1223e-31	2.22141e-29
PELI2	1.67203	16.0434	1.16965e-31	2.28969e-29
ALDH1A1	2.70766	16.0337	1.22911e-31	2.37993e-29
PLSCR4	1.9063	16.0128	1.3684e-31	2.62114e-29
GNAI1	2.3078	16.0013	1.45166e-31	2.75105e-29
NUAK2	-1.88558	-15.9959	1.49204e-31	2.77694e-29
GPC3	2.83805	15.9954	1.4965e-31	2.77694e-29
CENPF	-2.67884	-15.9826	1.59745e-31	2.93371e-29
MAMDC2	2.74289	15.9769	1.64519e-31	2.99055e-29
PALMD	2.27609	15.9718	1.68905e-31	3.03927e-29
TGFBR3	2.98544	15.9165	2.24393e-31	3.99733e-29
LPL	4.37309	15.909	2.3316e-31	4.11239e-29
LDB2	1.68044	15.8971	2.47924e-31	4.32992e-29
NRG2	2.71771	15.8637	2.94465e-31	5.09281e-29
TSPAN7	2.4449	15.8297	3.50659e-31	6.00638e-29
ROBO3	1.10217	15.8239	3.61325e-31	6.13014e-29
RAG1AP1	-1.59921	-15.8049	3.98549e-31	6.69787e-29
C9orf125	1.78345	15.7159	6.30859e-31	1.05029e-28
CDCA8	-2.00804	-15.6821	7.51259e-31	1.23916e-28
SCARA5	2.97635	15.6766	7.72684e-31	1.26281e-28
CIDEC	2.63787	15.6566	8.56977e-31	1.38784e-28
GLYAT	3.38811	15.6426	9.21268e-31	1.46896e-28
PCDH9	3.23469	15.6421	9.23565e-31	1.46896e-28
HSD17B6	-2.71876	-15.6305	9.81057e-31	1.5466e-28
NPHP3	1.16307	15.5995	1.15144e-30	1.79927e-28
ENPP2	2.46398	15.5811	1.26698e-30	1.9562e-28
CYYR1	1.75283	15.58	1.27382e-30	1.9562e-28
CDO1	3.70483	15.5643	1.38212e-30	2.10437e-28
ACVR1C	4.10257	15.5419	1.5521e-30	2.34315e-28
FLJ22655	4.17086	15.5169	1.76653e-30	2.64446e-28
KIF20A	-2.37631	-15.4808	2.13072e-30	3.16306e-28
FANCI	-1.86437	-15.4757	2.18796e-30	3.22118e-28
FBXW7	0.968351	15.462	2.34922e-30	3.43025e-28
C10orf90	2.04964	15.452	2.47409e-30	3.58321e-28
METTL7A	1.57775	15.4366	2.68029e-30	3.85054e-28
PAMCI	2.21638	15.4302	2.77151e-30	3.94973e-28
BCHE	2.33704	15.39	3.41615e-30	4.82978e-28
CENTD3	1.27073	15.3661	3.86803e-30	5.4256e-28
DNAJB4	1.66674	15.3418	4.38905e-30	6.10833e-28
MAZ	-1.16125	-15.332	4.62051e-30	6.3806e-28
CAT	1.79001	15.3268	4.74567e-30	6.50303e-28
RNF150	2.58966	15.3188	4.9478e-30	6.72825e-28
MKI67	-2.81704	-15.295	5.60098e-30	7.55878e-28
IGFBP6	2.31168	15.2886	5.79172e-30	7.75743e-28
EGFR	2.44554	15.2792	6.08221e-30	8.08571e-28
CXCL3	2.29446	15.2702	6.37613e-30	8.41366e-28
GABRE	2.56785	15.2556	6.8804e-30	9.01231e-28
CACHD1	2.09542	15.2513	7.03455e-30	9.14697e-28
KIAA0408	2.14054	15.2474	7.17805e-30	9.26593e-28
LYVE1	3.31969	15.188	9.79221e-30	1.25495e-27
CEP55	-3.12449	-15.1678	1.08812e-29	1.38456e-27
GPRC5A	-2.30426	-15.1647	1.10585e-29	1.39713e-27
LOC221091	2.64855	15.1435	1.23552e-29	1.54996e-27
PYCR1	-1.64844	-15.1332	1.30366e-29	1.62402e-27
SCN4B	2.12618	15.1308	1.3205e-29	1.63357e-27
ASPA	2.98104	15.1052	1.50914e-29	1.85406e-27
ALDH1L1	3.29282	15.0873	1.65759e-29	2.02249e-27
APCDD1	2.02324	15.0697	1.81823e-29	2.2034e-27
ASF1B	-1.75591	-15.0634	1.87866e-29	2.26124e-27
P4HA3	-2.26995	-15.0364	2.16411e-29	2.58734e-27
INPP1	1.26388	15.0165	2.40262e-29	2.85335e-27
G0S2	4.59442	15.0014	2.60043e-29	3.06782e-27
PPAP2A	1.56384	14.9911	2.74461e-29	3.21661e-27
USP44	1.5522	14.9691	3.08097e-29	3.54581e-27
SAMD14	-1.03056	-14.969	3.08168e-29	3.54581e-27
NFIB	2.10485	14.9688	3.08522e-29	3.54581e-27
SLC22A3	1.90351	14.9641	3.16193e-29	3.61068e-27
RBP4	3.77743	14.9563	3.29505e-29	3.73872e-27
CKS2	-2.25596	-14.9498	3.40874e-29	3.84324e-27
ZNF781	1.52096	14.9474	3.45305e-29	3.86871e-27
AQP7	3.38957	14.9379	3.62799e-29	4.03932e-27
ANKRD15	2.16858	14.9313	3.75629e-29	4.15618e-27
KIF4A	-2.22718	-14.9271	3.84038e-29	4.22299e-27
MYOC	3.92015	14.9201	3.98483e-29	4.35496e-27
BTNL9	2.16244	14.9124	4.14967e-29	4.50746e-27
TACC3	-1.94107	-14.9082	4.24225e-29	4.58009e-27
CDK5	-1.17866	-14.9021	4.37961e-29	4.6999e-27
LEPREL1	1.64748	14.8745	5.06491e-29	5.4025e-27
VWCE	1.65062	14.8733	5.09498e-29	5.4025e-27
MMP13	-4.27065	-14.8696	5.19566e-29	5.47666e-27
HOXA5	2.38015	14.8678	5.24564e-29	5.49681e-27
C1orf213	2.29336	14.8607	5.44477e-29	5.67211e-27
MRPS34	-1.04553	-14.8498	5.7658e-29	5.97162e-27
MELK	-2.5807	-14.8074	7.20656e-29	7.42068e-27
SPC25	-2.57561	-14.7752	8.53859e-29	8.74175e-27
LGALS12	3.26663	14.7656	8.98395e-29	9.14514e-27
TF	1.79686	14.7605	9.22884e-29	9.34106e-27
C13orf3	-2.31894	-14.7572	9.38963e-29	9.42399e-27
ITM2A	2.73345	14.7567	9.41659e-29	9.42399e-27
PDE2A	2.28637	14.743	1.01182e-28	1.00696e-26
MRAS	1.75399	14.7381	1.03852e-28	1.02779e-26
MEOX2	2.45131	14.7304	1.08137e-28	1.06429e-26
CES1	2.76492	14.7281	1.09472e-28	1.0715e-26
KLF15	1.67337	14.7191	1.14776e-28	1.11728e-26
CCT3	-1.16167	-14.717	1.16096e-28	1.12399e-26
TPO	2.74216	14.7105	1.20103e-28	1.1565e-26
KIF22	-1.14321	-14.7008	1.26444e-28	1.21101e-26
KIF23	-2.40947	-14.6995	1.27279e-28	1.21248e-26
ERCC6L	-2.21709	-14.6877	1.35519e-28	1.28267e-26
CDCA5	-2.28116	-14.6869	1.36086e-28	1.28267e-26
GPD1	3.29359	14.6785	1.42221e-28	1.33343e-26
IFNGR1	1.28902	14.6731	1.4636e-28	1.36506e-26
PPARG	3.09773	14.6682	1.50153e-28	1.39314e-26
ANGPTL1	2.67438	14.6348	1.79131e-28	1.65339e-26
DLG7	-2.58665	-14.6309	1.82871e-28	1.6792e-26
DPP3	-1.51837	-14.6148	1.99095e-28	1.81881e-26
EDNRB	2.19632	14.6138	2.00206e-28	1.81962e-26
HOXA2	1.55341	14.6024	2.12625e-28	1.92269e-26
BUB1B	-2.39423	-14.5919	2.24808e-28	2.02259e-26
RAPGEF2	0.842321	14.5868	2.30909e-28	2.06704e-26
ADRB2	2.58969	14.5815	2.37439e-28	2.10607e-26
RABIF	-1.12001	-14.5814	2.37633e-28	2.10607e-26
AOC3	2.29116	14.5716	2.50212e-28	2.20657e-26
UBE2T	-2.28663	-14.5679	2.55216e-28	2.23961e-26
DKFZp762E1312	-2.40202	-14.5651	2.59034e-28	2.26198e-26
RBMS3	1.84485	14.563	2.6192e-28	2.27602e-26
PSENEN	-1.08455	-14.5411	2.94148e-28	2.54366e-26
TIMP4	3.97171	14.5391	2.97263e-28	2.55818e-26
LPHN2	1.30875	14.5366	3.01199e-28	2.5796e-26
PHF17	1.17093	14.5308	3.10584e-28	2.64724e-26
LRRC2	1.77	14.5277	3.15734e-28	2.67832e-26
AQP7P2	3.01074	14.5062	3.53714e-28	2.98265e-26
TGFBR2	1.54018	14.5056	3.54958e-28	2.98265e-26
UBAP2L	-1.06257	-14.4952	3.74967e-28	3.13599e-26
NMUR1	2.43978	14.4802	4.05987e-28	3.37956e-26
NRN1	1.93444	14.478	4.1077e-28	3.40347e-26
SAA4	3.04952	14.4667	4.3606e-28	3.59629e-26
MATN2	2.69745	14.4512	4.73456e-28	3.8867e-26
VIT	3.25957	14.4465	4.85485e-28	3.96717e-26
ANLN	-2.55379	-14.4263	5.40449e-28	4.39615e-26
DMN	2.82328	14.4178	5.6532e-28	4.57755e-26
ADAMTS9	1.68584	14.4108	5.86606e-28	4.72841e-26
CSTF2	-0.731896	-14.4065	6.00145e-28	4.81576e-26
JARID1B	-1.06988	-14.3855	6.70864e-28	5.35909e-26
UBE2C	-2.42323	-14.3796	6.92305e-28	5.50568e-26
CLIP4	2.32117	14.3749	7.10056e-28	5.62175e-26
HIST1H3F	-1.43368	-14.3491	8.14329e-28	6.41879e-26
ADAMTS1	2.42126	14.3457	8.28992e-28	6.50558e-26
LOC401152	1.03607	14.3325	8.89111e-28	6.94677e-26
FLVCR1	-1.97201	-14.3314	8.94266e-28	6.95653e-26
RPS25	1.08396	14.3251	9.24966e-28	7.16406e-26
NUSAP1	-2.20004	-14.3144	9.78901e-28	7.54898e-26
SNCA	1.59682	14.3061	1.02323e-27	7.85682e-26
TMEM22	2.16794	14.3027	1.04166e-27	7.964e-26
C19orf21	-2.96034	-14.3001	1.05649e-27	8.01512e-26
HSPB7	3.37627	14.2999	1.05734e-27	8.01512e-26
GSN	1.83707	14.284	1.15068e-27	8.68566e-26
GNG11	2.1247	14.2718	1.22795e-27	9.22982e-26
PLAC9	2.65486	14.2674	1.25717e-27	9.40976e-26
SSPN	1.6326	14.2569	1.32961e-27	9.9103e-26
NUP210	-1.52352	-14.2349	1.49427e-27	1.10912e-25
HN1	-2.01072	-14.2286	1.54523e-27	1.14219e-25
OIP5	-2.2717	-14.2238	1.58596e-27	1.16745e-25
H2AFX	-1.37758	-14.2136	1.67416e-27	1.2273e-25
KIAA0101	-1.97978	-14.1989	1.81077e-27	1.32201e-25
LMBRD1	1.03074	14.1902	1.89679e-27	1.37916e-25
F10	1.98614	14.1722	2.08799e-27	1.51201e-25
FREM1	2.9936	14.1702	2.10996e-27	1.52173e-25
FAM107A	2.24361	14.168	2.13494e-27	1.53354e-25
TK1	-2.44215	-14.1627	2.19597e-27	1.57105e-25
PPP1R1A	3.19244	14.1536	2.30499e-27	1.64244e-25
PCOLCE2	5.0178	14.1471	2.38654e-27	1.69377e-25
CDC25C	-2.20669	-14.1355	2.53817e-27	1.79425e-25
CFD	3.20356	14.1234	2.7079e-27	1.90666e-25
NLGN1	2.94685	14.1223	2.72354e-27	1.91012e-25
PLP1	1.70135	14.1102	2.90521e-27	2.02955e-25
ENTPD7	-1.69886	-14.1077	2.94417e-27	2.04873e-25
PTGS2	2.56777	14.1045	2.99548e-27	2.07633e-25
C21orf34	1.89989	14.0961	3.13226e-27	2.16271e-25
NTRK2	2.06886	14.0851	3.32198e-27	2.27908e-25
ZBTB4	1.0201	14.0849	3.32637e-27	2.27908e-25
PTX3	3.13956	14.0734	3.53744e-27	2.4144e-25
LRRC34	1.48571	14.0691	3.61926e-27	2.46082e-25
ASPM	-2.14228	-14.0678	3.64357e-27	2.46793e-25
RRM2	-2.62702	-14.0489	4.03166e-27	2.72045e-25
SVEP1	1.78125	14.0456	4.10291e-27	2.75808e-25
PAK3	2.1984	14.0302	4.45387e-27	2.98275e-25
EBF1	2.56199	14.0104	4.95193e-27	3.30388e-25
TTC28	0.877705	14.0068	5.04792e-27	3.35536e-25
METRN	-2.32747	-14.0032	5.14571e-27	3.40764e-25
BCAS4	-1.84884	-13.9988	5.26792e-27	3.47566e-25
RUSC1	-1.42345	-13.9973	5.31086e-27	3.49106e-25
KIAA1706	1.54061	13.9865	5.62647e-27	3.68493e-25
CCNE2	-2.28074	-13.9749	5.98816e-27	3.90744e-25
KCTD12	1.5856	13.9699	6.14831e-27	3.9973e-25
ASXL3	1.63695	13.9684	6.19953e-27	4.01594e-25
AKR1C1	3.51958	13.9534	6.71601e-27	4.33475e-25
FOXO1	1.49159	13.9403	7.2058e-27	4.63408e-25
SH3D19	1.58345	13.939	7.25706e-27	4.65026e-25
C3orf64	1.31143	13.9317	7.54647e-27	4.81838e-25
CHRDL1	2.6431	13.9262	7.76988e-27	4.94331e-25
C9orf75	-1.68677	-13.918	8.12025e-27	5.14783e-25
CCNB1	-1.86356	-13.91	8.47414e-27	5.35313e-25
ZWINT	-1.78598	-13.8713	1.04286e-26	6.56448e-25
UNC5B	-1.8805	-13.8576	1.12219e-26	7.02323e-25
PLEKHH2	1.78764	13.8574	1.12362e-26	7.02323e-25
C6orf129	-1.22442	-13.8415	1.22337e-26	7.61997e-25
LOC388335	2.09233	13.8269	1.32342e-26	8.21442e-25
ZNF668	-1.04506	-13.7972	1.55133e-26	9.5956e-25
HIST1H2BD	-2.1847	-13.7642	1.85193e-26	1.14153e-24
GPAM	2.94507	13.7621	1.87381e-26	1.14383e-24
FLJ90650	3.20125	13.762	1.87419e-26	1.14383e-24
GPR146	2.07292	13.7619	1.87492e-26	1.14383e-24
DKFZP586H2123	2.06705	13.7585	1.90994e-26	1.16122e-24
HIF3A	1.08275	13.7459	2.04354e-26	1.23822e-24
LOC284352	-1.17528	-13.7033	2.5688e-26	1.55121e-24
MAP1LC3C	2.33321	13.7005	2.60784e-26	1.56946e-24
WASF3	1.99186	13.6987	2.63337e-26	1.57949e-24
PRC1	-2.06576	-13.6674	3.11707e-26	1.86334e-24
TSTA3	-1.69013	-13.666	3.14077e-26	1.86863e-24
BIRC5	-2.41124	-13.6656	3.1469e-26	1.86863e-24
NR3C1	1.4144	13.6467	3.48339e-26	2.06156e-24
SCN9A	1.41024	13.6357	3.69595e-26	2.18012e-24
SLC19A3	3.35833	13.628	3.85165e-26	2.26447e-24
ITGA7	2.00174	13.6124	4.18945e-26	2.45496e-24
TDO2	-2.5216	-13.6116	4.20833e-26	2.45794e-24
PARN	-0.774608	-13.5901	4.72435e-26	2.75031e-24
C7orf41	1.63504	13.5887	4.75976e-26	2.75495e-24
H2AFY	-1.25156	-13.5886	4.76324e-26	2.75495e-24
HIST3H2BB	-1.95806	-13.5685	5.30711e-26	3.05957e-24
C4orf12	1.31361	13.566	5.37984e-26	3.0915e-24
BMX	2.41624	13.564	5.43836e-26	3.11508e-24
SAT2	1.0923	13.5563	5.66853e-26	3.23651e-24
KIF2C	-2.25531	-13.55	5.86493e-26	3.33795e-24
HSPB6	1.40401	13.5487	5.9051e-26	3.35011e-24
SCN3A	1.40767	13.5478	5.93417e-26	3.35591e-24
CNN1	2.28296	13.5456	6.00325e-26	3.38424e-24
NMT2	1.89117	13.5402	6.18294e-26	3.47454e-24
ARMETL1	1.51066	13.5394	6.20948e-26	3.47848e-24
TOP2A	-2.62324	-13.5376	6.26997e-26	3.50136e-24
THSD1	1.21707	13.534	6.3907e-26	3.55763e-24
GRRP1	1.35903	13.5324	6.44615e-26	3.57731e-24
PDK4	3.55777	13.5271	6.63487e-26	3.67061e-24
PPP1R14A	1.75366	13.5243	6.73628e-26	3.71048e-24
SEMA6D	1.65328	13.5239	6.7486e-26	3.71048e-24
DTL	-2.10973	-13.5226	6.79593e-26	3.72501e-24
WDR34	-1.33296	-13.5146	7.09546e-26	3.87726e-24
MFAP2	-1.86764	-13.5128	7.16486e-26	3.9032e-24
P2RY5	1.44846	13.4956	7.86e-26	4.26884e-24
NDC80	-2.16911	-13.478	8.64451e-26	4.68065e-24
PID1	2.29859	13.4664	9.20571e-26	4.96941e-24
GPRASP2	1.47778	13.4586	9.59703e-26	5.165e-24
GPRIN1	-1.52964	-13.4412	1.05461e-25	5.65868e-24
HIST1H2BH	-1.79606	-13.4392	1.06583e-25	5.70174e-24
CRYAB	1.90015	13.4347	1.09219e-25	5.82523e-24
SFRP1	4.36356	13.4206	1.17833e-25	6.26592e-24
TRIM59	-1.45389	-13.4194	1.18601e-25	6.28796e-24
HMMR	-1.77559	-13.4139	1.22179e-25	6.45846e-24
MAPKAPK2	-1.02208	-13.4119	1.23502e-25	6.50907e-24
TLE3	-0.949921	-13.3993	1.32203e-25	6.94708e-24
AURKA	-1.98365	-13.3972	1.33697e-25	7.00492e-24
HOXA7	1.71038	13.3876	1.40812e-25	7.35611e-24
CCDC46	1.45721	13.3834	1.44106e-25	7.50613e-24
TMTC1	2.28066	13.3814	1.45599e-25	7.56182e-24
ID4	2.87209	13.3701	1.5483e-25	8.01784e-24
CAV3	1.35339	13.3691	1.55674e-25	8.0382e-24
LHFP	1.73415	13.3646	1.59475e-25	8.21068e-24
RECQL4	-1.70497	-13.3471	1.75267e-25	8.99769e-24
ATP6V0B	-1.2107	-13.3321	1.90124e-25	9.73238e-24
CKMT2	2.31323	13.3214	2.01491e-25	1.02847e-23
HIST1H3D	-1.93762	-13.3194	2.03621e-25	1.03637e-23
E2F7	-1.73492	-13.313	2.10782e-25	1.06703e-23
ATOH8	1.99449	13.313	2.10842e-25	1.06703e-23
CCNB2	-2.03723	-13.3095	2.14793e-25	1.08394e-23
EXO1	-1.8175	-13.2989	2.27532e-25	1.14499e-23
EGR1	3.05143	13.2966	2.30417e-25	1.15624e-23
CARD6	1.59522	13.2938	2.33835e-25	1.17009e-23
BAI3	1.62163	13.2928	2.3515e-25	1.17338e-23
SLC35A2	-0.808559	-13.2909	2.37624e-25	1.18241e-23
CD200	1.46571	13.2859	2.44151e-25	1.2115e-23
HIST1H2BF	-1.91432	-13.2685	2.68121e-25	1.32675e-23
ATP1A2	4.27793	13.2554	2.8791e-25	1.42073e-23
CRIM1	1.26453	13.2527	2.92193e-25	1.43788e-23
ZFP106	1.15313	13.2521	2.93013e-25	1.43794e-23
RNASEH2A	-1.19142	-13.2427	3.08454e-25	1.50956e-23
HIST1H2BI	-1.89995	-13.2388	3.14974e-25	1.53725e-23
TRPM6	1.0931	13.2279	3.3415e-25	1.62638e-23
LIPE	3.05978	13.2264	3.36858e-25	1.63509e-23
CDC2	-2.03808	-13.2134	3.61387e-25	1.74939e-23
HIST1H2BB	-1.83042	-13.2097	3.68801e-25	1.78044e-23
HIST1H2BO	-1.73422	-13.1916	4.06774e-25	1.95845e-23
CILP2	-1.45839	-13.1688	4.6026e-25	2.20999e-23
PTAR1	0.892173	13.1621	4.77261e-25	2.28547e-23
DOPEY2	-1.29271	-13.159	4.85218e-25	2.31734e-23
CDKN3	-2.16127	-13.1547	4.96886e-25	2.36672e-23
HIST1H2BN	-1.88087	-13.139	5.40883e-25	2.56941e-23
ARHGEF4	1.56807	13.1385	5.42431e-25	2.56991e-23
HIST1H2BM	-1.74165	-13.1263	5.794e-25	2.73778e-23
C16orf75	-2.09651	-13.1215	5.94808e-25	2.80315e-23
PHKG2	-1.00892	-13.1166	6.10951e-25	2.87163e-23
HSPB2	1.5708	13.1124	6.2487e-25	2.92932e-23
ABCA8	2.96361	13.1036	6.55407e-25	3.06441e-23
CDADC1	0.896795	13.0947	6.87961e-25	3.2082e-23
PASK	-1.15295	-13.0877	7.14586e-25	3.32366e-23
FAM70A	1.98833	13.0648	8.09244e-25	3.75413e-23
CREB5	1.78942	13.0626	8.18771e-25	3.78846e-23
C14orf128	1.55182	13.0556	8.50678e-25	3.9259e-23
SPAG5	-2.16716	-13.0529	8.63144e-25	3.97209e-23
HEPACAM	1.75862	13.0525	8.65145e-25	3.97209e-23
TRIM11	-1.04869	-13.0443	9.04354e-25	4.14143e-23
ECT2	-1.62811	-13.0409	9.21317e-25	4.20829e-23
GABARAPL3	1.33985	13.0212	1.02513e-24	4.6705e-23
ST6GALNAC3	1.66026	13.0202	1.03091e-24	4.68486e-23
NPR1	2.13243	13.0173	1.04728e-24	4.74617e-23
CENPL	-1.3619	-13.0169	1.04973e-24	4.74617e-23
AMOTL2	1.5054	13.0162	1.05348e-24	4.75104e-23
MEF2D	-0.723586	-12.9838	1.25593e-24	5.6498e-23
CPAMD8	2.12688	12.9771	1.30256e-24	5.84477e-23
EMP1	1.8566	12.9733	1.33022e-24	5.95392e-23
FLJ45803	1.60079	12.9662	1.38239e-24	6.17189e-23
ANGPT1	1.56246	12.9653	1.38936e-24	6.18753e-23
C6orf189	2.07482	12.9626	1.40982e-24	6.26295e-23
PCK1	3.07251	12.9499	1.51066e-24	6.69426e-23
CTNNAL1	1.53396	12.9474	1.53148e-24	6.76969e-23
N4BP3	-1.6616	-12.9423	1.57412e-24	6.94095e-23
CD300LG	1.43027	12.9388	1.60488e-24	7.05909e-23
AKR1C3	2.72362	12.9349	1.63845e-24	7.18902e-23
BMP6	1.9825	12.9213	1.76443e-24	7.72275e-23
CUGBP2	1.79397	12.913	1.84615e-24	8.06062e-23
NR3C2	1.76656	12.9115	1.86131e-24	8.10692e-23
C6orf162	0.99539	12.9027	1.95212e-24	8.48174e-23
CLCN6	1.13488	12.9002	1.97932e-24	8.57899e-23
PIK3R2	-1.01726	-12.8944	2.04229e-24	8.83043e-23
STIL	-1.58464	-12.8918	2.07219e-24	8.93799e-23
PYCRL	-1.43745	-12.8882	2.11299e-24	9.09199e-23
MID1	1.96552	12.8824	2.18039e-24	9.35938e-23
CX3CL1	1.64285	12.8809	2.19879e-24	9.4157e-23
GYG2	2.83781	12.8767	2.24904e-24	9.58648e-23
HIST1H3H	-2.28845	-12.8767	2.24944e-24	9.58648e-23
CLCN2	-1.14309	-12.8746	2.27531e-24	9.67359e-23
RCAN1	2.25002	12.8662	2.38113e-24	1.00793e-22
LIPT1	0.899502	12.8662	2.38204e-24	1.00793e-22
FBXL6	-1.58094	-12.8652	2.39472e-24	1.01089e-22
PRDM16	1.44062	12.8641	2.4091e-24	1.01456e-22
STRBP	-1.18347	-12.8614	2.44469e-24	1.02712e-22
HIST1H2BL	-1.78442	-12.8588	2.48002e-24	1.03951e-22
PLK1	-1.14769	-12.8551	2.52952e-24	1.05777e-22
HIST1H2AM	-2.15236	-12.8532	2.55676e-24	1.06665e-22
C16orf24	-1.13139	-12.8339	2.83967e-24	1.18191e-22
ZC3H12C	1.55602	12.8161	3.1294e-24	1.29947e-22
ANKRD29	2.02854	12.8107	3.2214e-24	1.33456e-22
MAOA	3.091	12.8096	3.24203e-24	1.33999e-22
ARID5B	1.55576	12.8057	3.31017e-24	1.36499e-22
FAM83D	-2.71509	-12.8039	3.34333e-24	1.37548e-22
ADAR	-1.11299	-12.8021	3.3772e-24	1.38621e-22
ADH4	2.15507	12.8004	3.40715e-24	1.39529e-22
FAM83H	-1.7323	-12.7926	3.55536e-24	1.45264e-22
RAD51	-2.12589	-12.7853	3.69961e-24	1.50812e-22
MRAP	2.87696	12.7624	4.19234e-24	1.70508e-22
CDC42SE1	-1.07442	-12.7534	4.40215e-24	1.78633e-22
GPR109B	2.61712	12.7461	4.58171e-24	1.85497e-22
PMM2	-0.87211	-12.7432	4.65497e-24	1.88035e-22
CORO2B	1.32399	12.7386	4.7741e-24	1.92411e-22
CENPE	-1.80366	-12.7365	4.82727e-24	1.94115e-22
KIF4B	-1.40057	-12.736	4.84163e-24	1.94254e-22
H2BFS	-1.81267	-12.7338	4.90072e-24	1.96183e-22
RND3	2.01044	12.7282	5.05042e-24	2.01722e-22
hCG_1990170	3.16016	12.7251	5.13746e-24	2.0474e-22
PLAC1	-2.44497	-12.7229	5.19932e-24	2.06743e-22
MYLK	1.604	12.722	5.2258e-24	2.07333e-22
JAM2	1.66445	12.7207	5.2631e-24	2.08349e-22
FAM82A	1.23195	12.7196	5.29507e-24	2.09149e-22
LMO2	1.37679	12.7163	5.39061e-24	2.12452e-22
PTTG1	-1.87055	-12.7139	5.4612e-24	2.14759e-22
FAM54A	-2.02167	-12.7123	5.50916e-24	2.16168e-22
C2orf12	1.32637	12.71	5.57752e-24	2.18369e-22
TMEM47	1.5862	12.7068	5.67838e-24	2.2183e-22
GTSE1	-1.46985	-12.7037	5.77432e-24	2.25085e-22
DST	1.35739	12.6971	5.98419e-24	2.32756e-22
SAV1	0.99653	12.6952	6.04701e-24	2.34687e-22
KIF18A	-1.97101	-12.6918	6.16138e-24	2.38606e-22
PPP1R14B	-1.18391	-12.6888	6.26421e-24	2.42062e-22
FAM86A	-1.02876	-12.6805	6.55123e-24	2.52605e-22
CDC20	-1.6769	-12.6787	6.61704e-24	2.54592e-22
PIWIL4	1.58373	12.6744	6.77453e-24	2.6009e-22
CHL1	2.66561	12.6726	6.84237e-24	2.62129e-22
RGS6	1.25878	12.667	7.05337e-24	2.69633e-22
SPRY1	1.50391	12.6602	7.31903e-24	2.78695e-22
KIF14	-2.26788	-12.6602	7.32172e-24	2.78695e-22
MYH3	1.58352	12.6562	7.48148e-24	2.84169e-22
FOXM1	-1.90588	-12.6523	7.64094e-24	2.89608e-22
CCDC3	1.81834	12.65	7.74061e-24	2.92763e-22
UHRF1	-1.9426	-12.6448	7.96134e-24	3.00473e-22
KIF11	-1.50768	-12.639	8.21699e-24	3.09466e-22
EPAS1	1.54218	12.6369	8.31266e-24	3.12409e-22
SLC16A7	2.54127	12.6339	8.45221e-24	3.16745e-22
RSPO3	2.68746	12.6336	8.4636e-24	3.16745e-22
HOXA3	1.35162	12.6289	8.68552e-24	3.24369e-22
PARP1	-1.13636	-12.6232	8.95668e-24	3.33795e-22
TM4SF18	1.53886	12.6187	9.18209e-24	3.41482e-22
NDN	1.7848	12.6155	9.3412e-24	3.46675e-22
SHCBP1	-2.11082	-12.6136	9.44188e-24	3.49683e-22
PDZD2	2.14376	12.6127	9.48968e-24	3.50724e-22
NCAPH	-1.61036	-12.61	9.63086e-24	3.55205e-22
STX12	0.925197	12.6061	9.83508e-24	3.61988e-22
C20orf103	-3.00962	-12.6054	9.87618e-24	3.62751e-22
LOC492311	1.26348	12.5956	1.04186e-23	3.81888e-22
RAD54L	-1.43554	-12.5908	1.06946e-23	3.91198e-22
SFXN1	-1.3146	-12.5878	1.08704e-23	3.96815e-22
PSRC1	-1.33752	-12.5874	1.08936e-23	3.96847e-22
LETMD1	0.854588	12.5851	1.10304e-23	4.01011e-22
CCNF	-1.40451	-12.582	1.12197e-23	4.07062e-22
HIST2H2AA3	-2.42164	-12.5604	1.26253e-23	4.56881e-22
DDX39	-1.12962	-12.5601	1.26475e-23	4.56881e-22
SLC7A10	3.14199	12.5598	1.26698e-23	4.56881e-22
JRKL	1.24286	12.5538	1.30922e-23	4.7116e-22
DUSP6	1.78556	12.5304	1.48751e-23	5.34242e-22
FBLN5	1.37303	12.53	1.49051e-23	5.34243e-22
PHYHIP	1.79459	12.5254	1.52891e-23	5.46908e-22
ARF3	-0.852205	-12.4897	1.85829e-23	6.634e-22
KCNA2	1.33234	12.4723	2.04325e-23	7.27968e-22
LSR	-1.52797	-12.4665	2.10966e-23	7.50129e-22
DENND2A	1.69298	12.4604	2.18064e-23	7.73823e-22
LPHN3	1.80578	12.4573	2.21793e-23	7.85491e-22
TARS2	-1.13388	-12.4557	2.23788e-23	7.90985e-22
DEPDC1B	-2.33439	-12.4526	2.27599e-23	8.02861e-22
PTTG3	-1.82487	-12.4503	2.30573e-23	8.11745e-22
LASS2	-1.32565	-12.4448	2.37571e-23	8.34731e-22
UBE2S	-1.47384	-12.4399	2.44045e-23	8.55791e-22
MOBKL2B	1.4699	12.4364	2.4866e-23	8.70261e-22
ATIC	-0.741329	-12.4166	2.77152e-23	9.68077e-22
TESC	1.89883	12.4121	2.84179e-23	9.90679e-22
C8orf51	-1.90723	-12.409	2.89042e-23	1.00566e-21
MGAT3	1.51171	12.4075	2.91375e-23	1.01181e-21
TTK	-2.10051	-12.3956	3.10979e-23	1.0762e-21
SMC4	-1.17759	-12.3955	3.11127e-23	1.0762e-21
LRRC15	-2.16231	-12.3858	3.28012e-23	1.13241e-21
SEMA3D	1.64762	12.3838	3.31634e-23	1.14269e-21
CDCA3	-1.46557	-12.3784	3.41683e-23	1.17505e-21
TXNIP	1.7008	12.37	3.57767e-23	1.22799e-21
SPTBN1	1.60845	12.3642	3.69253e-23	1.26498e-21
TIMELESS	-1.24444	-12.3635	3.70754e-23	1.26768e-21
POLG	-1.40827	-12.3622	3.73411e-23	1.27432e-21
RCC2	-1.00149	-12.3604	3.77021e-23	1.28418e-21
FGFBP2	3.01692	12.3572	3.83658e-23	1.30429e-21
MCM10	-1.9534	-12.3534	3.91789e-23	1.3294e-21
PRCC	-0.909935	-12.3497	3.99848e-23	1.35416e-21
CCL15	1.26662	12.3484	4.02699e-23	1.3608e-21
CDKN1C	1.78976	12.3481	4.03337e-23	1.3608e-21
KIAA1754L	1.32017	12.3444	4.11532e-23	1.38583e-21
IER5L	-1.52772	-12.3392	4.23517e-23	1.4235e-21
PTK6	-1.81437	-12.3364	4.30079e-23	1.44283e-21
NVL	-1.0455	-12.3254	4.56764e-23	1.52947e-21
RACGAP1	-1.52678	-12.323	4.62882e-23	1.54705e-21
AVPR2	1.31539	12.3201	4.70131e-23	1.56834e-21
NKAPL	1.95092	12.3184	4.74555e-23	1.58013e-21
EFCBP1	1.77843	12.3144	4.85204e-23	1.61258e-21
HIST1H2BE	-1.82566	-12.3077	5.03347e-23	1.66976e-21
NMRAL1	-0.886366	-12.3037	5.1454e-23	1.70372e-21
FLRT2	1.66398	12.2988	5.28542e-23	1.74684e-21
CPA1	1.64801	12.2902	5.53963e-23	1.82746e-21
LRIG3	1.47357	12.2887	5.58447e-23	1.83885e-21
AQP1	1.20463	12.2839	5.73331e-23	1.88438e-21
IL33	2.7283	12.2833	5.75336e-23	1.88748e-21
ACE2	2.0045	12.2793	5.87981e-23	1.92542e-21
PBK	-2.7778	-12.2729	6.09112e-23	1.99096e-21
TRPC1	1.23402	12.2674	6.27613e-23	2.04767e-21
RGS2	2.61209	12.2667	6.30212e-23	2.05239e-21
NCBP1	-0.837102	-12.2623	6.45414e-23	2.09807e-21
SORBS1	2.37136	12.2572	6.63876e-23	2.15415e-21
PSMC4	-0.969793	-12.2534	6.77868e-23	2.19555e-21
MCM4	-1.61738	-12.2435	7.15684e-23	2.31383e-21
APOA1BP	-0.98308	-12.2379	7.37927e-23	2.38142e-21
NCOA5	-0.754803	-12.224	7.96465e-23	2.56568e-21
RHOXF1	2.26357	12.2172	8.26373e-23	2.65722e-21
CD36	2.93949	12.2126	8.47517e-23	2.7203e-21
LRRC45	-1.39151	-12.211	8.55299e-23	2.74034e-21
VSX1	1.44557	12.1997	9.09837e-23	2.90984e-21
RHOJ	1.2608	12.1982	9.17437e-23	2.92889e-21
KIAA1688	-1.48086	-12.1977	9.1973e-23	2.93096e-21
LRFN2	-2.13118	-12.1937	9.40109e-23	2.99056e-21
C14orf80	-1.15892	-12.1912	9.53025e-23	3.02624e-21
CXCL12	1.68365	12.1671	1.08825e-22	3.44948e-21
LASS6	-1.32827	-12.1665	1.09178e-22	3.45453e-21
FMO2	1.82336	12.166	1.0946e-22	3.45731e-21
PJA2	0.755375	12.1653	1.09863e-22	3.4639e-21
GPM6B	2.24111	12.1549	1.1633e-22	3.66132e-21
C6orf60	1.64703	12.1473	1.21282e-22	3.81043e-21
MET	1.49286	12.1453	1.22596e-22	3.84493e-21
RUNX1T1	1.77132	12.138	1.27661e-22	3.99677e-21
LLGL2	-1.76145	-12.133	1.312e-22	4.10034e-21
TRIP13	-1.84316	-12.1225	1.38995e-22	4.33634e-21
FLAD1	-1.12542	-12.1216	1.39669e-22	4.34977e-21
CST1	-2.36171	-12.0941	1.62418e-22	5.04941e-21
SCT	-1.40612	-12.0922	1.64103e-22	5.09292e-21
KLF4	1.90729	12.0832	1.72451e-22	5.34267e-21
STXBP6	1.92686	12.0825	1.73073e-22	5.34653e-21
HBD	2.40605	12.0824	1.73176e-22	5.34653e-21
C15orf42	-1.79139	-12.0815	1.74079e-22	5.36513e-21
BRI3BP	-1.37168	-12.0756	1.79846e-22	5.5333e-21
RASSF7	-1.42906	-12.0728	1.82632e-22	5.60931e-21
CLEC4G	1.85913	12.0673	1.88163e-22	5.76925e-21
EDG1	1.77015	12.0668	1.88657e-22	5.77447e-21
PTCHD1	3.03412	12.0665	1.8901e-22	5.77535e-21
PDE9A	1.28947	12.0624	1.93286e-22	5.89588e-21
AKAP7	1.21309	12.0573	1.98791e-22	6.05345e-21
NCALD	1.58451	12.0553	2.01046e-22	6.11166e-21
LGI4	1.35653	12.0516	2.05124e-22	6.22501e-21
EPB42	1.90969	12.0485	2.08697e-22	6.32267e-21
ESCO2	-2.23013	-12.0451	2.12571e-22	6.4291e-21
KIFC1	-1.84139	-12.0397	2.18995e-22	6.61217e-21
CDC14B	1.23087	12.0354	2.24269e-22	6.75994e-21
CA3	3.50725	12.0173	2.47694e-22	7.4534e-21
CPN2	0.826742	12.0166	2.48652e-22	7.46962e-21
SELI	-1.17773	-12.0142	2.51912e-22	7.55482e-21
CPNE8	1.28435	12.0089	2.59314e-22	7.76374e-21
LOC152573	1.97448	12.0045	2.65696e-22	7.94145e-21
SEMA3G	1.88986	11.9993	2.73468e-22	8.15537e-21
MAML2	1.2846	11.9991	2.73769e-22	8.15537e-21
LAGE3	-1.24505	-11.9898	2.88115e-22	8.56842e-21
OSR1	2.408	11.9821	3.00457e-22	8.92056e-21
WDHD1	-1.27636	-11.9746	3.13249e-22	9.2849e-21
CYP11A1	0.978911	11.9698	3.21568e-22	9.51562e-21
LSM4	-0.953783	-11.9687	3.23476e-22	9.55623e-21
DPP9	-1.19722	-11.9577	3.43654e-22	1.01355e-20
CG018	1.6907	11.9489	3.6063e-22	1.06186e-20
NEIL3	-2.2669	-11.9432	3.722e-22	1.09412e-20
PI16	3.24798	11.9355	3.88301e-22	1.13957e-20
CENPO	-1.38581	-11.9305	3.99173e-22	1.16955e-20
ARFGEF2	-1.08782	-11.9298	4.00667e-22	1.172e-20
VGLL3	1.17385	11.9222	4.17869e-22	1.22031e-20
RPL23AP13	2.08925	11.9185	4.26457e-22	1.24336e-20
FOS	2.61788	11.8944	4.86831e-22	1.41706e-20
BCL6	1.49191	11.8886	5.02429e-22	1.46008e-20
PKMYT1	-1.48658	-11.8799	5.27283e-22	1.52981e-20
KIF15	-2.05191	-11.8789	5.30187e-22	1.53573e-20
FIBP	-0.793941	-11.8769	5.35907e-22	1.54978e-20
SGK2	2.61416	11.8745	5.43086e-22	1.568e-20
FOXN3	1.28759	11.8692	5.59115e-22	1.61166e-20
CENPA	-2.0565	-11.8668	5.66504e-22	1.62913e-20
BLM	-1.61319	-11.8665	5.67656e-22	1.62913e-20
GYPC	1.52121	11.8664	5.67918e-22	1.62913e-20
ZNHIT2	-0.926646	-11.865	5.72366e-22	1.63925e-20
DPM2	-0.742333	-11.8575	5.96236e-22	1.70318e-20
UGCGL1	-1.14387	-11.8574	5.96599e-22	1.70318e-20
PVRL2	-1.3318	-11.8554	6.03176e-22	1.7192e-20
GTF2IRD1	-1.0842	-11.8547	6.05696e-22	1.72362e-20
C18orf45	-1.1846	-11.8471	6.31527e-22	1.79426e-20
HIST2H2AB	-1.25136	-11.844	6.42321e-22	1.82202e-20
DFNB59	1.30624	11.8426	6.47322e-22	1.83329e-20
EFEMP1	2.13273	11.8385	6.61924e-22	1.87037e-20
CLDN10	1.85683	11.8384	6.62514e-22	1.87037e-20
CNTNAP2	-2.53622	-11.8313	6.89004e-22	1.94208e-20
FAM126A	1.28612	11.8265	7.07167e-22	1.99012e-20
ERMP1	-1.16929	-11.8229	7.21491e-22	2.02444e-20
PTTG2	-1.62992	-11.8228	7.21634e-22	2.02444e-20
IBSP	-2.29703	-11.8104	7.72758e-22	2.16445e-20
GPR172A	-1.18224	-11.8055	7.94106e-22	2.22076e-20
SFRS2B	0.873399	11.8004	8.16573e-22	2.27773e-20
HIST1H2AD	-1.83853	-11.8003	8.17036e-22	2.27773e-20
CRHBP	2.21268	11.7991	8.2235e-22	2.28896e-20
BMP2	2.24923	11.7974	8.30236e-22	2.3073e-20
C16orf53	-1.01687	-11.7891	8.68717e-22	2.41049e-20
AUH	1.02121	11.784	8.93636e-22	2.47577e-20
ABLIM1	1.20592	11.7791	9.18179e-22	2.53982e-20
KCNK15	-1.77689	-11.7782	9.22441e-22	2.54765e-20
ZFP36	1.94181	11.7766	9.30939e-22	2.56714e-20
MATN3	-2.23986	-11.7715	9.57505e-22	2.63632e-20
KGFLP1	1.52983	11.7698	9.66208e-22	2.65618e-20
SKIP	1.33615	11.7617	1.01027e-21	2.77301e-20
HIST1H2BK	-1.67682	-11.7541	1.05331e-21	2.88672e-20
DLG3	-1.30406	-11.751	1.07172e-21	2.93265e-20
HIST1H3J	-1.11147	-11.7504	1.0752e-21	2.93767e-20
KCTD5	-0.604966	-11.7457	1.10337e-21	3.01003e-20
RPL11	0.939842	11.7447	1.10976e-21	3.02283e-20
C1orf190	1.3406	11.7423	1.12415e-21	3.05736e-20
ATP8B4	1.7517	11.7365	1.16103e-21	3.15283e-20
MRGPRF	0.979754	11.7336	1.17941e-21	3.19788e-20
DPYSL2	1.12398	11.7329	1.18405e-21	3.20558e-20
MBIP	0.878042	11.7321	1.18906e-21	3.21425e-20
DEPDC1	-2.07271	-11.729	1.20994e-21	3.26283e-20
CHTF18	-1.21497	-11.7289	1.2107e-21	3.26283e-20
KIAA1211	-1.72305	-11.7154	1.30373e-21	3.50825e-20
MT1M	1.70457	11.7148	1.30814e-21	3.51482e-20
PROX1	1.79549	11.713	1.32151e-21	3.54538e-20
INTS7	-1.01916	-11.7083	1.35613e-21	3.63279e-20
SPATS2	-0.859914	-11.7053	1.3781e-21	3.68611e-20
HDGF	-1.38045	-11.7004	1.41609e-21	3.78203e-20
FGFBP1	3.51358	11.6968	1.4449e-21	3.8532e-20
ING3	1.00207	11.6958	1.45279e-21	3.86847e-20
COL6A6	3.08427	11.687	1.52441e-21	4.0531e-20
LMNB2	-1.03823	-11.6857	1.53547e-21	4.07643e-20
NDE1	-1.17751	-11.685	1.54116e-21	4.08544e-20
LENG4	-1.48463	-11.6763	1.61685e-21	4.27972e-20
TTYH1	2.14041	11.6689	1.68491e-21	4.45326e-20
GPR68	-1.01902	-11.6614	1.75541e-21	4.63272e-20
SEPP1	1.67264	11.6558	1.81033e-21	4.77059e-20
GAS2	2.51271	11.6528	1.84056e-21	4.8431e-20
SDHD	0.987969	11.6516	1.85283e-21	4.86819e-20
KLB	2.32105	11.6484	1.88556e-21	4.9469e-20
PLK4	-1.29677	-11.6433	1.94e-21	5.08223e-20
TSPAN17	-0.900692	-11.6289	2.09941e-21	5.49177e-20
PTCH1	0.990152	11.6242	2.15561e-21	5.6305e-20
C9orf142	-0.944414	-11.6205	2.19948e-21	5.73667e-20
ABCA9	2.36045	11.6149	2.26858e-21	5.90826e-20
TNFSF4	-1.98713	-11.6142	2.27674e-21	5.92084e-20
RAB26	-1.78626	-11.6138	2.2823e-21	5.92666e-20
C9orf140	-1.42054	-11.6124	2.29961e-21	5.96293e-20
GABARAPL1	1.36119	11.6085	2.34995e-21	6.08459e-20
KIAA1199	-2.29732	-11.6076	2.36102e-21	6.10439e-20
C16orf13	-0.925927	-11.6064	2.37745e-21	6.13795e-20
MFAP4	2.52681	11.6046	2.40129e-21	6.19052e-20
SCHIP1	1.36893	11.604	2.40817e-21	6.1993e-20
IPO11	0.977551	11.6032	2.41986e-21	6.22041e-20
ADAM8	-1.99451	-11.6027	2.42617e-21	6.22763e-20
FAM64A	-1.95863	-11.6017	2.4391e-21	6.25181e-20
TUBE1	1.25557	11.595	2.53138e-21	6.47902e-20
HIST1H4H	-2.0836	-11.5925	2.56612e-21	6.55851e-20
FEN1	-1.27477	-11.5902	2.59936e-21	6.63395e-20
CTXN1	-0.922507	-11.5837	2.6934e-21	6.86413e-20
HSD17B13	2.31678	11.5824	2.71315e-21	6.90459e-20
CLSPN	-1.43509	-11.5748	2.82946e-21	7.1903e-20
SH3BGRL2	1.54268	11.5621	3.03544e-21	7.70276e-20
ABHD2	-1.02896	-11.5513	3.22144e-21	8.16313e-20
OLR1	-2.05606	-11.5437	3.35827e-21	8.49775e-20
GPX3	2.36972	11.5309	3.60514e-21	9.09012e-20
KIT	3.0971	11.5308	3.60608e-21	9.09012e-20
CTPS2	-1.3847	-11.5307	3.60768e-21	9.09012e-20
PLEKHC1	1.59898	11.5284	3.65359e-21	9.1928e-20
PALM2-AKAP2	1.77827	11.5246	3.73087e-21	9.374e-20
HIST1H2BJ	-1.26416	-11.5223	3.77871e-21	9.48084e-20
CCDC9	-0.869246	-11.5183	3.86425e-21	9.68182e-20
NNAT	1.87754	11.5168	3.89553e-21	9.74649e-20
C9orf7	-0.938088	-11.5129	3.98153e-21	9.94767e-20
ANKAR	1.15686	11.5042	4.17677e-21	1.04209e-19
NUDT16L1	-0.944519	-11.4955	4.38107e-21	1.09153e-19
CACNB3	-1.29736	-11.4952	4.38819e-21	1.09178e-19
TJP3	-1.60492	-11.494	4.41783e-21	1.09762e-19
LRRN3	1.91431	11.4931	4.44052e-21	1.10172e-19
MBNL2	1.13019	11.4857	4.62412e-21	1.14568e-19
RNF145	1.36817	11.4797	4.78157e-21	1.18304e-19
ATP6AP1	-1.08379	-11.4715	5.00126e-21	1.23568e-19
ACADL	3.02404	11.4683	5.09055e-21	1.256e-19
CASC5	-1.95641	-11.4664	5.14372e-21	1.26736e-19
SGPL1	-1.06589	-11.4652	5.1776e-21	1.27395e-19
GIMAP8	1.40813	11.4628	5.24639e-21	1.28909e-19
ANGPTL4	2.6682	11.4598	5.33529e-21	1.30913e-19
CRYZL1	0.825438	11.4593	5.34969e-21	1.31086e-19
SEMA6A	1.33852	11.457	5.41687e-21	1.3255e-19
RGMA	1.6026	11.4557	5.45616e-21	1.33328e-19
PNRC1	1.29517	11.4549	5.48062e-21	1.33742e-19
SLC16A12	1.89738	11.4545	5.49385e-21	1.33882e-19
ADAM33	0.825637	11.4522	5.56344e-21	1.3535e-19
HIST1H2BG	-1.94687	-11.452	5.56929e-21	1.3535e-19
SQLE	-2.14304	-11.4515	5.58501e-21	1.35485e-19
STOX2	1.47212	11.4513	5.59005e-21	1.35485e-19
ZNF673	0.794399	11.4475	5.71099e-21	1.38228e-19
DAAM2	1.45388	11.4456	5.76948e-21	1.39454e-19
LOC339524	1.83945	11.4431	5.8511e-21	1.41235e-19
C1orf93	-1.15904	-11.4419	5.88862e-21	1.41948e-19
PRSS12	1.3425	11.4339	6.15481e-21	1.48165e-19
TMEM88	1.41029	11.4313	6.24242e-21	1.50071e-19
FAM89A	2.02672	11.4267	6.40266e-21	1.53716e-19
CANT1	-1.43168	-11.4261	6.4254e-21	1.54054e-19
DHTKD1	-0.956499	-11.4183	6.70728e-21	1.60596e-19
DNASE1L3	2.52194	11.417	6.75695e-21	1.61568e-19
TUFT1	-1.13709	-11.4163	6.7824e-21	1.61959e-19
LOC200810	-0.970803	-11.415	6.8291e-21	1.62856e-19
NRXN1	1.88036	11.4134	6.8896e-21	1.64055e-19
CST2	-1.39202	-11.4132	6.89781e-21	1.64055e-19
NLGN4X	1.83981	11.4128	6.9136e-21	1.64212e-19
C10orf10	1.81165	11.4122	6.939e-21	1.64596e-19
PLCXD3	2.12256	11.4094	7.04332e-21	1.66848e-19
SLC27A1	0.855137	11.4068	7.14691e-21	1.69077e-19
C20orf82	2.09518	11.4053	7.20729e-21	1.70279e-19
PTGIS	2.31203	11.4018	7.34686e-21	1.73347e-19
MEG3	0.946016	11.4006	7.39366e-21	1.7422e-19
DMGDH	2.13789	11.3892	7.87578e-21	1.85276e-19
ACOT7	-1.20388	-11.389	7.88365e-21	1.85276e-19
C8orf30A	-1.21844	-11.3882	7.92155e-21	1.85922e-19
SLC27A4	-1.23562	-11.3862	8.00615e-21	1.8766e-19
SEPHS2	-1.12188	-11.3857	8.02798e-21	1.87924e-19
EIF1B	1.0046	11.38	8.2848e-21	1.93682e-19
HES6	-1.67812	-11.3773	8.40968e-21	1.96343e-19
PDE1C	1.4063	11.3721	8.65593e-21	2.01828e-19
DARS2	-1.18108	-11.3699	8.76091e-21	2.04009e-19
CDC45L	-1.776	-11.3669	8.90491e-21	2.07091e-19
ERG	0.890228	11.3621	9.14491e-21	2.12396e-19
C19orf28	-0.860905	-11.3583	9.33794e-21	2.16597e-19
SASP	1.13058	11.3575	9.38051e-21	2.17301e-19
Gcom1	0.880492	11.3568	9.4196e-21	2.17923e-19
TTC26	-0.948459	-11.3552	9.50057e-21	2.19511e-19
DDR2	1.75868	11.3521	9.6649e-21	2.23019e-19
D4S234E	2.19407	11.3497	9.79496e-21	2.25728e-19
KCNIP2	2.10906	11.3493	9.81339e-21	2.2586e-19
HIST1H3A	-0.956949	-11.3485	9.85788e-21	2.26591e-19
MMD	2.46115	11.3473	9.92355e-21	2.27807e-19
ESD	0.812933	11.3463	9.98084e-21	2.28827e-19
FAM102A	-1.04436	-11.344	1.01052e-20	2.31381e-19
HBA2	2.5263	11.3395	1.03615e-20	2.36733e-19
HIST1H2AL	-1.43393	-11.3394	1.03655e-20	2.36733e-19
SUCLG1	0.830163	11.338	1.04494e-20	2.38265e-19
CKAP2	-1.21857	-11.3378	1.04594e-20	2.38265e-19
PTRF	1.44888	11.3314	1.08349e-20	2.46504e-19
PIGQ	-1.02436	-11.3278	1.10512e-20	2.51105e-19
CFI	1.69391	11.322	1.14144e-20	2.59027e-19
CIT	-1.5839	-11.317	1.17338e-20	2.65935e-19
HECA	0.771296	11.3147	1.18804e-20	2.68917e-19
SLC4A4	1.85612	11.3118	1.20742e-20	2.72957e-19
SASH1	1.54595	11.3108	1.21389e-20	2.74072e-19
CDCA2	-1.43395	-11.3076	1.23581e-20	2.78667e-19
RNASE4	1.77829	11.3044	1.25744e-20	2.83187e-19
ISG20L2	-0.9155	-11.3008	1.28291e-20	2.88558e-19
YPEL4	0.848847	11.3002	1.28746e-20	2.89216e-19
THYN1	0.922664	11.2962	1.31616e-20	2.9529e-19
TIGD3	-1.27945	-11.2882	1.37533e-20	3.08178e-19
BHMT2	2.16883	11.2879	1.37741e-20	3.08256e-19
DKFZp434K1815	-0.759634	-11.2844	1.40423e-20	3.13864e-19
FLJ10357	0.93531	11.2833	1.41311e-20	3.15452e-19
FAM128A	-0.97963	-11.282	1.42336e-20	3.17344e-19
RPL5	0.983803	11.2807	1.43326e-20	3.19151e-19
SC65	-1.46881	-11.2705	1.51649e-20	3.37264e-19
C16orf33	-0.929708	-11.269	1.52915e-20	3.39655e-19
SOX12	-1.34248	-11.2668	1.5475e-20	3.43302e-19
GRM8	-1.55539	-11.2496	1.70194e-20	3.77094e-19
ECHDC1	1.48886	11.2489	1.70858e-20	3.78095e-19
ARMC9	-1.09474	-11.2456	1.73994e-20	3.84556e-19
EZH2	-1.29794	-11.2431	1.76441e-20	3.89008e-19
EVPL	-0.889157	-11.2429	1.76583e-20	3.89008e-19
SLC37A1	-1.02156	-11.2428	1.76663e-20	3.89008e-19
GRASP	1.31059	11.2356	1.83868e-20	4.04373e-19
B4GALT3	-0.943087	-11.2343	1.85187e-20	4.06427e-19
ZNF462	1.9335	11.2342	1.85258e-20	4.06427e-19
SPG20	1.28455	11.2197	2.00729e-20	4.39827e-19
RGL1	1.24032	11.2184	2.02179e-20	4.4246e-19
ABCA6	2.07432	11.2179	2.02711e-20	4.43079e-19
RBMS1	1.01494	11.2149	2.06118e-20	4.49974e-19
LRRTM2	1.07509	11.2137	2.07536e-20	4.52515e-19
LOXL4	1.75966	11.2118	2.0972e-20	4.56718e-19
CMTM7	1.63116	11.211	2.10671e-20	4.5784e-19
DDX26B	1.33314	11.2109	2.10749e-20	4.5784e-19
SGK	1.60284	11.2102	2.11576e-20	4.59077e-19
MAPK13	-1.43497	-11.2096	2.12208e-20	4.59887e-19
TMEM57	-0.711255	-11.2076	2.14648e-20	4.6461e-19
SEMA7A	-1.22498	-11.2026	2.20681e-20	4.77088e-19
SYN2	1.2098	11.2002	2.23548e-20	4.82701e-19
SV2C	1.32826	11.1998	2.2405e-20	4.83199e-19
C1orf165	1.26463	11.1935	2.32038e-20	4.99822e-19
SORD	-1.61022	-11.1916	2.34514e-20	5.04546e-19
QKI	0.983989	11.1905	2.35896e-20	5.06906e-19
TRIM2	1.73093	11.1802	2.49673e-20	5.35864e-19
CBX7	1.02442	11.1767	2.54491e-20	5.45547e-19
KIAA1881	2.37615	11.1757	2.55953e-20	5.47582e-19
ALG3	-0.794342	-11.1756	2.56055e-20	5.47582e-19
C9orf123	0.844042	11.1711	2.62567e-20	5.60836e-19
LIG3	-0.962195	-11.1679	2.67216e-20	5.70082e-19
MGC4294	-1.66114	-11.1668	2.68892e-20	5.72972e-19
C16orf14	-1.05878	-11.1633	2.74108e-20	5.83388e-19
KLF9	1.25645	11.1587	2.81176e-20	5.97717e-19
MCM2	-1.23012	-11.1565	2.8462e-20	6.04318e-19
CDH12	1.53837	11.1405	3.10929e-20	6.59391e-19
ZNF219	1.18816	11.1398	3.12044e-20	6.6097e-19
GTF3C1	-1.20152	-11.1361	3.18465e-20	6.73769e-19
LOC400506	-1.02052	-11.1304	3.2879e-20	6.94787e-19
STAC	1.42326	11.1279	3.33233e-20	7.03342e-19
CBX4	-1.48424	-11.1274	3.34258e-20	7.04671e-19
C4orf20	0.728304	11.1264	3.36102e-20	7.07721e-19
B3GNT5	1.78564	11.1221	3.44146e-20	7.23803e-19
SDS	-1.4697	-11.12	3.48165e-20	7.31392e-19
GINS1	-1.4456	-11.1126	3.62752e-20	7.61139e-19
IRF7	-1.07089	-11.1032	3.82083e-20	8.00756e-19
CKAP5	-0.909218	-11.1025	3.83542e-20	8.02868e-19
NPY2R	3.89423	11.0926	4.05076e-20	8.46951e-19
RBP7	2.00283	11.0868	4.18156e-20	8.73274e-19
DUSP1	1.85808	11.0812	4.31464e-20	9.00012e-19
FOSB	2.02922	11.0755	4.45161e-20	9.27127e-19
SLC20A1	-1.03344	-11.0754	4.45504e-20	9.27127e-19
EIF2AK1	-0.629545	-11.0727	4.52215e-20	9.39994e-19
KPNA2	-1.54662	-11.0702	4.58426e-20	9.50949e-19
CTHRC1	-2.25346	-11.0701	4.58552e-20	9.50949e-19
TMEM118	-1.35216	-11.0634	4.75901e-20	9.85778e-19
NIPSNAP3B	1.20106	11.0619	4.80014e-20	9.93145e-19
ADD3	1.41506	11.0612	4.81749e-20	9.95577e-19
TMEM43	0.704047	11.0589	4.87821e-20	1.00696e-18
NUDT9P1	1.67353	11.0583	4.89664e-20	1.00959e-18
C5orf13	-1.2572	-11.0571	4.92785e-20	1.01485e-18
SHE	1.26108	11.0548	4.99028e-20	1.02652e-18
ZDHHC12	-1.003	-11.0497	5.13369e-20	1.0548e-18
NAP1L5	0.751121	11.0445	5.28502e-20	1.08368e-18
C6orf154	-1.75146	-11.0444	5.28639e-20	1.08368e-18
CCDC19	-1.99605	-11.0432	5.32055e-20	1.08943e-18
ADAM19	-0.909006	-11.0393	5.43853e-20	1.11231e-18
LYRM7	0.693179	11.0343	5.59067e-20	1.14211e-18
LOH3CR2A	1.65075	11.0296	5.7369e-20	1.17064e-18
PRLR	-1.79932	-11.0249	5.88733e-20	1.19996e-18
BNIP2	0.826046	11.0197	6.06006e-20	1.23376e-18
DOPEY1	0.88066	11.0172	6.14421e-20	1.24946e-18
BMF	-0.999367	-11.0167	6.16151e-20	1.25155e-18
HIST1H2AB	-1.50059	-11.0148	6.22685e-20	1.26338e-18
GAS1	1.59858	11.0127	6.29716e-20	1.2762e-18
SEMA3A	1.5358	11.0092	6.42238e-20	1.30009e-18
GINS2	-2.04472	-11.0066	6.51367e-20	1.31708e-18
ATAD2	-1.57064	-11.0057	6.54693e-20	1.3223e-18
HIST1H1B	-2.3029	-11.0051	6.56706e-20	1.32487e-18
AKAP12	2.02778	11.0035	6.6272e-20	1.33549e-18
CENPM	-1.53949	-11	6.75601e-20	1.3599e-18
HIST1H2AI	-1.75623	-10.9998	6.76387e-20	1.35995e-18
C1orf135	-1.92092	-10.999	6.79496e-20	1.36462e-18
MAST2	-0.844147	-10.9988	6.80241e-20	1.36462e-18
RDX	1.2277	10.9802	7.53637e-20	1.51016e-18
CAPN6	2.24082	10.9792	7.58025e-20	1.51724e-18
ECM2	1.96797	10.9699	7.98065e-20	1.59559e-18
ELAC1	1.19078	10.9617	8.34989e-20	1.66754e-18
PTGFR	1.63357	10.9597	8.44177e-20	1.684e-18
SNF1LK2	1.56201	10.9553	8.65069e-20	1.72375e-18
TLE4	1.05994	10.9542	8.70324e-20	1.73229e-18
PTPRM	1.22854	10.9508	8.86776e-20	1.76306e-18
GNRH1	1.25568	10.9484	8.98524e-20	1.78443e-18
CDYL2	-1.21925	-10.9348	9.68836e-20	1.92192e-18
ANKDD1A	0.955941	10.934	9.72685e-20	1.92741e-18
TCEAL2	1.94581	10.9137	1.08853e-19	2.15456e-18
NEURL	-2.22779	-10.912	1.09852e-19	2.17192e-18
C2orf32	1.48885	10.9087	1.1187e-19	2.20938e-18
NMNAT2	2.21372	10.9077	1.12513e-19	2.21961e-18
RAB10	-0.589699	-10.9052	1.14055e-19	2.24754e-18
SAMD5	2.52076	10.9013	1.16575e-19	2.29467e-18
ANKRD5	-1.17767	-10.8928	1.22143e-19	2.40161e-18
BMP8B	-1.16453	-10.8892	1.24612e-19	2.44745e-18
TNNT1	-2.90857	-10.883	1.28967e-19	2.53019e-18
ZNF25	0.952445	10.8749	1.34866e-19	2.64301e-18
ATP6V0C	-0.89429	-10.8698	1.38693e-19	2.71503e-18
REEP4	-1.07744	-10.8684	1.39834e-19	2.73437e-18
ALDH18A1	-1.19405	-10.868	1.40136e-19	2.73726e-18
C18orf18	1.14619	10.8637	1.43475e-19	2.79942e-18
PPL	1.26328	10.8621	1.44741e-19	2.82069e-18
SACS	0.963939	10.8619	1.44882e-19	2.82069e-18
ZNF587	-1.2518	-10.8544	1.51084e-19	2.93822e-18
CDC6	-1.9573	-10.8539	1.51503e-19	2.94315e-18
SLC2A10	-1.26423	-10.8508	1.54109e-19	2.99051e-18
FGF7	1.62734	10.8442	1.59768e-19	3.09696e-18
SAA1	2.22085	10.8414	1.62297e-19	3.1393e-18
CLDND2	1.78688	10.8414	1.62305e-19	3.1393e-18
SALL4	-1.47155	-10.8349	1.68213e-19	3.25004e-18
RP5-1022P6.2	0.924401	10.8334	1.69678e-19	3.2748e-18
MICAL2	-0.6954	-10.8301	1.72764e-19	3.3293e-18
SAMD11	-1.23441	-10.83	1.72876e-19	3.3293e-18
MPDZ	1.01439	10.8288	1.73983e-19	3.34701e-18
POSTN	-2.19646	-10.825	1.77659e-19	3.41404e-18
ZNF553	-0.811225	-10.8189	1.83757e-19	3.52743e-18
DBNDD1	-1.31925	-10.8125	1.90377e-19	3.65043e-18
PDGFRA	1.13276	10.8123	1.90575e-19	3.65043e-18
FGD3	-1.72902	-10.8094	1.93719e-19	3.70668e-18
SLC26A4	1.43871	10.8017	2.02093e-19	3.86276e-18
MMP1	-3.02889	-10.7984	2.05823e-19	3.92982e-18
ABCD2	2.26381	10.7977	2.06662e-19	3.94163e-18
IL6	3.27105	10.7955	2.09209e-19	3.98594e-18
C18orf34	2.25426	10.7856	2.20978e-19	4.20567e-18
TMEM87B	-1.0883	-10.7847	2.22052e-19	4.22159e-18
C20orf20	-1.1808	-10.781	2.26633e-19	4.30409e-18
ABCA5	1.60212	10.7786	2.29651e-19	4.35676e-18
UTRN	1.03933	10.7719	2.3831e-19	4.51623e-18
MOSC1	2.12378	10.7711	2.39357e-19	4.53124e-18
C3orf55	1.972	10.7707	2.39878e-19	4.53628e-18
LEP	2.21407	10.7696	2.41358e-19	4.55944e-18
HSD17B11	1.37369	10.7687	2.42605e-19	4.57815e-18
LRRC46	-1.51582	-10.7684	2.42948e-19	4.57976e-18
ARHGAP11A	-1.54998	-10.7668	2.45118e-19	4.61579e-18
AOX1	1.69204	10.7657	2.46578e-19	4.63838e-18
ZNF502	1.49898	10.7642	2.48654e-19	4.67248e-18
SGOL2	-1.25758	-10.7617	2.5215e-19	4.73318e-18
P2RY12	2.02086	10.7493	2.6995e-19	5.06198e-18
MED25	-0.869901	-10.7451	2.76359e-19	5.17671e-18
E2F8	-1.67131	-10.7437	2.78453e-19	5.21046e-18
PRKD1	1.33917	10.7371	2.88788e-19	5.39819e-18
ARRDC3	1.19477	10.7296	3.01065e-19	5.62177e-18
TAL1	0.785834	10.7125	3.30928e-19	6.17293e-18
AP1G2	-1.13899	-10.7121	3.3154e-19	6.17445e-18
TSEN54	-1.11629	-10.7121	3.31702e-19	6.17445e-18
HIST1H3E	-1.04449	-10.7108	3.3408e-19	6.21221e-18
RPS7	0.802478	10.7093	3.3675e-19	6.25534e-18
ANKRD47	0.788856	10.7088	3.37629e-19	6.26512e-18
ZNF408	-0.659944	-10.7062	3.42695e-19	6.35252e-18
DNASE2	-0.818636	-10.7053	3.44216e-19	6.37407e-18
RHOU	1.57539	10.6997	3.55222e-19	6.57106e-18
SNTG2	2.294	10.696	3.62548e-19	6.69962e-18
tcag7.1136	1.72313	10.6949	3.64591e-19	6.73039e-18
FAM77C	-4.14022	-10.6933	3.67837e-19	6.78327e-18
NAT14	-1.20697	-10.6915	3.71537e-19	6.84443e-18
PDLIM3	1.93798	10.6879	3.79131e-19	6.97711e-18
DNASE1	-1.51359	-10.6849	3.85299e-19	7.0833e-18
LOC442590	1.25484	10.6815	3.92673e-19	7.21143e-18
KLHL10	1.0558	10.681	3.93833e-19	7.22528e-18
RHPN1	-0.946034	-10.6708	4.16734e-19	7.63754e-18
PTHR1	1.68948	10.6618	4.37869e-19	8.01664e-18
C6orf1	-0.757278	-10.6588	4.4515e-19	8.14159e-18
TMEM9	-0.96762	-10.658	4.47067e-19	8.16827e-18
POLA2	-0.860752	-10.6484	4.71439e-19	8.60474e-18
WSCD2	1.3876	10.6434	4.84751e-19	8.83864e-18
SLC25A39	-0.925741	-10.6389	4.96824e-19	9.04951e-18
KL	1.66963	10.6309	5.19495e-19	9.45279e-18
TDRD10	1.10854	10.6297	5.22938e-19	9.50574e-18
CDH11	-1.5414	-10.6271	5.30423e-19	9.63196e-18
PYGO2	-0.774039	-10.6263	5.32744e-19	9.66353e-18
REV3L	1.00458	10.6261	5.33246e-19	9.66353e-18
CD302	1.35176	10.6189	5.55101e-19	1.00494e-17
EBF3	1.47965	10.612	5.76631e-19	1.04184e-17
PTGER4	1.5479	10.612	5.76658e-19	1.04184e-17
TMEM54	-1.09116	-10.6093	5.85368e-19	1.05651e-17
HLF	1.31247	10.6083	5.88404e-19	1.06091e-17
PRNP	1.14867	10.6059	5.96242e-19	1.07396e-17
CHEK1	-1.77441	-10.6051	5.98814e-19	1.0775e-17
CCDC28A	0.915098	10.6035	6.04424e-19	1.0865e-17
ADIPOR1	-0.90885	-10.6017	6.10441e-19	1.09621e-17
SYNE1	1.03614	10.591	6.47455e-19	1.16091e-17
MYH1	2.35457	10.5909	6.47776e-19	1.16091e-17
ABCB1	1.66237	10.5806	6.85795e-19	1.22781e-17
PDGFD	1.45889	10.5777	6.96928e-19	1.24649e-17
LARP6	1.54006	10.5737	7.12615e-19	1.27327e-17
FAM124A	0.642476	10.5706	7.24841e-19	1.29382e-17
FAP	-1.68254	-10.57	7.27112e-19	1.29657e-17
RECK	1.04509	10.5687	7.32356e-19	1.30462e-17
NLRP1	0.910938	10.5613	7.63068e-19	1.35797e-17
TCEAL7	1.81916	10.5607	7.65529e-19	1.36099e-17
AASS	1.38851	10.56	7.68478e-19	1.36487e-17
TSPAN6	1.32165	10.5563	7.84315e-19	1.39161e-17
MAP3K15	0.832461	10.5553	7.88862e-19	1.39829e-17
PPM1G	-0.787565	-10.5544	7.9249e-19	1.40332e-17
TRIB3	-1.52063	-10.5516	8.04957e-19	1.42398e-17
TRMT11	0.892296	10.5496	8.1386e-19	1.4383e-17
CEP68	0.931893	10.5476	8.22845e-19	1.45274e-17
PBX1	-1.37103	-10.5462	8.2942e-19	1.4629e-17
TIMM17B	-0.787443	-10.5436	8.4138e-19	1.48253e-17
RNPEP	-1.37967	-10.5325	8.94462e-19	1.5745e-17
CENPI	-1.41935	-10.5267	9.23675e-19	1.62432e-17
PVRL3	1.36477	10.5235	9.40045e-19	1.65148e-17
RBBP5	-0.860519	-10.5203	9.56705e-19	1.67909e-17
C19orf40	-0.806593	-10.52	9.58788e-19	1.68109e-17
PHTF2	-0.669758	-10.5184	9.66849e-19	1.69355e-17
CDKN2C	1.71756	10.518	9.68914e-19	1.6955e-17
CRB3	-1.41639	-10.5175	9.71886e-19	1.69904e-17
COX6C	-2.40184	-10.516	9.79864e-19	1.7113e-17
HN1L	-0.882568	-10.5131	9.95692e-19	1.73724e-17
NARFL	-0.807371	-10.5093	1.01715e-18	1.77295e-17
C5orf4	1.73472	10.5076	1.02662e-18	1.7877e-17
RTKN	-1.05534	-10.501	1.06459e-18	1.8517e-17
RPL32	0.810087	10.5009	1.06545e-18	1.8517e-17
SLC29A3	-0.865156	-10.4989	1.07688e-18	1.86975e-17
TNFSF12	1.11944	10.4983	1.0808e-18	1.87472e-17
FMNL2	1.28093	10.4977	1.08394e-18	1.87833e-17
CD276	-1.08106	-10.4953	1.09875e-18	1.90216e-17
HIST2H2AC	-1.26053	-10.4949	1.10113e-18	1.90442e-17
ETS2	1.14538	10.4934	1.11e-18	1.9179e-17
SCN2B	1.32844	10.4897	1.13333e-18	1.9563e-17
HDAC11	-1.06389	-10.488	1.14386e-18	1.97257e-17
CSN1S1	2.90326	10.4846	1.1657e-18	2.00829e-17
SHROOM2	-1.31696	-10.4834	1.1731e-18	2.01909e-17
RPUSD1	-0.754567	-10.4824	1.18e-18	2.02901e-17
ADIPOQ	2.59285	10.4792	1.20069e-18	2.0626e-17
IDH2	-0.990135	-10.4778	1.20994e-18	2.07649e-17
EMCN	1.31708	10.4758	1.22379e-18	2.09822e-17
MCCC1	0.992786	10.4745	1.23236e-18	2.11089e-17
CSGlcA-T	-0.856384	-10.4743	1.23375e-18	2.11124e-17
SLC16A3	-1.3552	-10.4717	1.25164e-18	2.13981e-17
LOC338328	1.07233	10.4664	1.28897e-18	2.20151e-17
DIAPH3	-1.56705	-10.4611	1.32741e-18	2.26479e-17
KLHL13	2.52245	10.4609	1.32857e-18	2.26479e-17
SPOCD1	-1.66098	-10.4602	1.33386e-18	2.27164e-17
STAB2	1.69145	10.4574	1.35443e-18	2.30448e-17
RHOD	-1.22716	-10.4553	1.37029e-18	2.32923e-17
MORN3	-1.14113	-10.454	1.3802e-18	2.34384e-17
CYP26B1	2.00596	10.4522	1.39364e-18	2.36442e-17
ADHFE1	1.6236	10.4503	1.40854e-18	2.38741e-17
LOC55908	2.32241	10.4486	1.42237e-18	2.40856e-17
RASIP1	0.969111	10.4434	1.46304e-18	2.47509e-17
MLF1IP	-1.94757	-10.4432	1.46543e-18	2.47665e-17
TEAD4	-1.00105	-10.443	1.46675e-18	2.47665e-17
BRCA2	-1.49019	-10.436	1.52446e-18	2.57166e-17
SAA2	1.96056	10.4346	1.53618e-18	2.58898e-17
PCCA	1.03024	10.4294	1.58078e-18	2.66163e-17
CLDN5	0.959288	10.4292	1.58311e-18	2.66304e-17
RBM35A	-1.90059	-10.4232	1.63589e-18	2.74923e-17
PAK4	-0.717214	-10.4218	1.64928e-18	2.76911e-17
EFNB1	1.13116	10.4205	1.66056e-18	2.78542e-17
CCNA2	-1.62641	-10.4122	1.73879e-18	2.9139e-17
BDH2	1.07541	10.411	1.74976e-18	2.92953e-17
COL1A1	-2.20976	-10.4066	1.79278e-18	2.99873e-17
C20orf151	-1.03011	-10.4052	1.80672e-18	3.01922e-17
STIP1	-1.07971	-10.3967	1.89374e-18	3.16167e-17
XPO6	-0.691976	-10.3915	1.94962e-18	3.25192e-17
IPO9	-0.727302	-10.3887	1.97912e-18	3.29803e-17
TBRG1	0.653243	10.3875	1.99266e-18	3.31751e-17
RPL13	0.851422	10.3866	2.0027e-18	3.3311e-17
SV2B	1.89361	10.386	2.0096e-18	3.33946e-17
SBDS	0.89648	10.3843	2.02783e-18	3.36661e-17
ALDH1A3	1.83133	10.3819	2.05495e-18	3.40846e-17
MBOAT2	-1.43285	-10.3814	2.06051e-18	3.41451e-17
JTB	-0.863583	-10.3806	2.0706e-18	3.42803e-17
EHMT2	-0.708743	-10.3795	2.08283e-18	3.44508e-17
RAPGEF3	1.28973	10.3751	2.13363e-18	3.52584e-17
SIAH2	-1.4332	-10.3743	2.14349e-18	3.53884e-17
MYBL2	-1.60939	-10.3736	2.15226e-18	3.55004e-17
ARL6IP1	-0.871337	-10.3719	2.17251e-18	3.58012e-17
SLC6A2	1.4069	10.3696	2.19997e-18	3.62203e-17
RP11-35N6.1	1.50151	10.3576	2.35029e-18	3.86593e-17
CUTC	1.06277	10.353	2.41109e-18	3.96228e-17
ZBTB9	-0.865709	-10.3503	2.44729e-18	4.01807e-17
MPL	0.93344	10.3483	2.474e-18	4.05818e-17
MEST	1.85428	10.3456	2.51118e-18	4.11537e-17
KRT8	-1.83644	-10.3445	2.52695e-18	4.13742e-17
RRAS2	1.43217	10.3434	2.5419e-18	4.15808e-17
MGRN1	-0.690851	-10.3414	2.57032e-18	4.2007e-17
TRAF2	-0.968896	-10.3312	2.7188e-18	4.4393e-17
GABRD	-0.787299	-10.3287	2.75683e-18	4.49728e-17
ARL4A	1.36671	10.3267	2.78811e-18	4.54413e-17
ARTS-1	1.27373	10.3206	2.88362e-18	4.69551e-17
ATP13A1	-0.896845	-10.3164	2.95023e-18	4.79958e-17
ZDHHC16	-0.820283	-10.311	3.04084e-18	4.94248e-17
PRX	0.642502	10.3092	3.06986e-18	4.98509e-17
TNRC6B	0.721473	10.3077	3.09573e-18	5.02253e-17
LOC644285	1.31553	10.3065	3.11701e-18	5.05245e-17
UGP2	0.886787	10.3051	3.14141e-18	5.08738e-17
C10orf54	1.10444	10.3024	3.18731e-18	5.15702e-17
TMEM8	-1.06522	-10.3022	3.19105e-18	5.15839e-17
FKBP4	-1.17711	-10.3002	3.22653e-18	5.21101e-17
KCTD13	-0.730795	-10.2999	3.23159e-18	5.21445e-17
TRIM62	-0.668112	-10.2978	3.27022e-18	5.272e-17
BRP44L	1.01443	10.297	3.28464e-18	5.29047e-17
SYF2	0.777691	10.2956	3.31062e-18	5.3275e-17
LGALS3	1.23768	10.2952	3.31763e-18	5.33252e-17
KIAA0241	-0.938255	-10.2951	3.31973e-18	5.33252e-17
PACSIN1	-1.29477	-10.2946	3.32779e-18	5.34066e-17
PRR15	-1.98653	-10.29	3.41359e-18	5.47343e-17
RABEP2	-1.03138	-10.2844	3.5214e-18	5.6412e-17
PTPN6	-0.962724	-10.2841	3.52713e-18	5.64531e-17
VLDLR	1.95012	10.283	3.54893e-18	5.6751e-17
SMG7	-0.72777	-10.2824	3.55993e-18	5.68758e-17
TBCB	-0.875521	-10.2754	3.70115e-18	5.90792e-17
PLIN	2.2143	10.273	3.74957e-18	5.97985e-17
TELO2	-0.723783	-10.27	3.81154e-18	6.07323e-17
PARP12	-1.00327	-10.2696	3.82149e-18	6.08365e-17
KIAA0226	-0.503246	-10.2683	3.84812e-18	6.12057e-17
KLHL21	0.834961	10.2613	4.00018e-18	6.35676e-17
PEX3	0.946714	10.2595	4.04084e-18	6.41565e-17
STARD10	-1.84	-10.2539	4.16654e-18	6.60933e-17
GHR	2.03741	10.2517	4.21795e-18	6.68492e-17
PELI1	1.12666	10.2431	4.4225e-18	7.00288e-17
THBS1	-1.13343	-10.2425	4.4367e-18	7.01912e-17
CCDC78	-2.14903	-10.2423	4.443e-18	7.02286e-17
C10orf38	1.21812	10.2393	4.51591e-18	7.12792e-17
EDN1	1.84238	10.2391	4.52129e-18	7.12792e-17
CYTL1	1.53045	10.2391	4.52147e-18	7.12792e-17
FAM110C	-1.48081	-10.2366	4.58538e-18	7.22227e-17
GALNT10	-0.959902	-10.2327	4.68496e-18	7.37261e-17
SERINC2	-1.19574	-10.2314	4.71652e-18	7.41572e-17
RAB40C	-0.726508	-10.2158	5.14124e-18	8.07637e-17
C19orf51	-1.58615	-10.2148	5.1691e-18	8.11298e-17
CREB3L1	-1.07996	-10.2142	5.18734e-18	8.13445e-17
POLQ	-1.37211	-10.212	5.24965e-18	8.22491e-17
SIRT6	-0.690175	-10.2106	5.2914e-18	8.28304e-17
ZBTB20	1.04213	10.2069	5.40026e-18	8.44602e-17
SHKBP1	-0.875409	-10.2032	5.51215e-18	8.61345e-17
PENK	2.48515	10.2012	5.57291e-18	8.70077e-17
C10orf56	1.08226	10.1957	5.74396e-18	8.95998e-17
FLJ21986	1.57918	10.1936	5.81041e-18	9.05569e-17
RALGPS2	-1.55765	-10.1928	5.83746e-18	9.0899e-17
C14orf122	-1.01441	-10.1895	5.94575e-18	9.25045e-17
HMOX2	-0.647995	-10.1887	5.97053e-18	9.28089e-17
PPWD1	0.700477	10.1867	6.03652e-18	9.37528e-17
ZDHHC24	-1.03251	-10.1852	6.0891e-18	9.44871e-17
CYP39A1	2.00214	10.1821	6.1925e-18	9.60079e-17
POLR3K	-0.938575	-10.1783	6.32523e-18	9.79806e-17
TMEM141	-0.864351	-10.176	6.40431e-18	9.91014e-17
TMEM37	1.91056	10.1759	6.40871e-18	9.91014e-17
MRPS12	-0.809592	-10.1707	6.5938e-18	1.01875e-16
SCAMP3	-0.97078	-10.169	6.65565e-18	1.02742e-16
TARBP2	-0.719457	-10.1595	7.01649e-18	1.08218e-16
ZBTB16	2.00442	10.1588	7.04011e-18	1.08488e-16
OGN	2.74829	10.1545	7.21091e-18	1.11024e-16
IQGAP3	-1.60341	-10.1427	7.696e-18	1.18391e-16
AURKB	-1.23148	-10.14	7.81221e-18	1.20075e-16
C5orf26	1.30551	10.1374	7.92501e-18	1.21704e-16
DGAT2	2.4976	10.1369	7.94803e-18	1.21952e-16
UCK2	-0.994274	-10.133	8.11723e-18	1.24441e-16
LOC728131	0.912134	10.1324	8.14708e-18	1.24791e-16
MEOX1	2.16207	10.1318	8.17486e-18	1.25109e-16
GALE	-1.06191	-10.1104	9.19556e-18	1.40609e-16
MAD2L1	-1.61648	-10.1053	9.4613e-18	1.44548e-16
BACH2	1.26578	10.1037	9.54538e-18	1.45708e-16
ZC3HAV1	-0.752301	-10.0953	9.99532e-18	1.52446e-16
CD99L2	1.04242	10.0938	1.00773e-17	1.53565e-16
SOCS2	1.98035	10.0894	1.03283e-17	1.57255e-16
ABHD11	-1.063	-10.0887	1.03672e-17	1.57712e-16
DRD5	1.62812	10.0866	1.04856e-17	1.59378e-16
NMB	2.07567	10.0855	1.05519e-17	1.60249e-16
KIF26A	1.08746	10.0841	1.06295e-17	1.61289e-16
RIMS4	-1.89878	-10.0828	1.07058e-17	1.62309e-16
SDC1	-1.96332	-10.0798	1.08882e-17	1.64935e-16
KIAA1128	0.692184	10.0779	1.10015e-17	1.66509e-16
ARRDC1	-0.966612	-10.0751	1.11751e-17	1.68993e-16
ZMYND19	-0.680342	-10.0722	1.13506e-17	1.71501e-16
KLHDC1	1.16996	10.0688	1.15686e-17	1.74646e-16
TSHZ2	1.33441	10.066	1.17505e-17	1.77243e-16
ORMDL2	-0.880768	-10.064	1.18784e-17	1.79019e-16
C17orf28	-1.24731	-10.0611	1.20714e-17	1.81775e-16
CMTM5	1.37336	10.0544	1.25259e-17	1.8846e-16
RBM7	1.15902	10.0521	1.26868e-17	1.90719e-16
GIMAP1	1.19952	10.0512	1.27481e-17	1.9148e-16
RPS27A	0.875126	10.0476	1.29992e-17	1.95087e-16
ABCG1	-1.21429	-10.0436	1.32917e-17	1.99309e-16
MGC45438	2.26727	10.0416	1.34398e-17	2.01201e-16
PWWP2	-0.821814	-10.0416	1.34405e-17	2.01201e-16
RUVBL1	-0.777774	-10.0413	1.34599e-17	2.01322e-16
TOR3A	-0.941011	-10.0403	1.35326e-17	2.0224e-16
HMGB3	-1.3484	-10.0358	1.38738e-17	2.07165e-16
CCNL1	0.942291	10.0354	1.39091e-17	2.07518e-16
SGCE	1.62629	10.0343	1.39899e-17	2.08549e-16
EGR2	2.02452	10.0321	1.41657e-17	2.10994e-16
DHRS3	1.62235	10.0317	1.41896e-17	2.11113e-16
EPN3	-2.15343	-10.0316	1.41975e-17	2.11113e-16
ACSL4	1.02838	10.0296	1.43575e-17	2.13316e-16
TRAIP	-0.909524	-10.0267	1.45866e-17	2.16538e-16
SGOL1	-1.32802	-10.0242	1.47964e-17	2.1947e-16
F12	-2.08407	-10.0203	1.51104e-17	2.23941e-16
MAPK8IP2	-1.34862	-10.0181	1.52993e-17	2.26552e-16
CNGA1	1.98818	10.0144	1.56132e-17	2.31007e-16
ALDOC	1.4516	10.0122	1.58043e-17	2.33641e-16
MICALL2	-1.07372	-10.0116	1.58577e-17	2.34237e-16
PCDH17	-1.31156	-10.01	1.59938e-17	2.3605e-16
NAP1L2	2.34632	10.0095	1.60418e-17	2.36432e-16
B4GALNT4	-1.63313	-10.0094	1.60461e-17	2.36432e-16
hCG_18290	0.80365	10.0083	1.61439e-17	2.37676e-16
C12orf48	-1.23152	-10.0017	1.67481e-17	2.46367e-16
NAT10	-0.681518	-10.0013	1.67836e-17	2.46685e-16
RBED1	1.31017	9.99939	1.69603e-17	2.49077e-16
IRS2	1.39748	9.99708	1.7177e-17	2.52052e-16
SLC9A6	0.978534	9.99523	1.73528e-17	2.54422e-16
SAA3P	1.8963	9.99359	1.75105e-17	2.56524e-16
CLDN14	-1.76198	-9.99296	1.7572e-17	2.57213e-16
ADH1B	2.38438	9.99065	1.77965e-17	2.60285e-16
GRK5	1.09049	9.99032	1.78296e-17	2.60554e-16
STXBP2	-1.23767	-9.98924	1.7936e-17	2.61895e-16
MND1	-2.04916	-9.98658	1.82006e-17	2.65541e-16
MARK2	-0.874336	-9.98628	1.82307e-17	2.65763e-16
SCRG1	2.69264	9.98169	1.86972e-17	2.7234e-16
NUBP2	-0.834706	-9.98147	1.87197e-17	2.72445e-16
C18orf24	-1.33844	-9.98127	1.87409e-17	2.72532e-16
IGF1	2.18129	9.97704	1.91823e-17	2.78722e-16
LOC198437	-1.81635	-9.97492	1.9408e-17	2.81772e-16
CYB561	-1.45999	-9.97334	1.95781e-17	2.8401e-16
ZNF707	-0.920244	-9.97138	1.97908e-17	2.86862e-16
WDR24	-0.957841	-9.96902	2.0049e-17	2.90368e-16
SLC25A44	-0.524735	-9.96814	2.01464e-17	2.91542e-16
HACL1	0.772602	9.96246	2.07874e-17	3.00573e-16
SLCO1A2	1.42594	9.95687	2.1437e-17	3.09639e-16
TSSC1	-0.698716	-9.95677	2.14491e-17	3.09639e-16
C9orf21	0.854435	9.95607	2.15322e-17	3.10586e-16
WBP4	0.74711	9.952	2.202e-17	3.17366e-16
ESPN	-1.21423	-9.95053	2.21989e-17	3.19685e-16
C11orf48	-0.687606	-9.94495	2.28918e-17	3.29398e-16
PLD1	1.05299	9.94377	2.30414e-17	3.31282e-16
CASQ2	1.92828	9.9401	2.35124e-17	3.37782e-16
C15orf5	1.33091	9.93962	2.35749e-17	3.38407e-16
C1orf67	-1.13177	-9.93741	2.3863e-17	3.42266e-16
ROD1	-0.765225	-9.93518	2.41588e-17	3.4623e-16
CAMP	-2.83971	-9.931	2.47212e-17	3.54006e-16
FAM122B	-0.861924	-9.92923	2.49626e-17	3.57176e-16
ARF1	-0.896939	-9.92511	2.55362e-17	3.65089e-16
PRICKLE2	1.08407	9.92437	2.56404e-17	3.66286e-16
CLEC5A	-1.27709	-9.91759	2.66159e-17	3.79916e-16
KLF11	0.813444	9.91734	2.66526e-17	3.80135e-16
COMP	-1.68252	-9.91681	2.6731e-17	3.80949e-16
HIST3H2A	-1.57577	-9.91294	2.73058e-17	3.88829e-16
SCN3B	0.844684	9.91119	2.75706e-17	3.92287e-16
ECGF1	-1.05602	-9.91016	2.77276e-17	3.94205e-16
KIAA1683	1.26484	9.90547	2.84529e-17	4.04194e-16
CHFR	-0.694508	-9.89737	2.97513e-17	4.22302e-16
HHATL	1.59545	9.89644	2.99042e-17	4.24135e-16
AIM1L	-1.18966	-9.89266	3.05324e-17	4.327e-16
FAM110A	-1.2907	-9.8882	3.12909e-17	4.43096e-16
FEZ2	0.664445	9.88456	3.19251e-17	4.51718e-16
AP1M2	-1.85927	-9.88314	3.2175e-17	4.54894e-16
ANK2	1.47227	9.87979	3.2774e-17	4.62994e-16
EPHA4	1.25251	9.87923	3.2875e-17	4.64053e-16
PCAF	1.0345	9.87503	3.36457e-17	4.74556e-16
H3F3A	-0.816235	-9.87294	3.40335e-17	4.79647e-16
ACAD11	1.14429	9.87116	3.43691e-17	4.83993e-16
MARCKSL1	-1.31519	-9.87054	3.44872e-17	4.85272e-16
CKAP2L	-1.94339	-9.86859	3.4859e-17	4.89973e-16
PTPRB	1.37138	9.8685	3.48763e-17	4.89973e-16
APEX2	-0.66274	-9.86272	3.6003e-17	5.05404e-16
YIF1A	-0.761372	-9.86037	3.64735e-17	5.11605e-16
ARHGEF16	-1.16366	-9.8594	3.66681e-17	5.13931e-16
OAS3	-1.60109	-9.85844	3.68627e-17	5.16251e-16
PLA2G10	-2.21276	-9.85677	3.72027e-17	5.20603e-16
SULF1	-1.78038	-9.8534	3.78992e-17	5.29935e-16
MAP3K5	1.28646	9.85137	3.83257e-17	5.35477e-16
VANGL1	-1.00165	-9.85122	3.83561e-17	5.35482e-16
CPEB1	1.08654	9.84784	3.90761e-17	5.45106e-16
CYP2U1	0.773663	9.84596	3.9484e-17	5.50367e-16
BRMS1	-0.768456	-9.84166	4.04296e-17	5.63106e-16
DNAJC1	-1.18878	-9.83831	4.11819e-17	5.73136e-16
AMT	1.13428	9.83751	4.13628e-17	5.75205e-16
FLJ44635	0.753831	9.83639	4.16185e-17	5.78308e-16
CCDC36	0.932279	9.83447	4.20602e-17	5.83991e-16
EIF3K	0.594262	9.83381	4.22141e-17	5.85671e-16
DPT	1.6417	9.83319	4.23592e-17	5.87227e-16
VARS2	-0.725917	-9.83183	4.26772e-17	5.91175e-16
OXGR1	2.12382	9.83026	4.30476e-17	5.95843e-16
SEC61A2	-0.85816	-9.82634	4.39855e-17	6.08352e-16
ADM	2.12392	9.82455	4.44218e-17	6.13909e-16
KIAA0329	0.576318	9.82404	4.45447e-17	6.15132e-16
HIBCH	0.834692	9.82306	4.47858e-17	6.17981e-16
POGK	-0.873086	-9.82086	4.53329e-17	6.25047e-16
HIST1H2AE	-2.03639	-9.82028	4.54768e-17	6.26546e-16
RRP12	-0.820457	-9.81477	4.68781e-17	6.45346e-16
PHACTR2	0.979097	9.81463	4.69138e-17	6.45346e-16
HAS3	1.9179	9.81418	4.70294e-17	6.46437e-16
TROAP	-1.01411	-9.8137	4.71529e-17	6.47634e-16
ECHDC3	1.35291	9.81331	4.72559e-17	6.48549e-16
MUSTN1	1.33492	9.80895	4.84021e-17	6.63768e-16
PCDH18	1.44947	9.80765	4.87514e-17	6.68044e-16
OXTR	2.42237	9.80193	5.03095e-17	6.88865e-16
SAC3D1	-0.904838	-9.80024	5.07782e-17	6.94749e-16
PDZRN3	0.728219	9.79884	5.11724e-17	6.99604e-16
COPB2	-0.66152	-9.79627	5.18989e-17	7.08993e-16
KLHL3	0.901346	9.79601	5.19756e-17	7.09497e-16
TRPM3	0.614513	9.79293	5.28638e-17	7.21068e-16
VAV2	-0.950301	-9.79032	5.36272e-17	7.30922e-16
ZMYND10	-1.87584	-9.78927	5.39384e-17	7.34601e-16
TK2	0.850805	9.789	5.40167e-17	7.35106e-16
ALS2CR4	0.762085	9.78844	5.41837e-17	7.36815e-16
PAICS	-0.75231	-9.77957	5.6895e-17	7.73095e-16
PGM1	1.23405	9.77655	5.78472e-17	7.85434e-16
GLDN	2.20496	9.77536	5.82259e-17	7.89975e-16
SF3B4	-0.918919	-9.76901	6.0296e-17	8.17438e-16
LDHB	1.42992	9.76817	6.05749e-17	8.20595e-16
LCN6	1.37224	9.76583	6.13601e-17	8.306e-16
CLCA4	1.57143	9.76164	6.27909e-17	8.49321e-16
FTO	1.11112	9.7591	6.36725e-17	8.60593e-16
CD34	0.938327	9.75823	6.39808e-17	8.64105e-16
EPB41L4B	1.49344	9.75678	6.4491e-17	8.70335e-16
FAM100A	-0.742741	-9.75145	6.64106e-17	8.95563e-16
NKX3-2	-1.31258	-9.74944	6.71463e-17	9.04799e-16
TOMM40	-0.791705	-9.74523	6.87191e-17	9.24585e-16
ATP13A2	-0.891136	-9.74521	6.87284e-17	9.24585e-16
HOXA9	2.0536	9.7451	6.87703e-17	9.24585e-16
CCDC87	-1.42501	-9.73855	7.12923e-17	9.57769e-16
KRT18	-2.09684	-9.7383	7.13909e-17	9.5837e-16
GARS	-0.782163	-9.73757	7.16762e-17	9.61476e-16
BAT5	-0.572586	-9.73477	7.27874e-17	9.75647e-16
SDSL	-0.965178	-9.73235	7.37642e-17	9.87997e-16
ANXA3	2.11637	9.73201	7.39012e-17	9.89087e-16
PPP2R1B	1.29652	9.7304	7.45608e-17	9.97166e-16
FAM111B	-2.40077	-9.72914	7.50762e-17	1.00331e-15
ARFGAP1	-0.920154	-9.72735	7.58199e-17	1.01249e-15
NOV	1.76471	9.71741	8.00791e-17	1.06856e-15
CLIC2	1.45329	9.71672	8.03818e-17	1.0718e-15
TPPP2	0.852016	9.71037	8.32367e-17	1.10903e-15
WBSCR28	-1.86033	-9.70955	8.36153e-17	1.11325e-15
PTBP1	-0.845444	-9.70923	8.37634e-17	1.11438e-15
FAM128B	-0.607971	-9.70887	8.39278e-17	1.11574e-15
STMN1	-1.10533	-9.7086	8.40511e-17	1.11655e-15
C17orf62	-0.818733	-9.69844	8.88816e-17	1.17983e-15
OCA2	2.22983	9.69826	8.89687e-17	1.18011e-15
MIF	-1.27308	-9.69798	8.91036e-17	1.18102e-15
PIP5K1A	-0.844253	-9.69692	8.96251e-17	1.18705e-15
SIX4	-1.13493	-9.69582	9.01705e-17	1.19339e-15
CREBL2	0.748215	9.6947	9.07249e-17	1.19983e-15
FAIM3	-1.07191	-9.6936	9.12748e-17	1.20621e-15
F3	1.86767	9.69185	9.21597e-17	1.217e-15
ST3GAL6	1.15192	9.68663	9.4841e-17	1.25148e-15
2014-09-10	0.909276	9.68442	9.59972e-17	1.2658e-15
HYAL1	1.12706	9.6842	9.61136e-17	1.2664e-15
PTGFRN	-0.897872	-9.68158	9.75062e-17	1.2838e-15
RUVBL2	-0.792257	-9.68059	9.80416e-17	1.28989e-15
PITX1	-1.79943	-9.67416	1.01564e-16	1.33525e-15
ADORA2A	-1.65157	-9.67331	1.02041e-16	1.34053e-15
CCBE1	1.04656	9.67091	1.03399e-16	1.35737e-15
TGDS	0.796342	9.66961	1.04137e-16	1.36605e-15
PLAUR	-1.30682	-9.66883	1.04586e-16	1.37093e-15
IQCD	-1.14698	-9.66857	1.04736e-16	1.37189e-15
EPS8L1	-1.83545	-9.66801	1.05059e-16	1.3751e-15
CATSPER1	-0.915384	-9.6645	1.071e-16	1.4008e-15
HIST1H1E	-1.78096	-9.66364	1.07612e-16	1.40571e-15
ASPHD2	-1.20741	-9.66345	1.07723e-16	1.40571e-15
PPP2R2B	1.66366	9.66339	1.07758e-16	1.40571e-15
RGS4	-1.60128	-9.66333	1.07792e-16	1.40571e-15
POP7	-0.5306	-9.65659	1.11862e-16	1.45773e-15
BSCL2	-0.844963	-9.65602	1.12211e-16	1.46121e-15
C20orf19	0.777277	9.65588	1.12299e-16	1.46129e-15
RAB3D	-0.952785	-9.6544	1.13214e-16	1.47211e-15
HADH	1.22797	9.65419	1.13343e-16	1.47272e-15
ALKBH6	-0.629386	-9.65352	1.13761e-16	1.47707e-15
HSPB1	-1.39336	-9.65293	1.14135e-16	1.48084e-15
TMEM41A	-0.634314	-9.65177	1.14861e-16	1.48918e-15
DTWD1	0.80805	9.65135	1.15124e-16	1.49151e-15
CCL11	-1.7584	-9.65103	1.15327e-16	1.49305e-15
TMEM18	0.647971	9.6498	1.16109e-16	1.50208e-15
NFKBIL2	-0.828903	-9.64866	1.16841e-16	1.51045e-15
AP4M1	-0.650414	-9.6457	1.18755e-16	1.53409e-15
NCDN	-0.912107	-9.64377	1.20022e-16	1.54933e-15
NME3	-0.959924	-9.64243	1.20907e-16	1.55962e-15
DAK	-0.984186	-9.63827	1.23703e-16	1.59453e-15
RPL26	0.964769	9.63706	1.24529e-16	1.60402e-15
LMOD1	1.07419	9.63579	1.254e-16	1.61408e-15
CDT1	-1.24931	-9.62934	1.29921e-16	1.67105e-15
PFDN5	0.693937	9.62856	1.30481e-16	1.67704e-15
C14orf49	1.49257	9.62313	1.34425e-16	1.7265e-15
COMMD5	-0.719402	-9.62207	1.35213e-16	1.73536e-15
SKIL	-1.21026	-9.62105	1.3597e-16	1.74383e-15
PER1	1.32193	9.62009	1.36695e-16	1.75186e-15
TMEM97	-1.46484	-9.61776	1.38452e-16	1.7731e-15
XPA	0.785229	9.61303	1.42092e-16	1.81841e-15
HIST1H1D	-1.8123	-9.61256	1.4246e-16	1.82181e-15
KDELR1	-0.778424	-9.60883	1.45408e-16	1.85767e-15
EVL	-1.25721	-9.60875	1.45473e-16	1.85767e-15
HS3ST4	1.88918	9.60828	1.4585e-16	1.86116e-15
TBX15	1.12621	9.60651	1.47278e-16	1.87803e-15
DAXX	-0.899101	-9.60577	1.47871e-16	1.88425e-15
VIL2	-1.15592	-9.60507	1.48439e-16	1.89013e-15
RUNDC3B	1.51734	9.60135	1.51508e-16	1.92784e-15
NCOA7	1.59349	9.59781	1.54483e-16	1.96428e-15
SLC9A3R1	-1.73304	-9.59691	1.55244e-16	1.97256e-15
FBXO6	-0.848592	-9.59512	1.56779e-16	1.99014e-15
RNF213	-0.930286	-9.59503	1.56852e-16	1.99014e-15
PFKFB4	-0.785344	-9.59212	1.59379e-16	2.02077e-15
OSTN	-0.483833	-9.58982	1.61403e-16	2.04497e-15
MYOT	1.64333	9.58957	1.61624e-16	2.04632e-15
POU6F1	0.738513	9.58771	1.63287e-16	2.06575e-15
ABCG2	1.16692	9.58759	1.63391e-16	2.06575e-15
DKFZp451M2119	0.931908	9.5861	1.64738e-16	2.0813e-15
MGC39606	1.06217	9.58365	1.66969e-16	2.108e-15
HMG4L	-1.33992	-9.58271	1.67829e-16	2.11735e-15
C6orf142	1.75633	9.5819	1.68576e-16	2.12528e-15
RAB11FIP3	-0.874514	-9.57851	1.71748e-16	2.16374e-15
ESPL1	-0.763521	-9.57814	1.72095e-16	2.16657e-15
HIST1H3B	-1.08313	-9.57675	1.73407e-16	2.18155e-15
DRAP1	-0.702321	-9.57333	1.76697e-16	2.22137e-15
HBB	1.2482	9.57178	1.78209e-16	2.23879e-15
THRSP	2.5849	9.56986	1.80094e-16	2.26088e-15
FLJ20581	1.9056	9.56969	1.80267e-16	2.26146e-15
N-PAC	-0.95448	-9.56937	1.80583e-16	2.26383e-15
M6PRBP1	-0.931977	-9.56856	1.8138e-16	2.27223e-15
RNF180	0.996402	9.5648	1.85162e-16	2.31797e-15
ISCA1	0.597003	9.56104	1.89025e-16	2.36467e-15
IFRD1	1.02398	9.55969	1.90437e-16	2.38066e-15
TMEM133	1.12227	9.55113	1.99589e-16	2.49332e-15
CDC42EP2	1.12	9.5503	2.00502e-16	2.50298e-15
BTBD12	-0.666486	-9.54707	2.0409e-16	2.54598e-15
KCNAB1	1.16367	9.54324	2.0842e-16	2.59818e-15
RUSC2	0.779108	9.5406	2.11462e-16	2.63425e-15
PDIA4	-0.833818	-9.5388	2.13558e-16	2.65851e-15
TMEM71	1.77659	9.53865	2.13741e-16	2.65892e-15
C6orf125	-0.777578	-9.53656	2.16206e-16	2.68772e-15
CAPN3	0.629693	9.535	2.18063e-16	2.70891e-15
AIFM2	1.69984	9.53038	2.23654e-16	2.77643e-15
GRIK1	2.19879	9.52796	2.26641e-16	2.81154e-15
CFHR3	1.6437	9.52531	2.29958e-16	2.85071e-15
SLAMF9	-1.10359	-9.52474	2.30687e-16	2.85681e-15
C4BPA	1.97495	9.52457	2.30903e-16	2.85681e-15
RASL11B	-1.68639	-9.52454	2.30931e-16	2.85681e-15
NIBP	-0.875572	-9.52401	2.31612e-16	2.86325e-15
KRT8P12	-1.25408	-9.52286	2.33079e-16	2.87938e-15
CMPK	0.742658	9.52094	2.35538e-16	2.90775e-15
FABP4	2.42483	9.51873	2.38419e-16	2.94127e-15
EPS15L1	-0.981612	-9.51806	2.39292e-16	2.94999e-15
SCN4A	0.995238	9.51761	2.39883e-16	2.95524e-15
BUD13	0.569206	9.51646	2.41398e-16	2.97185e-15
RGS19	-1.12325	-9.51575	2.42341e-16	2.98139e-15
GFER	-0.8624	-9.51188	2.47546e-16	3.04333e-15
GMPPA	-0.934313	-9.50954	2.50733e-16	3.08039e-15
NAB1	0.95055	9.50212	2.61147e-16	3.20612e-15
KIAA1045	1.06152	9.49901	2.65648e-16	3.25913e-15
UBFD1	-0.824147	-9.49881	2.65935e-16	3.26041e-15
ACSL1	2.0261	9.49814	2.66911e-16	3.27012e-15
C20orf160	1.13646	9.49764	2.67646e-16	3.27687e-15
HIST2H2BE	-1.45232	-9.49661	2.69165e-16	3.29321e-15
ZNF672	-0.651513	-9.49518	2.71276e-16	3.31676e-15
SOCS5	0.816251	9.49341	2.7393e-16	3.3469e-15
NFIL3	1.58505	9.49229	2.75612e-16	3.36515e-15
HTR2A	1.78246	9.48881	2.80925e-16	3.42767e-15
HEL308	0.540019	9.48751	2.8293e-16	3.44977e-15
ARHGAP24	1.00536	9.48679	2.8406e-16	3.46118e-15
CHRNA6	-1.17895	-9.48539	2.86242e-16	3.48539e-15
CHST9	2.71075	9.48369	2.88915e-16	3.51413e-15
ABHD6	1.22333	9.48364	2.88997e-16	3.51413e-15
DSCR6	-2.46241	-9.47983	2.95105e-16	3.58371e-15
PPARA	0.787815	9.47982	2.95122e-16	3.58371e-15
DEFB1	2.37649	9.47569	3.01875e-16	3.66321e-15
RNF40	-0.776762	-9.47546	3.02252e-16	3.66529e-15
EGFLAM	1.0435	9.47421	3.04336e-16	3.68806e-15
C9orf72	0.885724	9.46957	3.12175e-16	3.78048e-15
ARHGDIA	-0.793519	-9.46776	3.15291e-16	3.81562e-15
CCDC24	-1.10999	-9.46715	3.16337e-16	3.82568e-15
ACSS2	1.19902	9.46405	3.21757e-16	3.88859e-15
SNCG	1.80391	9.46028	3.28472e-16	3.96705e-15
SBK1	-0.723595	-9.45983	3.29284e-16	3.97416e-15
MMP9	-1.81709	-9.45965	3.29616e-16	3.97548e-15
NPM2	1.50979	9.45593	3.36407e-16	4.05464e-15
PNKD	-0.714063	-9.45412	3.39756e-16	4.09223e-15
TNFRSF21	1.18475	9.45157	3.44539e-16	4.14704e-15
CHODL	1.67244	9.45024	3.47061e-16	4.17458e-15
ELL2	0.900902	9.44776	3.51808e-16	4.22882e-15
LAMC1	1.01617	9.44724	3.52816e-16	4.23807e-15
BUB3	-0.821906	-9.44543	3.5634e-16	4.27752e-15
MFSD3	-1.18346	-9.44404	3.59064e-16	4.30732e-15
C20orf39	-2.43133	-9.44379	3.59549e-16	4.31024e-15
FXYD6	0.854178	9.44347	3.6017e-16	4.31478e-15
TBX18	1.24907	9.44245	3.62197e-16	4.33614e-15
KCTD4	0.90518	9.44137	3.64342e-16	4.35889e-15
COL5A2	-1.68523	-9.43951	3.68087e-16	4.40074e-15
C7orf47	-0.741185	-9.43572	3.75799e-16	4.48993e-15
TMEM178	1.48122	9.43454	3.78242e-16	4.51609e-15
POLR2H	-0.614572	-9.42654	3.95187e-16	4.71524e-15
TMEM42	0.829057	9.42431	4.00048e-16	4.77005e-15
LYSMD4	0.846301	9.42351	4.01798e-16	4.78772e-15
MT1JP	1.37456	9.41947	4.10795e-16	4.89165e-15
MGC14376	1.17283	9.41747	4.15317e-16	4.94219e-15
KCNK6	-0.995425	-9.41331	4.24888e-16	5.05271e-15
DAP3	-0.726204	-9.41002	4.32609e-16	5.14109e-15
ITPR3	-1.00147	-9.40158	4.53089e-16	5.38088e-15
SUCLA2	0.916347	9.40119	4.54047e-16	5.38867e-15
AKAP6	0.540315	9.39576	4.67752e-16	5.54762e-15
GRAMD1A	-1.13822	-9.39295	4.74994e-16	5.62977e-15
CDC42EP3	1.17617	9.391	4.80117e-16	5.6867e-15
TRIM27	-0.733096	-9.39008	4.82526e-16	5.71145e-15
CHST11	-1.22534	-9.38909	4.85151e-16	5.7387e-15
DNAJA4	-1.15672	-9.38784	4.88478e-16	5.77421e-15
C10orf30	1.61446	9.38572	4.94187e-16	5.83783e-15
CORO7	-0.805328	-9.38474	4.96844e-16	5.86533e-15
MCAM	1.24775	9.38416	4.98425e-16	5.88009e-15
PLXNA4A	1.08126	9.38238	5.03313e-16	5.93383e-15
SCPEP1	1.2171	9.37897	5.12793e-16	6.0416e-15
ABCD4	0.659128	9.3787	5.1355e-16	6.04652e-15
MGC11102	-0.671348	-9.37788	5.15873e-16	6.06986e-15
UBE2I	-0.651964	-9.37765	5.16506e-16	6.07329e-15
UBE2H	-0.694227	-9.37609	5.20943e-16	6.12142e-15
ATP5L	0.679534	9.37244	5.31467e-16	6.24097e-15
GPR84	-1.26381	-9.37148	5.34239e-16	6.26939e-15
KCNE1	1.50873	9.37085	5.36086e-16	6.28692e-15
CBX8	-1.00569	-9.36644	5.49203e-16	6.43652e-15
ADAMTS3	0.943139	9.36275	5.60393e-16	6.56334e-15
MGC34796	-0.885007	-9.36243	5.61389e-16	6.56891e-15
NR2F6	-1.22173	-9.36236	5.61606e-16	6.56891e-15
DIAPH2	1.11909	9.35995	5.69068e-16	6.65182e-15
CEP250	-0.83222	-9.3578	5.75777e-16	6.72584e-15
BCL2L2	0.67079	9.35568	5.82512e-16	6.80004e-15
C9orf5	0.603817	9.3549	5.84996e-16	6.82456e-15
HS6ST3	-2.21251	-9.35121	5.9694e-16	6.95935e-15
ROR1	0.921189	9.34915	6.03688e-16	7.03342e-15
TDRKH	-0.878943	-9.34644	6.12733e-16	7.13414e-15
FKBPL	-0.64384	-9.34602	6.14127e-16	7.14569e-15
DPYD	1.06138	9.34483	6.18142e-16	7.18772e-15
C2orf37	-0.803335	-9.34419	6.20309e-16	7.2082e-15
TYMS	-1.79519	-9.3433	6.23334e-16	7.23864e-15
CDH13	1.16865	9.3418	6.28472e-16	7.29355e-15
SLIT3	0.924409	9.34109	6.3094e-16	7.31742e-15
ANGPTL5	2.30099	9.34058	6.32678e-16	7.3328e-15
CIB1	-0.75617	-9.34026	6.33789e-16	7.34091e-15
VIP	0.950506	9.33911	6.3779e-16	7.38245e-15
CHPF	-1.12773	-9.3345	6.5409e-16	7.56621e-15
PRUNE2	1.41015	9.33398	6.5594e-16	7.58006e-15
DCN	1.73168	9.33393	6.56138e-16	7.58006e-15
C9orf100	-0.82796	-9.33108	6.66445e-16	7.69413e-15
LOC100125556	-0.630596	-9.32336	6.95197e-16	8.02089e-15
C1RL	0.965972	9.32311	6.96154e-16	8.02672e-15
ZNF179	1.34134	9.32278	6.97415e-16	8.03248e-15
ISCU	0.778278	9.32274	6.97555e-16	8.03248e-15
ATF3	1.80537	9.32166	7.01702e-16	8.07501e-15
FUT2	-1.12771	-9.31474	7.28765e-16	8.38103e-15
IPO4	-0.894247	-9.31418	7.30993e-16	8.40123e-15
ERCC4	-0.602416	-9.31164	7.41226e-16	8.51335e-15
USP53	0.904414	9.31023	7.46965e-16	8.57373e-15
SUHW4	0.796287	9.309	7.51978e-16	8.62571e-15
TMED3	-1.1639	-9.3068	7.61078e-16	8.72448e-15
TFPI	1.62872	9.30454	7.70571e-16	8.82762e-15
LHX6	1.38067	9.30421	7.71971e-16	8.83798e-15
KIAA1524	-1.08634	-9.30374	7.73944e-16	8.85488e-15
GSTA4	1.19915	9.30167	7.82769e-16	8.95009e-15
COL12A1	-1.58466	-9.29898	7.9436e-16	9.0768e-15
PKNOX2	1.33143	9.29651	8.05154e-16	9.19044e-15
C6orf192	1.29393	9.29647	8.05338e-16	9.19044e-15
GULP1	1.30517	9.29596	8.07554e-16	9.20984e-15
GFOD1	1.30269	9.29271	8.22053e-16	9.3692e-15
TMIE	0.920782	9.2875	8.45797e-16	9.63365e-15
PNKP	-0.898861	-9.28697	8.48265e-16	9.65559e-15
LEF1	-1.59631	-9.2866	8.49992e-16	9.66907e-15
MAF	1.21984	9.28616	8.52038e-16	9.68616e-15
SHC3	1.28234	9.28425	8.60959e-16	9.78133e-15
HNMT	1.09049	9.28196	8.71821e-16	9.89554e-15
SEMA3F	-1.02525	-9.2819	8.72123e-16	9.89554e-15
OXCT1	1.20027	9.281	8.76396e-16	9.93481e-15
PF4	1.36233	9.28094	8.76699e-16	9.93481e-15
MAGIX	-1.08303	-9.27955	8.83361e-16	1.00039e-14
NAALAD2	1.26581	9.27669	8.97318e-16	1.01555e-14
COL5A1	-1.51552	-9.27477	9.06764e-16	1.02559e-14
LCA5	1.11066	9.27305	9.15326e-16	1.03462e-14
HSPA4	-0.671296	-9.27266	9.17292e-16	1.03618e-14
ACO1	1.49976	9.27211	9.20047e-16	1.03864e-14
LPIN1	1.10708	9.26985	9.3148e-16	1.05088e-14
EPHB6	0.979487	9.26864	9.3764e-16	1.05716e-14
S100P	-3.40103	-9.26741	9.43969e-16	1.06362e-14
MMRN1	2.31616	9.26666	9.4785e-16	1.06732e-14
CDC37L1	0.734794	9.26028	9.81505e-16	1.10452e-14
DMRT2	2.16905	9.25952	9.85601e-16	1.10843e-14
LOC401127	-1.01311	-9.25863	9.90389e-16	1.11311e-14
EHBP1	0.900349	9.25802	9.93672e-16	1.1161e-14
SFPQ	-0.539353	-9.25621	1.00359e-15	1.12652e-14
ARPC1B	-0.957295	-9.25564	1.00671e-15	1.12932e-14
PRR13	-0.580445	-9.25526	1.0088e-15	1.13095e-14
PROC	-0.802477	-9.25276	1.02265e-15	1.14575e-14
FLJ40504	-2.20381	-9.2518	1.02806e-15	1.15109e-14
LRRC8E	-1.30292	-9.25137	1.03046e-15	1.15246e-14
GLE1L	-0.853759	-9.25135	1.03057e-15	1.15246e-14
PDE11A	1.30354	9.25096	1.03278e-15	1.1542e-14
PPME1	-0.90905	-9.25048	1.0355e-15	1.15651e-14
DLEC1	0.996311	9.24809	1.04908e-15	1.17095e-14
UBN1	-0.659512	-9.2464	1.0588e-15	1.18106e-14
C1orf74	-0.987539	-9.24572	1.06278e-15	1.18476e-14
AK3	1.03093	9.2428	1.07987e-15	1.20306e-14
SOX10	1.84805	9.24217	1.08357e-15	1.20642e-14
VCAN	-1.60164	-9.23667	1.11661e-15	1.24243e-14
CWF19L2	0.646469	9.23576	1.12219e-15	1.24786e-14
GMIP	-0.803339	-9.23563	1.12302e-15	1.248e-14
ICAM2	1.12966	9.23177	1.14696e-15	1.27381e-14
C6orf145	1.04877	9.22872	1.16618e-15	1.29435e-14
DDX41	-0.633701	-9.22553	1.18668e-15	1.31628e-14
DNMT1	-0.82902	-9.22453	1.1932e-15	1.3227e-14
BAK1	-0.827467	-9.22235	1.20749e-15	1.3377e-14
TUBA1C	-0.807384	-9.22123	1.2149e-15	1.34507e-14
NCK1	0.636579	9.21946	1.22672e-15	1.35731e-14
TIGD5	-1.02305	-9.21612	1.24925e-15	1.38138e-14
PHTF1	-0.78606	-9.21489	1.25772e-15	1.38963e-14
COG2	-0.733856	-9.21481	1.25827e-15	1.38963e-14
SLC25A22	-0.674354	-9.213	1.27073e-15	1.40252e-14
ZNF623	-1.20071	-9.21277	1.27232e-15	1.40341e-14
PCYT1A	-0.806566	-9.20975	1.29352e-15	1.42591e-14
CCDC88C	-0.824158	-9.20838	1.30323e-15	1.43572e-14
ISG15	-1.87957	-9.20725	1.31124e-15	1.44318e-14
MTL5	-1.73668	-9.20715	1.31196e-15	1.44318e-14
WBP1	-0.723129	-9.20709	1.31242e-15	1.44318e-14
PIP4K2C	-0.798513	-9.20533	1.3251e-15	1.45622e-14
CCNG1	1.00413	9.20501	1.32742e-15	1.45787e-14
SBF2	0.917126	9.20449	1.33117e-15	1.46108e-14
NUP62	-0.599241	-9.20429	1.33265e-15	1.46181e-14
HYAL3	-1.03	-9.20398	1.33487e-15	1.46335e-14
2014-09-09	-0.780842	-9.20349	1.33845e-15	1.46637e-14
GBE1	1.34752	9.20044	1.36092e-15	1.49006e-14
AP1S1	-0.870831	-9.19883	1.37293e-15	1.50229e-14
EEF1A2	-2.56708	-9.19871	1.3739e-15	1.50243e-14
CCDC69	1.27199	9.19821	1.37758e-15	1.50554e-14
BBS10	0.719106	9.19778	1.38087e-15	1.5082e-14
ANXA9	-2.25375	-9.19764	1.38195e-15	1.50846e-14
FGF14	1.43286	9.19576	1.3962e-15	1.52308e-14
C3orf41	1.51017	9.19518	1.40059e-15	1.52693e-14
CISH	-1.29967	-9.18917	1.44734e-15	1.57693e-14
APBA1	1.01464	9.1867	1.46693e-15	1.5973e-14
SKAP2	0.948425	9.18405	1.48835e-15	1.61964e-14
PRR14	-0.690931	-9.18041	1.51819e-15	1.6511e-14
ALDH2	1.93531	9.17976	1.52356e-15	1.65593e-14
MPP6	1.18549	9.17721	1.54492e-15	1.67812e-14
SHMT2	-0.844099	-9.17413	1.57116e-15	1.70558e-14
GFRA2	1.00647	9.17331	1.57819e-15	1.71217e-14
CDCA4	-0.954827	-9.173	1.58085e-15	1.71401e-14
UBQLN1	-0.575809	-9.17153	1.59362e-15	1.7268e-14
ZNF330	0.733156	9.16865	1.61883e-15	1.75306e-14
SUV420H2	-0.866208	-9.15908	1.70564e-15	1.84594e-14
RICS	-0.958215	-9.152	1.77275e-15	1.91741e-14
ARS2	-0.65405	-9.15176	1.77511e-15	1.9188e-14
SIRT7	-0.856221	-9.1516	1.77659e-15	1.91924e-14
CIDEA	2.11674	9.15054	1.78694e-15	1.92924e-14
AADAC	2.96117	9.15001	1.79208e-15	1.93362e-14
CENPK	-1.49607	-9.14713	1.82046e-15	1.96306e-14
RNF186	2.54507	9.14352	1.85672e-15	2.00095e-14
PRRG3	0.9234	9.14004	1.89224e-15	2.03799e-14
MLXIPL	1.19423	9.13974	1.89537e-15	2.04013e-14
PTPRZ1	2.2001	9.1332	1.96415e-15	2.11289e-14
RFXAP	0.999873	9.13239	1.97292e-15	2.12103e-14
SHPRH	0.720197	9.1317	1.98028e-15	2.12766e-14
HEATR2	-0.756413	-9.12799	2.02076e-15	2.16985e-14
DARC	1.73824	9.12616	2.0411e-15	2.19037e-14
KCTD14	1.97429	9.12531	2.05058e-15	2.19922e-14
HELLS	-1.15581	-9.12391	2.06625e-15	2.21469e-14
ChGn	0.954899	9.12132	2.09565e-15	2.24485e-14
CCL23	1.4067	9.11991	2.11186e-15	2.26086e-14
UBE2E3	1.22817	9.11936	2.11816e-15	2.26624e-14
ADH1C	2.27958	9.11876	2.12513e-15	2.27233e-14
TBC1D4	0.953444	9.11799	2.13401e-15	2.28046e-14
RAE1	-0.946646	-9.11785	2.13563e-15	2.28082e-14
HK1	-0.488233	-9.11527	2.16594e-15	2.31181e-14
GALNT6	-1.72074	-9.11378	2.18362e-15	2.32928e-14
FOXC1	1.6147	9.11344	2.18765e-15	2.33219e-14
FLJ46111	-1.61237	-9.11188	2.20627e-15	2.35063e-14
HMGN3	0.903341	9.11143	2.21167e-15	2.35444e-14
ZNF540	1.2664	9.11137	2.21249e-15	2.35444e-14
NRBF2	0.636577	9.10664	2.27024e-15	2.41445e-14
PPP1R11	-0.733846	-9.10506	2.28982e-15	2.43382e-14
MAP1B	1.27859	9.10471	2.29422e-15	2.43704e-14
LMO6	-0.589472	-9.1022	2.32585e-15	2.46857e-14
HRASLS5	1.31952	9.10214	2.32667e-15	2.46857e-14
KCNS1	1.34586	9.09965	2.35845e-15	2.5008e-14
WFIKKN2	0.695973	9.09908	2.36577e-15	2.50707e-14
VWF	0.754122	9.09835	2.3752e-15	2.51556e-14
FBN2	-1.56909	-9.09801	2.37964e-15	2.51877e-14
LRFN5	1.18745	9.09779	2.38249e-15	2.52029e-14
HIST1H2AG	-1.30027	-9.09147	2.46596e-15	2.60704e-14
PYGM	1.48615	9.08831	2.50871e-15	2.64973e-14
ACTG2	1.99595	9.08827	2.50931e-15	2.64973e-14
SLC6A16	1.13095	9.08635	2.53572e-15	2.67603e-14
FGFBP3	1.0742	9.0818	2.59929e-15	2.74014e-14
ALDH1A2	0.90489	9.08178	2.59955e-15	2.74014e-14
SLC44A4	-2.25253	-9.0802	2.62207e-15	2.76225e-14
CSRP2	1.34186	9.07999	2.62511e-15	2.76381e-14
HSH2D	-1.76341	-9.07817	2.65128e-15	2.78972e-14
RELN	1.23548	9.07736	2.66296e-15	2.80035e-14
C14orf149	0.97793	9.075	2.69738e-15	2.83488e-14
TMPO	-0.919185	-9.07487	2.69934e-15	2.83526e-14
MXRA5	-1.24787	-9.07306	2.72611e-15	2.86169e-14
MASTL	-1.01827	-9.06622	2.82954e-15	2.96852e-14
ABCC6	1.43147	9.06177	2.89895e-15	3.03954e-14
ERGIC1	-0.796839	-9.06068	2.9163e-15	3.05593e-14
JAM3	0.946594	9.05878	2.94653e-15	3.08581e-14
SOX7	0.844878	9.0556	2.99807e-15	3.13793e-14
GALNTL2	1.21859	9.05471	3.01265e-15	3.15134e-14
RARRES2	1.50906	9.0542	3.02094e-15	3.15816e-14
PPP1CA	-1.05046	-9.05374	3.02855e-15	3.16426e-14
TNNT3	1.79283	9.05291	3.04226e-15	3.17672e-14
CLIC5	1.17205	9.05262	3.0471e-15	3.1799e-14
ATRIP	-0.9026	-9.05015	3.08833e-15	3.22105e-14
LIMS3	1.36375	9.04987	3.09316e-15	3.2242e-14
FSIP1	-2.85402	-9.04619	3.15566e-15	3.28743e-14
RAB11FIP2	0.740109	9.04228	3.22358e-15	3.35622e-14
TCF7L2	0.821395	9.03795	3.30057e-15	3.43437e-14
AMY2B	1.1163	9.03443	3.36437e-15	3.49871e-14
GGTA1	1.72801	9.03304	3.38999e-15	3.52329e-14
MYEOV	1.76161	9.0321	3.40729e-15	3.53921e-14
FZD7	1.50359	9.03173	3.41417e-15	3.54429e-14
RIBC2	-1.71397	-9.03021	3.44245e-15	3.57156e-14
CTPS	-0.977762	-9.02869	3.47121e-15	3.59931e-14
WDR23	-0.78919	-9.02641	3.51445e-15	3.64203e-14
CYB561D2	-0.794494	-9.02609	3.52064e-15	3.64632e-14
CIB3	-1.26513	-9.02178	3.60408e-15	3.73057e-14
BMP5	1.32941	9.02147	3.61031e-15	3.73485e-14
SNRPB	-1.01785	-9.01883	3.66252e-15	3.78666e-14
ERICH1	0.921302	9.01727	3.69375e-15	3.81673e-14
SPNS2	0.605489	9.01703	3.69849e-15	3.81941e-14
CLK1	1.04681	9.01633	3.71264e-15	3.83181e-14
C9orf116	-1.31563	-9.00648	3.91709e-15	4.04048e-14
PDE3B	2.00924	9.00611	3.92488e-15	4.04617e-14
MANEAL	-1.28317	-9.0056	3.93599e-15	4.05527e-14
DOCK11	1.48378	9.00245	4.004e-15	4.12296e-14
HM13	-0.696556	-9.00095	4.03677e-15	4.15431e-14
TLOC1	0.680611	8.99944	4.0701e-15	4.18619e-14
DNAJA3	-0.7136	-8.99815	4.09871e-15	4.21318e-14
CUL5	0.673478	8.9978	4.10656e-15	4.21882e-14
PI15	1.90052	8.99767	4.1093e-15	4.2192e-14
ORAI2	-0.796145	-8.99622	4.14189e-15	4.25021e-14
ZBTB47	0.63283	8.99508	4.16781e-15	4.27434e-14
DKFZP564J102	1.37094	8.99433	4.18482e-15	4.28932e-14
PIK3R1	1.18351	8.99266	4.22293e-15	4.32589e-14
ENTHD1	-1.51945	-8.99134	4.25328e-15	4.35448e-14
TEK	1.10581	8.98773	4.33765e-15	4.4383e-14
MDS1	0.754571	8.98675	4.36084e-15	4.45948e-14
MAN2A2	0.880232	8.98561	4.38798e-15	4.48465e-14
IGF2	1.05295	8.98534	4.39445e-15	4.48869e-14
FDX1	0.69586	8.98512	4.39981e-15	4.49159e-14
MPN2	0.694158	8.98203	4.47437e-15	4.56509e-14
ERBB3	-1.45805	-8.9818	4.47992e-15	4.56814e-14
CSDA	1.01052	8.98038	4.5147e-15	4.60096e-14
C13orf15	0.984918	8.98005	4.52271e-15	4.60649e-14
ZNF521	1.2204	8.97884	4.55269e-15	4.63438e-14
DKK4	1.58446	8.98728	4.6083e-15	4.68563e-14
RRAD	1.41423	8.97696	4.59926e-15	4.67911e-14
RP11-679B17.1	1.48759	8.97492	4.65062e-15	4.72596e-14
LMX1B	-0.972083	-8.97369	4.68187e-15	4.755e-14
C16orf52	0.689228	8.96996	4.77777e-15	4.84964e-14
EZH1	0.863905	8.96629	4.87402e-15	4.94452e-14
P4HB	-0.89083	-8.9659	4.8844e-15	4.95223e-14
FOLR1	1.43653	8.96498	4.90884e-15	4.97418e-14
TP53I11	-0.870875	-8.96451	4.92143e-15	4.9841e-14
FOXP2	0.774184	8.96076	5.02277e-15	5.08384e-14
TTC33	0.639691	8.958	5.09878e-15	5.15784e-14
OTUD7B	-0.760037	-8.95136	5.28616e-15	5.34436e-14
CHST1	-1.12754	-8.951	5.29648e-15	5.35176e-14
LIG1	-1.12852	-8.95039	5.31401e-15	5.36643e-14
AMY2A	1.5608	8.94935	5.34407e-15	5.39373e-14
LIMCH1	1.51324	8.94901	5.35411e-15	5.4008e-14
ZCCHC9	0.567004	8.94862	5.36553e-15	5.40926e-14
C16orf58	-0.501264	-8.94476	5.47913e-15	5.52066e-14
NCAPD2	-0.804768	-8.9433	5.52278e-15	5.56149e-14
CASP12	1.14141	8.94105	5.59084e-15	5.62685e-14
ASAM	1.34264	8.93691	5.71809e-15	5.75167e-14
CD59	0.918155	8.93664	5.72635e-15	5.75673e-14
SLIT2	1.11772	8.93446	5.79455e-15	5.822e-14
IKBKE	-1.36854	-8.93433	5.79856e-15	5.82275e-14
FNDC4	1.15939	8.93296	5.84212e-15	5.86319e-14
ZNF189	0.623379	8.93256	5.85463e-15	5.87244e-14
PTPRJ	-0.777475	-8.93203	5.8715e-15	5.88604e-14
RPS13	0.630573	8.93087	5.9087e-15	5.92e-14
MAGI2	1.20784	8.92925	5.96084e-15	5.96888e-14
ALDH3A1	1.06861	8.92846	5.98645e-15	5.99116e-14
MBNL1	0.761118	8.92758	6.01542e-15	6.01677e-14
GPR137	-0.683013	-8.92465	6.1119e-15	6.10984e-14
GPRC5B	0.982161	8.92446	6.11797e-15	6.11248e-14
UNQ338	2.0091	8.92236	6.18817e-15	6.17915e-14
KNTC1	-0.936431	-8.92208	6.19788e-15	6.18538e-14
XTP3TPA	-0.911572	-8.92119	6.22759e-15	6.21155e-14
HBP1	0.758372	8.92044	6.25328e-15	6.23368e-14
ADAT2	0.763983	8.91624	6.3974e-15	6.37378e-14
INHBB	1.38107	8.91398	6.47637e-15	6.44885e-14
BOC	1.13649	8.91156	6.56209e-15	6.53057e-14
ABCB8	-0.856719	-8.91114	6.57724e-15	6.54199e-14
AYTL2	-0.925139	-8.90585	6.76897e-15	6.72893e-14
FZD2	-0.968081	-8.90345	6.85767e-15	6.8133e-14
LOC440248	1.1539	8.90254	6.89154e-15	6.84314e-14
CLEC11A	-0.886285	-8.90121	6.94148e-15	6.88889e-14
ZNF503	1.23064	8.90072	6.95994e-15	6.90336e-14
GDI1	-0.879953	-8.89958	7.00339e-15	6.9426e-14
MCCC2	-1.25238	-8.89366	7.23209e-15	7.16532e-14
C2orf29	-0.635686	-8.88961	7.39254e-15	7.32022e-14
NACA2	0.625237	8.88881	7.42497e-15	7.34824e-14
KCNMB2	1.33484	8.88743	7.48078e-15	7.39937e-14
CYR61	1.52568	8.88727	7.48724e-15	7.40165e-14
LRMP	1.11438	8.88485	7.5863e-15	7.49542e-14
ACBD6	-0.540299	-8.88411	7.61692e-15	7.51877e-14
MOV10	-0.85158	-8.88402	7.62068e-15	7.51877e-14
STX6	-0.838319	-8.88397	7.6226e-15	7.51877e-14
PRPF4	-0.648798	-8.88258	7.68047e-15	7.57166e-14
DTYMK	-0.770858	-8.88164	7.71956e-15	7.60599e-14
AKAP11	0.690248	8.88126	7.7353e-15	7.61728e-14
GPR124	0.958911	8.88049	7.76809e-15	7.64534e-14
GSG2	-1.39174	-8.87864	7.84607e-15	7.71783e-14
NSUN5	-0.617447	-8.87717	7.90928e-15	7.77571e-14
GAL3ST1	0.897249	8.86582	8.41144e-15	8.26483e-14
ATP5S	0.764495	8.8633	8.52732e-15	8.37407e-14
KCNJ2	1.06163	8.86254	8.56261e-15	8.4041e-14
PKHD1L1	1.12161	8.8612	8.62522e-15	8.46089e-14
MSI2	-1.03776	-8.86096	8.63609e-15	8.46689e-14
FBXO31	0.626375	8.86086	8.64098e-15	8.46702e-14
NACA	0.589387	8.86004	8.67929e-15	8.49988e-14
RPS6KA3	0.874637	8.85871	8.74247e-15	8.5558e-14
ROPN1	3.57838	8.85863	8.74599e-15	8.5558e-14
DLK2	1.00334	8.85687	8.83014e-15	8.63337e-14
ZC3H3	-0.836486	-8.85517	8.91182e-15	8.70845e-14
FZR1	-0.608428	-8.85423	8.95751e-15	8.74831e-14
FAM120A	-0.630256	-8.85322	9.00667e-15	8.79149e-14
CCDC123	-0.554301	-8.85164	9.08406e-15	8.86218e-14
CD80	-0.896169	-8.85021	9.15487e-15	8.92637e-14
BARD1	-0.988961	-8.84751	9.28978e-15	9.05296e-14
RFC2	-0.723188	-8.84192	9.57597e-15	9.32519e-14
PUSL1	-0.868628	-8.84185	9.5796e-15	9.32519e-14
ETV7	-1.37785	-8.84168	9.58836e-15	9.32862e-14
CHST7	0.879985	8.84133	9.60675e-15	9.34141e-14
UNC93B1	-0.853858	-8.83849	9.75588e-15	9.48124e-14
HNRPDL	0.610775	8.83403	9.99456e-15	9.70791e-14
MAP3K9	-0.421546	-8.8339	1.00015e-14	9.70931e-14
ANKRD22	-2.0431	-8.82799	1.03271e-14	1.002e-13
GNPNAT1	-0.719355	-8.82627	1.04239e-14	1.01084e-13
WDR90	-0.874996	-8.8228	1.06218e-14	1.02947e-13
SP1	-0.696528	-8.8222	1.06564e-14	1.03226e-13
HSD11B1	1.91009	8.82183	1.06778e-14	1.03377e-13
E2F2	-0.881284	-8.81837	1.08799e-14	1.05277e-13
CALU	-0.868308	-8.8135	1.11712e-14	1.08036e-13
HACE1	0.778165	8.81318	1.11901e-14	1.08161e-13
PPP4C	-1.12583	-8.8072	1.15589e-14	1.11665e-13
NAV3	1.57266	8.80248	1.18581e-14	1.14493e-13
HYLS1	-0.759813	-8.80107	1.19494e-14	1.15312e-13
MFSD5	-0.580244	-8.79895	1.20874e-14	1.16581e-13
GBA	-0.757209	-8.79808	1.21446e-14	1.17069e-13
C13orf33	1.61234	8.79753	1.21808e-14	1.17355e-13
CHST4	1.44586	8.79725	1.21991e-14	1.17467e-13
TBC1D10B	-0.512052	-8.79653	1.22471e-14	1.17866e-13
EMILIN2	1.30186	8.79444	1.23861e-14	1.19139e-13
SLC22A18	-0.911026	-8.79368	1.24377e-14	1.19571e-13
ZNF22	0.789969	8.79308	1.2478e-14	1.19888e-13
HNRNPC	-0.511141	-8.79299	1.24841e-14	1.19888e-13
ADAMDEC1	-2.55834	-8.79207	1.25467e-14	1.20424e-13
EPM2A	0.843977	8.7908	1.26331e-14	1.21188e-13
TNFRSF8	0.98295	8.79028	1.26689e-14	1.21466e-13
SEC16A	-0.835232	-8.78753	1.28588e-14	1.2322e-13
TAPBP	-0.581293	-8.78661	1.29228e-14	1.23767e-13
CABLES2	-0.923692	-8.78407	1.31018e-14	1.25414e-13
FAM122A	0.686806	8.7795	1.34306e-14	1.28493e-13
FGD6	-1.07043	-8.77912	1.34581e-14	1.28686e-13
TMEM79	-1.22977	-8.77848	1.3505e-14	1.29066e-13
KIAA0355	0.55829	8.77803	1.35378e-14	1.29309e-13
SMC6	-0.642985	-8.77386	1.38471e-14	1.32193e-13
PRSS22	-1.0309	-8.77309	1.3905e-14	1.32675e-13
ANAPC4	0.594229	8.77125	1.40439e-14	1.33928e-13
DIMT1L	0.48537	8.77029	1.41171e-14	1.34554e-13
IGSF3	-1.21355	-8.76828	1.42717e-14	1.35955e-13
P2RX4	-0.896964	-8.76594	1.44536e-14	1.37614e-13
RP11-298P3.3	0.786065	8.7655	1.44883e-14	1.37871e-13
PKD1L2	1.28611	8.76494	1.45318e-14	1.38211e-13
DPEP1	-1.09599	-8.76269	1.47103e-14	1.39834e-13
TUBB	-0.769064	-8.76069	1.48703e-14	1.4128e-13
CFL1	-0.972718	-8.76047	1.48877e-14	1.41369e-13
LOC344405	0.988174	8.75751	1.51287e-14	1.43582e-13
FLJ25770	0.908389	8.75631	1.52267e-14	1.44435e-13
CCNDBP1	0.777782	8.75357	1.54541e-14	1.46514e-13
CD3EAP	-0.822113	-8.75324	1.54824e-14	1.46704e-13
POLM	-0.584028	-8.75307	1.5496e-14	1.46755e-13
EPB41L2	1.17818	8.75209	1.55787e-14	1.4746e-13
ANKMY2	0.768065	8.75076	1.56911e-14	1.48445e-13
PCSK5	1.27416	8.74904	1.58381e-14	1.49756e-13
RASD1	1.86817	8.74345	1.63241e-14	1.54269e-13
ANGPTL2	1.26263	8.74323	1.63438e-14	1.54374e-13
C9orf95	0.879128	8.73968	1.66607e-14	1.57284e-13
TFPT	-0.907387	-8.73804	1.68094e-14	1.58603e-13
GNG2	1.12922	8.73551	1.70415e-14	1.60708e-13
CWC15	0.509124	8.73363	1.72155e-14	1.62256e-13
SYNGR4	-0.916273	-8.73354	1.72238e-14	1.62256e-13
SNX22	-0.715169	-8.73206	1.7362e-14	1.63471e-13
TMEM32	0.622306	8.72528	1.80109e-14	1.69491e-13
FBXO17	0.848048	8.72269	1.82643e-14	1.71785e-13
PDZD11	-0.723213	-8.72089	1.84434e-14	1.73378e-13
ZNF519	0.88478	8.71974	1.85582e-14	1.74365e-13
DBF4	-0.895321	-8.7189	1.86429e-14	1.75069e-13
CDC7	-1.23093	-8.71678	1.88581e-14	1.76996e-13
SCN2A	1.44834	8.71536	1.9003e-14	1.7809e-13
HIST1H2AK	-1.07146	-8.71535	1.90045e-14	1.7809e-13
SBNO2	-0.814599	-8.71535	1.90047e-14	1.7809e-13
LRRC56	-1.57344	-8.71308	1.92388e-14	1.8019e-13
TUSC5	1.28696	8.71245	1.93052e-14	1.80687e-13
NEXN	1.2957	8.71238	1.93123e-14	1.80687e-13
SUMF2	0.873115	8.71101	1.94554e-14	1.81931e-13
NIPSNAP1	-0.90987	-8.7072	1.98603e-14	1.8562e-13
PLEKHB2	-0.877706	-8.70707	1.98741e-14	1.85651e-13
BCLAF1	0.710399	8.70645	1.99413e-14	1.86181e-13
LRCH2	0.953086	8.70431	2.01736e-14	1.88252e-13
NLRX1	0.677344	8.70344	2.02685e-14	1.89038e-13
C21orf45	-0.750069	-8.70286	2.0332e-14	1.89531e-13
AXIN1	-0.694339	-8.6998	2.06713e-14	1.92593e-13
ZNF573	0.71413	8.69776	2.09007e-14	1.94628e-13
TNFRSF18	-1.21558	-8.69491	2.12252e-14	1.97484e-13
ZNF8	-0.764861	-8.69487	2.12294e-14	1.97484e-13
RILP	1.03797	8.69358	2.1378e-14	1.98762e-13
PHKA1	-0.857853	-8.69322	2.14194e-14	1.99043e-13
NACAP1	0.611355	8.68946	2.18591e-14	2.03023e-13
FMOD	0.940391	8.68934	2.18735e-14	2.03051e-13
TBC1D7	-0.660474	-8.6882	2.20091e-14	2.04203e-13
SESN1	0.978788	8.68793	2.20415e-14	2.04314e-13
SCNM1	-0.473045	-8.6879	2.2044e-14	2.04314e-13
EHD2	1.13511	8.68723	2.21249e-14	2.04955e-13
ACY1L2	1.62327	8.68713	2.21362e-14	2.04955e-13
LOC150223	-0.976151	-8.68661	2.21982e-14	2.05423e-13
MTMR1	-0.482921	-8.68444	2.24603e-14	2.0774e-13
TUBB2B	1.68732	8.68363	2.25596e-14	2.0855e-13
LOC144097	-0.559544	-8.6792	2.31054e-14	2.13485e-13
IFI30	-1.33403	-8.67898	2.31334e-14	2.13633e-13
FLYWCH2	-0.703789	-8.67718	2.33589e-14	2.15604e-13
CLYBL	1.19887	8.67545	2.35788e-14	2.17521e-13
COBLL1	1.06852	8.67285	2.39116e-14	2.20476e-13
UBE2Q1	-0.522071	-8.67266	2.39366e-14	2.20593e-13
CREB3L4	-1.58683	-8.67223	2.3992e-14	2.2099e-13
CPXM2	1.35516	8.6721	2.40086e-14	2.21028e-13
CORO2A	-1.19615	-8.66987	2.42995e-14	2.23591e-13
MFNG	1.0931	8.66863	2.44629e-14	2.24978e-13
NRG1	1.28162	8.66796	2.45515e-14	2.25676e-13
RBJ	0.528787	8.66747	2.46174e-14	2.26165e-13
C1orf115	1.36177	8.66272	2.52564e-14	2.31916e-13
C20orf54	-1.27381	-8.66171	2.53947e-14	2.33066e-13
RPUSD4	0.601857	8.66081	2.55181e-14	2.34078e-13
STON1	1.21045	8.65942	2.57108e-14	2.35724e-13
DNA2L	-1.14738	-8.65656	2.61113e-14	2.39273e-13
C1orf123	0.565028	8.65433	2.64272e-14	2.42043e-13
CXCL1	2.43012	8.65414	2.6455e-14	2.42174e-13
DCP1A	0.556908	8.65381	2.65026e-14	2.42484e-13
CENPP	-1.03464	-8.65302	2.66151e-14	2.43389e-13
GNE	0.886044	8.64882	2.72254e-14	2.48842e-13
RACGAP1P	-1.32915	-8.64853	2.72678e-14	2.49102e-13
F11R	-0.818546	-8.64704	2.74893e-14	2.50996e-13
ALMS1L	-0.510919	-8.64659	2.75559e-14	2.51476e-13
ACOT8	-0.871322	-8.64601	2.76424e-14	2.5213e-13
HIP2	-0.550167	-8.64592	2.76558e-14	2.5213e-13
KLF6	0.953531	8.6446	2.78528e-14	2.53795e-13
MOBKL2C	0.613778	8.64145	2.83301e-14	2.58013e-13
POLE2	-1.09142	-8.6411	2.83842e-14	2.58374e-13
JUN	1.44089	8.63996	2.85603e-14	2.59843e-13
HIST1H2AC	-1.12235	-8.63756	2.89321e-14	2.63091e-13
TNFAIP8L1	-0.976225	-8.63714	2.89984e-14	2.6356e-13
FAM104A	-0.67355	-8.63147	2.98989e-14	2.71606e-13
NFYA	-0.864758	-8.63114	2.99514e-14	2.71944e-13
PACRG	1.18467	8.62995	3.0145e-14	2.73563e-13
IL20	-2.41509	-8.62895	3.03079e-14	2.74901e-13
DNAJC18	0.725782	8.62832	3.04118e-14	2.75703e-13
NT5E	1.06482	8.62706	3.06186e-14	2.77436e-13
PFKFB1	1.82248	8.62422	3.10925e-14	2.81587e-13
XAGE3	1.58496	8.62391	3.11441e-14	2.81911e-13
MTX1	-0.775269	-8.62298	3.13008e-14	2.83185e-13
KCTD9	0.968863	8.61479	3.27144e-14	2.95825e-13
2014-03-04	-1.61143	-8.6136	3.29245e-14	2.97573e-13
COPG	-0.873628	-8.60955	3.36521e-14	3.03995e-13
RPL9	0.908801	8.60946	3.36697e-14	3.04e-13
HIST1H4I	-1.01118	-8.60876	3.3797e-14	3.04995e-13
C1orf112	-0.841609	-8.60447	3.45877e-14	3.11973e-13
BIN1	1.00732	8.60419	3.46404e-14	3.12289e-13
B3GAT3	-0.649763	-8.59898	3.56262e-14	3.21014e-13
HPSE2	0.990203	8.5972	3.59706e-14	3.23953e-13
ALDOAP2	-1.05786	-8.59645	3.61154e-14	3.25093e-13
CLU	1.12282	8.59606	3.61927e-14	3.25625e-13
C16orf77	1.16094	8.59582	3.62385e-14	3.25872e-13
MAOB	2.31451	8.58966	3.74634e-14	3.36717e-13
DAPK2	1.02486	8.58953	3.74894e-14	3.36781e-13
ACSM2B	1.21352	8.58313	3.88062e-14	3.48434e-13
CCDC21	-0.840187	-8.58178	3.9088e-14	3.50787e-13
PSME1	-0.698522	-8.58158	3.91305e-14	3.50993e-13
NTF3	1.78894	8.57563	4.04067e-14	3.62257e-13
RAB11FIP4	-1.08743	-8.57456	4.06397e-14	3.64163e-13
MRPL24	-0.757677	-8.57419	4.07202e-14	3.64701e-13
PPFIA3	-1.05479	-8.5688	4.19207e-14	3.75264e-13
CD248	0.928713	8.56733	4.22534e-14	3.78052e-13
PPARGC1A	1.32345	8.56706	4.23152e-14	3.78415e-13
KCNJ8	1.27074	8.56475	4.28453e-14	3.82772e-13
LSG1	-0.500127	-8.56475	4.28454e-14	3.82772e-13
XPO5	-0.800849	-8.56345	4.31464e-14	3.85268e-13
ORC1L	-1.04702	-8.55659	4.47712e-14	3.99576e-13
RND1	-0.998988	-8.55584	4.49536e-14	4.01004e-13
ACADS	1.22912	8.55531	4.50821e-14	4.01948e-13
LUZP2	2.42296	8.55371	4.54705e-14	4.05208e-13
[truncated: 15,815 more rows]

## Sheet: RNA-Seq
ID	logFC	t	P.Value	adj.P.Val
COL10A1	-7.39952	-32.1432	7.08882e-78	1.45335e-73
MMP11	-6.22239	-31.9303	2.02057e-77	2.07128e-73
HIF3A	5.22237	26.1328	3.54107e-64	2.41996e-60
KLHL29	3.12184	25.5154	1.15291e-62	5.90926e-59
ADAMTS5	3.16279	25.3024	3.87498e-62	1.5889e-58
RYR3	3.76778	24.657	1.58098e-60	5.40222e-57
LOC286367	3.04584	24.3654	8.59417e-60	2.51711e-56
NEK2	-4.56523	-24.3083	1.19899e-59	3.07272e-56
DMD	3.75639	24.172	2.65679e-59	5.54401e-56
NDRG2	3.0917	24.169	2.70413e-59	5.54401e-56
CPA1	3.83773	23.7691	2.83159e-58	5.27758e-55
PPP1R12B	2.18186	23.7431	3.30083e-58	5.63947e-55
CA4	6.26256	23.5219	1.2221e-57	1.92734e-54
MME	3.87492	23.3753	2.91835e-57	4.27372e-54
FIGF	5.5432	23.3281	3.8638e-57	5.28104e-54
LOC572558	3.04429	23.1269	1.28416e-56	1.6455e-53
TMEM220	2.81045	22.8491	6.79189e-56	8.19101e-53
ANGPTL7	5.62061	22.7849	9.99467e-56	1.13839e-52
PAMR1	3.69462	22.7196	1.48169e-55	1.59882e-52
LRRC3B	3.55335	22.6253	2.61738e-55	2.68307e-52
HOXA4	2.7752	22.5757	3.53336e-55	3.44957e-52
SPRY2	2.64029	22.5145	5.11797e-55	4.76948e-52
FAM13A	2.61946	22.494	5.79515e-55	5.16575e-52
PPAPDC1A	-5.17771	-22.4641	6.94622e-55	5.9338e-52
CAV1	3.09039	22.4398	8.0467e-55	6.59894e-52
C2orf88	3.28686	22.279	2.13863e-54	1.68639e-51
MESTIT1	3.15939	22.2274	2.92723e-54	2.22274e-51
TDRD10	2.82775	22.1125	5.90255e-54	4.26317e-51
MRAS	2.3604	22.109	6.03024e-54	4.26317e-51
IL11RA	2.01213	22.0294	9.80726e-54	6.70228e-51
BMP8A	-2.92786	-21.9661	1.44491e-53	9.55596e-51
HSD17B6	-3.00864	-21.9198	1.9188e-53	1.22935e-50
KCNJ16	5.06153	21.8608	2.75572e-53	1.71205e-50
ITIH5	4.08676	21.8155	3.63953e-53	2.19463e-50
RGN	3.78423	21.757	5.21467e-53	3.0546e-50
TSLP	3.70397	21.6937	7.69879e-53	4.38446e-50
CAV2	2.81134	21.571	1.64053e-52	9.09029e-50
DPP6	3.87826	21.5273	2.14999e-52	1.15998e-49
KIF4A	-4.2797	-21.4944	2.63475e-52	1.38507e-49
ASF1B	-2.92584	-21.4152	4.29921e-52	2.20356e-49
NUF2	-3.74566	-21.3042	8.56073e-52	4.28078e-49
TPX2	-3.37032	-21.258	1.14025e-51	5.56606e-49
BTNL9	4.18213	21.2435	1.24801e-51	5.9504e-49
C10orf90	4.48614	21.217	1.47086e-51	6.85354e-49
GABRD	-3.29436	-21.0683	3.71524e-51	1.69266e-48
SDPR	4.11367	21.0456	4.27849e-51	1.9069e-48
PDE2A	3.20174	20.9764	6.59241e-51	2.87569e-48
LOC728264	3.81405	20.9352	8.52702e-51	3.6421e-48
LOC284578	3.65477	20.9029	1.04375e-50	4.36712e-48
NKAPL	2.36979	20.8795	1.20849e-50	4.95528e-48
PPAP2B	1.7603	20.8277	1.67096e-50	6.71725e-48
UBE2T	-2.92641	-20.7849	2.18621e-50	8.61954e-48
WISP1	-3.54209	-20.7501	2.71905e-50	1.05181e-47
TNMD	4.9886	20.7081	3.53818e-50	1.34333e-47
LMOD1	2.77567	20.6845	4.10494e-50	1.53017e-47
KANK1	2.26873	20.6571	4.8763e-50	1.78525e-47
CXCL2	4.83532	20.6088	6.60536e-50	2.37584e-47
LYVE1	4.91356	20.5474	9.72684e-50	3.43827e-47
CDCA8	-2.7031	-20.4939	1.36241e-49	4.73427e-47
BUB1	-3.46401	-20.4749	1.53589e-49	5.24814e-47
DACT2	4.02805	20.4601	1.68629e-49	5.6676e-47
KIAA0101	-3.56164	-20.4504	1.7931e-49	5.92936e-47
MASP1	4.35192	20.4192	2.18345e-49	7.04233e-47
PKMYT1	-4.20822	-20.4181	2.19837e-49	7.04233e-47
PLAGL1	2.26101	20.4032	2.41578e-49	7.61973e-47
FXYD1	4.94395	20.3803	2.79042e-49	8.66806e-47
CDK1	-3.03486	-20.3759	2.86922e-49	8.77983e-47
CD300LG	5.98656	20.3289	3.86392e-49	1.16497e-46
FBXW7	1.11252	20.304	4.52313e-49	1.34396e-46
SYNM	4.33942	20.2973	4.7195e-49	1.38227e-46
CYYR1	2.14966	20.2948	4.79488e-49	1.38457e-46
LIMS2	2.14094	20.2805	5.24695e-49	1.49407e-46
PLK1	-3.28074	-20.2562	6.12016e-49	1.71884e-46
IQGAP3	-3.88813	-20.2312	7.1711e-49	1.96319e-46
CDC25C	-3.75565	-20.231	7.18172e-49	1.96319e-46
MYOC	5.65911	20.1634	1.10266e-48	2.97458e-46
COL25A1	3.17478	20.1003	1.64566e-48	4.38174e-46
RAG1AP1	-1.80518	-20.0971	1.67899e-48	4.41315e-46
KCNB1	3.87976	20.0793	1.88051e-48	4.8675e-46
PALMD	2.84692	20.0777	1.89933e-48	4.8675e-46
INHBA	-3.4234	-20.0452	2.3363e-48	5.91343e-46
VIT	4.47444	19.9862	3.39897e-48	8.49826e-46
APCDD1	2.633	19.9809	3.51633e-48	8.68575e-46
ARHGAP20	3.04265	19.9777	3.58845e-48	8.75838e-46
FAM107A	4.01974	19.9617	3.97314e-48	9.58322e-46
METTL7A	1.8499	19.9416	4.51625e-48	1.07665e-45
CEP68	1.22114	19.9221	5.11581e-48	1.20557e-45
HOXA5	3.02886	19.8508	8.05936e-48	1.87765e-45
POU6F1	1.5346	19.8411	8.57659e-48	1.9757e-45
GIPC2	3.09961	19.8077	1.06098e-47	2.41692e-45
HJURP	-3.44213	-19.7211	1.84618e-47	4.15938e-45
C1QTNF6	-2.26639	-19.7188	1.87381e-47	4.17574e-45
NMT2	2.10603	19.7163	1.90398e-47	4.19736e-45
H2AFY	-1.12615	-19.7117	1.9606e-47	4.27618e-45
NR3C2	2.85966	19.6979	2.14137e-47	4.62131e-45
PLA2G4A	2.66733	19.6938	2.19855e-47	4.69527e-45
UBE2C	-4.1345	-19.6652	2.64019e-47	5.53614e-45
S100B	4.64226	19.6648	2.64629e-47	5.53614e-45
CCNB1	-2.27939	-19.6523	2.8686e-47	5.94061e-45
KL	2.76151	19.6276	3.35993e-47	6.88852e-45
MELK	-3.74324	-19.6105	3.74856e-47	7.6092e-45
AURKA	-2.94747	-19.5591	5.2106e-47	1.04733e-44
ZWINT	-2.54937	-19.5162	6.86335e-47	1.36614e-44
CRYAB	4.2227	19.4968	7.77706e-47	1.53313e-44
ATOH8	3.82735	19.491	8.07123e-47	1.5611e-44
ADRB2	3.17749	19.491	8.07124e-47	1.5611e-44
NIPSNAP3B	2.78151	19.4867	8.296e-47	1.58462e-44
ANXA1	2.52842	19.4858	8.34741e-47	1.58462e-44
DLGAP5	-3.74677	-19.4742	8.99254e-47	1.69142e-44
GLYAT	5.87993	19.4532	1.02864e-46	1.91721e-44
ITPRIPL1	2.89579	19.4383	1.13242e-46	2.06891e-44
MMP13	-6.12335	-19.4376	1.13725e-46	2.06891e-44
RASSF9	2.48914	19.4372	1.14031e-46	2.06891e-44
HSPB6	4.49885	19.4276	1.21271e-46	2.18096e-44
SCN3A	3.76469	19.4206	1.2691e-46	2.24512e-44
CEP55	-3.32101	-19.4204	1.27028e-46	2.24512e-44
FGF2	3.54297	19.4127	1.33514e-46	2.33567e-44
SCARA5	5.92609	19.4105	1.35412e-46	2.33567e-44
KIF20A	-3.66797	-19.4103	1.3557e-46	2.33567e-44
SLC25A27	3.24975	19.3968	1.47845e-46	2.52593e-44
SLC2A4	4.30814	19.366	1.80288e-46	3.05476e-44
GPRIN1	-2.54588	-19.3556	1.928e-46	3.23999e-44
ANLN	-3.29175	-19.3024	2.71646e-46	4.51181e-44
ERCC6L	-2.65081	-19.3017	2.72883e-46	4.51181e-44
CENPF	-3.02106	-19.2978	2.79779e-46	4.58882e-44
PRRG3	2.57387	19.2925	2.89589e-46	4.71203e-44
MYH11	3.87797	19.2861	3.01738e-46	4.87104e-44
NFIB	2.4898	19.2649	3.45842e-46	5.53941e-44
TNS1	2.49866	19.2622	3.52005e-46	5.59442e-44
IGFBP6	3.19409	19.258	3.61587e-46	5.7025e-44
GPR146	2.6518	19.2529	3.73699e-46	5.84852e-44
GPIHBP1	3.92455	19.2348	4.20001e-46	6.48477e-44
TNXB	4.31489	19.2346	4.20678e-46	6.48477e-44
LRRN4CL	3.51097	19.2287	4.36916e-46	6.68481e-44
TROAP	-3.64856	-19.2095	4.94559e-46	7.51071e-44
FAM126A	2.12655	19.2049	5.09525e-46	7.68108e-44
CCNB2	-3.20905	-19.1767	6.11354e-46	9.14889e-44
GABRE	4.22386	19.1749	6.18486e-46	9.18856e-44
NUAK2	-2.34906	-19.1597	6.82403e-46	1.00652e-43
ABCA10	4.17153	19.1436	7.56855e-46	1.10836e-43
NUSAP1	-3.14938	-19.1395	7.77352e-46	1.1303e-43
NTRK2	3.91171	19.1238	8.6043e-46	1.24229e-43
MYOM1	3.78636	19.1196	8.83964e-46	1.26734e-43
ASPA	3.41589	19.105	9.71708e-46	1.38347e-43
HSD17B13	4.49096	19.0899	1.07154e-45	1.51508e-43
HSPB2	2.72487	19.0661	1.2497e-45	1.75488e-43
PPP1R14A	2.96523	19.0619	1.28455e-45	1.79155e-43
LIFR	2.65955	19.0278	1.60184e-45	2.21898e-43
TGFBR3	3.58222	19.0006	1.91028e-45	2.62849e-43
PROS1	2.00768	18.9946	1.98511e-45	2.71324e-43
KLF11	1.35889	18.9905	2.03891e-45	2.76833e-43
FHL1	4.06072	18.9775	2.21892e-45	2.99291e-43
C16orf59	-2.53935	-18.9698	2.33134e-45	3.11926e-43
UHRF1	-3.64531	-18.9691	2.34302e-45	3.11926e-43
HEPACAM	4.83484	18.9598	2.48779e-45	3.29062e-43
PPM1F	1.36611	18.9139	3.35066e-45	4.40354e-43
NAALAD2	2.94705	18.9094	3.44941e-45	4.50444e-43
AQP7P1	5.05715	18.8972	3.73423e-45	4.84551e-43
SPC25	-3.23992	-18.8755	4.29867e-45	5.54285e-43
CKAP2L	-3.28921	-18.8735	4.35498e-45	5.58036e-43
RGS6	3.60687	18.8255	5.95091e-45	7.57798e-43
DST	2.3967	18.8091	6.61829e-45	8.37581e-43
FMO2	4.16121	18.7891	7.53878e-45	9.48222e-43
LOC283392	5.1795	18.7646	8.84213e-45	1.10537e-42
GDF10	4.06429	18.7601	9.10547e-45	1.1314e-42
CACHD1	2.26291	18.6974	1.36934e-44	1.69121e-42
LPL	4.64164	18.6868	1.46734e-44	1.8014e-42
LOC283867	-3.16585	-18.6741	1.59384e-44	1.94506e-42
PRC1	-2.47635	-18.6718	1.61745e-44	1.96219e-42
GPR17	2.79054	18.6241	2.20781e-44	2.66262e-42
SKA1	-3.12634	-18.6016	2.55589e-44	3.0642e-42
CDKN3	-2.87957	-18.6007	2.57069e-44	3.0642e-42
NPR1	3.2377	18.5744	3.05316e-44	3.61825e-42
NDC80	-3.26938	-18.5732	3.07572e-44	3.62405e-42
KIF23	-2.72694	-18.5684	3.17409e-44	3.71858e-42
ADRA1A	3.54498	18.5663	3.21853e-44	3.74922e-42
GPRASP1	2.28001	18.545	3.69874e-44	4.28427e-42
MATN2	3.37577	18.5364	3.9114e-44	4.49445e-42
ANGPT1	2.96424	18.5359	3.92404e-44	4.49445e-42
PLEKHM3	1.52462	18.5315	4.03917e-44	4.60061e-42
TGFBR2	2.1321	18.5268	4.16602e-44	4.70743e-42
SCN4B	2.70931	18.5263	4.17887e-44	4.70743e-42
PEAR1	2.20319	18.5204	4.34216e-44	4.86465e-42
FAM122A	0.951242	18.4917	5.23926e-44	5.83779e-42
FOXM1	-3.275	-18.4809	5.62112e-44	6.22942e-42
HMMR	-3.26501	-18.4729	5.92238e-44	6.528e-42
LDB2	1.99388	18.4662	6.18999e-44	6.78648e-42
SLC6A2	3.32699	18.4545	6.67916e-44	7.28384e-42
NACC1	-1.27345	-18.4343	7.62462e-44	8.24348e-42
GPAM	3.48163	18.434	7.63955e-44	8.24348e-42
CDCA5	-2.75217	-18.4092	8.98254e-44	9.64188e-42
KIF11	-2.51786	-18.3901	1.01785e-43	1.08687e-41
CLEC3B	3.55648	18.3716	1.14946e-43	1.22105e-41
HEPN1	4.75463	18.3706	1.15653e-43	1.22222e-41
PAPPA2	3.35235	18.359	1.24783e-43	1.31194e-41
HOXA2	2.81291	18.3494	1.32869e-43	1.38984e-41
POC1A	-1.84046	-18.3427	1.38821e-43	1.44472e-41
NRG2	3.89211	18.3387	1.42593e-43	1.47649e-41
LRRC2	3.18265	18.3289	1.52013e-43	1.56612e-41
CLEC4GP1	2.61426	18.3234	1.57615e-43	1.61571e-41
PGM5	3.07186	18.3204	1.60696e-43	1.6391e-41
PAFAH1B3	-2.3013	-18.2811	2.07996e-43	2.11105e-41
MAML2	2.37187	18.2779	2.12372e-43	2.14486e-41
ALDH1L1	5.35289	18.2729	2.19454e-43	2.20552e-41
CXorf36	1.99223	18.2632	2.33766e-43	2.33788e-41
C7orf41	2.50239	18.2545	2.47622e-43	2.46444e-41
RDH5	4.1418	18.2424	2.68017e-43	2.64452e-41
DTL	-3.06644	-18.2422	2.68296e-43	2.64452e-41
TACC3	-2.24859	-18.2344	2.82548e-43	2.77167e-41
TPO	3.04598	18.2305	2.8979e-43	2.82918e-41
PALM2-AKAP2	1.94931	18.228	2.94533e-43	2.86185e-41
SSTR1	3.0416	18.2221	3.06239e-43	2.96156e-41
SGOL1	-3.13625	-18.2029	3.47296e-43	3.34285e-41
NEIL3	-3.3979	-18.195	3.65896e-43	3.50542e-41
SPTBN1	1.73262	18.1787	4.07058e-43	3.88163e-41
KIF2C	-3.27052	-18.1711	4.27983e-43	4.06227e-41
CNN1	3.41761	18.1622	4.53664e-43	4.28618e-41
WDR62	-3.03689	-18.1588	4.64041e-43	4.36411e-41
BUB1B	-3.20666	-18.1518	4.85799e-43	4.53232e-41
OIP5	-2.61488	-18.1516	4.86347e-43	4.53232e-41
CCDC82	1.69098	18.1396	5.26339e-43	4.88281e-41
HOXA3	2.67854	18.137	5.3562e-43	4.94653e-41
PCDH9	3.5248	18.1344	5.44634e-43	5.00721e-41
FAM150B	3.95407	18.1312	5.56306e-43	5.09169e-41
RCBTB2	1.25075	18.1171	6.10106e-43	5.55928e-41
NR3C1	1.68551	18.1156	6.16181e-43	5.5898e-41
TMEM100	3.78424	18.1063	6.55181e-43	5.91741e-41
USP44	2.68082	18.0843	7.57285e-43	6.80958e-41
C1QTNF9	2.88098	18.0769	7.95148e-43	7.11883e-41
SLC20A1	-1.20044	-18.0749	8.05744e-43	7.18233e-41
EZH1	1.4075	18.0558	9.13511e-43	8.10771e-41
ASPM	-3.64986	-18.0446	9.83388e-43	8.69027e-41
SLC35A2	-1.12285	-18.0057	1.27024e-42	1.1177e-40
ADAM33	3.52502	18.0001	1.31818e-42	1.15493e-40
CDC14B	2.08829	17.999	1.3273e-42	1.15723e-40
RRM2	-3.54721	-17.9985	1.3321e-42	1.15723e-40
ACVR1C	4.80077	17.9921	1.38887e-42	1.20146e-40
NCAPG	-2.91316	-17.9912	1.39758e-42	1.20391e-40
KCNIP2	5.03349	17.9682	1.62634e-42	1.39512e-40
RUSC1	-1.42448	-17.9549	1.7745e-42	1.51586e-40
ZC3H12C	1.88301	17.9538	1.78745e-42	1.52059e-40
RABIF	-1.13025	-17.9516	1.81357e-42	1.53643e-40
CDC20	-3.19225	-17.9444	1.90223e-42	1.60492e-40
CNIH2	-3.3738	-17.935	2.02414e-42	1.70078e-40
CKS2	-2.33606	-17.9287	2.10943e-42	1.7652e-40
RNASEH2A	-1.43809	-17.9155	2.3009e-42	1.9176e-40
CCNE2	-2.66601	-17.9109	2.3725e-42	1.96927e-40
STAB2	3.98775	17.9071	2.43295e-42	2.01131e-40
TOP2A	-3.74071	-17.9026	2.5056e-42	2.06305e-40
SORBS1	3.09437	17.8845	2.82359e-42	2.31557e-40
TK1	-2.76394	-17.8808	2.89265e-42	2.36275e-40
PAK3	3.16928	17.8645	3.22217e-42	2.62146e-40
C9orf125	2.09391	17.8548	3.43544e-42	2.78393e-40
SIK2	2.02955	17.8481	3.59057e-42	2.89818e-40
PPP4C	-1.11801	-17.8429	3.71603e-42	2.98769e-40
GNAI1	2.36953	17.839	3.81374e-42	3.05427e-40
RERGL	4.5094	17.8347	3.92151e-42	3.12836e-40
ENPP2	2.93318	17.8174	4.39752e-42	3.4945e-40
HLF	3.53667	17.8078	4.68616e-42	3.70949e-40
SPAG5	-2.68527	-17.8053	4.76217e-42	3.75515e-40
CNTNAP3	3.73381	17.7922	5.19363e-42	4.07968e-40
PLD5	2.80885	17.7824	5.5411e-42	4.33602e-40
DENND2A	2.25183	17.7738	5.86327e-42	4.56262e-40
BAI3	2.31974	17.7735	5.87519e-42	4.56262e-40
MAZ	-1.28083	-17.7686	6.06823e-42	4.69475e-40
DEPDC1	-3.10868	-17.7544	6.6664e-42	5.13814e-40
CLCN6	1.09331	17.7536	6.70372e-42	5.14756e-40
PBK	-3.57614	-17.7429	7.19435e-42	5.50368e-40
HAGHL	-3.49253	-17.725	8.09574e-42	6.17022e-40
C3orf64	1.45048	17.7226	8.22474e-42	6.24532e-40
C18orf34	3.19572	17.7182	8.47255e-42	6.40975e-40
AVPR2	3.15675	17.7161	8.59094e-42	6.47542e-40
BGN	-2.42306	-17.7065	9.14934e-42	6.87106e-40
USHBP1	2.29744	17.6866	1.04392e-41	7.81112e-40
IBSP	-4.26605	-17.6831	1.06832e-41	7.96465e-40
LEPR	2.82807	17.6626	1.22395e-41	9.09182e-40
KIFC1	-2.95471	-17.6533	1.30121e-41	9.63086e-40
FANCI	-1.94117	-17.6521	1.31217e-41	9.67698e-40
MKI67	-3.20853	-17.6338	1.48073e-41	1.0881e-39
CCDC64	-3.06341	-17.6272	1.5466e-41	1.13244e-39
HN1L	-1.21711	-17.6081	1.75527e-41	1.28066e-39
RAD51	-2.52222	-17.6041	1.80238e-41	1.3073e-39
COL11A1	-5.92054	-17.6039	1.80454e-41	1.3073e-39
APOB	4.87635	17.6026	1.82043e-41	1.31417e-39
PHYHIP	2.72058	17.5776	2.14855e-41	1.5456e-39
TRPM3	2.40648	17.5762	2.16862e-41	1.55458e-39
C21orf34	2.59695	17.5734	2.21002e-41	1.57874e-39
CIT	-2.12833	-17.5718	2.23283e-41	1.5895e-39
HPSE2	3.66486	17.5645	2.34354e-41	1.66254e-39
TCEAL7	2.19777	17.5608	2.40238e-41	1.6984e-39
ROBO3	2.33149	17.5598	2.41844e-41	1.70388e-39
KIF14	-3.48664	-17.5585	2.43847e-41	1.71211e-39
RNF150	2.88212	17.5513	2.55745e-41	1.78952e-39
PAQR4	-2.31144	-17.5499	2.58087e-41	1.79976e-39
ANKRD53	2.885	17.5487	2.60259e-41	1.80876e-39
NRN1	2.42507	17.5449	2.66962e-41	1.84907e-39
GTSE1	-2.86659	-17.5428	2.70605e-41	1.86288e-39
ABCB5	3.99487	17.5427	2.70772e-41	1.86288e-39
TXNIP	2.05267	17.5419	2.723e-41	1.86712e-39
GGTA1	2.42429	17.5353	2.84487e-41	1.94418e-39
LASS2	-1.31086	-17.5289	2.96813e-41	2.02168e-39
KANK3	2.05354	17.5205	3.13702e-41	2.12964e-39
VAMP2	1.12342	17.5172	3.20685e-41	2.16986e-39
PLAC1	-3.40547	-17.5162	3.22753e-41	2.17667e-39
DPP3	-1.44666	-17.4898	3.84702e-41	2.58595e-39
CLSPN	-3.05616	-17.4861	3.94277e-41	2.63616e-39
SLC24A2	-3.71199	-17.4859	3.94742e-41	2.63616e-39
FLJ42875	2.37872	17.4845	3.98434e-41	2.65217e-39
CCDC50	1.2478	17.4812	4.07273e-41	2.70223e-39
EBF1	2.60171	17.4778	4.16448e-41	2.7542e-39
ASB1	1.10411	17.4764	4.20502e-41	2.77207e-39
DLGAP2	2.40672	17.4433	5.23829e-41	3.44216e-39
ZNF781	1.79703	17.441	5.31753e-41	3.48307e-39
NCAPH	-2.77954	-17.4396	5.36835e-41	3.50516e-39
SOD3	3.20225	17.4338	5.57801e-41	3.63049e-39
RACGAP1	-1.81209	-17.431	5.68401e-41	3.68777e-39
IGSF10	3.32776	17.4223	6.02256e-41	3.8951e-39
C6orf129	-1.58973	-17.4155	6.29777e-41	4.06028e-39
CDO1	3.72113	17.4125	6.42653e-41	4.13031e-39
PELI2	1.92722	17.4102	6.52311e-41	4.17927e-39
AQP7	5.67934	17.4064	6.68996e-41	4.27282e-39
EGFLAM	1.9293	17.4027	6.85974e-41	4.36765e-39
GSN	2.13321	17.4009	6.94204e-41	4.40637e-39
NPY2R	5.64469	17.397	7.12351e-41	4.5076e-39
SKA3	-2.95511	-17.3956	7.1904e-41	4.53593e-39
LEP	7.27546	17.3721	8.40441e-41	5.2855e-39
INPP1	1.24825	17.3686	8.60499e-41	5.39355e-39
MAP1LC3C	3.56748	17.3681	8.62883e-41	5.39355e-39
C14orf139	2.90826	17.3592	9.15472e-41	5.70486e-39
TINAGL1	2.38939	17.3458	1.00115e-40	6.21984e-39
CENPE	-2.64982	-17.3359	1.06938e-40	6.6237e-39
GPRASP2	1.54264	17.3321	1.09655e-40	6.7715e-39
MAMDC2	3.29755	17.3305	1.10809e-40	6.82226e-39
AQP1	2.31753	17.329	1.11949e-40	6.87181e-39
WSCD2	3.06725	17.3277	1.12908e-40	6.90998e-39
PTTG1	-2.81243	-17.3254	1.14663e-40	6.98333e-39
EGFR	3.13639	17.3252	1.14788e-40	6.98333e-39
ECT2	-1.75568	-17.2972	1.3835e-40	8.39189e-39
ANGPTL1	3.4255	17.285	1.50008e-40	9.07214e-39
TTC28	1.43961	17.2748	1.60537e-40	9.6804e-39
LOC158376	2.4938	17.2539	1.84566e-40	1.10967e-38
TNFRSF10D	2.48047	17.241	2.01065e-40	1.20533e-38
KIF18A	-2.46878	-17.2323	2.1312e-40	1.27387e-38
CX3CL1	3.18974	17.2275	2.19928e-40	1.31074e-38
ITGA7	3.51702	17.2091	2.48722e-40	1.47806e-38
PDE1C	3.69781	17.2063	2.53301e-40	1.50092e-38
RPLP0P2	-2.02178	-17.1983	2.67122e-40	1.57825e-38
CD36	4.6088	17.1966	2.70236e-40	1.59206e-38
SHE	2.13742	17.1897	2.82919e-40	1.66201e-38
BMP2	2.86376	17.1801	3.01703e-40	1.76729e-38
TSTA3	-1.75425	-17.1746	3.12858e-40	1.82741e-38
LHFP	1.94133	17.1723	3.17676e-40	1.85028e-38
TSPAN7	2.88474	17.1427	3.87011e-40	2.24774e-38
LMNB1	-2.36203	-17.1385	3.98173e-40	2.30603e-38
PTCHD1	4.37808	17.1362	4.04157e-40	2.33409e-38
ANKRD35	2.31064	17.1011	5.10994e-40	2.94281e-38
LOXL4	2.85315	17.0968	5.25786e-40	3.01951e-38
ALDH1A1	2.76215	17.0922	5.42117e-40	3.1046e-38
AQPEP	4.53748	17.088	5.57645e-40	3.18463e-38
CENPI	-2.44968	-17.0817	5.81579e-40	3.31209e-38
VWCE	2.54082	17.0753	6.06859e-40	3.44649e-38
PRCD	2.02503	17.0712	6.2383e-40	3.53308e-38
FOXO1	1.6978	17.0669	6.41939e-40	3.62563e-38
KIF18B	-3.41485	-17.0538	7.0043e-40	3.94511e-38
NDEL1	0.725802	17.0235	8.57487e-40	4.81649e-38
CAPN11	2.94927	17.023	8.60624e-40	4.82091e-38
CASC5	-2.98217	-17.0173	8.93669e-40	4.99237e-38
EEPD1	1.80225	17.0064	9.61076e-40	5.35434e-38
TRPM6	3.05007	17.0047	9.72026e-40	5.3969e-38
EXO1	-3.3381	-17.0044	9.7398e-40	5.3969e-38
FAM54A	-2.31357	-17.0012	9.95378e-40	5.50061e-38
SCN3B	2.81207	16.985	1.10868e-39	6.11023e-38
TMEM132C	5.05217	16.9823	1.12889e-39	6.20499e-38
KLF15	3.59644	16.9814	1.13635e-39	6.22927e-38
CDCA3	-2.61639	-16.9653	1.26546e-39	6.91853e-38
CENPA	-2.89234	-16.9521	1.38151e-39	7.53289e-38
C2orf40	4.68791	16.947	1.43017e-39	7.77756e-38
PLIN4	5.87834	16.9461	1.43819e-39	7.80049e-38
CORO2B	2.12951	16.9414	1.48437e-39	8.02969e-38
CLDN5	2.92312	16.9378	1.51994e-39	8.20049e-38
MEIS2	1.92606	16.933	1.5702e-39	8.44939e-38
RAD54L	-2.8146	-16.931	1.59147e-39	8.54142e-38
ADH1A	4.66472	16.9295	1.60734e-39	8.60412e-38
CDADC1	0.931688	16.9255	1.65122e-39	8.79845e-38
CALCOCO1	1.15281	16.9254	1.65223e-39	8.79845e-38
SNCA	2.18384	16.9186	1.72923e-39	9.18465e-38
CDKN1C	2.2114	16.9139	1.78359e-39	9.44888e-38
PLSCR4	1.97031	16.9108	1.82069e-39	9.62056e-38
GPRC5A	-2.51689	-16.909	1.84308e-39	9.71384e-38
NCALD	2.45416	16.9055	1.88724e-39	9.92107e-38
C14orf180	5.39287	16.9023	1.92741e-39	1.01063e-37
CBX7	1.83474	16.8945	2.03081e-39	1.06214e-37
AOC3	3.2515	16.8901	2.09242e-39	1.09157e-37
POLR3K	-1.33779	-16.8874	2.13019e-39	1.10845e-37
JPH2	3.0755	16.8842	2.17648e-39	1.12968e-37
PPARG	3.09657	16.8837	2.18342e-39	1.13042e-37
SH3BGRL2	2.17045	16.8734	2.33855e-39	1.20768e-37
SOBP	1.81844	16.8708	2.38025e-39	1.22613e-37
MPL	1.54251	16.8694	2.40188e-39	1.23417e-37
NCAM1	3.14056	16.8687	2.41384e-39	1.23721e-37
ADAMTS1	2.59146	16.8667	2.44671e-39	1.25093e-37
WASF3	2.42021	16.8632	2.50455e-39	1.27732e-37
HN1	-2.03096	-16.8547	2.65176e-39	1.34904e-37
C10orf108	2.28338	16.8534	2.67449e-39	1.35724e-37
TMEM63B	-1.29898	-16.85	2.73649e-39	1.38527e-37
MT1M	2.90789	16.8328	3.06943e-39	1.54999e-37
EPHB1	3.22216	16.8242	3.25237e-39	1.63833e-37
APBA1	1.83434	16.7991	3.84573e-39	1.93248e-37
CHRDL1	5.02439	16.7963	3.92029e-39	1.96513e-37
GINS1	-2.16713	-16.7952	3.94921e-39	1.9748e-37
NMUR1	3.30328	16.7858	4.20621e-39	2.09361e-37
NCRNA00092	3.108	16.7857	4.20724e-39	2.09361e-37
CAT	1.72009	16.7771	4.45606e-39	2.21206e-37
BIRC5	-3.7995	-16.7752	4.51321e-39	2.23502e-37
CCL14	3.6145	16.7731	4.57822e-39	2.26175e-37
IQSEC3	2.69212	16.7659	4.80312e-39	2.36715e-37
FAM83D	-3.13507	-16.7517	5.28256e-39	2.5972e-37
TAL1	2.06018	16.7456	5.50471e-39	2.69994e-37
FAM72A	-2.58359	-16.7446	5.5402e-39	2.71086e-37
EPR1	-3.70648	-16.7412	5.67043e-39	2.76798e-37
CXCL3	2.99386	16.7275	6.21321e-39	3.02384e-37
CCNA2	-2.65172	-16.7273	6.22407e-39	3.02384e-37
FAM13C	2.39369	16.7211	6.48604e-39	3.14366e-37
MYBL2	-3.71421	-16.7201	6.53072e-39	3.15785e-37
UBE2S	-2.21068	-16.7129	6.85269e-39	3.30574e-37
DPYSL2	1.45797	16.7124	6.87487e-39	3.30865e-37
EBF3	2.65817	16.7017	7.38822e-39	3.54738e-37
GNG11	1.9958	16.6968	7.63378e-39	3.65673e-37
FGFBP1	4.53452	16.694	7.77876e-39	3.71749e-37
C10orf54	1.92506	16.6929	7.8382e-39	3.73718e-37
GIMAP8	1.93617	16.6844	8.29521e-39	3.9459e-37
FN1	-3.08257	-16.678	8.66215e-39	4.11091e-37
AKAP2	1.65996	16.6742	8.88431e-39	4.20661e-37
DEPDC1B	-2.93435	-16.6716	9.04372e-39	4.27222e-37
PCOLCE2	5.39372	16.6563	1.00195e-38	4.7223e-37
AKR1C1	4.73046	16.6499	1.0457e-38	4.91721e-37
FAM72D	-2.39407	-16.6454	1.07808e-38	5.05783e-37
CCNF	-1.69818	-16.6309	1.18815e-38	5.56152e-37
CDK5	-1.29823	-16.6282	1.21018e-38	5.65174e-37
RSPO3	3.00119	16.6144	1.32703e-38	6.18338e-37
ADH4	3.39037	16.614	1.33066e-38	6.18619e-37
PLIN1	6.04277	16.606	1.40406e-38	6.51266e-37
RGL1	1.65039	16.6037	1.426e-38	6.59953e-37
ODZ1	2.85833	16.5949	1.51278e-38	6.98538e-37
EIF2AK1	-0.827429	-16.5926	1.53691e-38	7.08086e-37
SRPX	2.51638	16.5827	1.64172e-38	7.54677e-37
EFHA2	2.39302	16.5815	1.65557e-38	7.59341e-37
GABARAPL1	1.46162	16.5715	1.77008e-38	8.10047e-37
SAA4	3.55228	16.5607	1.90374e-38	8.68045e-37
CES1	4.19265	16.5606	1.90528e-38	8.68045e-37
LGI4	2.59158	16.5583	1.9347e-38	8.79494e-37
SH3TC2	2.38094	16.5557	1.96868e-38	8.92964e-37
GLRA4	2.67006	16.5496	2.05122e-38	9.28346e-37
AMOTL2	1.49459	16.548	2.07263e-38	9.35971e-37
MRAP	5.56561	16.5447	2.11904e-38	9.54824e-37
CENPL	-1.19989	-16.5393	2.19832e-38	9.88375e-37
C3orf55	3.30196	16.5212	2.48298e-38	1.11392e-36
ADH1C	4.41999	16.5197	2.50749e-38	1.12246e-36
TM4SF18	2.15269	16.5193	2.51413e-38	1.12298e-36
E2F7	-2.84811	-16.5026	2.81192e-38	1.25326e-36
ITM2A	2.60575	16.4867	3.13022e-38	1.3921e-36
SAA1	5.17414	16.4846	3.17436e-38	1.40867e-36
SAMD4A	1.89682	16.4716	3.46358e-38	1.5337e-36
AGAP11	2.60086	16.4699	3.50356e-38	1.54806e-36
SMC4	-1.40035	-16.4678	3.55487e-38	1.56735e-36
SHCBP1	-2.6129	-16.4661	3.59501e-38	1.58165e-36
ESM1	-2.74768	-16.4611	3.71715e-38	1.63189e-36
CKMT2	3.31789	16.4564	3.83881e-38	1.68169e-36
C16orf75	-2.21418	-16.4522	3.94777e-38	1.72574e-36
ADAMTS14	-3.27277	-16.45	4.00704e-38	1.74792e-36
KLHL21	1.41973	16.4402	4.28023e-38	1.86313e-36
L3MBTL4	2.6114	16.4346	4.44417e-38	1.93039e-36
CRIM1	1.7384	16.4308	4.55824e-38	1.97575e-36
FAM49A	1.7592	16.4195	4.91841e-38	2.12737e-36
RECQL4	-2.71345	-16.4049	5.4253e-38	2.34167e-36
PYCR1	-2.25525	-16.3956	5.7777e-38	2.48854e-36
KIF26B	-2.97543	-16.3927	5.89102e-38	2.53203e-36
SLC22A3	3.26144	16.3916	5.93345e-38	2.54493e-36
ID4	3.17584	16.389	6.03874e-38	2.58468e-36
EZH2	-2.1169	-16.3787	6.47511e-38	2.76568e-36
KIF15	-2.74446	-16.3746	6.65219e-38	2.83541e-36
RNF186	3.43543	16.3735	6.70523e-38	2.85209e-36
C13orf15	1.70512	16.368	6.95649e-38	2.95283e-36
TF	4.66826	16.3635	7.17139e-38	3.03777e-36
HOXA6	2.79755	16.3599	7.34536e-38	3.10504e-36
ESCO2	-2.92906	-16.3546	7.61435e-38	3.21213e-36
MYLK	2.32194	16.3456	8.0892e-38	3.40544e-36
TBRG1	0.834881	16.3388	8.46578e-38	3.55667e-36
CYP11A1	2.46065	16.3373	8.55273e-38	3.58585e-36
CLEC4G	3.12291	16.3337	8.76563e-38	3.66761e-36
B3GALT1	2.88811	16.3277	9.12733e-38	3.81117e-36
STIL	-1.86567	-16.3268	9.18377e-38	3.82694e-36
TDO2	-3.30712	-16.3212	9.53283e-38	3.96434e-36
TUBA1C	-1.38955	-16.3195	9.64201e-38	4.00163e-36
PLAC9	3.31555	16.3166	9.83185e-38	4.07217e-36
GJB2	-3.81558	-16.3021	1.08436e-37	4.48216e-36
MEOX2	3.11223	16.3016	1.08836e-37	4.48965e-36
GPD1	6.25767	16.3003	1.09787e-37	4.51269e-36
PPEF1	-3.50728	-16.3002	1.09835e-37	4.51269e-36
EPB41L2	1.69277	16.2982	1.11287e-37	4.56323e-36
PPP1R1A	5.0801	16.293	1.15255e-37	4.7165e-36
PTRF	1.793	16.2875	1.1963e-37	4.88577e-36
SPHKAP	4.4756	16.2767	1.28671e-37	5.24457e-36
SH3D19	1.65014	16.2714	1.33395e-37	5.42118e-36
KIT	3.73029	16.2712	1.33533e-37	5.42118e-36
GYPC	2.02384	16.2677	1.36698e-37	5.53872e-36
HYMAI	1.79523	16.2612	1.42859e-37	5.77692e-36
CFL2	1.72744	16.2543	1.49696e-37	6.04146e-36
CD34	1.87694	16.2237	1.83906e-37	7.40754e-36
PPARA	1.73036	16.2132	1.97454e-37	7.93764e-36
ARHGAP11A	-2.08962	-16.2082	2.04177e-37	8.19185e-36
G0S2	4.39503	16.198	2.18829e-37	8.73652e-36
CCDC3	2.75104	16.1979	2.18893e-37	8.73652e-36
SSPN	1.74369	16.1978	2.19031e-37	8.73652e-36
IRX6	3.73399	16.1888	2.32781e-37	9.26696e-36
JAM2	1.94446	16.1882	2.33681e-37	9.28476e-36
LOC100190939	1.55146	16.1655	2.72431e-37	1.08034e-35
FAM72B	-2.21057	-16.1632	2.76658e-37	1.09499e-35
KY	4.16836	16.1609	2.81069e-37	1.1103e-35
ACSM5	3.4513	16.1588	2.84973e-37	1.12356e-35
RAPGEF3	2.15152	16.1527	2.96929e-37	1.16845e-35
TSHZ2	2.52966	16.1516	2.99174e-37	1.17503e-35
FRMD1	3.62044	16.1503	3.01734e-37	1.18282e-35
PDE9A	2.16113	16.1483	3.0596e-37	1.1971e-35
CREB5	2.2829	16.1454	3.11969e-37	1.21828e-35
SAV1	1.12775	16.1389	3.25879e-37	1.27019e-35
UNC5B	-1.77966	-16.1359	3.32643e-37	1.29409e-35
CTXN1	-2.55366	-16.1334	3.38259e-37	1.31344e-35
RHOJ	1.59855	16.1285	3.49705e-37	1.35532e-35
CCDC46	1.8536	16.1252	3.57533e-37	1.38304e-35
KLB	3.87877	16.1229	3.63028e-37	1.40166e-35
LAGE3	-1.52436	-16.1204	3.69382e-37	1.42351e-35
RBP4	5.6078	16.1196	3.71231e-37	1.42795e-35
PPAP2A	1.68365	16.1103	3.95479e-37	1.51618e-35
RCAN1	2.41271	16.1102	3.95647e-37	1.51618e-35
LTBP4	1.94727	16.1054	4.08644e-37	1.56306e-35
LOC134466	2.27064	16.1028	4.15959e-37	1.58808e-35
PRNP	1.64251	16.0946	4.3975e-37	1.67579e-35
SFRP1	4.89031	16.0905	4.52093e-37	1.71963e-35
UBAP2L	-0.758348	-16.0899	4.53698e-37	1.72254e-35
ANGPT4	2.68172	16.0791	4.88218e-37	1.85018e-35
ACADL	4.48405	16.0701	5.18773e-37	1.96234e-35
ERG	1.65612	16.0673	5.2874e-37	1.99636e-35
EPAS1	1.84365	16.0641	5.40082e-37	2.03543e-35
GPLD1	3.02518	16.0607	5.5279e-37	2.0795e-35
GALNTL2	3.14953	16.0583	5.61594e-37	2.10876e-35
ALDH1A2	3.40383	16.0552	5.73697e-37	2.15026e-35
ATP6AP1	-1.1803	-16.0522	5.85255e-37	2.18958e-35
LRRTM2	2.37956	16.0477	6.03492e-37	2.2537e-35
GRIN2B	2.13625	16.0381	6.43916e-37	2.40029e-35
ATP6V0B	-1.30161	-16.0373	6.47405e-37	2.40891e-35
SPC24	-2.76227	-16.0351	6.56965e-37	2.44005e-35
PTX3	3.53604	16.0341	6.61506e-37	2.45248e-35
TMEM88	2.27373	16.0316	6.73014e-37	2.49064e-35
C1orf135	-1.81947	-16.031	6.75376e-37	2.49487e-35
PYGM	3.47616	16.0303	6.78567e-37	2.50215e-35
SOX12	-1.69878	-16.0282	6.88535e-37	2.53435e-35
HOXA7	2.62691	16.0187	7.34039e-37	2.697e-35
DNAJC18	1.20203	16.0143	7.56087e-37	2.77304e-35
MAD2L1	-2.00258	-16.0139	7.58091e-37	2.77543e-35
SLC17A7	2.86325	16.0096	7.80773e-37	2.85337e-35
ZBTB4	0.856686	16.0092	7.82696e-37	2.85531e-35
SPRY1	1.86558	16.0045	8.0815e-37	2.93899e-35
CUBN	1.80483	16.0044	8.08502e-37	2.93899e-35
NCRNA00087	2.02387	16.004	8.10835e-37	2.94225e-35
ESPL1	-2.93954	-15.9926	8.75947e-37	3.17291e-35
SCN5A	2.86127	15.9921	8.78951e-37	3.17818e-35
AURKB	-3.03941	-15.981	9.47488e-37	3.41996e-35
DAB2IP	1.3374	15.9699	1.02112e-36	3.67925e-35
TTYH1	4.15693	15.9515	1.156e-36	4.15797e-35
PDK4	3.52892	15.9502	1.16684e-36	4.18959e-35
F10	2.87196	15.9445	1.21207e-36	4.34439e-35
RGMA	2.5356	15.9288	1.34865e-36	4.82549e-35
BCHE	2.98598	15.9271	1.36359e-36	4.87043e-35
GPRC5B	1.84537	15.9188	1.44298e-36	5.14504e-35
MOBKL2C	0.953923	15.918	1.45042e-36	5.1626e-35
C20orf194	1.29574	15.9172	1.4583e-36	5.18163e-35
TIMELESS	-1.4699	-15.9086	1.54598e-36	5.48368e-35
LRIG3	1.80384	15.9077	1.55463e-36	5.50482e-35
MAP7D3	1.92906	15.9048	1.58552e-36	5.60453e-35
NNAT	3.59317	15.9027	1.60842e-36	5.67569e-35
NRXN1	3.92868	15.8964	1.67858e-36	5.9131e-35
SLC19A3	5.41916	15.8897	1.75652e-36	6.17705e-35
LPHN3	3.12135	15.8762	1.92465e-36	6.75671e-35
CDCA2	-2.66966	-15.8721	1.97808e-36	6.9324e-35
TDRD6	2.0903	15.861	2.13278e-36	7.46184e-35
BOC	2.20817	15.8508	2.28594e-36	7.98406e-35
UTRN	1.58908	15.8462	2.35848e-36	8.22338e-35
GPC3	3.64513	15.8438	2.39603e-36	8.34014e-35
CHL1	3.64301	15.8378	2.49568e-36	8.67229e-35
STRBP	-1.25201	-15.8281	2.66492e-36	9.2447e-35
ABCA9	3.64852	15.8263	2.69859e-36	9.34569e-35
CRYBG3	2.08928	15.8161	2.89187e-36	9.99818e-35
PIK3R2	-1.17258	-15.8141	2.93024e-36	1.01138e-34
PDZD2	2.60548	15.8114	2.98377e-36	1.02797e-34
FABP4	6.01302	15.8112	2.98835e-36	1.02797e-34
EFEMP1	2.41163	15.8058	3.10035e-36	1.06471e-34
STAT5B	1.27336	15.7846	3.57884e-36	1.22698e-34
ARL6IP1	-1.00427	-15.7641	4.11134e-36	1.40719e-34
CAPZA3	2.46254	15.7591	4.25427e-36	1.45369e-34
TPM3	-1.26066	-15.7519	4.46562e-36	1.52336e-34
FAM162B	2.32212	15.7454	4.66703e-36	1.58943e-34
KPNA2	-2.01109	-15.7378	4.91514e-36	1.66993e-34
CLCA4	4.08098	15.7376	4.9197e-36	1.66993e-34
ARF1	-0.921546	-15.7365	4.95865e-36	1.68037e-34
GPR109A	3.26869	15.7297	5.18972e-36	1.75577e-34
CDNF	1.61645	15.7228	5.44078e-36	1.83767e-34
PHF17	1.13455	15.7139	5.77919e-36	1.94877e-34
PRKCA	1.73806	15.7038	6.18625e-36	2.0826e-34
CIDEC	6.21896	15.7012	6.29649e-36	2.11624e-34
SCN4A	3.37056	15.6994	6.37399e-36	2.13878e-34
DNAJB4	1.45064	15.6983	6.42263e-36	2.15158e-34
LOC401093	2.02252	15.6979	6.43869e-36	2.15344e-34
CST2	-4.01299	-15.6937	6.62641e-36	2.21262e-34
TTK	-2.67133	-15.6921	6.70071e-36	2.23379e-34
HIST1H3H	-3.6255	-15.6905	6.77206e-36	2.25391e-34
MOBKL2B	1.95423	15.6897	6.81069e-36	2.26309e-34
AQP7P3	3.11606	15.6869	6.9408e-36	2.30259e-34
SIRPA	1.44614	15.6859	6.98821e-36	2.31458e-34
ISM1	2.52208	15.6808	7.23159e-36	2.39032e-34
BMX	3.28231	15.6806	7.24022e-36	2.39032e-34
TRIP13	-2.1212	-15.6799	7.27794e-36	2.39891e-34
TMEM22	1.96464	15.6715	7.70081e-36	2.53422e-34
FAM70A	2.39735	15.6672	7.92854e-36	2.60498e-34
MID1	2.4577	15.666	7.99599e-36	2.62294e-34
RGS7BP	2.69652	15.6585	8.413e-36	2.75533e-34
THSD1	1.5026	15.6576	8.46224e-36	2.76703e-34
SYN2	3.57578	15.6524	8.76678e-36	2.85987e-34
ATIC	-0.788149	-15.6523	8.77408e-36	2.85987e-34
RBMS2	1.14003	15.6482	9.0194e-36	2.93517e-34
STXBP6	2.72115	15.647	9.09756e-36	2.95591e-34
CLIP4	2.36916	15.6442	9.27253e-36	3.008e-34
CASP12	1.85377	15.64	9.53886e-36	3.08951e-34
C4orf49	2.44128	15.6383	9.64947e-36	3.1204e-34
FAM180B	3.45085	15.6314	1.01141e-35	3.2655e-34
FLAD1	-1.03328	-15.6247	1.05839e-35	3.41181e-34
ABLIM1	1.70002	15.6242	1.062e-35	3.41806e-34
TIMP4	4.7271	15.623	1.07036e-35	3.43957e-34
TPRN	-1.74509	-15.622	1.07802e-35	3.45877e-34
SALL4	-2.51005	-15.6083	1.18241e-35	3.78779e-34
TMEM8A	-1.2403	-15.6034	1.22268e-35	3.91065e-34
ACE2	2.81323	15.6019	1.23507e-35	3.94415e-34
HSPB7	4.25381	15.6006	1.24583e-35	3.97232e-34
C12orf39	4.27362	15.6	1.25094e-35	3.98241e-34
KIAA1211	-3.16644	-15.5938	1.30519e-35	4.14867e-34
LOC145820	2.67925	15.5857	1.37837e-35	4.37453e-34
CYP2U1	1.41599	15.5811	1.42253e-35	4.50769e-34
LIPE	4.18467	15.5684	1.55048e-35	4.90556e-34
LSM4	-1.07093	-15.5595	1.64739e-35	5.20414e-34
SCN2B	3.45279	15.5525	1.72748e-35	5.44874e-34
SEMA3G	2.70762	15.5419	1.856e-35	5.84511e-34
MET	2.57784	15.5348	1.94729e-35	6.1232e-34
RBM9	0.8499	15.5302	2.00922e-35	6.30829e-34
COMP	-4.73622	-15.5246	2.08768e-35	6.5446e-34
SLC7A10	4.8831	15.5224	2.11874e-35	6.63182e-34
CCT3	-1.05139	-15.5155	2.22046e-35	6.93963e-34
ABCA8	4.31085	15.5145	2.23505e-35	6.97458e-34
POLQ	-2.58574	-15.5045	2.39348e-35	7.45762e-34
KCNE1	3.74335	15.5004	2.45989e-35	7.65292e-34
H2AFZ	-1.33713	-15.4923	2.60014e-35	8.07697e-34
SLC7A14	2.25673	15.4895	2.6494e-35	8.21755e-34
P4HA3	-3.01025	-15.4844	2.74338e-35	8.49618e-34
SAA2	5.25272	15.4835	2.75897e-35	8.5316e-34
FGD4	1.30637	15.481	2.80646e-35	8.66536e-34
CCDC69	2.73067	15.4735	2.95437e-35	9.10835e-34
MT1X	2.20771	15.4698	3.02964e-35	9.32638e-34
P2RY12	3.03571	15.4691	3.0431e-35	9.35375e-34
FOXN3	1.40748	15.4675	3.0761e-35	9.44103e-34
KCNJ2	1.80686	15.4649	3.13231e-35	9.59919e-34
KIAA0408	5.12558	15.4638	3.15578e-35	9.65668e-34
MOCS1	1.85909	15.4442	3.60546e-35	1.10163e-33
IL33	3.61007	15.4438	3.61366e-35	1.10249e-33
LRRC70	2.10631	15.4415	3.67009e-35	1.11804e-33
C1orf190	1.72428	15.4389	3.73743e-35	1.13686e-33
BMP3	3.43699	15.4375	3.77261e-35	1.14587e-33
KLHL31	3.18963	15.4371	3.78353e-35	1.14748e-33
PRSS12	3.09057	15.4358	3.81628e-35	1.15571e-33
FGFBP2	3.95707	15.435	3.83675e-35	1.16019e-33
GOLGA6L5	1.99258	15.4201	4.2466e-35	1.28224e-33
CLDND2	2.21266	15.4155	4.38154e-35	1.32104e-33
ANKRD29	2.60265	15.4149	4.39877e-35	1.32428e-33
TACR1	3.82081	15.4082	4.60473e-35	1.38426e-33
EIF3L	1.05302	15.4068	4.64669e-35	1.39482e-33
ARHGEF4	2.31371	15.4056	4.68654e-35	1.40473e-33
GRRP1	2.5004	15.392	5.13855e-35	1.53797e-33
GNAL	2.51403	15.39	5.21085e-35	1.55733e-33
MCM10	-2.83341	-15.3873	5.30489e-35	1.58313e-33
EME1	-2.43064	-15.3801	5.57302e-35	1.66073e-33
HAS3	3.30275	15.3768	5.69738e-35	1.69532e-33
ADH5	0.784749	15.3722	5.88123e-35	1.74749e-33
DUSP6	1.75771	15.3717	5.90088e-35	1.75079e-33
RASIP1	1.7365	15.3657	6.14444e-35	1.82042e-33
COL6A6	3.70799	15.3579	6.47947e-35	1.91691e-33
FZD4	2.2504	15.3577	6.48967e-35	1.91716e-33
TRIM59	-1.81138	-15.3552	6.60229e-35	1.94763e-33
ANKDD1A	1.70848	15.3531	6.69612e-35	1.97247e-33
CST1	-6.04574	-15.3507	6.80596e-35	2.00195e-33
CDC14C	1.76435	15.3503	6.82505e-35	2.00469e-33
TUSC5	6.29749	15.3439	7.1291e-35	2.091e-33
LOC285830	1.68627	15.3381	7.41666e-35	2.17223e-33
GFAP	3.74369	15.3316	7.7501e-35	2.26665e-33
MAB21L1	2.54276	15.3304	7.81312e-35	2.28183e-33
KCTD5	-0.850838	-15.3241	8.15726e-35	2.37895e-33
C17orf103	1.62502	15.3171	8.55424e-35	2.49118e-33
LOC728819	1.76813	15.3089	9.04105e-35	2.62921e-33
RASGEF1C	2.96433	15.301	9.5433e-35	2.77134e-33
VIP	1.89171	15.2982	9.7279e-35	2.82095e-33
PTCH1	2.17352	15.2885	1.03925e-34	3.00942e-33
FAM149A	2.36435	15.2842	1.06978e-34	3.09345e-33
SMYD4	0.893768	15.2826	1.08187e-34	3.12401e-33
NPHP3	1.37817	15.2784	1.11281e-34	3.20883e-33
CMTM5	2.83946	15.2756	1.13425e-34	3.26606e-33
AKAP6	2.35709	15.267	1.20262e-34	3.45808e-33
NBLA00301	2.00429	15.266	1.2106e-34	3.47614e-33
ACACB	3.10712	15.2655	1.21521e-34	3.48451e-33
BUB3	-1.02009	-15.2637	1.22987e-34	3.52161e-33
PID1	2.50696	15.2553	1.30256e-34	3.72455e-33
GHR	2.69424	15.254	1.31424e-34	3.75273e-33
AKR1C2	4.74993	15.2524	1.32843e-34	3.78797e-33
SVEP1	2.87921	15.2409	1.43659e-34	4.09068e-33
ATP1A2	4.59191	15.2342	1.50346e-34	4.27516e-33
CCL11	-3.15147	-15.2325	1.52113e-34	4.31942e-33
CCL16	1.94956	15.2301	1.54666e-34	4.38584e-33
PARK2	2.13745	15.2294	1.55366e-34	4.39959e-33
LCAT	1.43283	15.2186	1.67207e-34	4.72839e-33
ROBO4	1.78105	15.2179	1.67976e-34	4.7436e-33
CILP2	-2.78379	-15.2167	1.69334e-34	4.77536e-33
CBX3	-0.854735	-15.2133	1.73349e-34	4.88187e-33
BLM	-1.92032	-15.2103	1.76896e-34	4.97492e-33
GRK5	1.45516	15.2032	1.85684e-34	5.21493e-33
KCNMB1	2.83477	15.1954	1.95811e-34	5.49182e-33
INMT	2.83726	15.1892	2.04302e-34	5.72213e-33
MMRN2	1.78566	15.1836	2.12192e-34	5.935e-33
RRAGD	1.88217	15.1741	2.26347e-34	6.32229e-33
SQLE	-2.23584	-15.1738	2.2687e-34	6.32829e-33
CENPM	-2.74226	-15.168	2.36001e-34	6.57404e-33
LOC338758	1.41697	15.1671	2.3737e-34	6.60321e-33
CDC6	-2.58384	-15.166	2.39276e-34	6.64721e-33
ST6GALNAC3	1.97454	15.1639	2.42721e-34	6.73377e-33
DAAM2	1.78699	15.1575	2.53526e-34	7.02405e-33
EDNRB	2.20649	15.1461	2.73902e-34	7.57831e-33
COX7A1	2.41981	15.1421	2.81504e-34	7.77816e-33
LGALS12	4.86931	15.1377	2.90104e-34	8.00499e-33
SCN11A	2.19292	15.137	2.9156e-34	8.03437e-33
TMIE	1.83714	15.1367	2.92087e-34	8.03807e-33
MPZ	2.38501	15.123	3.20571e-34	8.81012e-33
PTGFR	3.11504	15.1213	3.24279e-34	8.90009e-33
E2F8	-3.22297	-15.1084	3.54274e-34	9.71032e-33
CRY2	1.15328	15.1075	3.5629e-34	9.75256e-33
LOC201651	1.71268	15.0919	3.96443e-34	1.08372e-32
N4BP2L1	1.59219	15.0899	4.01738e-34	1.09673e-32
SEMA3D	2.88305	15.0866	4.10947e-34	1.12038e-32
TMEM43	0.820889	15.0846	4.16521e-34	1.13406e-32
ALS2CR4	1.15651	15.0826	4.22111e-34	1.14776e-32
KIF22	-1.17717	-15.0761	4.4146e-34	1.19878e-32
MYH3	2.08374	15.0698	4.60765e-34	1.24955e-32
MATN3	-2.6698	-15.0687	4.64137e-34	1.25703e-32
LEPREL1	2.09372	15.0681	4.66082e-34	1.26063e-32
SLC25A22	-1.45408	-15.0537	5.14099e-34	1.38868e-32
EMCN	2.00562	15.0501	5.2681e-34	1.42114e-32
MEG3	2.39981	15.047	5.38265e-34	1.45013e-32
HIST1H2AM	-2.71765	-15.0414	5.59174e-34	1.50449e-32
NLGN1	3.08639	15.029	6.0848e-34	1.635e-32
COPB2	-0.732123	-15.0273	6.15473e-34	1.65163e-32
EGR1	2.84129	15.0246	6.27078e-34	1.68057e-32
CD302	1.65955	15.0226	6.35544e-34	1.70103e-32
FAM64A	-2.71042	-15.0172	6.59437e-34	1.76268e-32
KCNAB1	1.99866	15.0123	6.81883e-34	1.82031e-32
AMOTL1	1.62752	15.0093	6.9577e-34	1.85497e-32
GDF5	2.84159	15.0081	7.01776e-34	1.86855e-32
SAMD5	3.4272	15.0019	7.31966e-34	1.9464e-32
STAC	2.58391	15.0005	7.38933e-34	1.96238e-32
HFM1	1.99912	14.99	7.9395e-34	2.10576e-32
ELANE	1.93578	14.9896	7.96079e-34	2.10868e-32
REEP4	-1.29283	-14.984	8.27194e-34	2.18827e-32
COX6C	-2.62334	-14.9789	8.56403e-34	2.26263e-32
S1PR1	1.99109	14.9759	8.73994e-34	2.30613e-32
C6orf145	1.62397	14.9753	8.77572e-34	2.31259e-32
NUDT7	1.69147	14.9707	9.0536e-34	2.38276e-32
MLF1IP	-2.19086	-14.9647	9.43361e-34	2.47959e-32
LRRN3	2.7246	14.9642	9.46782e-34	2.48539e-32
THRB	1.55738	14.9623	9.59179e-34	2.51472e-32
WDR34	-1.43173	-14.9537	1.01701e-33	2.66292e-32
HIST1H2BD	-2.84427	-14.9493	1.04799e-33	2.74054e-32
ABCD2	3.57207	14.9467	1.06623e-33	2.78468e-32
PRCC	-0.764472	-14.9462	1.0699e-33	2.79072e-32
GPX3	3.45514	14.9286	1.20707e-33	3.14452e-32
MRGPRF	2.28663	14.9269	1.22086e-33	3.17641e-32
PCDHGB7	1.75659	14.9248	1.23819e-33	3.21742e-32
OSR1	3.58988	14.9244	1.24202e-33	3.22328e-32
FAM171A1	1.69397	14.9129	1.34299e-33	3.4809e-32
LOC644538	1.58566	14.8986	1.48076e-33	3.83316e-32
AASS	1.78006	14.8975	1.49213e-33	3.85771e-32
C2orf58	1.82884	14.8929	1.53938e-33	3.97486e-32
CNKSR2	2.73496	14.8908	1.56135e-33	4.02652e-32
PSENEN	-1.01352	-14.8846	1.62944e-33	4.19416e-32
GCOM1	2.89358	14.8845	1.63045e-33	4.19416e-32
RBMS3	2.10512	14.8816	1.66284e-33	4.27213e-32
PKD2	1.17946	14.8804	1.67696e-33	4.30302e-32
HIST2H2AA3	-2.7817	-14.876	1.7275e-33	4.42715e-32
LRRC34	1.32743	14.8718	1.77766e-33	4.55001e-32
RHOU	1.97573	14.8701	1.79891e-33	4.59865e-32
LOC399959	1.81093	14.8672	1.83414e-33	4.67903e-32
RHOXF1	2.20349	14.8672	1.83491e-33	4.67903e-32
TCEAL2	2.91212	14.8607	1.91849e-33	4.88608e-32
EMP1	1.90851	14.8595	1.93324e-33	4.91754e-32
PROC	-2.15221	-14.8574	1.96108e-33	4.98216e-32
CLIC5	2.26742	14.8438	2.15251e-33	5.46172e-32
RAB8A	-0.827101	-14.8429	2.16531e-33	5.4874e-32
ALDH3A1	3.68541	14.8269	2.41496e-33	6.11254e-32
DCT	2.72098	14.8263	2.42491e-33	6.13015e-32
C1QTNF9B	2.37814	14.814	2.63808e-33	6.66082e-32
MPDZ	1.24047	14.8098	2.71571e-33	6.8484e-32
KCTD12	1.68667	14.8068	2.77036e-33	6.97763e-32
INTS7	-1.14409	-14.7992	2.91908e-33	7.34319e-32
DDX39	-1.22921	-14.7987	2.92821e-33	7.35712e-32
EPHA2	1.67662	14.7741	3.46399e-33	8.69262e-32
ARID5B	1.72169	14.7704	3.55258e-33	8.90402e-32
SFXN1	-1.13649	-14.7572	3.8892e-33	9.73583e-32
SLC16A12	3.10608	14.7535	3.98795e-33	9.97085e-32
SHISA3	2.71752	14.753	4.00121e-33	9.99181e-32
MMP1	-4.83885	-14.7429	4.28835e-33	1.06958e-31
TIMM17A	-1.01564	-14.7365	4.47749e-33	1.1154e-31
LOC728723	1.51062	14.7358	4.50021e-33	1.1197e-31
MYCT1	1.77164	14.7344	4.54173e-33	1.12866e-31
TANK	1.0885	14.7295	4.69841e-33	1.16618e-31
C20orf103	-3.4814	-14.7264	4.79996e-33	1.18853e-31
MTHFD2	-1.22447	-14.7263	4.80005e-33	1.18853e-31
DMGDH	2.6719	14.7224	4.93019e-33	1.21928e-31
CHST3	1.79767	14.7207	4.98767e-33	1.23201e-31
NUDT16L1	-1.15435	-14.7192	5.0394e-33	1.24329e-31
HNRNPF	-0.751979	-14.7188	5.05572e-33	1.24582e-31
CFD	3.70538	14.714	5.22212e-33	1.28528e-31
IFNGR1	1.15823	14.7125	5.27752e-33	1.29736e-31
SDS	-2.862	-14.6999	5.75213e-33	1.41234e-31
CDC45	-3.16845	-14.6979	5.83067e-33	1.42991e-31
HDGF	-0.975075	-14.6973	5.85427e-33	1.43398e-31
PDGFD	1.84158	14.6895	6.17233e-33	1.51009e-31
SOX7	1.83811	14.6873	6.26609e-33	1.5312e-31
CLEC1A	1.78535	14.6856	6.33883e-33	1.54713e-31
ECSCR	1.90706	14.6814	6.52406e-33	1.59044e-31
TMOD1	2.35066	14.6812	6.53438e-33	1.59107e-31
CNGA1	2.9843	14.6798	6.59588e-33	1.60414e-31
COPG	-0.8344	-14.6696	7.07343e-33	1.71824e-31
PER1	2.20377	14.6675	7.17621e-33	1.74114e-31
HNRNPAB	-0.925521	-14.6636	7.37011e-33	1.78608e-31
C13orf36	2.57779	14.659	7.60321e-33	1.84039e-31
EPHB6	2.40646	14.6573	7.69301e-33	1.85993e-31
H2AFX	-1.542	-14.6547	7.83066e-33	1.89098e-31
FEN1	-1.36026	-14.6544	7.84923e-33	1.89324e-31
BMP6	2.25262	14.646	8.30927e-33	2.00184e-31
ZC3H12B	1.57213	14.6415	8.5734e-33	2.06305e-31
CIDEA	5.45928	14.6366	8.86159e-33	2.1299e-31
RAPGEF2	0.837732	14.6351	8.95522e-33	2.14832e-31
TMEM195	2.70647	14.635	8.95921e-33	2.14832e-31
PIWIL4	1.97554	14.6266	9.49096e-33	2.27317e-31
C17orf51	1.47783	14.5925	1.19822e-32	2.86649e-31
ARHGEF15	1.76164	14.5848	1.26292e-32	3.01776e-31
PARP1	-1.00152	-14.5823	1.28449e-32	3.06574e-31
C14orf128	1.49077	14.5789	1.31441e-32	3.13349e-31
TENC1	1.50309	14.5622	1.47328e-32	3.50814e-31
PLK4	-1.71878	-14.5572	1.52519e-32	3.62756e-31
GPR116	1.6123	14.5552	1.5464e-32	3.67373e-31
LETMD1	0.896661	14.5527	1.57238e-32	3.73112e-31
CDH20	2.71276	14.5525	1.57509e-32	3.73323e-31
RRN3P1	2.14168	14.5494	1.60884e-32	3.80884e-31
ACSS2	1.45512	14.542	1.69189e-32	4.00082e-31
ETS2	1.50657	14.5314	1.81951e-32	4.29764e-31
TLCD1	-2.13201	-14.5241	1.91176e-32	4.51035e-31
ADCY4	1.90619	14.5195	1.9733e-32	4.64936e-31
FAM89A	2.47551	14.5194	1.97522e-32	4.64936e-31
RNF145	1.36799	14.5129	2.0642e-32	4.85325e-31
HS3ST4	4.15059	14.5105	2.09945e-32	4.93046e-31
KLF4	2.41537	14.5086	2.12575e-32	4.98652e-31
RELN	4.05982	14.5065	2.15626e-32	5.0523e-31
C10orf128	2.32867	14.4977	2.29022e-32	5.36006e-31
LOC144571	1.43279	14.4911	2.39571e-32	5.60056e-31
ADHFE1	2.18697	14.4886	2.43809e-32	5.69314e-31
KIAA1614	1.5544	14.4882	2.44415e-32	5.70078e-31
KAT2B	1.4249	14.4812	2.56465e-32	5.97506e-31
CRTAC1	3.36627	14.4742	2.68937e-32	6.25852e-31
CTHRC1	-2.5605	-14.4718	2.73398e-32	6.3551e-31
ATAD2	-1.81073	-14.4599	2.96612e-32	6.88691e-31
ARAP3	1.31799	14.4568	3.02997e-32	7.0272e-31
PHKG1	2.76056	14.4541	3.08752e-32	7.15259e-31
HCG11	1.39555	14.4524	3.1236e-32	7.22799e-31
SMYD1	5.05932	14.4505	3.16289e-32	7.31067e-31
KIAA1524	-1.85732	-14.442	3.35337e-32	7.73763e-31
HTR1D	-2.6038	-14.4419	3.35516e-32	7.73763e-31
CCDC152	1.72899	14.4362	3.48984e-32	8.03918e-31
MLXIPL	3.76564	14.4343	3.53502e-32	8.13412e-31
PLEKHH2	2.29852	14.4325	3.57842e-32	8.22476e-31
SASH1	1.85365	14.4274	3.70423e-32	8.50438e-31
TRIM2	2.08584	14.42	3.89816e-32	8.9396e-31
NUP210	-1.89662	-14.4168	3.98262e-32	9.1231e-31
CLDN11	2.7835	14.4136	4.07192e-32	9.31725e-31
ADCYAP1R1	2.9048	14.4127	4.09783e-32	9.36607e-31
C19orf21	-3.80645	-14.4123	4.10963e-32	9.3826e-31
GPR12	3.4989	14.4073	4.25239e-32	9.69771e-31
CPAMD8	2.64992	14.4039	4.35271e-32	9.91546e-31
AQP4	3.10034	14.3977	4.53931e-32	1.03291e-30
CYP7A1	1.32395	14.3957	4.60262e-32	1.04615e-30
EHBP1	1.06569	14.3933	4.67964e-32	1.06248e-30
AKAP7	1.28011	14.3883	4.84036e-32	1.09775e-30
D4S234E	3.1713	14.3861	4.91621e-32	1.11372e-30
DTX1	2.28506	14.3821	5.05192e-32	1.14321e-30
MBOAT7	-1.65054	-14.38	5.12348e-32	1.15812e-30
ADIPOR1	-0.850516	-14.3724	5.39967e-32	1.21921e-30
CAPN3	2.1882	14.3698	5.49545e-32	1.23947e-30
DIXDC1	1.38672	14.3688	5.53215e-32	1.24637e-30
PLA2R1	1.61146	14.3577	5.96934e-32	1.3434e-30
GPR172A	-1.52779	-14.3539	6.12876e-32	1.37776e-30
SMG7	-0.736546	-14.3495	6.31371e-32	1.41778e-30
GRM4	-3.87771	-14.3491	6.32957e-32	1.41979e-30
CA3	4.16761	14.3477	6.39232e-32	1.4323e-30
PRDM16	2.11504	14.3441	6.55048e-32	1.46613e-30
PKHD1L1	3.63589	14.3285	7.28776e-32	1.62937e-30
SOX6	2.72864	14.3266	7.38515e-32	1.64935e-30
ALG1	-0.848917	-14.3145	8.02258e-32	1.78976e-30
C6orf174	1.81448	14.3059	8.50819e-32	1.89603e-30
GYG2	3.45796	14.3057	8.52353e-32	1.89739e-30
MAP2	1.86174	14.3008	8.81404e-32	1.95993e-30
PVRL2	-1.46855	-14.2998	8.8753e-32	1.96934e-30
PHKG2	-0.954449	-14.2996	8.88386e-32	1.96934e-30
CYP39A1	2.90712	14.2996	8.88516e-32	1.96934e-30
JTB	-0.888403	-14.294	9.23364e-32	2.04436e-30
PMM2	-0.813697	-14.2887	9.57543e-32	2.11775e-30
TUBE1	0.991711	14.288	9.61813e-32	2.1249e-30
MSRB3	1.70351	14.2866	9.7092e-32	2.14271e-30
LOC339524	2.52686	14.2827	9.97207e-32	2.19836e-30
CNTFR	4.09007	14.2796	1.01852e-31	2.24294e-30
RAD51AP1	-1.83361	-14.2748	1.05316e-31	2.31674e-30
EPB42	3.4143	14.2739	1.05912e-31	2.32733e-30
DENND2C	1.59079	14.2718	1.07502e-31	2.35974e-30
PTGER4	1.69399	14.2656	1.12111e-31	2.4583e-30
OXTR	4.16409	14.2605	1.16083e-31	2.54266e-30
TLE4	1.70187	14.2589	1.17383e-31	2.5684e-30
CARD6	1.42906	14.2502	1.24571e-31	2.72276e-30
LPHN2	1.44068	14.2498	1.24925e-31	2.72759e-30
ADAM19	-1.81862	-14.2479	1.26617e-31	2.76161e-30
LMO2	1.43739	14.2475	1.26964e-31	2.76623e-30
NVL	-1.07227	-14.2443	1.29701e-31	2.82286e-30
RAB26	-2.78709	-14.2414	1.32334e-31	2.8771e-30
SYNGR3	-2.80357	-14.241	1.32673e-31	2.88141e-30
HTR2A	2.88307	14.2403	1.33361e-31	2.89331e-30
GPR68	-1.77622	-14.2366	1.36712e-31	2.96286e-30
SHANK3	1.53086	14.2274	1.4565e-31	3.15217e-30
FOSB	3.94295	14.2273	1.45754e-31	3.15217e-30
KLHL13	3.0094	14.2243	1.48759e-31	3.21375e-30
FHL5	2.49545	14.221	1.52186e-31	3.28433e-30
MSRA	1.36503	14.2128	1.60911e-31	3.46897e-30
TMC2	2.2521	14.2052	1.69593e-31	3.65231e-30
LCN10	2.54692	14.1968	1.7962e-31	3.86418e-30
ROGDI	-1.40821	-14.1958	1.80802e-31	3.88554e-30
PYGO2	-0.834857	-14.1903	1.87745e-31	4.03053e-30
WSCD1	2.00433	14.1887	1.89849e-31	4.07142e-30
ATP6V0C	-0.946619	-14.1842	1.9572e-31	4.19294e-30
HBB	4.13401	14.177	2.05684e-31	4.4018e-30
NDN	1.7411	14.1746	2.09077e-31	4.46976e-30
MFAP2	-2.15932	-14.1688	2.17621e-31	4.64757e-30
FERMT2	1.61648	14.1678	2.19113e-31	4.67456e-30
GAS2	2.15089	14.1666	2.20822e-31	4.70612e-30
AKR1C3	2.62026	14.1652	2.22934e-31	4.74621e-30
PPL	1.72576	14.159	2.32639e-31	4.94769e-30
FAM196B	4.00718	14.1464	2.53693e-31	5.38987e-30
ACTL6A	-0.756123	-14.1459	2.54511e-31	5.40164e-30
PDE11A	2.60518	14.1434	2.58817e-31	5.48734e-30
REV1	0.625939	14.1426	2.60283e-31	5.51272e-30
CFL1	-0.940261	-14.1377	2.69195e-31	5.69561e-30
FGF1	1.99869	14.1356	2.73153e-31	5.77339e-30
MTMR10	0.981518	14.1312	2.81376e-31	5.94107e-30
PCNA	-1.19377	-14.1304	2.83081e-31	5.97092e-30
RNPEP	-1.04141	-14.1292	2.85357e-31	6.01273e-30
LRRC15	-3.5945	-14.1285	2.86632e-31	6.0334e-30
APOA1BP	-1.06021	-14.1278	2.88092e-31	6.05792e-30
SPARCL1	1.64284	14.1261	2.91475e-31	6.12277e-30
PELI1	1.50077	14.1253	2.9313e-31	6.15123e-30
ADAMTS9	1.63598	14.1202	3.03415e-31	6.35598e-30
C16orf88	-1.0541	-14.1202	3.03507e-31	6.35598e-30
GFRA2	2.62218	14.1185	3.06996e-31	6.42249e-30
TUFT1	-1.32858	-14.117	3.10218e-31	6.48327e-30
LOC339290	1.26994	14.1116	3.21952e-31	6.72164e-30
DNASE1L3	3.37777	14.1078	3.30303e-31	6.88898e-30
HIST1H3D	-3.50959	-14.1067	3.32901e-31	6.93611e-30
SGK2	3.45815	14.0988	3.51497e-31	7.31614e-30
HCN2	-2.58035	-14.0977	3.53979e-31	7.36032e-30
SCN2A	3.37496	14.0911	3.70323e-31	7.69236e-30
RXRG	2.77269	14.089	3.7588e-31	7.79989e-30
ELAVL1	-0.491496	-14.0881	3.78202e-31	7.84015e-30
SAMD14	-2.05888	-14.086	3.83714e-31	7.94636e-30
C4BPA	4.21501	14.0782	4.04767e-31	8.37389e-30
PTGS2	3.25161	14.0716	4.23465e-31	8.75189e-30
FLVCR1	-1.50173	-14.0665	4.38561e-31	9.05475e-30
SOX17	2.09365	14.0653	4.42109e-31	9.11883e-30
2014-09-10	1.07551	14.0637	4.46929e-31	9.20899e-30
HM13	-0.972275	-14.0566	4.69132e-31	9.65677e-30
ABCA6	2.66546	14.0553	4.73255e-31	9.73188e-30
PZP	1.65886	14.0548	4.7491e-31	9.75612e-30
ADAMTSL4	2.30219	14.0499	4.91379e-31	1.00843e-29
AOX1	2.91145	14.0491	4.93972e-31	1.01274e-29
NPAS4	1.91087	14.0467	5.02165e-31	1.02851e-29
C4orf12	1.50986	14.046	5.04483e-31	1.03223e-29
CRHBP	3.1296	14.0364	5.38955e-31	1.10166e-29
UGP2	1.19707	14.0316	5.5702e-31	1.13745e-29
NCRNA00086	2.58815	14.028	5.70682e-31	1.16419e-29
RIMS3	2.22878	14.0271	5.743e-31	1.17041e-29
C14orf49	2.49629	14.0262	5.77656e-31	1.17608e-29
CXCL12	1.97796	14.0229	5.91007e-31	1.20207e-29
NOD1	1.01485	14.0224	5.93229e-31	1.20539e-29
MAPKAPK2	-1.17923	-14.021	5.98578e-31	1.21505e-29
TTLL10	1.88257	14.0175	6.13126e-31	1.24336e-29
BOLA2	-0.93017	-14.0172	6.14724e-31	1.24536e-29
PCK1	5.34608	14.0145	6.26136e-31	1.26723e-29
CELF2	1.92509	14.0084	6.5277e-31	1.31983e-29
VWF	1.86106	14.0043	6.7156e-31	1.35648e-29
TCF7L1	1.96832	14.0012	6.85648e-31	1.38358e-29
AP1S1	-1.01096	-13.9918	7.31336e-31	1.47432e-29
ADAM8	-2.2449	-13.9908	7.36198e-31	1.48266e-29
ACSBG1	1.51919	13.9802	7.92085e-31	1.59297e-29
WHAMML2	1.83705	13.9801	7.92522e-31	1.59297e-29
NFIX	1.70543	13.9754	8.18204e-31	1.64298e-29
BCL9	-1.06137	-13.9646	8.81108e-31	1.76756e-29
PDXDC1	-0.815742	-13.9621	8.96523e-31	1.79673e-29
DPT	3.2074	13.9571	9.28042e-31	1.85808e-29
KIF4B	-1.64692	-13.9537	9.49864e-31	1.89991e-29
TMEM178	2.39782	13.9476	9.90363e-31	1.97899e-29
LHX6	2.04251	13.9407	1.03805e-30	2.07226e-29
LYSMD4	1.16331	13.9364	1.06903e-30	2.13203e-29
FLJ35024	2.58316	13.9326	1.09741e-30	2.18649e-29
GRM8	-2.25761	-13.9301	1.11607e-30	2.22151e-29
MFSD4	2.26651	13.9279	1.1335e-30	2.25403e-29
PTPN21	1.53578	13.9242	1.16206e-30	2.30857e-29
SNRNP25	-1.21674	-13.9234	1.16912e-30	2.32036e-29
ALS2CL	1.6825	13.9225	1.17589e-30	2.33153e-29
C2orf71	1.95399	13.9195	1.20022e-30	2.37748e-29
OBFC2B	-0.690709	-13.9186	1.20807e-30	2.39072e-29
CHODL	2.53512	13.918	1.21302e-30	2.3982e-29
MEOX1	3.4758	13.9172	1.21932e-30	2.40834e-29
ALPL	2.44895	13.913	1.25511e-30	2.47663e-29
HNRNPU	-0.511727	-13.9094	1.28607e-30	2.53529e-29
ADH1B	6.18523	13.9028	1.34583e-30	2.65054e-29
TBL2	-0.758051	-13.8976	1.39517e-30	2.74508e-29
PI16	5.08513	13.8937	1.43247e-30	2.81576e-29
KLF9	1.56724	13.8922	1.44731e-30	2.84223e-29
MCM2	-1.52079	-13.8909	1.46008e-30	2.86454e-29
FREM1	3.33345	13.8905	1.46483e-30	2.87112e-29
ASPRV1	1.1965	13.8863	1.50747e-30	2.95189e-29
C9orf5	0.889565	13.8768	1.60837e-30	3.14644e-29
B3GNT5	1.95943	13.8666	1.72487e-30	3.37114e-29
SLC16A7	2.75891	13.856	1.85521e-30	3.62244e-29
SV2B	2.39841	13.8542	1.87738e-30	3.66222e-29
NPR2	1.52804	13.8536	1.88543e-30	3.67444e-29
C16orf53	-1.01612	-13.852	1.90713e-30	3.71319e-29
PTCH2	2.20193	13.8489	1.94763e-30	3.7866e-29
TEPP	2.08607	13.8488	1.94852e-30	3.7866e-29
MYOCD	2.60461	13.8484	1.95373e-30	3.79311e-29
C6orf123	1.83767	13.847	1.97337e-30	3.82763e-29
HES6	-2.24881	-13.8425	2.03442e-30	3.94232e-29
FOXO4	1.22097	13.8371	2.11147e-30	4.08776e-29
LOC90586	2.02954	13.8353	2.13707e-30	4.13104e-29
GNE	1.07309	13.8352	2.13984e-30	4.13104e-29
LHCGR	2.69444	13.8352	2.13987e-30	4.13104e-29
CD200	1.35338	13.8319	2.18885e-30	4.22161e-29
ZNF204P	2.43783	13.8275	2.25443e-30	4.34402e-29
SIAH2	-1.6087	-13.8179	2.40868e-30	4.6347e-29
MAPK4	3.2809	13.8178	2.40981e-30	4.6347e-29
KIAA1045	2.29126	13.8168	2.42604e-30	4.66154e-29
CABP1	2.09164	13.8078	2.58202e-30	4.95661e-29
MICAL2	-1.50581	-13.805	2.6308e-30	5.04553e-29
C10orf10	2.33041	13.8019	2.68721e-30	5.14889e-29
FMNL2	1.43741	13.8011	2.70171e-30	5.17184e-29
FAM3D	4.01631	13.7995	2.73172e-30	5.22441e-29
MCAM	1.83874	13.7947	2.82276e-30	5.3935e-29
LOC285419	1.6926	13.793	2.85601e-30	5.45194e-29
GIMAP6	1.66427	13.7927	2.86328e-30	5.46073e-29
GPM6B	2.35972	13.79	2.91656e-30	5.55719e-29
SBDS	0.797682	13.7859	3.00019e-30	5.71123e-29
ZNF462	2.16566	13.7688	3.37139e-30	6.4119e-29
FLJ10357	1.27158	13.7655	3.44921e-30	6.55382e-29
ANK2	2.26325	13.7654	3.4528e-30	6.55456e-29
RIMBP2	2.45295	13.7644	3.47666e-30	6.59375e-29
MAOA	3.25151	13.7593	3.59818e-30	6.81791e-29
TEF	1.42203	13.7549	3.70869e-30	7.02084e-29
ZDHHC12	-1.17174	-13.754	3.73357e-30	7.06141e-29
NR2F6	-1.08705	-13.7513	3.80116e-30	7.18261e-29
C20orf160	1.65051	13.7425	4.03829e-30	7.62366e-29
PRR19	-1.6205	-13.7395	4.12226e-30	7.77503e-29
DIAPH3	-2.37574	-13.737	4.19306e-30	7.90129e-29
FLRT2	1.97208	13.7347	4.26028e-30	8.02059e-29
BCL2L2	0.985163	13.7241	4.57999e-30	8.61457e-29
GALE	-1.48803	-13.724	4.58554e-30	8.61711e-29
KCNC4	1.55171	13.7148	4.88245e-30	9.16666e-29
ALDH1A3	2.31735	13.708	5.11513e-30	9.59472e-29
NOTCH4	1.42723	13.7034	5.27885e-30	9.89278e-29
ZNF502	1.86166	13.7016	5.34696e-30	1.00113e-28
TSSC1	-0.744585	-13.6983	5.46667e-30	1.02261e-28
C22orf23	1.44473	13.6981	5.4744e-30	1.02312e-28
FBLN5	1.94826	13.6969	5.521e-30	1.03089e-28
NFKBIL2	-2.01944	-13.6938	5.63762e-30	1.05171e-28
ZWILCH	-1.03877	-13.6936	5.64848e-30	1.05277e-28
PCNX	1.02065	13.6813	6.14429e-30	1.14414e-28
PRRT4	3.53278	13.6797	6.20932e-30	1.1552e-28
GTF3C1	-0.879102	-13.6736	6.47802e-30	1.2041e-28
SLC27A1	1.03977	13.6731	6.49996e-30	1.20709e-28
RDM1	-2.41001	-13.6717	6.56099e-30	1.21732e-28
METRN	-2.28289	-13.6712	6.58581e-30	1.22082e-28
ZNF673	0.713553	13.6705	6.61516e-30	1.22515e-28
MYO1H	2.2815	13.6674	6.75585e-30	1.25008e-28
SORD	-1.70083	-13.6671	6.774e-30	1.2523e-28
NKAIN1	-4.71177	-13.6639	6.92156e-30	1.27843e-28
ARL4A	1.65318	13.6631	6.9611e-30	1.28458e-28
CES4	3.16745	13.6589	7.16186e-30	1.32044e-28
CBX4	-1.43584	-13.6566	7.2778e-30	1.34061e-28
PNMAL2	1.65396	13.6447	7.89426e-30	1.45286e-28
HYAL1	2.06547	13.6432	7.97839e-30	1.46702e-28
LARP6	1.69354	13.6385	8.23956e-30	1.51369e-28
NODAL	1.51987	13.6361	8.37443e-30	1.53576e-28
HNRNPL	-0.447295	-13.6361	8.37468e-30	1.53576e-28
TMTC1	2.37081	13.6336	8.52228e-30	1.56143e-28
RMI1	-1.10885	-13.6322	8.60049e-30	1.57435e-28
F8	1.71056	13.6307	8.69003e-30	1.58932e-28
ZNF668	-0.996902	-13.6285	8.82205e-30	1.61203e-28
STMN1	-1.40933	-13.6238	9.11231e-30	1.66359e-28
MND1	-2.66505	-13.613	9.81545e-30	1.79036e-28
FGF17	1.46267	13.5963	1.10024e-29	2.00507e-28
PARN	-0.654265	-13.5961	1.1021e-29	2.00669e-28
CDC42EP3	1.34909	13.5919	1.13389e-29	2.06273e-28
STARD10	-2.39051	-13.5916	1.13627e-29	2.06524e-28
EFCAB1	3.2042	13.5811	1.22134e-29	2.21788e-28
CTNNAL1	1.36442	13.5803	1.22775e-29	2.22755e-28
SRP9	-0.868832	-13.5758	1.26617e-29	2.29522e-28
C5orf27	2.43382	13.5729	1.29185e-29	2.3391e-28
MMRN1	3.76127	13.5728	1.29266e-29	2.3391e-28
FBXL6	-1.43279	-13.5696	1.32155e-29	2.38928e-28
KLHL10	1.2529	13.5544	1.46628e-29	2.64861e-28
KLHL3	1.46529	13.5492	1.51987e-29	2.74299e-28
FGF7	2.00911	13.5455	1.55848e-29	2.81019e-28
QKI	1.25012	13.5388	1.63209e-29	2.94034e-28
FAM124A	1.61043	13.5348	1.67754e-29	3.01958e-28
FAM102A	-1.33764	-13.5299	1.7342e-29	3.11882e-28
CLDN10	3.04813	13.5242	1.80384e-29	3.24123e-28
C5orf53	1.00884	13.5198	1.85857e-29	3.33663e-28
ZBTB16	3.91797	13.5168	1.89779e-29	3.40407e-28
CAPZA1	-0.72835	-13.5124	1.95647e-29	3.50625e-28
SLCO1A2	3.7132	13.512	1.96161e-29	3.51239e-28
ORC6L	-2.23049	-13.5105	1.98121e-29	3.5444e-28
LIX1L	1.17286	13.5103	1.98471e-29	3.54756e-28
LOC55908	3.31724	13.5022	2.09802e-29	3.74682e-28
TOR2A	-1.05416	-13.4978	2.16186e-29	3.85748e-28
RHPN1	-2.23038	-13.4946	2.21005e-29	3.94004e-28
PKNOX2	2.51762	13.4898	2.28293e-29	4.06644e-28
PSMA5	-0.806274	-13.4894	2.28931e-29	4.07426e-28
PGM5P2	1.49133	13.4885	2.30483e-29	4.09832e-28
RND3	1.90862	13.485	2.3606e-29	4.19384e-28
PGP	-1.04366	-13.4791	2.45666e-29	4.36073e-28
CHPF	-1.23301	-13.4774	2.48555e-29	4.4082e-28
C11orf92	2.86725	13.4756	2.51764e-29	4.46126e-28
STIP1	-0.942844	-13.4739	2.54616e-29	4.50788e-28
E2F2	-2.20973	-13.471	2.5975e-29	4.59482e-28
SEMA6D	2.34594	13.4686	2.6401e-29	4.66616e-28
EPM2A	1.19106	13.4589	2.82302e-29	4.98099e-28
SEPP1	1.81322	13.4589	2.8231e-29	4.98099e-28
SKAP2	1.14305	13.4561	2.87715e-29	5.07199e-28
GINS2	-2.21657	-13.4556	2.88654e-29	5.08418e-28
GPR125	1.12617	13.4551	2.89761e-29	5.09929e-28
MUSTN1	2.43804	13.4516	2.96787e-29	5.21847e-28
PI15	4.12679	13.4462	3.07968e-29	5.41042e-28
RNF187	-0.838835	-13.4418	3.17286e-29	5.56763e-28
SMARCA2	0.839394	13.4416	3.17702e-29	5.56763e-28
OXGR1	3.15316	13.4416	3.17731e-29	5.56763e-28
NLRP1	1.51111	13.4392	3.23049e-29	5.65599e-28
PPP1CA	-1.02195	-13.4284	3.47951e-29	6.08677e-28
ELAC1	1.11028	13.4267	3.52072e-29	6.1536e-28
SMOC1	2.94681	13.4242	3.58024e-29	6.2523e-28
C17orf48	0.914172	13.423	3.61039e-29	6.2996e-28
RGS2	2.46144	13.4228	3.61572e-29	6.30353e-28
CHRNA6	-2.53734	-13.4137	3.84775e-29	6.70235e-28
PLP1	3.36549	13.4119	3.89634e-29	6.78121e-28
RFC2	-0.757706	-13.4081	3.99767e-29	6.95167e-28
TMEM206	-1.13261	-13.4065	4.04371e-29	7.02578e-28
RAD54B	-1.60321	-13.4011	4.19509e-29	7.28262e-28
PNRC1	1.12448	13.4008	4.20364e-29	7.29128e-28
TRIB3	-1.64826	-13.4004	4.21647e-29	7.30736e-28
RPL26L1	-0.827466	-13.3916	4.47763e-29	7.75237e-28
ANGPTL4	2.96619	13.3915	4.48081e-29	7.75237e-28
E2F1	-2.15013	-13.3901	4.52379e-29	7.82012e-28
DPM2	-0.961032	-13.3891	4.55459e-29	7.86673e-28
PI3	4.10444	13.3862	4.64774e-29	8.02087e-28
FRMD4A	1.09644	13.3841	4.71483e-29	8.12981e-28
C1orf183	1.61009	13.3716	5.13461e-29	8.83927e-28
C7orf58	2.38348	13.3716	5.1349e-29	8.83927e-28
USP53	1.27194	13.3711	5.15297e-29	8.86293e-28
TLE3	-0.999069	-13.3592	5.59184e-29	9.60971e-28
SLC47A2	1.70284	13.3513	5.90319e-29	1.01363e-27
NEUROG2	3.09951	13.3457	6.13431e-29	1.05243e-27
AMT	1.89835	13.3411	6.32808e-29	1.08477e-27
TRIM11	-1.12839	-13.3336	6.66616e-29	1.14177e-27
SYT15	2.16914	13.3333	6.67637e-29	1.14256e-27
FRMD3	2.33081	13.3325	6.71552e-29	1.1481e-27
FAM111B	-2.6834	-13.3324	6.7199e-29	1.1481e-27
DSG1	4.36837	13.3298	6.83869e-29	1.16742e-27
P2RX6	2.37	13.3276	6.94282e-29	1.18421e-27
PRKD1	1.5907	13.3223	7.20068e-29	1.22717e-27
TUBB3	-2.63572	-13.3171	7.46302e-29	1.27082e-27
RBP7	2.54508	13.3167	7.48287e-29	1.27314e-27
MAFF	1.69358	13.3148	7.58299e-29	1.28911e-27
NLGN4X	2.49786	13.3131	7.66774e-29	1.30244e-27
PROX1	2.80803	13.3122	7.71461e-29	1.30931e-27
IL34	2.35229	13.312	7.72846e-29	1.31058e-27
ADAMTS3	1.88511	13.3096	7.85521e-29	1.33097e-27
FKBP4	-1.42063	-13.3053	8.08843e-29	1.36936e-27
TMCO1	-0.805514	-13.3048	8.11757e-29	1.37316e-27
HNRNPA2B1	-0.548439	-13.3021	8.26814e-29	1.39747e-27
BVES	1.61622	13.3001	8.3858e-29	1.41619e-27
BRI3BP	-1.23788	-13.2995	8.41709e-29	1.42031e-27
CDT1	-2.35005	-13.2918	8.87241e-29	1.49591e-27
LMBRD1	0.785102	13.2903	8.96781e-29	1.51075e-27
ARHGAP10	1.43726	13.29	8.98593e-29	1.51256e-27
MMP27	2.31284	13.2871	9.1664e-29	1.54167e-27
HMGB3	-1.73907	-13.2868	9.18707e-29	1.54388e-27
TRDN	3.68492	13.2814	9.52925e-29	1.60007e-27
PLCXD3	3.17919	13.2756	9.91615e-29	1.66367e-27
FAT4	1.87071	13.2611	1.09544e-28	1.83636e-27
SCAMP3	-0.844465	-13.2576	1.12196e-28	1.87929e-27
CKAP2	-1.24846	-13.2563	1.13206e-28	1.89384e-27
HABP4	1.25841	13.2562	1.1325e-28	1.89384e-27
RNF125	1.57416	13.2532	1.15673e-28	1.93279e-27
FBXO31	0.88771	13.2483	1.19625e-28	1.99719e-27
HDAC4	1.14191	13.2476	1.20197e-28	2.0051e-27
PKD1L2	3.04003	13.242	1.24826e-28	2.08064e-27
FXYD6	1.35178	13.2332	1.32668e-28	2.20956e-27
RTKN2	-1.89425	-13.2315	1.34144e-28	2.23233e-27
PSMD14	-0.793325	-13.2254	1.39963e-28	2.32727e-27
FAM13AOS	1.55937	13.2228	1.42392e-28	2.36416e-27
TCF21	1.71818	13.2228	1.42412e-28	2.36416e-27
EMILIN3	3.11155	13.2215	1.43728e-28	2.38408e-27
NEURL	-3.54462	-13.2168	1.48461e-28	2.46059e-27
AUH	0.769396	13.2154	1.49833e-28	2.48133e-27
SEPHS2	-0.974749	-13.2116	1.53794e-28	2.54487e-27
DFNB59	1.52238	13.2103	1.55173e-28	2.56561e-27
CPS1	2.06275	13.2072	1.58545e-28	2.61926e-27
BHMT2	2.76134	13.2036	1.62506e-28	2.68253e-27
KIAA1199	-3.0707	-13.2019	1.64385e-28	2.71136e-27
VANGL1	-1.02132	-13.2012	1.65149e-28	2.72177e-27
MICAL3	1.32899	13.1964	1.70708e-28	2.81113e-27
DNA2	-1.6462	-13.1935	1.74148e-28	2.86548e-27
JRKL	1.21718	13.1916	1.76349e-28	2.89937e-27
LPIN1	1.32603	13.1912	1.76933e-28	2.90664e-27
HIST1H2BO	-2.3313	-13.1843	1.85504e-28	3.04501e-27
GOLGA6L10	1.40284	13.1802	1.90697e-28	3.12773e-27
SYNPO2	2.19588	13.1772	1.94709e-28	3.19098e-27
HIST1H2BE	-1.89677	-13.1643	2.12708e-28	3.48318e-27
ADIPOQ	6.32274	13.1639	2.13217e-28	3.48872e-27
NOV	2.19819	13.1637	2.13506e-28	3.49068e-27
RNFT2	-1.65189	-13.1579	2.22199e-28	3.62989e-27
TNFSF4	-1.9788	-13.1516	2.32032e-28	3.78752e-27
RAB6B	1.63101	13.1507	2.33456e-28	3.80773e-27
ZNF467	-1.42623	-13.1488	2.36597e-28	3.85589e-27
PLK1S1	0.82834	13.143	2.46196e-28	4.00914e-27
ICAM2	1.54551	13.1413	2.49021e-28	4.05193e-27
TMEM71	2.36701	13.1402	2.50855e-28	4.07854e-27
CST4	-3.69226	-13.1397	2.5175e-28	4.08984e-27
DRD2	3.05375	13.137	2.56525e-28	4.16411e-27
VLDLR	2.10878	13.1368	2.56877e-28	4.16653e-27
KALRN	1.5503	13.1285	2.71831e-28	4.40559e-27
KCNH8	3.13185	13.127	2.74674e-28	4.44648e-27
SNTG2	2.49698	13.1269	2.74787e-28	4.44648e-27
C8orf51	-1.70951	-13.1234	2.81595e-28	4.55304e-27
CANT1	-1.24614	-13.122	2.84244e-28	4.59225e-27
TLN2	1.58066	13.1205	2.87113e-28	4.63495e-27
ENDOU	1.80429	13.1178	2.92507e-28	4.71832e-27
PLD1	1.42223	13.1148	2.9858e-28	4.81248e-27
ODF3L1	2.25762	13.1146	2.99088e-28	4.81689e-27
CSRNP1	1.75494	13.1141	2.99972e-28	4.82734e-27
SLC25A26	0.640967	13.1138	3.0071e-28	4.83541e-27
ORC1L	-2.08164	-13.1034	3.22928e-28	5.18862e-27
EDA	1.46621	13.102	3.2596e-28	5.23322e-27
HIST2H4A	-2.07169	-13.0938	3.44776e-28	5.53099e-27
ROPN1	4.16186	13.091	3.51523e-28	5.63481e-27
PCDH17	-1.48586	-13.0904	3.52923e-28	5.65283e-27
LOC257358	1.5268	13.0809	3.76704e-28	6.02903e-27
FAM189A2	2.88336	13.0766	3.87848e-28	6.20255e-27
GPR109B	2.09285	13.0755	3.91031e-28	6.24857e-27
ZNF454	1.53493	13.075	3.92274e-28	6.26356e-27
ZNF727	2.46403	13.0737	3.95831e-28	6.31544e-27
KIF24	-1.46144	-13.0632	4.25407e-28	6.78203e-27
CFI	1.60828	13.0619	4.29052e-28	6.83482e-27
PTH1R	2.41124	13.0603	4.33766e-28	6.90456e-27
PDLIM3	2.31365	13.0576	4.42062e-28	7.03115e-27
C6orf162	0.815538	13.0566	4.44884e-28	7.07055e-27
KCNS1	3.05114	13.0545	4.51461e-28	7.16952e-27
NMNAT2	2.72734	13.0535	4.54541e-28	7.21286e-27
DUSP22	0.909796	13.0526	4.57189e-28	7.24926e-27
PACRG	2.32728	13.0525	4.57699e-28	7.25174e-27
POLE2	-1.65579	-13.0487	4.69713e-28	7.43633e-27
ARHGEF10	1.03467	13.0481	4.71623e-28	7.46082e-27
PRDM8	1.55339	13.0459	4.78896e-28	7.57003e-27
PHF10	0.881276	13.0437	4.86126e-28	7.67556e-27
C1orf175	2.03906	13.0436	4.86321e-28	7.67556e-27
WDHD1	-1.23573	-13.0427	4.89548e-28	7.72055e-27
SYAP1	-0.887338	-13.0424	4.90428e-28	7.72849e-27
GRAMD1A	-1.01413	-13.0406	4.96465e-28	7.8176e-27
ECE2	-1.39002	-13.0316	5.28277e-28	8.31216e-27
SMAD9	1.94342	13.0286	5.38923e-28	8.47316e-27
NFAT5	1.03827	13.0281	5.40809e-28	8.49629e-27
MT1L	2.25071	13.0268	5.45904e-28	8.56977e-27
ABCA5	1.64484	13.0197	5.72844e-28	8.98581e-27
PM20D2	2.09576	13.0191	5.75257e-28	9.01676e-27
RP1L1	1.79529	13.0169	5.84081e-28	9.14807e-27
SCHIP1	1.24468	13.0166	5.85192e-28	9.15849e-27
BCL6	1.29992	13.0156	5.8921e-28	9.21433e-27
SHROOM4	1.26571	13.0117	6.05161e-28	9.45656e-27
NCOA7	1.64053	13.0098	6.12995e-28	9.57169e-27
HOXA9	2.5639	13.0097	6.13495e-28	9.5722e-27
PGA3	2.80756	13.0058	6.30404e-28	9.82855e-27
RNF180	1.63129	13.0051	6.3329e-28	9.86604e-27
SPG20	1.23218	13.0037	6.39369e-28	9.95318e-27
GSTM5	3.51479	13.0028	6.43216e-28	1.00055e-26
ANO6	1.1999	12.9991	6.59771e-28	1.02552e-26
HBA2	3.68738	12.9983	6.63537e-28	1.03059e-26
COPA	-0.711738	-12.9969	6.70019e-28	1.03987e-26
KLHL33	1.87685	12.9955	6.76143e-28	1.04858e-26
OSBPL1A	1.06101	12.9927	6.89585e-28	1.06862e-26
C15orf17	0.703554	12.9922	6.91766e-28	1.07119e-26
LPAR6	1.19003	12.9871	7.16417e-28	1.10853e-26
HSD17B7	-1.08267	-12.9842	7.30956e-28	1.13017e-26
MANF	-0.919865	-12.9837	7.33193e-28	1.13277e-26
NDE1	-0.930161	-12.983	7.36758e-28	1.13743e-26
C11orf93	1.79801	12.9826	7.38604e-28	1.13942e-26
EDN1	2.196	12.974	7.83398e-28	1.20761e-26
TOP1	-0.649856	-12.9726	7.91212e-28	1.21874e-26
SAMD1	-0.980973	-12.9691	8.10598e-28	1.24766e-26
PCCA	1.06593	12.9664	8.25385e-28	1.26947e-26
FAM43A	1.26818	12.9658	8.2882e-28	1.2738e-26
ENTPD7	-1.23857	-12.9647	8.34955e-28	1.28227e-26
MGAT3	2.10732	12.9579	8.74807e-28	1.34246e-26
CPEB1	2.13829	12.9569	8.80772e-28	1.35061e-26
RECK	1.62376	12.9477	9.38126e-28	1.43748e-26
PIK3R1	1.57048	12.9392	9.94595e-28	1.52287e-26
YPEL4	1.73531	12.938	1.00282e-27	1.53432e-26
PYCRL	-1.53458	-12.9371	1.00905e-27	1.5427e-26
AKAP12	2.15274	12.9298	1.06077e-27	1.62056e-26
SLC26A4	2.00893	12.9293	1.0641e-27	1.62443e-26
WHAMML1	1.5164	12.9273	1.07929e-27	1.64639e-26
FOXC1	2.0806	12.9269	1.08192e-27	1.64918e-26
RCC2	-0.968093	-12.9233	1.10919e-27	1.68892e-26
POLR1E	0.870224	12.9232	1.10964e-27	1.68892e-26
FBN2	-2.97087	-12.9227	1.11357e-27	1.69365e-26
WHSC1	-0.854384	-12.9156	1.16885e-27	1.7764e-26
F3	2.20885	12.915	1.17407e-27	1.78187e-26
CACNB3	-1.39304	-12.915	1.17418e-27	1.78187e-26
KCNA2	2.08183	12.9117	1.20062e-27	1.82064e-26
CLEC5A	-2.49487	-12.9092	1.22191e-27	1.85156e-26
TMEM74	1.62296	12.9076	1.23511e-27	1.87017e-26
HIST2H3C	-2.01938	-12.9071	1.23907e-27	1.87479e-26
TBC1D4	1.27186	12.9003	1.29822e-27	1.96284e-26
CDH5	1.43139	12.8985	1.31423e-27	1.98558e-26
DMRT2	2.60406	12.8977	1.32204e-27	1.99591e-26
ST8SIA1	2.09503	12.8884	1.40881e-27	2.12535e-26
TOR3A	-0.792644	-12.8849	1.443e-27	2.17532e-26
RUNX1T1	1.84066	12.8812	1.48017e-27	2.22972e-26
TMEM183A	-0.674831	-12.8808	1.48393e-27	2.23374e-26
GPR133	2.90536	12.8807	1.4852e-27	2.23402e-26
PSRC1	-1.53619	-12.8785	1.50781e-27	2.26636e-26
PRR11	-2.47918	-12.8748	1.54636e-27	2.32261e-26
ACTG2	3.59643	12.8735	1.55997e-27	2.34133e-26
TRHDE	3.43895	12.8702	1.59507e-27	2.39226e-26
TSPAN13	-1.56548	-12.8622	1.68539e-27	2.52587e-26
UBE2Q2P1	1.87532	12.8615	1.69308e-27	2.53553e-26
PDIA3P	-0.832451	-12.8594	1.71761e-27	2.5704e-26
GRIA4	4.20281	12.859	1.72237e-27	2.57564e-26
TYMS	-1.86234	-12.8551	1.76968e-27	2.64447e-26
C9orf7	-1.35482	-12.842	1.93503e-27	2.88943e-26
PDE7B	1.67613	12.837	2.00222e-27	2.9876e-26
ACOT7	-1.32418	-12.8368	2.00619e-27	2.99134e-26
C3orf50	1.21333	12.8339	2.0462e-27	3.04877e-26
FANCF	-1.02304	-12.8321	2.0711e-27	3.08364e-26
SGOL2	-1.25443	-12.8295	2.10897e-27	3.13774e-26
SNCG	3.11321	12.8275	2.13778e-27	3.177e-26
FOXP2	2.30424	12.8274	2.13845e-27	3.177e-26
RBMS1	1.0814	12.8247	2.17897e-27	3.23485e-26
MYLK4	1.61617	12.8241	2.18779e-27	3.24559e-26
PSMC4	-0.855719	-12.8225	2.21265e-27	3.2801e-26
GPR144	3.61052	12.8217	2.22463e-27	3.29529e-26
ABCC6P1	2.29834	12.8216	2.22611e-27	3.29529e-26
CCDC78	-3.08294	-12.8202	2.24685e-27	3.32359e-26
C12orf48	-1.43881	-12.8136	2.35033e-27	3.47415e-26
PTPN14	1.82731	12.813	2.3609e-27	3.48725e-26
CYP3A4	1.58085	12.8064	2.47047e-27	3.64648e-26
HSPE1	-0.943544	-12.8062	2.47234e-27	3.64662e-26
S100P	-4.7972	-12.8056	2.48342e-27	3.66032e-26
ARF3	-0.755357	-12.8029	2.52923e-27	3.72517e-26
ARHGAP24	1.22857	12.7992	2.59391e-27	3.81768e-26
DUSP1	2.08163	12.7939	2.69034e-27	3.95678e-26
PDIA4	-1.00853	-12.7928	2.71033e-27	3.98331e-26
TMEM37	2.56353	12.785	2.85972e-27	4.19985e-26
ORMDL2	-0.945041	-12.784	2.8801e-27	4.22676e-26
HPS5	0.75616	12.7832	2.89437e-27	4.24466e-26
DBNDD1	-1.90864	-12.7783	2.99464e-27	4.38857e-26
KCTD14	2.80515	12.7738	3.0865e-27	4.51996e-26
MXI1	1.20054	12.7733	3.09841e-27	4.53416e-26
SYNGR2	-1.14115	-12.7715	3.13702e-27	4.5874e-26
CASQ2	2.92827	12.77	3.16781e-27	4.62912e-26
NXNL1	1.57244	12.7668	3.23882e-27	4.72951e-26
MFAP4	2.77317	12.7633	3.31747e-27	4.84091e-26
LLGL2	-1.97485	-12.7608	3.37371e-27	4.91948e-26
LOC100124692	3.71274	12.7593	3.40941e-27	4.968e-26
AK3	0.905753	12.7558	3.49344e-27	5.08683e-26
TIMM17B	-0.957972	-12.7473	3.70067e-27	5.38475e-26
KCTD4	1.68393	12.7461	3.73141e-27	5.42563e-26
YIF1B	-0.925236	-12.7456	3.74581e-27	5.44271e-26
ZNF677	1.87812	12.7451	3.75878e-27	5.45769e-26
RAN	-0.742293	-12.7449	3.76382e-27	5.46114e-26
ARRDC3	1.39651	12.7444	3.7747e-27	5.47304e-26
ROBLD3	-1.17779	-12.7441	3.78369e-27	5.48221e-26
GPR97	2.54952	12.7437	3.79326e-27	5.49219e-26
SEMA6A	1.98015	12.743	3.81228e-27	5.51583e-26
SSX2IP	-1.2978	-12.7417	3.84647e-27	5.56138e-26
OVCH2	2.75363	12.7347	4.03515e-27	5.83007e-26
NAALADL1	1.4144	12.7279	4.22644e-27	6.10215e-26
MRPL17	-0.79943	-12.7274	4.24182e-27	6.12005e-26
KIAA0355	0.797404	12.7186	4.50625e-27	6.49698e-26
DNAJC1	-1.3452	-12.7156	4.59887e-27	6.62586e-26
HIST1H2BC	-2.61756	-12.7151	4.61472e-27	6.64404e-26
ADAR	-0.862609	-12.7147	4.62845e-27	6.65912e-26
ZAK	1.25659	12.7126	4.69393e-27	6.74859e-26
ANKAR	1.18404	12.7118	4.71921e-27	6.78019e-26
FLJ13197	1.91991	12.7098	4.78538e-27	6.87043e-26
MBNL1	0.922701	12.7079	4.8486e-27	6.95634e-26
HIST1H4H	-2.93775	-12.7064	4.89846e-27	7.02295e-26
FAM96A	-0.782078	-12.7048	4.95245e-27	7.0954e-26
NAB1	1.11013	12.7042	4.97304e-27	7.11992e-26
PTPRB	1.70348	12.6982	5.17909e-27	7.40975e-26
XPNPEP2	3.04545	12.688	5.55402e-27	7.94062e-26
ADD3	1.37082	12.6783	5.93619e-27	8.48111e-26
GPBAR1	2.31943	12.6744	6.0983e-27	8.70664e-26
POSTN	-2.33188	-12.673	6.15602e-27	8.78293e-26
SLC9A3R1	-2.05578	-12.6715	6.21925e-27	8.86694e-26
AMY2B	1.94923	12.6714	6.22355e-27	8.86694e-26
FAM82A1	1.07964	12.6698	6.28962e-27	8.95485e-26
C15orf23	-1.10599	-12.669	6.32696e-27	9.00176e-26
CREB3L1	-1.97714	-12.6646	6.51719e-27	9.26598e-26
FLT4	1.33804	12.6626	6.6089e-27	9.38986e-26
HIST1H2BK	-1.94725	-12.6622	6.62767e-27	9.41001e-26
HAAO	1.61382	12.6617	6.65012e-27	9.43535e-26
SLIT3	2.04345	12.6608	6.69048e-27	9.48604e-26
TARS2	-0.882031	-12.6596	6.74524e-27	9.55708e-26
LDHB	1.59839	12.6586	6.79167e-27	9.61621e-26
B4GALT3	-0.912633	-12.6544	6.9884e-27	9.88794e-26
SPRY3	0.992984	12.654	7.0083e-27	9.90925e-26
CYP46A1	1.53643	12.6495	7.22935e-27	1.02148e-25
MCM4	-1.37299	-12.6484	7.28296e-27	1.02834e-25
KLF8	1.52275	12.6456	7.4233e-27	1.04744e-25
RASL12	1.40534	12.6341	8.0316e-27	1.13249e-25
ACSM2A	1.45075	12.6227	8.68262e-27	1.22344e-25
TBC1D10B	-0.656206	-12.6206	8.80946e-27	1.24046e-25
CSTF2	-0.711411	-12.6195	8.87778e-27	1.24923e-25
ZFP36L2	1.42311	12.6167	9.04931e-27	1.27249e-25
ABCG2	1.75274	12.6149	9.16122e-27	1.28734e-25
IRF7	-1.75588	-12.6078	9.61832e-27	1.35065e-25
NPM2	2.44367	12.607	9.66966e-27	1.35693e-25
APEX2	-0.740288	-12.6061	9.72909e-27	1.36356e-25
WBSCR28	-1.98529	-12.6061	9.73025e-27	1.36356e-25
LEF1	-2.24592	-12.6058	9.74879e-27	1.36523e-25
BMPER	2.80098	12.6052	9.78635e-27	1.36955e-25
CNTNAP2	-4.31368	-12.6022	9.98791e-27	1.39681e-25
BACH2	1.70154	12.5993	1.01888e-26	1.42393e-25
C17orf91	1.44921	12.5984	1.02555e-26	1.43228e-25
RFXAP	0.990032	12.5965	1.03887e-26	1.44989e-25
C2orf84	2.02739	12.596	1.04237e-26	1.45378e-25
GTF2IRD1	-0.948771	-12.5939	1.05745e-26	1.47235e-25
DONSON	-1.1044	-12.5939	1.05746e-26	1.47235e-25
CYP26B1	2.40491	12.5938	1.05783e-26	1.47235e-25
C9orf116	-1.78365	-12.5895	1.08983e-26	1.51586e-25
ASAM	2.07265	12.5868	1.1102e-26	1.54313e-25
2014-03-04	-2.45288	-12.5845	1.1276e-26	1.56626e-25
VAV2	-1.12291	-12.5823	1.14448e-26	1.58863e-25
TCF7L2	1.42412	12.5794	1.16742e-26	1.61938e-25
LOC389705	1.44681	12.5763	1.19286e-26	1.65355e-25
DCTPP1	-0.959243	-12.5745	1.20718e-26	1.67227e-25
C19orf40	-1.02279	-12.5738	1.21342e-26	1.67978e-25
SOD2	1.34323	12.5736	1.21514e-26	1.68102e-25
BBOX1	4.0784	12.5729	1.221e-26	1.688e-25
ROPN1B	4.02408	12.5639	1.29795e-26	1.79316e-25
PLXNA4	2.78889	12.5618	1.31731e-26	1.81869e-25
DKK4	1.78009	12.5578	1.35331e-26	1.86713e-25
FNDC4	1.74861	12.5527	1.4012e-26	1.9319e-25
CDH11	-1.56376	-12.5516	1.41251e-26	1.94619e-25
EHD2	1.53239	12.551	1.41785e-26	1.95223e-25
C8orf30A	-1.26307	-12.547	1.4574e-26	2.00535e-25
C19orf12	1.1807	12.5458	1.46959e-26	2.02076e-25
CMTM7	1.72971	12.5448	1.4797e-26	2.0333e-25
ACAD11	1.20134	12.5444	1.48364e-26	2.03735e-25
PRIMA1	2.35002	12.5381	1.54894e-26	2.1256e-25
ZNF660	1.40262	12.538	1.55025e-26	2.12596e-25
LOC121838	2.72148	12.5302	1.63478e-26	2.24039e-25
WDR86	2.52557	12.5287	1.65219e-26	2.26274e-25
MRPS34	-1.19036	-12.5279	1.66118e-26	2.27353e-25
C11orf48	-0.907298	-12.5228	1.71946e-26	2.35173e-25
PPP1R16B	2.09004	12.5177	1.78049e-26	2.43358e-25
ZFP106	1.20255	12.5161	1.80015e-26	2.45881e-25
C1orf43	-0.779222	-12.5152	1.81176e-26	2.47301e-25
CNTN6	1.9414	12.5129	1.84008e-26	2.51001e-25
LOC100240735	1.42941	12.5121	1.85054e-26	2.52259e-25
EGR2	2.20363	12.5114	1.85881e-26	2.53218e-25
CADM3	3.26798	12.5092	1.88758e-26	2.56966e-25
ALDH18A1	-0.794062	-12.5081	1.9021e-26	2.58771e-25
STK32A	2.0025	12.5063	1.92455e-26	2.61652e-25
GYS2	2.84292	12.5011	1.99487e-26	2.71032e-25
ESR2	1.75107	12.5008	1.99829e-26	2.71317e-25
LONRF3	2.15426	12.4994	2.01762e-26	2.73761e-25
C16orf5	1.16719	12.4932	2.10499e-26	2.85427e-25
MYH7B	1.91121	12.488	2.18228e-26	2.95653e-25
JAM3	1.13207	12.4879	2.18329e-26	2.95653e-25
RNASE7	2.83389	12.4847	2.23085e-26	3.01893e-25
NCRNA00120	1.1207	12.4831	2.25514e-26	3.0498e-25
C5orf4	2.23678	12.4822	2.26909e-26	3.06663e-25
SGK1	1.54365	12.478	2.33557e-26	3.15441e-25
OTUD3	0.998859	12.4679	2.50341e-26	3.37886e-25
ZFP36	2.10616	12.467	2.51875e-26	3.39733e-25
FRMPD1	2.25964	12.4655	2.54389e-26	3.42898e-25
LOC440173	1.96799	12.4632	2.58409e-26	3.48088e-25
TRPC6	1.50724	12.459	2.66072e-26	3.58175e-25
KDM5B	-0.957069	-12.4584	2.66993e-26	3.5918e-25
SOCS2	2.01797	12.457	2.69589e-26	3.62434e-25
KCNMB2	1.94197	12.4488	2.85264e-26	3.83256e-25
CASP3	-0.696218	-12.4455	2.91701e-26	3.91648e-25
LIMCH1	1.82735	12.4441	2.94446e-26	3.95074e-25
MAF	1.1952	12.4391	3.04822e-26	4.08728e-25
RPUSD1	-1.01424	-12.4371	3.08897e-26	4.13922e-25
CD276	-0.925981	-12.4347	3.13938e-26	4.20402e-25
MOSC1	2.22612	12.4334	3.16865e-26	4.24044e-25
ITGA9	1.65383	12.4331	3.17559e-26	4.24696e-25
RGNEF	1.45645	12.4285	3.27645e-26	4.37899e-25
ARTN	-2.57196	-12.4249	3.35847e-26	4.48569e-25
PTBP1	-0.555416	-12.4238	3.38355e-26	4.51625e-25
STX6	-0.623676	-12.4198	3.47647e-26	4.63726e-25
CRTAP	0.936776	12.4176	3.52971e-26	4.70521e-25
LRRC8C	1.24489	12.4103	3.70892e-26	4.94089e-25
RPN1	-0.669398	-12.4093	3.73685e-26	4.97487e-25
ANTXR2	1.46802	12.4083	3.7607e-26	5.00337e-25
WIF1	5.18836	12.4037	3.88039e-26	5.15926e-25
ECHDC3	1.54642	12.4013	3.94454e-26	5.24115e-25
ZHX3	1.02161	12.3997	3.98799e-26	5.29546e-25
KCNK15	-2.92667	-12.3977	4.04283e-26	5.36479e-25
FAM172A	0.869487	12.3949	4.12276e-26	5.46733e-25
PDCL3	-0.708657	-12.3938	4.15399e-26	5.50518e-25
PVRL3	1.64185	12.393	4.17563e-26	5.53028e-25
TTLL11	0.833067	12.39	4.26343e-26	5.64293e-25
HNRNPC	-0.520013	-12.385	4.40936e-26	5.83231e-25
OCA2	2.49567	12.3727	4.79603e-26	6.33967e-25
SF3B4	-0.74204	-12.3712	4.84466e-26	6.39982e-25
LCN6	1.92877	12.3678	4.9604e-26	6.54849e-25
AOC2	2.12066	12.3662	5.01555e-26	6.61704e-25
C11orf95	0.853226	12.3656	5.03549e-26	6.63908e-25
CSDAP1	1.36671	12.3641	5.08769e-26	6.70359e-25
PLXNA3	-1.08154	-12.3618	5.16741e-26	6.80425e-25
PACSIN1	-2.03061	-12.3561	5.37197e-26	7.06907e-25
FAM195A	-1.35739	-12.3521	5.52266e-26	7.26271e-25
STAT5A	1.65077	12.3496	5.6182e-26	7.38361e-25
SNRPE	-0.891612	-12.3434	5.85825e-26	7.69415e-25
PTPRZ1	4.1537	12.3426	5.89059e-26	7.73168e-25
DDR2	2.13295	12.3414	5.942e-26	7.79417e-25
C1QL2	2.67609	12.3353	6.19346e-26	8.11882e-25
DDX26B	1.5565	12.3321	6.3292e-26	8.29145e-25
LRRC46	-2.07169	-12.3299	6.42569e-26	8.41249e-25
TESC	2.51744	12.3258	6.60826e-26	8.64598e-25
RAB11FIP2	0.839792	12.3236	6.70936e-26	8.77266e-25
TNNT1	-4.77139	-12.3218	6.79095e-26	8.87213e-25
PIGU	-0.740043	-12.3217	6.79409e-26	8.87213e-25
TUBB2B	3.04907	12.3197	6.89088e-26	8.9928e-25
DBF4	-0.99263	-12.3171	7.0141e-26	9.14778e-25
TNNT3	3.65852	12.3166	7.0366e-26	9.17128e-25
FOS	2.71816	12.3156	7.08697e-26	9.23107e-25
LOC93432	2.7892	12.3132	7.20139e-26	9.37415e-25
C22orf39	0.853941	12.3128	7.22354e-26	9.39702e-25
SBK1	-2.20451	-12.3092	7.40335e-26	9.62482e-25
C9orf172	-1.8121	-12.3081	7.45831e-26	9.69013e-25
DARC	3.72812	12.3054	7.59734e-26	9.86451e-25
CHST9	3.64305	12.3019	7.78108e-26	1.00967e-24
SOX8	2.71489	12.3013	7.80996e-26	1.01278e-24
ODF2	-0.800929	-12.301	7.82723e-26	1.01437e-24
POGK	-0.744302	-12.299	7.93712e-26	1.02796e-24
SLC16A3	-2.08642	-12.2963	8.08251e-26	1.04613e-24
CHST7	1.18527	12.2956	8.12397e-26	1.05084e-24
SLC25A34	1.74017	12.2924	8.3009e-26	1.07305e-24
C1orf31	-0.948612	-12.2921	8.31852e-26	1.07465e-24
TMEM132A	-1.97141	-12.29	8.43842e-26	1.08945e-24
DGAT2	3.29487	12.2866	8.63529e-26	1.11416e-24
SC65	-1.34103	-12.2849	8.73834e-26	1.12675e-24
GOLGA9P	1.39561	12.2787	9.11575e-26	1.17468e-24
PRELP	2.30016	12.2772	9.20679e-26	1.18566e-24
AHNAK	1.28758	12.2622	1.02029e-25	1.31312e-24
FEZ1	1.49886	12.2603	1.03377e-25	1.32963e-24
FAP	-1.95956	-12.2599	1.03601e-25	1.33168e-24
SLC23A2	0.935372	12.256	1.06404e-25	1.36685e-24
FBXO43	-1.74321	-12.2518	1.09499e-25	1.40573e-24
CD209	2.67887	12.2514	1.09812e-25	1.40886e-24
ARHGEF6	1.65249	12.2496	1.11142e-25	1.42504e-24
HBA1	4.87189	12.248	1.12367e-25	1.43984e-24
LPCAT2	1.35885	12.2469	1.13247e-25	1.45022e-24
STOX2	1.81458	12.2459	1.14036e-25	1.45941e-24
KLHDC1	1.34986	12.2433	1.16051e-25	1.48427e-24
PFKFB1	3.23425	12.242	1.17078e-25	1.49646e-24
YAP1	1.14971	12.2394	1.19185e-25	1.52244e-24
IL17RD	1.90975	12.2358	1.22172e-25	1.55964e-24
CACYBP	-0.793576	-12.2349	1.22866e-25	1.56752e-24
DDX56	-0.524482	-12.2296	1.27435e-25	1.6248e-24
FIBP	-0.734273	-12.223	1.33313e-25	1.69869e-24
MYL9	1.46972	12.2218	1.34376e-25	1.71117e-24
SAP30L	0.649788	12.218	1.37885e-25	1.75476e-24
C1QTNF7	2.7062	12.2116	1.44063e-25	1.83224e-24
CKAP5	-0.770682	-12.2104	1.45264e-25	1.84637e-24
RUVBL1	-0.820195	-12.2102	1.4549e-25	1.8481e-24
NME1	-1.62095	-12.2085	1.47164e-25	1.86821e-24
LRWD1	-0.938097	-12.2078	1.47826e-25	1.87545e-24
TRPC1	1.38067	12.2077	1.47977e-25	1.8762e-24
TMEM9	-0.907447	-12.2012	1.54631e-25	1.95936e-24
ECM2	2.04749	12.1995	1.56506e-25	1.98189e-24
TPD52	-1.79854	-12.1978	1.58263e-25	2.00291e-24
GRASP	1.61348	12.1894	1.67669e-25	2.12063e-24
MGRN1	-0.727047	-12.1892	1.67863e-25	2.12179e-24
FAM184A	1.80576	12.1779	1.81338e-25	2.29069e-24
ZNF367	-1.49199	-12.1773	1.82107e-25	2.29899e-24
TTC33	0.771828	12.1747	1.8527e-25	2.33749e-24
PAICS	-0.899064	-12.1615	2.02781e-25	2.55683e-24
EFNB1	1.11215	12.1589	2.06479e-25	2.60187e-24
BRIP1	-2.17862	-12.1544	2.1288e-25	2.68087e-24
FZD7	1.60073	12.1535	2.14212e-25	2.69599e-24
PPYR1	2.0119	12.1524	2.15797e-25	2.71427e-24
MARCKSL1	-1.43206	-12.1517	2.16801e-25	2.72523e-24
MBNL2	1.21728	12.1509	2.18001e-25	2.73864e-24
DRP2	-2.12058	-12.1486	2.21401e-25	2.77965e-24
TIGD3	-1.51991	-12.1469	2.23972e-25	2.81021e-24
ELTD1	1.46028	12.1435	2.29198e-25	2.87401e-24
SLC22A12	2.3023	12.142	2.31652e-25	2.90291e-24
IGF2BP2	2.21343	12.1419	2.31786e-25	2.90291e-24
CFLAR	1.01248	12.1415	2.32352e-25	2.90823e-24
APOD	2.99561	12.1398	2.35154e-25	2.94151e-24
CAPN6	3.44082	12.1373	2.39137e-25	2.98951e-24
GPR124	1.30824	12.1364	2.40577e-25	3.00567e-24
TTC23	1.19798	12.1351	2.42837e-25	3.03206e-24
PHKA2	0.688528	12.1329	2.46527e-25	3.07626e-24
CALR	-0.800215	-12.1302	2.50987e-25	3.13002e-24
DEFB132	3.89084	12.1298	2.51681e-25	3.13676e-24
C13orf33	2.40169	12.1288	2.53464e-25	3.15706e-24
TNFSF12	0.992844	12.1274	2.55862e-25	3.18499e-24
C7orf51	2.14628	12.1237	2.62466e-25	3.26522e-24
LOH12CR2	1.16739	12.1178	2.73262e-25	3.39746e-24
CMA1	3.03917	12.1168	2.74959e-25	3.41649e-24
B3GAT1	2.83544	12.1139	2.80511e-25	3.48336e-24
DLK2	2.95578	12.1106	2.87007e-25	3.56187e-24
MEF2C	1.19026	12.1093	2.89484e-25	3.59044e-24
CABLES2	-1.05249	-12.107	2.94021e-25	3.64451e-24
PPP1R14B	-1.14712	-12.1068	2.9437e-25	3.64663e-24
CNRIP1	1.50201	12.1066	2.94921e-25	3.65125e-24
RNPC3	0.950337	12.1055	2.97018e-25	3.67499e-24
C9orf140	-2.11347	-12.1054	2.97338e-25	3.67673e-24
EIF1B	0.660843	12.1048	2.98483e-25	3.68867e-24
PLCG2	1.23713	12.1015	3.05342e-25	3.77116e-24
RASL10A	2.22893	12.0992	3.10088e-25	3.82747e-24
SPATS2	-0.77181	-12.0991	3.10426e-25	3.82934e-24
RNASE4	1.49551	12.098	3.12592e-25	3.85373e-24
OR10A3	1.00335	12.0957	3.17565e-25	3.91269e-24
CENPK	-1.88446	-12.095	3.19153e-25	3.9299e-24
ABCB8	-0.89551	-12.0945	3.20229e-25	3.94077e-24
HIST1H2BH	-2.36889	-12.0936	3.22085e-25	3.96124e-24
POLR2H	-0.772777	-12.0927	3.24189e-25	3.98473e-24
WBP4	0.715027	12.0914	3.27119e-25	4.01648e-24
LOC80054	1.63285	12.0913	3.27164e-25	4.01648e-24
GLDN	2.67375	12.0888	3.32864e-25	4.08401e-24
GIMAP5	1.68904	12.0819	3.49014e-25	4.2796e-24
SNRPB	-0.942096	-12.0799	3.53821e-25	4.33544e-24
HPD	2.90356	12.0798	3.53991e-25	4.33544e-24
ECHDC1	1.20947	12.0787	3.56672e-25	4.36567e-24
KCNQ4	2.23286	12.0773	3.60043e-25	4.4043e-24
SFPQ	-0.552547	-12.0697	3.79118e-25	4.63487e-24
RIBC2	-1.83099	-12.0695	3.79567e-25	4.63759e-24
BIN1	1.74435	12.0638	3.94737e-25	4.82007e-24
TFR2	-2.65014	-12.0633	3.96077e-25	4.83355e-24
HELLS	-1.90378	-12.0576	4.11648e-25	5.02058e-24
C1orf112	-0.992437	-12.0558	4.16924e-25	5.08192e-24
FIGN	2.19504	12.0552	4.18418e-25	5.09709e-24
SYNE1	1.36481	12.052	4.27757e-25	5.20776e-24
RIC3	3.06249	12.0509	4.30989e-25	5.244e-24
SPOCD1	-2.63634	-12.0501	4.33318e-25	5.26921e-24
PPARGC1A	2.395	12.0465	4.44203e-25	5.39837e-24
ACSL4	1.2816	12.0381	4.70425e-25	5.71366e-24
RPS6KA3	1.23603	12.0351	4.79825e-25	5.82438e-24
SNRPA1	-0.959622	-12.0337	4.8444e-25	5.87691e-24
TSPYL2	1.02877	12.032	4.90335e-25	5.94491e-24
AIM1L	-2.44332	-12.0305	4.95384e-25	6.00258e-24
KLF13	0.960457	12.0271	5.06836e-25	6.13771e-24
SULF1	-1.87929	-12.0266	5.0873e-25	6.15701e-24
GLP2R	2.15848	12.0207	5.29364e-25	6.40296e-24
DYNC1I1	1.71357	12.0201	5.31513e-25	6.42516e-24
CLEC14A	1.34207	12.0146	5.51825e-25	6.66677e-24
DARS2	-0.949698	-12.0135	5.5592e-25	6.71229e-24
ST3GAL6	1.28348	12.0101	5.69012e-25	6.86633e-24
PMP2	1.8334	12.0081	5.76704e-25	6.95505e-24
ACADVL	0.981357	12.0054	5.87616e-25	7.08249e-24
ADPRH	0.85541	12.004	5.93238e-25	7.14605e-24
ATF3	2.46882	12.0023	6.00007e-25	7.22334e-24
NLRX1	0.89494	12.0019	6.01622e-25	7.23853e-24
RUNDC3B	1.69093	12.0002	6.08957e-25	7.32249e-24
ZNF366	1.82689	11.9996	6.11251e-25	7.34576e-24
PTPRM	1.37986	11.9964	6.24664e-25	7.50256e-24
CLCN4	1.91906	11.9955	6.28683e-25	7.54641e-24
MRPL13	-0.920358	-11.9933	6.38175e-25	7.65586e-24
SMS	-0.902524	-11.9914	6.46274e-25	7.74849e-24
NRIP2	1.3511	11.9893	6.55817e-25	7.85831e-24
CNR1	2.6353	11.9884	6.59819e-25	7.90164e-24
C21orf63	1.62129	11.9878	6.62515e-25	7.92929e-24
CRHR1	2.70145	11.9827	6.85966e-25	8.20518e-24
JUN	1.64562	11.9819	6.89601e-25	8.24385e-24
DSC1	2.93998	11.9817	6.90613e-25	8.25113e-24
ABHD6	1.23885	11.9812	6.92828e-25	8.27278e-24
ELMOD3	1.27815	11.9723	7.36246e-25	8.7861e-24
SNX21	1.10001	11.972	7.3746e-25	8.79547e-24
C8orf79	2.34465	11.97	7.47869e-25	8.91443e-24
UBQLN4	-0.819565	-11.9686	7.55193e-25	8.9965e-24
ALDOC	2.33036	11.9677	7.59637e-25	9.04418e-24
CCDC19	-2.38731	-11.9638	7.80261e-25	9.28434e-24
PRDM5	1.53883	11.9628	7.85193e-25	9.3376e-24
ASNA1	-0.669439	-11.9614	7.92978e-25	9.41573e-24
SKI	0.661852	11.9614	7.92999e-25	9.41573e-24
SLC39A11	-1.3869	-11.9613	7.9314e-25	9.41573e-24
TEK	1.64438	11.9611	7.94487e-25	9.42625e-24
MFGE8	1.54909	11.9606	7.97106e-25	9.45187e-24
RHOQ	1.24385	11.9602	7.99344e-25	9.47291e-24
SCN9A	2.01126	11.9598	8.01593e-25	9.49408e-24
GEMIN6	-0.738275	-11.9563	8.20843e-25	9.71647e-24
TNFRSF21	1.37513	11.9507	8.52666e-25	1.00873e-23
HSPA5	-0.705449	-11.9498	8.57881e-25	1.01432e-23
ERMP1	-0.893092	-11.9494	8.601e-25	1.01636e-23
THRSP	4.09123	11.949	8.6291e-25	1.01909e-23
MS4A15	-4.00193	-11.9471	8.74057e-25	1.03166e-23
HRCT1	2.91375	11.9468	8.75982e-25	1.03328e-23
CYB561D2	-0.865228	-11.9467	8.76438e-25	1.03328e-23
OR2B6	-1.96185	-11.9442	8.91657e-25	1.05062e-23
BMP5	3.24302	11.9417	9.06461e-25	1.06745e-23
APCDD1L	2.8384	11.9379	9.3042e-25	1.09503e-23
FUT8	-1.25493	-11.9354	9.46244e-25	1.11302e-23
CAMK2N2	-1.98429	-11.9313	9.73042e-25	1.14388e-23
C5orf13	-1.23954	-11.9298	9.83144e-25	1.1551e-23
C16orf13	-0.957539	-11.927	1.00206e-24	1.17665e-23
LSR	-1.3738	-11.9256	1.01179e-24	1.18739e-23
CENPO	-1.0566	-11.925	1.01547e-24	1.19103e-23
OGN	3.04055	11.9242	1.02116e-24	1.19701e-23
WASF2	0.756008	11.9241	1.02232e-24	1.19769e-23
FHOD3	1.6096	11.9215	1.04006e-24	1.21778e-23
B4GALT6	1.23519	11.9121	1.10934e-24	1.29816e-23
NUDT9P1	1.26171	11.9041	1.17096e-24	1.36948e-23
LOC100127888	2.06344	11.9027	1.1825e-24	1.38219e-23
TWIST2	2.13426	11.9007	1.19839e-24	1.39997e-23
SPINK5	3.0526	11.8996	1.20772e-24	1.41006e-23
CPNE8	1.3321	11.8985	1.21669e-24	1.41972e-23
EVC2	1.53422	11.8938	1.25599e-24	1.46475e-23
SEC14L1	0.751902	11.8927	1.2654e-24	1.47489e-23
MPRIP	0.748069	11.8912	1.27881e-24	1.48967e-23
ARHGAP31	1.08342	11.8849	1.33444e-24	1.55358e-23
ARPC5L	-0.737267	-11.8822	1.35951e-24	1.58187e-23
REV3L	1.05457	11.8807	1.3733e-24	1.59702e-23
PDIA3	-0.806903	-11.8769	1.4092e-24	1.63783e-23
CSDA	1.30713	11.8756	1.42157e-24	1.65128e-23
TCP11L2	1.14295	11.8729	1.44743e-24	1.68036e-23
EPHA4	1.5178	11.8705	1.47164e-24	1.7075e-23
GMPPA	-0.709202	-11.8696	1.48094e-24	1.71732e-23
SACS	1.3061	11.8681	1.49626e-24	1.73411e-23
PTGIS	2.24014	11.8664	1.513e-24	1.75251e-23
CSRNP3	2.39339	11.8635	1.54372e-24	1.78709e-23
DAP3	-0.700365	-11.8609	1.5715e-24	1.81822e-23
CSTF3	-0.577703	-11.8587	1.59448e-24	1.84377e-23
SPNS2	1.60814	11.8576	1.60667e-24	1.85681e-23
SFRS1	-0.521497	-11.8565	1.61917e-24	1.87021e-23
SEMA3A	1.89113	11.8553	1.63237e-24	1.8844e-23
ZBTB47	0.974465	11.8503	1.68861e-24	1.94822e-23
GAL3ST1	1.81036	11.8487	1.70702e-24	1.96835e-23
FBXO45	-0.770706	-11.8466	1.7314e-24	1.99534e-23
ANXA3	2.25578	11.8446	1.75575e-24	2.02227e-23
TMPRSS5	1.79799	11.8401	1.81026e-24	2.08388e-23
DNAH1	1.45784	11.8394	1.81855e-24	2.09225e-23
PITX1	-3.45585	-11.8361	1.85901e-24	2.1376e-23
MAPK8IP2	-2.47851	-11.832	1.91226e-24	2.1976e-23
KLF6	1.21548	11.8308	1.92822e-24	2.2147e-23
MAP3K15	1.37912	11.8303	1.93502e-24	2.22126e-23
DPYD	1.38145	11.8286	1.95757e-24	2.2459e-23
PECAM1	1.41563	11.8262	1.9889e-24	2.28057e-23
BEND5	1.41143	11.8241	2.01763e-24	2.31221e-23
FRMPD4	1.55071	11.8189	2.09047e-24	2.39434e-23
HADHA	0.617572	11.8188	2.09204e-24	2.3948e-23
SFRS9	-0.610337	-11.8172	2.11419e-24	2.41881e-23
PPP2R2B	2.05906	11.8155	2.13945e-24	2.44635e-23
NFIL3	1.53486	11.8153	2.14258e-24	2.44856e-23
C16orf89	3.34843	11.8139	2.16322e-24	2.47077e-23
ABCB1	2.35405	11.8134	2.16952e-24	2.47659e-23
GNG2	1.61548	11.8049	2.29931e-24	2.62329e-23
C6orf1	-0.900785	-11.8039	2.31516e-24	2.6399e-23
ETV5	1.38716	11.8031	2.32758e-24	2.65258e-23
LPPR1	2.82836	11.8016	2.35143e-24	2.67828e-23
LIPT1	0.703064	11.7987	2.39796e-24	2.72894e-23
SEC24D	-0.965118	-11.7987	2.39857e-24	2.72894e-23
PCDHGA3	1.86166	11.7969	2.42793e-24	2.7598e-23
SLC6A16	1.832	11.7968	2.42839e-24	2.7598e-23
PPP4R1L	1.67779	11.7923	2.5048e-24	2.84506e-23
C8orf47	2.30284	11.7918	2.51265e-24	2.8524e-23
C17orf28	-1.67751	-11.7915	2.51861e-24	2.85759e-23
SLC16A11	2.23423	11.787	2.59666e-24	2.94451e-23
TMED2	-0.657066	-11.7767	2.78371e-24	3.15488e-23
SRP54	-0.679992	-11.776	2.79763e-24	3.1689e-23
TK2	0.902206	11.7736	2.84314e-24	3.21867e-23
MAPK10	2.55878	11.7724	2.86753e-24	3.24449e-23
ZCCHC24	1.39225	11.7689	2.9366e-24	3.3208e-23
ALG3	-0.822529	-11.7635	3.04555e-24	3.44211e-23
PYROXD2	1.59798	11.7608	3.10145e-24	3.50335e-23
PROKR1	1.97774	11.757	3.18425e-24	3.5949e-23
ACVR2A	0.870164	11.7539	3.25155e-24	3.66886e-23
DTYMK	-0.924513	-11.7458	3.43599e-24	3.87484e-23
C9orf89	-1.06477	-11.7421	3.52172e-24	3.96934e-23
SEC16A	-0.800608	-11.741	3.5482e-24	3.99699e-23
EIF4EBP2	0.824047	11.7409	3.55131e-24	3.99829e-23
ALX4	2.62202	11.7391	3.59511e-24	4.04538e-23
C14orf149	0.911932	11.7341	3.71928e-24	4.18281e-23
MRPL47	-0.665944	-11.7332	3.74245e-24	4.20657e-23
ACTA2	1.56888	11.7311	3.79521e-24	4.26353e-23
GFER	-0.894377	-11.7305	3.81142e-24	4.27939e-23
NEDD9	1.57535	11.7281	3.87288e-24	4.34602e-23
LOC285205	1.24525	11.7279	3.87822e-24	4.34963e-23
CCDC85A	2.11249	11.7275	3.88971e-24	4.36013e-23
NMB	1.95279	11.7265	3.91521e-24	4.38632e-23
PCDH11X	2.68083	11.7204	4.08171e-24	4.57036e-23
ACCS	1.30758	11.7201	4.09115e-24	4.57842e-23
SGCE	1.53796	11.7171	4.17524e-24	4.66999e-23
ADRBK2	1.4762	11.7153	4.22666e-24	4.72491e-23
C9orf100	-1.37002	-11.7149	4.23726e-24	4.73318e-23
DEFB1	3.19366	11.7148	4.23867e-24	4.73318e-23
EMX2OS	2.32361	11.7125	4.3062e-24	4.80597e-23
RFX5	-0.745877	-11.7121	4.31869e-24	4.81729e-23
MTX1	-0.818663	-11.7112	4.34452e-24	4.84347e-23
ATXN1L	0.793416	11.7102	4.37543e-24	4.87527e-23
LOC401052	1.44802	11.7089	4.41406e-24	4.91565e-23
SH3RF2	2.51979	11.7045	4.54814e-24	5.06221e-23
FANCA	-1.87669	-11.7023	4.61532e-24	5.13419e-23
ZNF540	1.31487	11.701	4.65577e-24	5.17639e-23
ZNF662	1.88858	11.694	4.8818e-24	5.42476e-23
UBE2I	-0.548521	-11.6938	4.89051e-24	5.43149e-23
SCT	-1.96952	-11.6927	4.92594e-24	5.46787e-23
SLC25A39	-0.933565	-11.692	4.94885e-24	5.49033e-23
SAE1	-0.666033	-11.6912	4.97804e-24	5.51973e-23
SFRS18	0.88887	11.6887	5.06137e-24	5.6091e-23
ISG15	-2.74818	-11.688	5.0866e-24	5.63401e-23
HADH	1.06764	11.6863	5.14555e-24	5.69622e-23
CCDC141	2.1936	11.6861	5.1514e-24	5.69962e-23
PPP1R15A	1.31417	11.682	5.29689e-24	5.85744e-23
ATP13A1	-0.755082	-11.6803	5.36053e-24	5.92461e-23
GGCT	-0.990209	-11.6787	5.4186e-24	5.98556e-23
TUBB6	1.31705	11.6756	5.53399e-24	6.10974e-23
VGLL1	3.92275	11.6751	5.54952e-24	6.12358e-23
BAALC	2.04329	11.6749	5.55863e-24	6.12947e-23
MASP2	1.60664	11.6748	5.56083e-24	6.12947e-23
HIST1H3J	-1.25962	-11.673	5.63071e-24	6.20316e-23
PDE3B	3.10384	11.6717	5.68215e-24	6.25647e-23
TSPAN17	-0.711269	-11.671	5.7078e-24	6.28133e-23
ROR1	1.63148	11.6635	6.00459e-24	6.6044e-23
ILF2	-0.656501	-11.663	6.02789e-24	6.62648e-23
NHEJ1	0.51537	11.6576	6.25215e-24	6.86932e-23
LRRC59	-1.29747	-11.6567	6.28815e-24	6.90517e-23
F12	-2.30357	-11.6562	6.31012e-24	6.92559e-23
TMEM141	-0.991699	-11.6539	6.4122e-24	7.03387e-23
LOC654342	1.16768	11.652	6.49259e-24	7.11824e-23
DOLPP1	-0.666794	-11.6505	6.55833e-24	7.18647e-23
CPA2	1.68643	11.6496	6.59982e-24	7.22807e-23
LMX1A	2.25297	11.6471	6.71264e-24	7.34771e-23
CDC25A	-1.78457	-11.6459	6.76602e-24	7.40219e-23
NCRNA00219	1.1232	11.645	6.80984e-24	7.44615e-23
CGB7	1.71951	11.6416	6.96874e-24	7.61584e-23
RCC1	-1.55361	-11.6386	7.1091e-24	7.76509e-23
SLC2A12	1.6969	11.6371	7.18298e-24	7.84161e-23
psiTPTE22	2.34574	11.6364	7.21833e-24	7.876e-23
GPR44	1.81899	11.635	7.28932e-24	7.94924e-23
RNF112	1.5706	11.6339	7.34271e-24	8.0032e-23
CDH13	1.29902	11.6322	7.42786e-24	8.09171e-23
FAM128A	-1.49937	-11.6294	7.56844e-24	8.24048e-23
PAFAH1B1	0.543625	11.6273	7.68026e-24	8.35779e-23
CDC7	-1.48621	-11.6256	7.76564e-24	8.44622e-23
DHTKD1	-0.848882	-11.6194	8.09933e-24	8.80448e-23
PKP1	3.22373	11.6181	8.1729e-24	8.87975e-23
TFPI	1.93342	11.6155	8.31886e-24	9.03354e-23
CSGALNACT1	1.18968	11.6149	8.35076e-24	9.06338e-23
BNIP2	0.710377	11.6096	8.65998e-24	9.39401e-23
C15orf42	-1.78973	-11.6081	8.74556e-24	9.48183e-23
CLCN2	-1.16201	-11.6011	9.16938e-24	9.93608e-23
SH3GLB1	0.688134	11.5994	9.27746e-24	1.00479e-22
GPR137	-0.805658	-11.5981	9.3624e-24	1.01345e-22
C2CD2	1.55972	11.597	9.42728e-24	1.01994e-22
PIGQ	-0.959561	-11.5926	9.71646e-24	1.05067e-22
ZFP37	1.32467	11.5876	1.00481e-23	1.08596e-22
FAM200B	0.627581	11.5859	1.01649e-23	1.098e-22
CCNE1	-1.57508	-11.5834	1.03379e-23	1.1161e-22
DCN	1.9072	11.5771	1.07909e-23	1.1644e-22
MEST	1.74126	11.5754	1.0913e-23	1.17695e-22
CLDN19	3.64048	11.5751	1.09407e-23	1.17932e-22
GIMAP7	1.68021	11.5734	1.10672e-23	1.19233e-22
TBCE	-0.782076	-11.5724	1.11381e-23	1.19933e-22
SLC25A44	-0.55352	-11.57	1.13196e-23	1.21824e-22
TMEM35	1.82776	11.5684	1.14492e-23	1.23154e-22
IFFO2	1.67037	11.5672	1.15377e-23	1.24041e-22
GRIK1	3.12309	11.5651	1.17079e-23	1.25804e-22
TRAF7	-0.813631	-11.5643	1.17717e-23	1.26424e-22
CAB39L	1.29729	11.5638	1.18056e-23	1.26722e-22
TSEN54	-1.12191	-11.5631	1.18627e-23	1.27268e-22
VENTX	1.49299	11.5623	1.1933e-23	1.27955e-22
NUP62	-0.73028	-11.5597	1.21407e-23	1.30114e-22
SLC25A37	1.28404	11.5562	1.24306e-23	1.33152e-22
LCA5	1.22875	11.555	1.25341e-23	1.34191e-22
ANGPTL5	2.50769	11.5535	1.26658e-23	1.35529e-22
DNMT3A	-0.855148	-11.5521	1.27853e-23	1.36737e-22
C3orf67	-1.80763	-11.551	1.28771e-23	1.37647e-22
RAB3A	-1.23999	-11.5486	1.30894e-23	1.39843e-22
C14orf64	2.09797	11.5426	1.3635e-23	1.45596e-22
CYB561	-1.37698	-11.5418	1.37032e-23	1.46248e-22
HEATR2	-0.65606	-11.54	1.3874e-23	1.47995e-22
C2orf86	0.849161	11.5373	1.41297e-23	1.50644e-22
PSME2	-1.12122	-11.537	1.41655e-23	1.50946e-22
CUTC	0.948877	11.5361	1.42508e-23	1.51777e-22
KCNB2	1.88507	11.5356	1.42971e-23	1.5219e-22
IFRD1	0.969835	11.5343	1.44229e-23	1.5345e-22
RASL11B	-1.9588	-11.5304	1.48075e-23	1.5746e-22
C19orf69	1.13667	11.5294	1.49108e-23	1.58476e-22
FAT2	3.36457	11.5291	1.49367e-23	1.58669e-22
EPT1	-0.995211	-11.5258	1.52724e-23	1.62152e-22
ARPC3	-0.753738	-11.5257	1.52922e-23	1.62278e-22
MARS	-0.577639	-11.5249	1.53655e-23	1.62971e-22
IL6R	1.63561	11.5228	1.55943e-23	1.65312e-22
UBA1	-0.475473	-11.5215	1.57285e-23	1.66649e-22
HECA	0.733127	11.5197	1.5923e-23	1.68623e-22
OSBPL9	0.653092	11.5159	1.63361e-23	1.72908e-22
DNAJA3	-0.653231	-11.5141	1.65397e-23	1.74973e-22
POP7	-0.737805	-11.5132	1.66401e-23	1.75944e-22
COBLL1	1.30204	11.5117	1.6811e-23	1.77659e-22
FGD5	1.28288	11.5113	1.68528e-23	1.78009e-22
TRIM50	1.39045	11.5079	1.72461e-23	1.8207e-22
FEZ2	0.842698	11.5028	1.78578e-23	1.88431e-22
LSM14B	-0.789735	-11.5002	1.81678e-23	1.91603e-22
LOC647309	1.50778	11.4976	1.84901e-23	1.94902e-22
C9orf21	0.85475	11.4945	1.88793e-23	1.98902e-22
COL1A1	-2.4884	-11.4936	1.89963e-23	2.00032e-22
GPR182	1.73543	11.4935	1.90176e-23	2.00153e-22
ST7OT1	1.39838	11.4929	1.90891e-23	2.00802e-22
VPS37C	-0.798379	-11.4927	1.9121e-23	2.01035e-22
PPARGC1B	1.61665	11.4887	1.96439e-23	2.06427e-22
FAM168B	0.744991	11.4872	1.98409e-23	2.08391e-22
ATP8B4	1.52417	11.4871	1.9857e-23	2.08452e-22
PRX	1.42814	11.4862	1.99693e-23	2.09524e-22
GAS2L2	2.30206	11.4857	2.00454e-23	2.10216e-22
DLEC1	1.93801	11.4855	2.00711e-23	2.10377e-22
MORF4L2	-0.715512	-11.4814	2.06326e-23	2.16152e-22
ST3GAL3	1.0587	11.481	2.06962e-23	2.16708e-22
RAVER1	-0.730985	-11.4803	2.07898e-23	2.17576e-22
ATP1B2	1.66919	11.4783	2.10718e-23	2.20415e-22
RERE	0.653803	11.4779	2.11251e-23	2.20861e-22
CTF1	1.71897	11.4762	2.13701e-23	2.23308e-22
THRA	1.10074	11.4749	2.15582e-23	2.25159e-22
NR5A2	1.47696	11.474	2.16951e-23	2.26473e-22
CXorf42	0.964332	11.4737	2.17354e-23	2.26778e-22
ING3	0.755714	11.4723	2.19429e-23	2.28827e-22
LOC100132215	1.28391	11.472	2.19949e-23	2.29252e-22
MRPS12	-0.871754	-11.4688	2.24758e-23	2.34146e-22
CSRP1	1.27892	11.465	2.30623e-23	2.40134e-22
LOC646982	1.22078	11.4648	2.30828e-23	2.40225e-22
2014-03-09	-0.707579	-11.4619	2.35447e-23	2.44908e-22
TMEM54	-1.09113	-11.4617	2.35862e-23	2.45215e-22
PCDHB4	1.60228	11.4602	2.38184e-23	2.47504e-22
TNFRSF8	1.85068	11.4591	2.40011e-23	2.49276e-22
C19orf51	-2.57622	-11.4577	2.42254e-23	2.51478e-22
PREX2	2.39551	11.4565	2.44305e-23	2.53479e-22
IRX1	3.21741	11.4561	2.44898e-23	2.53965e-22
COL5A1	-2.01716	-11.4553	2.46195e-23	2.55181e-22
MBL1P	1.36065	11.4548	2.47023e-23	2.5591e-22
GALT	0.896691	11.454	2.48372e-23	2.57178e-22
NAT14	-1.52812	-11.4538	2.48801e-23	2.57492e-22
NTF4	2.78779	11.4531	2.49995e-23	2.58597e-22
TSPAN6	1.2848	11.4486	2.57637e-23	2.66243e-22
LOC100271722	1.12199	11.4486	2.57646e-23	2.66243e-22
NRSN2	-0.927453	-11.4454	2.63294e-23	2.71942e-22
SATB1	1.44385	11.4406	2.71903e-23	2.80693e-22
HHATL	2.57725	11.438	2.76806e-23	2.8561e-22
MED25	-0.904058	-11.437	2.78746e-23	2.87468e-22
PENK	3.40353	11.4298	2.92638e-23	3.01642e-22
ESD	0.682143	11.4291	2.94046e-23	3.02941e-22
PCDHB15	1.1901	11.4244	3.03434e-23	3.12457e-22
RAB3D	-1.07196	-11.4183	3.1629e-23	3.25531e-22
SCRG1	2.86319	11.4125	3.2892e-23	3.3836e-22
TMBIM1	0.953495	11.4122	3.29616e-23	3.38906e-22
LOC100133545	1.8484	11.4095	3.35635e-23	3.44921e-22
RPE65	1.81434	11.4064	3.42676e-23	3.51981e-22
HIST1H2AD	-1.92936	-11.4029	3.51054e-23	3.60406e-22
FLI1	1.2094	11.3978	3.63176e-23	3.72665e-22
MEIS1	1.3213	11.3975	3.63919e-23	3.7324e-22
[truncated: 18,503 more rows]
