# Supplementary material for: The molecular landscape of premenopausal breast cancer
Source: Breast Cancer Res. 2015 Aug 7;17:104. doi: 10.1186/s13058-015-0618-8 (PMC4531812; doi:10.1186/s13058-015-0618-8)
Supplement: Additional file 6: — The Cancer Genome Atlas (TCGA) Ingenuity pathway analysis (IPA) upstream regulators. Table S1., Table S2. Top upstream regulators detected by IPA using the union of differentially expressed genes in Agilent and RNA-Seq expression platforms in TCGA. Table S2. Top upstream regulators detected by IPA using the differentially expressed gene list from Agilent expression array. Four columns correspond to Ingenuity canonical pathway names, −log(p value), percentage of genes detected in this pathway, and molecules in this pathway. Table S3. Top upstream regulators detected by IPA using the differentially expressed gene list from RNA-Seq expression array. Four columns correspond to Ingenuity canonical pathway names, −log(p value), percentage of genes detected in this pathway, and molecules in this pathway. (XLS 177 kb) [file 13058_2015_618_MOESM6_ESM.xls]

## Sheet: TCGA Union of RNASeq & Agilent
Upstream Regulator	Fold Change	Molecule Type	Predicted Activation State	Activation z-score	Notes	p-value of overlap	Target molecules in dataset	Mechanistic Network
TGFB1	1.271	growth factor	Activated	3.961		1.27E-17	ACTA2,ADAM19,BGN,BMP1,CALML3,CBFA2T3,CCNA2,CCNB2,CCND2,CCND3,CD46,CDH1,CDH2,CDK1,CDT1,CELSR2,CITED2,COL18A1,COL6A3,CTGF,EGF,ENPP1,GLI2,HAS3,HEY1,IGFBP3,IRS1,ITGA1,ITGA2,ITGA5,ITGA6,ITGB1,KRT81,LAMC2,LTBP2,MFAP2,MMP3,MMP9,MYBL2,NDC80,NRP1,ORC1,PDGFA,PDGFB,PRC1,PRKCA,PTHLH,SERPINB5,SERPINE1,SERPINH1,SFRP1,SNAI2,SOX4,TAGLN,TGFA,TGFB1,TGIF1,THBS1,TUBA1A,VASP,XYLT1,ZEB1,ZFP36,ZWINT	CDKN1A,HIF1A,Smad,TGFB1,TP53
AR		ligand-dependent nuclear receptor		0.935		1.24E-10	AZGP1,CDH1,CDH2,CDT1,CTSO,DHCR24,EGFR,EGR1,EPB41L4B,ETV1,FKBP5,HSPH1,IGFBP3,ITGA6,ITGB4,LMOD1,MME,MRAS,NCOA4,PLS3,PRKCA,PROS1,PTHLH,SERPINE1,SNAI2,THBS1,TUBB3,ZWINT	AR,EGFR,SP3
TP63	2.087	transcription regulator		1.089		1.08E-09	BLM,CCNA2,CCND2,CCND3,CDH2,CDK1,CITED2,CYR61,DUSP10,F2R,F3,FASN,HAS3,IGFBP3,ITGA2,ITGB4,KIF23,KLF6,MAD2L1,POSTN,PRKCZ,PRNP,PTEN,PTHLH,SERPINB5,TAGLN,TGFB1,THBS1,TP63,ZEB1
FSH		complex		-0.296		9.49E-09	ACTA2,ACTG2,ACTN1,ACVR2A,AKAP12,ALDH3A2,ARHGAP35,ARL4C,ARL6IP5,ATP2A2,CASP4,COL15A1,COL18A1,EZR,FILIP1L,FKBP5,GEM,GK,IGFBP3,ITPR1,MAMLD1,MAP4K4,MAPRE2,MMP9,MT1X,NLK,PHKA2,PRKD1,PRKX,PRNP,PTPN1,PTPRE,RGS4,SGK1,STK17A,TFPI2,TGFBR3,THBS1,TLN1,TP53I11,TPM2,TUBA1A,VEGFC,YBX3,ZEB1
ERBB2		kinase	Activated	3.743	bias	1.21E-08	ADAM19,BMP1,CBFA2T3,CCNA2,CCNB2,CCNE1,CDK1,CDT1,COL18A1,COL6A3,CTGF,EGFR,FASN,ITGA2,ITGA5,ITGB1,KRT81,LAMC2,LTBP2,MFAP2,MYBL2,NDC80,PRC1,SERPINE1,SNAI2,SOX4,TAGLN,TGIF1,THBS1,TUBA1A,VEGFC,ZWINT	AR,EGFR,ERBB2,SP3
estrogen receptor		group	Inhibited	-3.674		3.39E-08	AKT3,ANXA1,CALB2,CALD1,CCND2,CDH1,CDH13,CLDN23,COL4A6,COL6A1,COL6A2,CTGF,DSC2,EGFR,EGLN2,ETS1,FGF1,FGF13,ITGB1,LAMC2,MMP14,MMP24,MMP9,MSN,PCDH18,PDGFA,RGS2,SERPINE1,TGFA,TGFB1,TGFBR3,TIMP2,TMEFF1,VEGFC,ZEB1
Mek		group	Activated	2.603		4.10E-08	CDH1,DDR2,ESR1,ETS1,ETV5,FASN,GPER1,ITGA6,ITGB1,LRP8,PDGFRA,PHLDA1,POLR3G,SACS,SERPINE1,SNCG,SPRY1,SPRY2,TFB2M,VEGFC,ZEB1
Lh		complex		0.025		4.17E-08	ACTA2,ACTG2,ACTN1,AKAP12,ARHGAP35,ARL4C,ARL6IP5,ATP2A2,CASP4,COL15A1,COL18A1,EGFR,EZR,FKBP5,GEM,GK,ITPR1,MAP4K4,MAPRE2,MMP9,NLK,PHKA2,PRKD1,PRKX,PTPN1,PTPRE,RGS4,SGK1,STK17A,TFPI2,THBS1,TLN1,TP53I11,TPM2,TUBA1A,VEGFC,YBX3
SPDEF		transcription regulator	Inhibited	-2.979	bias	1.38E-07	CDH1,CDH2,COL4A6,COL6A1,COL6A2,COL6A3,CTGF,EGFR,ITGA5,ITGA6,LAMC1,PRKCA,SERPINE1,SNAI2,TGFB1,VASP,ZEB1
FOXO1		transcription regulator	Activated	3.936	bias	6.59E-07	ANLN,CCNB2,CDK1,CTGF,DEPDC1,DLGAP5,EGR1,EGR2,IRS2,KIF11,KIF18A,MMP3,MMP9,PRC1,SGK1,TGFB1,TNFSF10	CDKN1A,FOXO1,TP53
WISP2		growth factor	Inhibited	-2.331		1.05E-06	CDH1,CTGF,ESR1,ITGA5,LAMB3,LAMC2,PROCR,SERPINE1,SNAI2,TGFB1,TGFBR3,ZEB1
TP53		transcription regulator	Inhibited	-2.317		1.18E-06	ACSL3,ACTA2,AKAP12,ANXA1,AURKA,BAK1,CASP4,CCNA2,CCND3,CDH1,CDK1,CDK7,CDT1,CEBPA,CLU,COL18A1,CTGF,EGFR,ESR1,FASN,FYN,GNA13,HRAS,IGFBP3,IRS1,ITGA2,ITGB4,KIAA0101,KIF23,KSR1,LPIN1,MAD2L1,MMP3,MMP9,MYO6,NDC80,PAK3,PPP3CA,PRC1,PRKCE,PRKCZ,PRKD1,PRNP,PTEN,PTPN1,PVRL3,PVT1,RPS6KB1,RRM2,RUNX1,SERPINB5,SERPINE1,SLC2A1,SNAI2,SRC,STK17A,STMN1,TGFA,TGFB1,TP53I3,ULK1,WDHD1,ZEB1	HIF1A,TP53
NUPR1		transcription regulator		-0.384		1.53E-06	AEN,AKAP12,ANP32E,ATP6V0A1,AURKA,BLM,C3orf58,CASP2,CCNA2,CCNB2,CDCA2,CDCA8,CENPI,CITED2,CREB5,CYR61,DHCR24,ETS1,ETV1,EXTL2,FAM162A,FGF1,GK,GRAMD3,HIST1H3E,IRS2,JOSD1,KIF11,KIF18A,KIF23,KLF6,LEPRE1,LOC102724428/SIK1,LRP8,MGLL,MSANTD3,MT1X,NFIB,NGFR,NT5DC3,OSGEPL1,PHLDA1,PODNL1,PRNP,RAB17,RAB39B,RBMS1,RFTN2,RNF19B,SERPINE1,SHCBP1,SHOX2,SKA2,SLC2A1,SPATS2L,SRF,STIL,TICRR,TMEM19,TMPO,TRERF1,UAP1
MGEA5		enzyme		-1.029		5.01E-06	ADAM19,AKT1S1,AZGP1,BACH1,CAPN1,CASP2,CD99L2,CDH1,CNOT3,CPE,DST,EFNB2,FLNA,GDF11,GPER1,ITGA2,JAK1,KRT81,LPHN2,LRIG1,LRP4,MAMLD1,MMP14,PHKA2,PLA2G16,PPAP2B,RPS6KA3,TFDP1,TGFA,TGFB1,TGFBR3,THBS1,TIMP2,TUBA1A
SRF	1.145	transcription regulator				7.39E-06	ACTG2,AKAP12,APOLD1,CALD1,CTGF,EGR1,EGR2,EXTL2,FGF1,FILIP1L,GTF2H5,ITGA1,MMP9,MYL9,SRF,SVIL,TAGLN,TCF7
LYL1		transcription regulator				3.05E-05	CCND3,EGR1,ID3,ID4,ITGA2,RAPGEF2
PGR		ligand-dependent nuclear receptor		1.540		3.73E-05	ADARB1,ALDH1A3,CALD1,CCNB2,CCND3,CDK1,DPYSL2,DST,EDNRA,EPHA1,EZR,F3,FKBP5,ITGA6,ITGB1,KLF5,KLF9,SMPDL3B,VASP,ZEB1
CTNNB1		transcription regulator	Activated	2.934	bias	3.81E-05	ALDH3A2,ARL4A,CDH2,CTNND2,DDX17,DIO2,EDN3,EGFR,EPCAM,ID3,IRS1,ITGA1,KIF23,KRT5,LBH,MME,MMP14,PCSK6,PLS3,PPP3CA,SGK1,TSC22D1,ZEB1	CTNNB1,TCF
YAP1		transcription regulator		1.000	bias	5.37E-05	ANLN,CTGF,CYR61,DIAPH3,PPP1R3B,PTEN,SDPR,TAGLN
ERK		group	Activated	2.585	bias	6.70E-05	CTGF,DIO2,DPYSL2,EGR1,EIF2AK2,ETS1,HAS3,IFNAR2,MAP4K4,MMP14,PRDM1,SERPINE1,SNAI2,TGFA,THBS1,ZFP36
MAP2K1/2		group		1.962	bias	8.84E-05	CDH1,CDK1,CTGF,EGR1,JAK1,KLF5,MMP9,PDGFA,PHLDA1,TGFB1	EGR1,FOXO3,HIF1A,MAP2K1/2,TP53
MAD2L2		enzyme				9.43E-05	CDH1,CDH2,EGR1,SNAI2
SUZ12		enzyme				1.12E-04	ANXA8/ANXA8L1,ATP2A2,CDH1,HSD17B11,IGFBP3,KCNA1,KRT17,LAMB3,PLCB4,PTEN,RAN,RBMS1,TGFB1,TRIM52,VASP
TCF		group				1.12E-04	ALDH3A2,ARL4A,CTNND2,DDX17,DIO2,EDN3,EPCAM,ID3,IRS1,ITGA1,KRT5,MME,PCSK6,PLS3,TSC22D1
KRT14	2.567	other				1.14E-04	DSC2,DSC3,DSG3,KLK5,KLK7,KRT17,KRT5,KRT6B,MMP19,MMP9
WWC1		transcription regulator		-1.342		1.33E-04	CDH1,CDH2,CTGF,FGF1,PDGFB
VHL		transcription regulator		-0.577		1.45E-04	CDH1,CDH2,MMP14,PTHLH,RUNX1,SLC2A1,TGFA
VEGFA		growth factor	Activated	2.636	bias	1.45E-04	EFNB2,ETS1,F3,ITGA1,ITGA2,ITGB1,MMP9	HIF1A,TP53,VEGFA
PDGF BB		complex	Activated	3.413	bias	2.06E-04	CNN1,CTGF,CYR61,DBNDD1,EGR1,EGR2,F3,GEM,KLF6,PHLDA1,RGS2,SGK1,SRF,THBS1,ZFP36
TWIST2		transcription regulator		1.372	bias	2.62E-04	CDH1,CDH2,POSTN,SNAI2,TGFB1,ZEB1
Collagen type III		complex		0.651		2.68E-04	CDH1,ITGA2,ITGA5,ITGB1
SLC9A3R1		other		0.152		2.68E-04	CDH1,EGFR,PTEN,SNAI2
S100A6		transporter	Activated	2.121		2.76E-04	AURKA,DEPDC1,NCAPH,PRNP,TMPO,TPM4,TYMS,YBX3
HGS		other				2.99E-04	CDH1,EGFR,ESR1
NOV		growth factor				2.99E-04	ITGA2,ITGB1,MMP9
ZYX		other				2.99E-04	ITGA5,ITGB1,VASP
CLDN2		other				2.99E-04	ITGA2,ITGA5,ITGB1
EGF	-1.672	growth factor		1.282		3.16E-04	CDH1,EGFR,EGR1,FASN,FUT2,MB,MMP9,SERPINE1,SNAI2,SPRY2,TFPI2	AR,EGF,EGFR,ERBB2,P38 MAPK,SP3,TP53
mir-218		microRNA		-0.651	bias	4.36E-04	LOXL4,MMP24,PDGFRA,SASH1,SRC
KIAA1524	1.367	other		-0.687		4.52E-04	ACTG2,CFB,COL15A1,CRYAB,DSC2,FAP,GPR37,KIAA1524,LAMA1,LRP4,LXN,SLC12A8
EGR1	1.487	transcription regulator		1.986	bias	4.74E-04	CCND2,CDH1,F3,PDGFA,PTGES,SNAI2,THBS1,TNFSF10
SYVN1		transporter	Activated	3.578	bias	4.86E-04	ACSL3,ASF1B,CD46,CSPG4,DIO2,F3,FASN,HSPB1,ITGA6,ITGB1,ITGB4,KCNN4,LDHB,PPAP2B,SLC20A1,SLC2A1,SLC7A2,TNS4,TRERF1,UNC13D
ESR1	-2.828	ligand-dependent nuclear receptor		-0.377		5.49E-04	CCNA2,CCNE1,CDH1,CEBPA,CELSR2,CPE,CRABP2,CSAD,DDX17,DECR1,EGF,ESR1,GPER1,GREB1,ITGA6,KCTD6,KLK5,NGFR,PTEN,RGS19,SAMD11,SERPINB5,SERPINE1,SGK1,SLC7A2,SNAI2,TGFA,TNFAIP6
TAZ		enzyme	Activated	2.000	bias	5.92E-04	CTGF,CYR61,PPP1R3B,TAGLN
RUNX2		transcription regulator		-1.718		7.24E-04	ACTA2,MMP14,NEXN,PCDH18,RUNX1,SERPINE1,SVIL,TAGLN,TLN1
ERN1		kinase				7.24E-04	ANG,CDH1,EPCAM,ETS1,LPCAT2,PROS1,SPTLC3,TINAGL1,TSPAN2
EGFR	1.664	kinase	Activated	3.036	bias	7.63E-04	CTGF,EGFR,EGR1,FASN,IGFBP3,ITGA2,ITGA6,KRT17,MYBL2,PTGES,PTPRE	AR,EGFR,ERBB2,PTGS2,SP3,TP53
PDLIM2		other		-0.258		7.79E-04	CDH1,CITED2,F2RL2,FSTL1,FXYD6,GNG2,IGFBP3,MME,MYL9,NR2F1,PHLDA1,SPOCD1,SV2A,TAGLN,WWOX
FGF2		growth factor		1.293		9.70E-04	BGN,EFNB2,EGR1,FUT2,MMP9,SERPINE1,TFPI,TGFBR3
Ap1		complex	Activated	2.000	bias	9.70E-04	BAK1,EZR,F3,IGFBP3,ITGA2,MMP9,SERPINE1,SNCG
SMARCA4		transcription regulator		1.987	bias	1.09E-03	A2M,ABHD2,ARL4C,ATP2B4,CTGF,FADS3,HAPLN3,HPGD,ID3,IFI16,IFITM3,ITGA5,ITGB1,MFGE8,MYLK,NRP1,PHLDB1,PPAP2B,SPOCD1,SPRY2,TAGLN,THY1
SCUBE3	-1.612	other		1.981	bias	1.12E-03	MMP9,SERPINE1,SNAI2,TGFB1
SDCBP		enzyme		0.927		1.12E-03	CDH1,EGFR,SOX4,SRC
GLIPR2		other				1.13E-03	ACTA2,CDH1,EGFR
NOTCH4		transcription regulator				1.13E-03	ACTA2,HEY1,HEY2
EZR	-1.179	other				1.13E-03	CDH1,CDH2,MMP9
RGCC		other				1.13E-03	ACTA2,CDH2,SNAI2
POSTN	1.390	other				1.13E-03	EGFR,MMP9,TGFB1
KDM5B		transcription regulator		-1.529		1.18E-03	ARL6IP5,AURKA,CD2BP2,CDK1,CYB5A,DHCR24,DLGAP5,DPY19L1,LIMCH1,MPC1,MT1X,NCAPH,NDC80,PLS3,POLB,REEP1
HIF1A		transcription regulator		1.910	bias	1.29E-03	AKAP12,ALDOA,AURKA,BGN,CTGF,CYR61,EGFR,ETS1,IGFBP3,IRS2,ITGA1,ITGA5,ITPR1,MMP9,PRKCA,SERPINE1,SLC2A1,TCF4,TGFB1,TMEM19,VASP,VEGFC	HIF1A,TP53
TNF		cytokine	Activated	2.520		1.35E-03	ALDH1A3,CCND2,CCND3,CDH1,CDH2,CFB,CHST2,CLASP1,CLEC11A,CNN1,DSC3,DUSP10,EGFR,EGR1,ETS1,F3,HPGD,IFNAR2,IL19,ITGA5,JAK1,KIF3C,KLF6,LAMA3,LAMB3,LAMC2,LTBP2,MMP3,MMP9,MYLK,NCOA2,OTUD7B,PML,PRDM1,PTGES,RGS2,RRM2,SERPINE1,SOX4,TGFA,TGFB1,TNFSF10,TNFSF11,TP53I3,VEGFC,VIPR1	P38 MAPK,TNF,TP53
SP1		transcription regulator		0.107		1.46E-03	ABHD2,CDH2,CYP7B1,DLC1,EGR1,EIF2AK2,ESR1,EZR,F2R,ID4,IGFBP3,INSR,ITGA2,ITGAD,KRT81,MUC5B,NTF4,POLB,PRKCA,PROCR,PTN,SLC2A1,SNCG,SRC,TFPI2,TGFB1,TNFSF10
SNAI1		transcription regulator		-0.786		1.60E-03	CDH1,KRT17,MMP9,PTEN,TP63
SNAI2	1.439	transcription regulator		-1.082		1.60E-03	CDH1,ITGB1,ITGB4,NES,TP63
Cg		complex		1.662		1.72E-03	BLM,CDH2,DMD,EGR1,IGFBP3,ITGA1,ITGB1,PHLDA1,PPAP2B,RGS4,SACS,SLC20A1,SPRY2,TFPI2,VEGFC
CDKN1A		other		-1.864		1.78E-03	CCNA2,CDK1,KIAA0101,LIMA1,MAD2L1,MMP3,MMP9,STMN1,TGFA,TP53I3	CDKN1A,HIF1A,TP53
P38 MAPK		group		1.874	bias	1.81E-03	CCNE1,CTGF,DIO2,EGR1,EGR2,ETS1,FLNA,ITGB4,LAMA3,MAP4K4,MMP3,MMP9,SERPINE1,TGFA,TGFB1,TNFSF10,ULK1	HIF1A,P38 MAPK,PTGS2,TP53
NEUROG1		transcription regulator		-1.508		1.89E-03	ADD3,CCND2,CFH,F2RL2,FAP,LRIG1,MMP9,PXDN,SDPR,SQRDL,THBS1
VTN		other		1.000		1.91E-03	EFNB2,F3,IRS1,SERPINE1
mir-8		microRNA		-0.697	bias	1.91E-03	CDH1,ITGB1,PTEN,ZEB1
PTGS2		enzyme		-0.927		2.07E-03	ANXA1,CDH1,EGR1,EZR,IGFBP3,ITGA6,ITGB4,MMP9,PTMA,TNFSF10	HIF1A,PTGS2,TP53
FN1		enzyme		0.391		2.26E-03	CDH1,ITGB1,MMP3,NES,SNAI2
HOXD10		transcription regulator		-0.447		2.26E-03	EZR,ITGB4,MMP14,SERPINE1,TIMP2
miR-124-3p (and other miRNAs w/seed AAGGCAC)		mature microRNA		-1.109	bias	2.26E-03	ACAA2,CD164,LAMC1,RAVER2,SURF4
ATF3		transcription regulator				2.26E-03	AURKA,CDK1,GSN,SERPINB5,SERPINE1
DNMT3B		enzyme		-1.463		2.48E-03	CDH1,CDK1,EPM2AIP1,ESR1,GLT8D2,KCNA1,LXN,MID1,PLP2,RAB39B,RECK
PTGES	1.483	enzyme				2.50E-03	ANXA1,CDH1,EGR1,EZR,ITGA6,ITGB4,PTMA
TP73		transcription regulator		1.323	bias	2.61E-03	ACTA2,AEN,AUH,CCND3,CDH1,CDK1,CLMN,FASN,ITGB4,LZTS1,PDGFB,PROCR,SNAI2,STMN1,TGFB1,THBS1,TP53I3	CDKN1A,HIF1A,TP53,TP73
CLDN7		other		-0.277		2.67E-03	CTGF,CX3CL1,F3,FADS3,LGR4,MMP9,MT1X,NETO2,NSA2,PLA2G16,PRNP,SDCBP2,TEAD2
SPRY2	1.506	other				2.69E-03	EGFR,PTEN,PTPN1
SKI	1.174	transcription regulator				2.69E-03	ACTA2,CDH1,SERPINE1
Collagen type V		complex				2.69E-03	ITGA2,ITGA5,ITGB1
IGFBP5		other		1.000		3.02E-03	EFNB2,F3,IRS1,SERPINE1	Ap1,IGF1,IGFBP5
mir-373		microRNA		0.226		3.02E-03	CDH1,CSDC2,PTHLH,SERPINE1
ZEB1	1.295	transcription regulator		-1.934	bias	3.11E-03	CDH1,ITGB4,LAMC2,SERPINE1,TP63
SMARCA2		transcription regulator				3.11E-03	CCNE1,MYLK,RRM2,TAGLN,TYMS
FOXA1		transcription regulator		-1.048		3.21E-03	ANXA1,CDH1,COL18A1,EPHX1,FSTL1,GREB1,LHFP,MGP,PRNP,SNAI2,TCF7
MECP2		transcription regulator				3.33E-03	CDH1,ENPP4,ESR1,IGFBP3,RARB,TFPI2
SP3		transcription regulator				3.33E-03	CDH2,CYP7B1,EGR1,EIF2AK2,ESR1,F2R,IGFBP3,ITGA2,ITGAD,KRT81,PROCR,SRC,XYLT1
GLI1		transcription regulator	Activated	2.562	bias	3.44E-03	ARPC5,CDH1,DEGS1,DIO2,EPB41L4B,GLI2,LZTS1,MMP9,NES,NREP,PCDH18,SCD5,SYNE1,ULK1
PRKCA	1.270	kinase		1.504	bias	4.08E-03	ARL4C,EGR1,ETS1,MMP3,MMP9,PLD1,PML,RUNX1,SERPINE1	P38 MAPK,PRKCA,TP53
IL5		cytokine		1.066	bias	4.08E-03	CCND3,EGR2,GK,HSPH1,ITGAD,RBM3,SNTB1,TPM4,ZNF25
MKL1		transcription regulator				4.47E-03	MMP9,MYL9
ITCH		enzyme				4.47E-03	CTGF,CYR61
CDH2	1.903	other				4.47E-03	AKT3,MMP9
DAB2IP		other				4.47E-03	CLU,EGR1
miR-9-5p (and other miRNAs w/seed CUUUGGU)		mature microRNA				4.47E-03	CDH1,PRDM1
mir-183		microRNA				4.47E-03	EGR1,PTEN
BAZ1A		other				4.47E-03	IGFBP3,TNFSF11
ITGA2	1.520	transmembrane receptor				4.47E-03	ITGA2,ITGA5
mir-24		microRNA				4.47E-03	SPRY2,TGFB1
NFIX	-1.369	transcription regulator		0.000		4.49E-03	NFIX,POSTN,SERPINE1,SPARCL1
PAK1		kinase				4.49E-03	F3,MMP14,MMP9,TFPI	HIF1A,PAK1,VEGFA
ELF5		transcription regulator				4.49E-03	ESR1,ITGB1,MEIS2,RUNX1
MAP3K7		kinase		0.956		4.52E-03	CFB,IL19,ITGB1,MMP3,RGS2,SERPINE1,TNFSF10	MAP3K7,P38 MAPK,TP53
IGF1		growth factor	Activated	2.436		4.75E-03	BAK1,CCNE1,EFNB2,F3,IGFBP3,IRS1,IRS2,SERPINE1,SLC20A1,TUBB3	Ap1,IGF1
AKT2		kinase				5.12E-03	CDH1,ESR1,ITGB1
OLR1		transmembrane receptor				5.12E-03	MMP3,TGFB1,TGFBR3
NOTCH1		transcription regulator		1.889		5.41E-03	ACTA2,EFNB2,EGFR,HEY1,HEY2,PDGFB,TP63
Histone h3		group				5.41E-03	ADD3,CCND2,CCNE1,CDH1,COL4A6,CSPG4,ESR1,IGFBP3,PCBD2,PROS1,PTCD2,PTEN,PTGES,SFRP1,SPATS2L,TNFSF10,TNFSF11,ZEB1,ZNF239
KRAS		enzyme		0.655		6.01E-03	CASP2,CCND3,ETV1,ETV5,GSN,LAMB3,NRAS,PLD1
MUC4		other		0.900		6.38E-03	CDH1,CDH2,EGFR,MMP9
SIRT1		transcription regulator		-0.063		6.39E-03	CCND2,CDH1,CDH2,MMP3,MMP9,ZEB1	CDH1,CTNNB1,EGR1,FOXO3,HIF1A,SIRT1,TP53
SOX11		transcription regulator		1.461		6.49E-03	EBF1,EGR1,FAIM3,ITGB1,NREP,PDGFA,PRDM1,SKAP2,TP53INP1,TUBA1A,TUBB3
Histone h4		group				7.05E-03	CCND3,CDK1,ESR1,FASN,RRM2,SFRP1,TNFSF10,TNFSF11,TYMS
ETV5	1.211	transcription regulator		1.455		7.57E-03	CDH1,CDH2,ITGA5,ITGB1,KRT80,SNAI2,ZEB1
CDH1	1.629	other		-1.741		7.76E-03	CDH2,EGFR,MMP14,MMP19,MMP3,MMP9	CDH1,CTNNB1,TCF
Smad		complex				8.52E-03	GLI2,PTHLH,SERPINE1
ROR1		kinase				8.52E-03	CDH1,SNAI2,ZEB1
MIA		other				8.52E-03	CDH1,CDH2,MMP14
BCL2		transporter				8.52E-03	NES,PRDM1,PTEN
BARX2		transcription regulator				8.52E-03	ANLN,ESR1,FLNA
THY1	1.253	other				8.52E-03	CDH1,ETS1,NES
SMURF2		enzyme				8.52E-03	CDH1,SKI,TGIF1
F2		peptidase		1.041	bias	8.74E-03	CTGF,EGR1,TFPI2,TNFSF10
CCND1		transcription regulator				8.76E-03	AURKA,CCNE1,CDCA2,CDCA8,E2F7,EIF5A2,FZD7,KIAA0101,KIAA1524,KIF11,MMP3,NCAPH,RGS2,SATB1,SLC9B2,TMEM204,TP53INP1,TYMS
ITGB1	1.135	transmembrane receptor		1.671		8.84E-03	FLNA,GAS1,ITGA5,TGFB1,TNFSF11
FOXO3		transcription regulator		1.274	bias	9.20E-03	CCND2,CTGF,EGR1,EGR2,ESR1,MMP9,SGK1,TNFSF10	EGR1,FOXO3
Hdac		group		-1.401	bias	9.20E-03	EGFR,EGR1,IGFBP3,KLF6,KLF9,LRP2,NDRG4,TP63
PPARG		ligand-dependent nuclear receptor		-1.299		1.05E-02	ACTA2,CDH1,IGFBP3,MMP9,PTEN,PTGES,SERPINE1,TNFSF10
JUN		transcription regulator		1.044		1.05E-02	CCND3,CDK1,DIO2,MMP9,PRKCE,PTGES,SERPINE1,SNAI2,SULF2,TGFB1,XYLT1,ZEB1,ZFP36
CHI3L1		enzyme				1.10E-02	ARL4C,CALD1,COL6A1,COL6A2,SERPINE1
SUPT16H		transcription regulator				1.10E-02	EGR1,MSN,PDGFA,POLR3G,TMTC1
FOXA2		transcription regulator				1.10E-02	CEBPA,EPHX1,PROS1,RARB,TCF7
BMI1		transcription regulator				1.11E-02	AURKA,DLC1,ID4,SERPINB5,TUSC3,VEZT
COL18A1	1.267	other	Inhibited	-2.538	bias	1.19E-02	EFNB2,EGFR,EPHB1,ETS1,F2R,F3,ID3,NRP1,SERPINE1,THBS1
Integrin		complex				1.28E-02	ESR1,MMP9
FGF21		growth factor				1.28E-02	EGR1,HMGCS2
GALNT6		enzyme				1.28E-02	CDH1,CDH2
TRIM41		other				1.28E-02	PRKCA,PRKCZ
GALNT3		enzyme				1.28E-02	CDH1,CDH2
ABL2		kinase				1.28E-02	MMP14,MMP3
IL13RA2		transmembrane receptor				1.28E-02	MMP14,MMP9
SEL1L		other				1.28E-02	PTEN,TIMP2
mir-210		microRNA				1.28E-02	PTPN1,TP53I11
LCOR		transcription regulator				1.28E-02	CDH1,TFPI2
DSP		other				1.28E-02	DSC2,DSC3
CD4		transmembrane receptor				1.30E-02	F3,MME,SHC1
SERPINF1		other				1.30E-02	CTGF,NEFH,TNFSF10
NOTCH2		transcription regulator				1.30E-02	ACTA2,HEY1,HEY2
PROX1		transcription regulator				1.30E-02	HEY1,NRP1,RGS4
RAC1	1.167	enzyme		1.131		1.50E-02	CDH1,RAC1,SNAI2,TGFB1
KLF5	1.454	transcription regulator		1.103		1.50E-02	CDT1,KRT5,PTGES,RUNX1
CDK4		kinase				1.51E-02	AURKA,CDCA2,CDCA8,E2F7,EIF5A2,FZD7,KIAA0101,KIAA1524,KIF11,MMP3,NCAPH,RGS2,SATB1,SLC9B2,TMEM204,TP53INP1
PI3K (family)		group		0.518		1.52E-02	CDH1,ESR1,FASN,ITGA6,ITGB1,MMP9,SNAI2,TNFSF10
XBP1		transcription regulator		0.762	bias	1.54E-02	ESR1,ETS1,IL24,PRNP,TFDP1,TNFSF11
PTEN	1.121	phosphatase		-0.832		1.62E-02	CCNB2,EGFR,ESR1,FASN,SRC
TGFBR2		kinase				1.76E-02	ACSL3,GATM,HPGD,NFIB,PLAGL1,PTHLH,SERPINE1,SLC12A4,SVEP1
Tgf beta		group				1.85E-02	CDH1,GLI2,JAK1
RLIM		enzyme				1.85E-02	CDH2,CTGF,SERPINE1
let-7a-5p (and other miRNAs w/seed GAGGUAG)		mature microRNA				1.85E-02	ACTA2,CDH2,PRDM1
ENG		transmembrane receptor				1.85E-02	ITGA1,ITGA5,ITGA6
LRP1		transmembrane receptor				1.85E-02	CDH1,CDH2,MMP9
SMAD4		transcription regulator		1.732		1.87E-02	CCNE1,CITED2,CTGF,DAXX,ERCC5,ITGA6,PAK3,RAC1,SERPINE1,SGK1,THBS1
SSRP1		other				1.94E-02	EGR1,MSN,PDGFA,POLR3G,TMTC1
MBD2		transcription regulator				2.03E-02	CDH1,ESR1,MEF2A,MMP9,NBR2,ORC6,TBX19
CEBPA	-1.250	transcription regulator		1.732		2.13E-02	A2M,AKAP12,ANXA1,CCND2,CEBPA,EPHX1,EXTL2,KCNMB1,KLF5,PFN2,RGS2,RNF144A,SERPINI1,TNFSF10
HDAC1		transcription regulator				2.15E-02	CCNB2,CCNE1,CDH1,CDK1,ESR1,ITGB4,MMP9,RRM2,TYMS
EZH2	1.201	transcription regulator	Activated	2.646		2.26E-02	CCND2,CDH1,CX3CL1,DENND2A,EGFR,FHOD3,IL24,KCNA1,KRT81,NLK,PRICKLE1,PTGES
ERK1/2		group		1.300		2.28E-02	CDK1,CEBPA,CLEC11A,EGR1,ESR1,EZR,FKBP5,IL19,MMP3,PTGES,PTN,PTPRE,SGK1
RBL1		transcription regulator				2.30E-02	CDK1,DUSP10,MYBL2,RRM2,TYMS
MTA1		transcription regulator		-0.615		2.35E-02	CCND2,ESR1,MMP9,RNF144A
NEDD9		other	Activated	2.449	bias	2.37E-02	ERRFI1,ITGA2,MMP9,PPP1R3B,SERPINE1,SLC2A1
FGF16		growth factor				2.45E-02	CDH1,MMP9
RNASEL		enzyme				2.45E-02	CYB5A,EIF2AK2
ZFYVE9		peptidase				2.45E-02	ACTA2,CDH1
IL2RA		transmembrane receptor				2.45E-02	CCND3,PTHLH
PFKFB3		kinase				2.45E-02	CCND3,CDK1
SLPI		other				2.45E-02	IGFBP3,TGFB1
miR-291a-3p (and other miRNAs w/seed AAGUGCU)		mature microRNA				2.45E-02	CD46,CDH1
MGAT3		enzyme				2.45E-02	CDH1,CDH2
ITPR2	-1.316	ion channel				2.45E-02	ITPR1,NCAPH
CEACAM1		other				2.45E-02	FIGF,VEGFC
HBEGF		growth factor				2.45E-02	CCND2,NRP1
FOXC2		transcription regulator				2.45E-02	CDH1,CDH2
FLT3	2.708	kinase				2.45E-02	CCND2,CCND3
NDFIP1		other				2.45E-02	PTEN,SRC
OTUB1		enzyme				2.45E-02	ESR1,GREB1
IDH2		enzyme				2.51E-02	CDH1,EGR1,ZEB1
MMP9	1.487	peptidase				2.51E-02	CDH1,ITGB1,TGFB1
HSPA9		other				2.51E-02	CLMN,CRABP2,RARB
CRP		other				2.51E-02	EGR1,PRKCA,TNFSF10
IGF1R		transmembrane receptor		-0.369		2.69E-02	CDH1,ESR1,GPER1,RAC1,SNCG
RBL2		other				2.69E-02	CDK1,DUSP10,MYBL2,RRM2,TYMS
F7		peptidase	Activated	2.186	bias	2.69E-02	CTGF,EGR1,F3,KLF5,ZFP36
TFEB		transcription regulator		0.000	bias	2.87E-02	ARSB,CLCN7,GALNS,NAGLU
DNMT1		enzyme				2.87E-02	CDH1,CDK1,ESR1,KCNA1
BRCA1		transcription regulator		-1.974		2.87E-02	BACH1,BAK1,CCNB2,EGR1,ESR1,FHIT,KRT17
E2F4		transcription regulator				3.03E-02	ANLN,ASF1B,CCNA2,CDK1,ID3,KIAA0101,MAD2L1,MYBL2,NDC80,ORC1,PRC1,RAD54L,RRM2,SPAG7,SSX2IP,TMPO,TP53INP1
CDX2		transcription regulator				3.07E-02	FGF1,FUT2,GLI2,KLF5,MLLT3,PRDM1
miR-29b-3p (and other miRNAs w/seed AGCACCA)		mature microRNA		-1.342	bias	3.13E-02	GPR37,HMGN3,LAMC1,MAPRE2,MYBL2
FOS		transcription regulator				3.19E-02	DIO2,FASN,MMP9,PRKCE,SERPINE1,SNAI2,SULF2,ZEB1
IDH1		enzyme				3.28E-02	CDH1,EGR1,ZEB1
PLAUR		transmembrane receptor				3.28E-02	CDH1,ITGA6,ITGB1
PIM1		kinase		1.000	bias	3.44E-02	CCND2,CCND3,INSR,STAT4
MTOR		kinase		-0.391		3.60E-02	CDH1,EGFR,FASN,SNAI2,SRC
IgG		complex		-1.387		3.64E-02	CCND2,CRABP2,DEGS1,DSG3,EZR,HSPB1,IFITM3,KLK7,LGALS7/LGALS7B,PLS3,PRSS8,TRIM29,ZFP36
PI3K (complex)		complex		-0.640		3.66E-02	ETS1,GLI2,HAS3,ITGB1,LTBP2,PRDM1,RGS2,SNCG,TNFSF10
DICER1		enzyme				3.83E-02	CDH1,COL18A1,CYR61,GNG2,ID3,LHFP,PROS1,THBS1
FOXM1		transcription regulator		1.103	bias	3.88E-02	CCNA2,CDK1,ESR1,MMP9,PRC1,STMN1
JINK1/2		group				3.90E-02	CDH2,PTGES
FOXK2		transcription regulator				3.90E-02	CDC14A,SERPINE1
FLNA	1.250	other				3.90E-02	ITGB1,MMP9
RASSF1		other				3.90E-02	CCNA2,ESR1
CTBP2		transcription regulator				3.90E-02	CDH1,PTEN
miR-27a-3p (and other miRNAs w/seed UCACAGU)		mature microRNA				3.90E-02	EFNB2,SPRY2
mir-145		microRNA				3.90E-02	CCNA2,TAGLN
AKT3	1.354	kinase				3.90E-02	AKT1S1,ETS1
ZEB2		transcription regulator				3.90E-02	CDH1,PTEN
CRHR1		G-protein coupled receptor				3.90E-02	KCNMB1,SLC2A1
DDB2		other				3.90E-02	EIF2AK2,MMP9
ITGA6	1.336	transmembrane receptor				3.90E-02	ITGA2,ITGB4
VIM		other				3.90E-02	ITGB1,ITGB4
WWOX	-1.359	enzyme				3.90E-02	ESR1,MMP9
CRHR2		G-protein coupled receptor				3.90E-02	KCNMB1,SLC2A1
GSK3A		kinase				3.90E-02	IRS1,TNFSF10
CYR61	1.359	other				3.90E-02	ITGA2,ITGB1
Growth hormone		group		-1.195		3.92E-02	CDH1,CITED2,CX3CL1,FKBP5,FZD7,SGK1,TNFSF10
YBX1	1.155	transcription regulator				4.08E-02	EGFR,IGFBP3,MMP3,TGFB1
UPF2		other		-0.447		4.12E-02	CLU,HEY1,MPPED2,NRP1,SERPINB5
miR-21-5p (and other miRNAs w/seed AGCUUAU)		mature microRNA				4.17E-02	PTEN,RECK,SERPINB5
SIN3B		transcription regulator				4.17E-02	KLF6,RRM2,TYMS
PTTG1		transcription regulator				4.17E-02	CCNA2,CDH1,CDH2
CSF2		cytokine		1.265	bias	4.33E-02	CCND3,EGR2,GK,HSPH1,RBM3,SNTB1,TGFB1,TLR5,TPM4,ZNF25
LGALS3		other				4.34E-02	CCNB2,CTSF,ITGA10,ITGA6,ITGB1,PRKCZ
NR3C1		ligand-dependent nuclear receptor	Activated	2.007		4.40E-02	A2M,ABHD2,ACTN1,ANXA1,C1QTNF4,CASP4,CORO1C,CSRNP2,DAXX,F2R,FKBP5,GEM,GULP1,IL24,LGALS8,NGFR,PLAGL1,PPP3CA,PRKCE,RGS2,SAP30BP,SDPR,SERPINE1,SGK1,SGPP1,SH3KBP1,SNAI2,SOX4,TLR5,TNFAIP6,TNFSF11,TNS4,TP53I3,UNC13B
HIC1	1.257	transcription regulator		-0.113		4.55E-02	ABHD3,ACTA2,CYP7B1,ID4,ITPR1,LGALS8,LRP8,TMEM47
FANCC		other				4.75E-02	CASK,CYP7B1,GSAP,IGFBP3,SCHIP1,SKAP2,TOM1L1
SND1		enzyme				4.78E-02	ETV1,KRT81,NR2F1,SOX4
SIN3A		transcription regulator				4.78E-02	ESR1,KLF6,MMP9,RARB
TREM1		transmembrane receptor	Activated	2.668		6.03E-02	ACSL3,CDK1,CFB,E2F7,EGR1,EGR2,EPM2AIP1,F3,GEM,MMP19,PHLDA1,PLD1,PPAP2B,SPRY2,TFPI2,THBS1,TMPO
MYOCD		transcription regulator		1.949		6.71E-02	ATP2A2,CNN1,FAP,HAND2,LMOD1,LOC102724428/SIK1,TAGLN
ANXA2		other		-1.982		7.26E-02	ANG,IGFBP3,PTEN,TP53I3
UXT		other		-1.987		1.63E-01	CCNA2,FKBP5,HPGD,SEC24D
PRKCD		kinase		1.974		1.76E-01	KLF5,MMP9,MUC5B,SERPINE1
IL1B		cytokine	Activated	2.942		2.18E-01	DNMT3A,EGR1,ENPP1,IL24,INSR,MMP3,MMP9,NCOA2,NRP1,PTGES,SERPINE1,SERPINH1,TGFB1,TNFAIP6,VEGFC
IL2		cytokine	Activated	2.204		2.67E-01	CCND3,CD46,ETS1,NETO2,PRDM1,PTHLH
TGM2		enzyme	Activated	2.102		2.71E-01	FAM101B,ITGA6,LOC645166,MMP9,PHLDA1,PTGES,SACS,SEMA7A,SIRPA,SLC7A2,SLC9B2,SLFN5,TAF4B,TGFB1,THBS1,TPCN1

## Sheet: TCGA RNAseq
Upstream Regulator	Fold Change	Molecule Type	Predicted Activation State	Activation z-score	Notes	p-value of overlap	Target molecules in dataset	Mechanistic Network
TGFB1	1.326	growth factor	Activated	5.141	bias	1.20E-20	ACTA1,ACTA2,ADAM19,ANKRD1,BGN,BMP1,CALML3,CCNB2,CCND2,CDH1,CDH11,CDH2,CELSR2,CITED2,COL18A1,COL6A3,COL7A1,CTGF,EGF,ENPP1,FSCN1,GLI1,GLI2,HAS3,HEY1,IL11,ITGA2,ITGA3,ITGA5,ITGA6,JUN,KRT81,LAMC2,LTBP2,MFAP2,MSMB,MYC,NOG,NRP1,PDGFB,PRKCA,PRSS3,PTHLH,SCG5,SERPINB5,SERPINE1,SERPINH1,SFRP1,SNAI2,SOX4,SPHK1,SPOCK1,TAGLN,TGFA,TGFB1,TGFB1I1,THBS1,TNC,XYLT1,ZEB1,ZFP36	Ap1,HIF1A,JUN,SMAD3,SMAD4,SP1,Smad,TGFB1
estrogen receptor		group	Inhibited	-4.019		2.69E-16	AKT3,ANXA1,CALD1,CAV2,CCNA1,CCND2,CDH1,CDH11,CDH3,CDH4,CLDN23,CNNM1,COL4A6,COL6A1,COL7A1,CTGF,CXCL1,DSC2,EGFR,EGLN2,EREG,ETS1,FGF1,FGF13,GJB3,ITGA3,LAMC2,LOXL2,MMP14,MYC,PCDH18,PCDH7,PDGFD,RGS2,SERPINE1,TGFA,TGFB1,TMEFF1,TNC,UGT8,VEGFC,XBP1,ZEB1	Ap1,JUN,SP1,estrogen receptor
TP63	2.738	transcription regulator		1.996	bias	3.87E-12	BLM,CCND2,CDH2,CITED2,CYR61,DLL1,DUSP10,F2R,F3,GADD45A,HAS3,HMGA2,IGFBP7,IL1RAP,ITGA2,ITGA3,ITGB4,KIF23,L1CAM,MYC,POSTN,PRNP,PTHLH,SERPINB5,TAGLN,TGFB1,THBS1,TNC,TP63,ZEB1
SPDEF		transcription regulator	Inhibited	-3.273	bias	5.81E-10	CDH1,CDH11,CDH2,COL4A6,COL6A1,COL6A3,CTGF,EGFR,ITGA3,ITGA5,ITGA6,LAMC1,PRKCA,SERPINE1,SNAI2,TGFB1,TNC,ZEB1	AR,CTNNB1,SPDEF,TCF
AR	-1.653	ligand-dependent nuclear receptor		0.557	bias	7.66E-10	CAV2,CDH1,CDH2,DHCR24,EGFR,EGR1,EPB41L4B,ETV1,FKBP5,GFAP,HSPH1,ITGA6,ITGB4,MME,MRAS,MYC,PLS3,PRKCA,PROS1,PTHLH,SERPINE1,SNAI2,THBS1,TUBB3	AR,EGFR,ESR1,FOXA1,SP1,TFAP2C
ERBB2		kinase	Activated	3.703	bias	8.35E-10	ADAM19,BMP1,CCNB2,CCNE1,CDH11,COL18A1,COL6A3,COL7A1,CTGF,EGFR,FSCN1,ITGA2,ITGA5,JUN,KRT81,LAMC2,LTBP2,MFAP2,MSMB,MYC,PRSS3,SCG5,SERPINE1,SNAI2,SOX4,SPOCK1,TAGLN,THBS1,VEGFC,WT1	AR,EGFR,ERBB2,SP1
WISP2		growth factor	Inhibited	-3.053		8.09E-09	CDH1,CTGF,ESR1,IGFBP7,ITGA5,JUN,LAMB3,LAMC2,SERPINE1,SNAI2,TGFB1,XBP1,ZEB1
ESR1	-3.190	ligand-dependent nuclear receptor		0.183		1.09E-08	ADORA1,C8orf4,CAV2,CCNE1,CDH1,CELSR2,CPE,CRABP2,CSAD,CYP1B1,DECR1,EGF,EREG,ESR1,GJB1,GPER1,GREB1,ITGA6,JUN,KCTD6,KLK5,MYC,NGFR,SAMD11,SERPINB5,SERPINE1,SLC7A2,SNAI2,TACC1,TFAP2C,TGFA,TNFAIP2,TNFAIP6,XBP1	ESR1,FOXA1,TFAP2C
EZH2		transcription regulator	Activated	2.853	bias	8.43E-08	C4BPB,CCND2,CDH1,CX3CL1,CXCL1,CXCL2,CYP1B1,DENND2A,EGFR,FHOD3,HOXA6,HOXA9,IL11,IL24,KCNA1,KRT81,MYC,NCOA7,PRICKLE1,PTGES
Mek		group	Activated	2.571	bias	1.51E-07	CDCA7,CDH1,EREG,ESR1,ETS1,ETV5,GPER1,ITGA6,JUN,MYC,PDGFRA,PDGFRB,SACS,SERPINE1,SPRY1,SPRY2,VEGFC,ZEB1	Ap1,Mek
TNF		cytokine	Activated	3.629	bias	2.21E-07	CCND2,CDH1,CDH11,CDH2,CHST2,CLEC11A,CNN1,CXCL1,CXCL2,CXCL5,DIO1,DSC3,DUSP10,EGFR,EGR1,ETS1,F3,GADD45A,HPGD,IL17D,IL19,IL4R,ITGA5,JUN,LAMB3,LAMC2,LTBP2,MAFF,MYC,MYLK,NCOA2,NEFM,NID1,PPARGC1A,PRDM1,PTGES,RGS2,SERPINE1,SOX4,STAC,TGFA,TGFB1,TNC,TNFAIP2,TNFSF10,TNFSF11,TP53I3,TPST1,TSLP,VEGFC	Ap1,BRCA1,ERK1/2,IL1B,JUN,MAP3K7,P38 MAPK,SP1,TNF
FSH		complex		-0.601		8.26E-07	ACTA1,ACTA2,ACTG2,AMH,AREG,ARL4C,BCL11A,COL18A1,EREG,FILIP1L,FKBP5,GEM,GK,INHA,ITGA3,ITGB5,ITPR1,LRRC32,MAPRE2,MT1X,MT2A,PRKD1,PRKX,PRNP,PTPRE,PTPRN,RGS4,RGS7,TFPI2,THBS1,TPM2,VEGFC,WT1,YBX3,ZEB1
HDAC6		transcription regulator	Activated	2.008	bias	8.60E-07	CDH1,CYP1B1,JUN,LTBP2,MYC,NOG,PDGFB,SERPINE1,TGFB1I1	HDAC6,SMAD3
HNRNPA2B1		other				8.65E-07	ABCC6,AKT3,CDH1,DNER,EDAR,FSCN1,GSN,MEIS2,MSRB3,MYC,NR2F1,NTRK3,PITPNC1,PPARGC1A,PRSS1,PRSS3,SRPX,SULT1A1,SULT1A2,SVEP1,TFPI2,TRIM31,USH1C
KRT14	3.601	other				2.14E-06	CXCL1,DSC2,DSC3,DSG3,KLK5,KLK6,KLK7,KLK8,KRT17,KRT5,KRT6B
PDGF BB		complex	Activated	3.552	bias	3.25E-06	CNN1,CTGF,CYR61,DBNDD1,EGR1,EGR2,F3,FOXC2,GADD45A,GEM,JUN,MYC,NR4A1,RGS2,THBS1,ZFP36
PDLIM2		other		0.728		3.77E-06	CDH1,CITED2,F2RL2,FSTL1,FXYD6,GSPT2,MME,MYEOV,MYL9,NR2F1,NUDT11,PCSK1N,PTPLAD2,SMOC1,SPOCD1,SV2A,TAGLN
ERK		group	Activated	3.812	bias	3.87E-06	AREG,CTGF,DIO2,DPYSL2,EGR1,EREG,ETS1,HAS3,JUN,MMP14,PRDM1,SERPINE1,SNAI2,TGFA,THBS1,ZFP36	Ap1,ERK,JUN,RNA polymerase II,TNF
SMARCA4		transcription regulator	Activated	2.224	bias	4.45E-06	A2M,ARL4C,ATP2B4,CTGF,FADS3,GADD45A,HPGD,ID3,IFITM3,ITGA3,ITGA5,JUN,LOXL2,MFGE8,MYC,MYLK,NRP1,NRP2,PLEKHG2,PPAP2B,S100A2,SPOCD1,SPRY2,TAGLN
F7	-1.820	peptidase	Activated	2.357	bias	4.46E-06	AR,CTGF,CXCL2,EGR1,F3,GADD45A,KLF5,MYC,ZFP36
Lh		complex		0.387		5.65E-06	ACTA1,ACTA2,ACTG2,AR,AREG,ARL4C,COL18A1,EGFR,EREG,FKBP5,GEM,GK,INHA,ITGA3,ITGB5,ITPR1,MAPRE2,PRKD1,PRKX,PTPRE,PTPRN,RGS4,RGS7,TFPI2,THBS1,TPM2,VEGFC,YBX3
CHI3L1		enzyme				6.73E-06	ARL4C,CALD1,CDH11,COL6A1,NNMT,SERPINE1,TMEM158,TNC
MGEA5		enzyme	Inhibited	-2.785		7.03E-06	ADAM19,CDCA7,CDH1,CPE,CXCL6,DST,EFNB2,EPHB6,FLNA,FSCN1,GADD45A,GPER1,ITGA2,ITGB5,JUN,KRT81,LAMB1,LRIG1,LRP4,MMP14,PCDHB5,PPAP2B,PRKAR1B,RPS6KA3,S100A2,TGFA,TGFB1,THBS1,TNC
COL18A1	1.401	other	Inhibited	-2.168	bias	7.53E-06	EFNB2,EGFR,EPHB1,ETS1,F2R,F3,F7,ID3,JUN,MYC,NRP1,SERPINE1,SPOCK1,THBS1
SBDS		other				8.80E-06	CRMP1,CTGF,EGR1,FA2H,GABBR2,IGFBP7,IL4R,MAFF,MT2A,NEFM,PAK3,PCDH7,PCDHB5,RGS4,SNAI2,TNC
Cg		complex	Activated	3.018	bias	1.09E-05	AR,BLM,CDH2,DMD,EGR1,EPHB6,EREG,HMGA2,IL11,ITGB5,PPAP2B,RGS4,SACS,SPRY2,TFPI2,TMEM158,VEGFC	Ap1,Cg,Mek
CTNNB1		transcription regulator	Activated	2.395	bias	1.12E-05	ARL4A,CDH11,CDH2,CNN2,CTNND2,DIO2,EDN3,EGFR,FOXQ1,ID3,KIF23,KLRC3,KRT5,LBH,MME,MMP14,MYC,PLS3,SLC6A2,TSPAN8,ZEB1	AR,CTNNB1,ESR1,TCF
CDX2		transcription regulator				1.22E-05	FGF1,FOXQ1,FUT2,GLI2,HOXA3,HOXA5,JUN,KLF5,MLLT3,PRDM1
EGFR	1.859	kinase	Activated	2.621	bias	2.04E-05	AR,CRMP1,CTGF,EGFR,EGR1,ITGA2,ITGA6,KRT17,MYC,PTGES,PTPRE,TPST1	AR,Ap1,BRCA1,EGFR,ERK1/2,ESR1,P38 MAPK,SP1
RUNX2	1.372	transcription regulator		-1.718		2.06E-05	ACTA2,HAPLN1,ISL1,MMP14,NEXN,PCDH18,RUNX1,RUNX2,SERPINE1,TAGLN
FOXA1		transcription regulator		-1.631		2.59E-05	ANXA1,CDH1,COL18A1,EPHX1,FSTL1,GREB1,MGP,MYC,PALM2,PRNP,S100A2,SNAI2,XBP1
EPAS1		transcription regulator	Activated	2.632	bias	2.99E-05	AREG,CDC42EP5,CNKSR2,CTGF,EGFR,FBLN2,IRS2,ITPR1,L1CAM,LOXL2,PRKCA,SERPINE1,SLC2A1,SPHK1
VHL		transcription regulator		-0.577	bias	3.34E-05	CDH1,CDH2,MMP14,PTHLH,RUNX1,SLC2A1,TGFA
MAD2L2		enzyme				3.78E-05	CDH1,CDH2,EGR1,SNAI2
NOTCH1		transcription regulator	Activated	2.134	bias	3.93E-05	ACTA2,EFNB2,EGFR,HEY1,HEY2,MYC,PDGFB,TP63,TSLP
WWC1		transcription regulator		-1.342		4.40E-05	CDH1,CDH2,CTGF,FGF1,PDGFB
ITGB1		transmembrane receptor		1.410		4.91E-05	FLNA,GAS1,ITGA5,JUN,MYC,TGFB1,TNFSF11	Ap1,HIF1A,ITGB1,JUN,P38 MAPK,SMAD3,SMAD4,SP1,Smad,TGFB1
KIAA1524	1.369	other		-1.236	bias	5.20E-05	ACTG2,CRLF1,CRYAB,DSC2,FAP,GADD45A,KIAA1524,LAMA1,LRP4,LXN,PDGFRB,SLC12A8
NEUROG1		transcription regulator		-1.732		6.19E-05	ADD3,CCND2,CXCL1,F2RL2,FAP,GFPT2,LRIG1,NOG,PXDN,SDPR,SPOCK1,THBS1
TWIST2		transcription regulator		1.372	bias	7.30E-05	CDH1,CDH2,POSTN,SNAI2,TGFB1,ZEB1
EGR1	1.731	transcription regulator		1.754	bias	9.71E-05	CCND2,CDH1,F3,PTGES,PTRF,SNAI2,THBS1,TNFSF10
SH3KBP1		other		-1.067	bias	1.09E-04	CCND2,MYC,PRDM1,XBP1
ZEB1	1.314	transcription regulator		-1.934	bias	1.12E-04	CDH1,ITGB4,LAMC2,PTPRZ1,SERPINE1,TP63
FOXO1		transcription regulator	Activated	3.116	bias	1.19E-04	CAMK4,CCNB2,CTGF,EGR1,EGR2,GADD45A,IRS2,ITGA3,LEFTY2,PPARGC1A,TGFB1,TNFSF10
P38 MAPK		group		1.577	bias	1.32E-04	CCNE1,CTGF,DIO2,EGR1,EGR2,ETS1,FLNA,ITGB4,JUN,MYC,RBP1,RUNX2,SERPINE1,TGFA,TGFB1,TNFSF10,TSLP	Ap1,BRCA1,ERK1/2,IL1B,JUN,P38 MAPK,RNA polymerase II,SP1,TNF
HLX		transcription regulator		-1.890	bias	1.35E-04	ANKRD1,AREG,CYP1B1,EGR1,JUN,MYC,PRDM1
JUN	1.324	transcription regulator		1.298	bias	1.38E-04	CXCL1,CXCL5,DIO2,EREG,JUN,MYC,PADI4,PTGES,SERPINE1,SNAI2,SULF2,TGFB1,XYLT1,ZEB1,ZFP36	Ap1,JUN,SP1
NFIX	-1.374	transcription regulator		0.555		1.48E-04	GFAP,NFIX,POSTN,SERPINE1,SPARCL1
HGS		other				1.49E-04	CDH1,EGFR,ESR1
DSP		other				1.49E-04	DSC2,DSC3,PKP1
NRXN1		transporter				1.62E-04	COL4A6,FBLN5,GFAP,MGP,NKX6-1,TGFB1,THBS1,TNC
TCF4		transcription regulator				1.82E-04	FGF1,GLI1,JUN,MIA,MYC,RUNX2,ZEB1
FGF2		growth factor		1.020	bias	2.06E-04	BGN,EFNB2,EGR1,FUT2,GFAP,SERPINE1,ST3GAL4,TFPI
EGF	-1.791	growth factor		1.697	bias	2.11E-04	AREG,CDH1,EGFR,EGR1,FUT2,SERPINE1,SNAI2,SPRY2,ST3GAL4,TFPI2
TAZ		enzyme	Activated	2.000	bias	2.43E-04	ANKRD1,CTGF,CYR61,TAGLN
CLDN7		other		0.277		3.22E-04	ANXA3,CTGF,CX3CL1,F3,FADS3,LGR4,MT1X,MT2A,NMU,PRNP,SDCBP2,TEAD2,TRIM31
IL17A		cytokine	Activated	2.356	bias	3.24E-04	CTGF,CXCL1,CXCL2,CXCL5,CXCL6,FIGF,IL19,NRP1	Ap1,IL17A,IL1B,JUN,RNA polymerase II,TNF
WT1	-2.203	transcription regulator				3.29E-04	AREG,EREG,IL11,IL1RAP,MYC,SNAI2
Histone h3		group				3.82E-04	ADD3,BAI1,CCND2,CCNE1,CDH1,COL4A6,CSPG4,DIO1,ESR1,HOXA9,PROS1,PTGES,RELN,RUNX1T1,SFRP1,TNFSF10,TNFSF11,XBP1,ZEB1
ERK1/2		group		1.826	bias	4.26E-04	AREG,ASAH1,CDC42EP5,CLEC11A,EGR1,ESR1,FKBP5,IL19,JUN,MYC,PTGES,PTN,PTPRE,RUNX2,TSLP	Ap1,BRCA1,ERK1/2,JUN,RNA polymerase II,SP1,TNF
SERPINF1		other		-1.000		4.65E-04	CTGF,MYC,NEFH,TNFSF10
SNAI2	1.588	transcription regulator		-1.082		5.59E-04	CDH1,ITGA3,ITGB4,NES,TP63
GLIPR2		other				5.73E-04	ACTA2,CDH1,EGFR
NOTCH4		transcription regulator				5.73E-04	ACTA2,HEY1,HEY2
CBX4		transcription regulator				5.73E-04	HOXA4,HOXA7,MYC
HBEGF		growth factor				5.73E-04	AR,CCND2,NRP1
RGCC		other				5.73E-04	ACTA2,CDH2,SNAI2
EREG	3.638	growth factor				5.73E-04	AREG,EREG,TGFA
FOXC2	1.652	transcription regulator				5.73E-04	CDH1,CDH2,PDGFRB
SYVN1		transporter	Activated	4.123	bias	6.27E-04	CSPG4,CYP1B1,DIO2,F3,FOLR1,ITGA3,ITGA6,ITGB4,KCNN4,L1CAM,LDHB,PPAP2B,PTRF,SLC2A1,SLC7A2,TNS4,UNC13D
PGR		ligand-dependent nuclear receptor	Activated	2.271	bias	7.03E-04	AREG,CALD1,CCNB2,DPYSL2,DST,F3,FKBP5,GAL,ITGA6,KLF5,KLF9,MYC,PNMT,TNC,ZEB1
ERN1		kinase				7.23E-04	CCNA1,CDH1,CYP1B1,ETS1,PROS1,TCN1,TINAGL1,TSPAN2
YAP1		transcription regulator	Activated	2.000	bias	7.90E-04	ANKRD1,CTGF,CYR61,DIAPH3,SDPR,TAGLN
FN1		enzyme		0.577		8.02E-04	CDH1,MYC,NES,RUNX2,SNAI2
VTN		other		1.976	bias	8.03E-04	EFNB2,F3,RUNX2,SERPINE1	RUNX2,VTN
let-7a-5p (and other miRNAs w/seed GAGGUAG)		mature microRNA		-1.996	bias	8.03E-04	ACTA2,CDH2,HMGA2,PRDM1
PRKCA	1.329	kinase		1.458	bias	8.35E-04	ARL4C,BCL11A,EGR1,ETS1,JUN,PLD1,PVR,RUNX1,SERPINE1	Ap1,P38 MAPK,PRKCA,SP1
Growth hormone		group		-0.922	bias	8.35E-04	CDH1,CDH3,CITED2,CX3CL1,FKBP5,FZD7,MYC,S100B,TNFSF10
EHF		transcription regulator		1.508	bias	8.50E-04	CDH3,CRABP2,EREG,KLK5,KLK6,KLK7,KLK8,SERPINE1,TFPI,TNC,VEGFC
IGF1		growth factor	Activated	2.087	bias	8.69E-04	CCNE1,EFNB2,F3,GFAP,IRS2,ITGB5,RUNX2,SERPINE1,TUBB3,XBP1	Ap1,IGF1
PRDM5		other				8.97E-04	ACSBG1,ALX4,CDH4,ISLR,MYC,MYOM2,NCOA7,NREP,RUNX1,RUNX2,S100A2,TINAGL1
SMAD4		transcription regulator	Activated	2.216	bias	1.12E-03	CCNE1,CITED2,CTGF,FSCN1,GADD45A,HEBP1,IL17B,ITGA6,PAK3,PDGFRB,SERPINE1,THBS1
Ap1		complex	Activated	2.000	bias	1.22E-03	F3,ITGA2,JUN,MT2A,MYC,PADI4,SERPINE1
CEBPA		transcription regulator		0.687		1.23E-03	A2M,ANXA1,CCND2,EPHX1,GAL,ITGB5,KCNMB1,KLF5,KLK8,MT2A,MYC,RGS2,RNF144A,SERPINI1,TNFSF10
CRP		other		1.944	bias	1.28E-03	EGR1,PRKCA,PRKCG,TNFSF10
DEF6		other		0.905	bias	1.28E-03	CDH1,CDH2,SNAI2,ZEB1
mir-373		microRNA		0.226	bias	1.28E-03	CDH1,CSDC2,PTHLH,SERPINE1	RNA polymerase II,mir-373
CHD4		enzyme				1.28E-03	ADORA1,BCL11A,HOXA9,SPRY1
FOXL2		transcription regulator	Activated	2.976	bias	1.31E-03	AMH,CXCL2,IL11,MAFF,PPARGC1A,PTHLH,RGS2,SOX4,SPRY1
ITGA6	1.341	transmembrane receptor				1.38E-03	ITGA2,ITGA3,ITGB4
SKI		transcription regulator				1.38E-03	ACTA2,CDH1,SERPINE1
IL17F		cytokine				1.38E-03	CXCL1,CXCL5,TGFB1	IL17F,IL1B,JUN
KRAS		enzyme		1.069	bias	1.45E-03	EREG,ETV1,ETV5,GADD45A,GLI1,GSN,LAMB3,PLD1
INHBA		growth factor	Activated	2.216	bias	1.51E-03	ACTA2,ESR1,LEFTY1,LEFTY2,TAGLN
TREM1		transmembrane receptor	Activated	3.441	bias	1.64E-03	AREG,CXCL1,CXCL2,CXCL5,EGR1,EGR2,F3,GEM,HES4,MAFF,MT1M,PLD1,PPAP2B,SCG5,SPINK1,SPRY2,TFPI2,THBS1,TMEM158	IL1B,JUN,TREM1
TFAP2A		transcription regulator				1.70E-03	CDH1,CHRNA3,CXCL1,CXCL2,DCBLD2,EREG,F2R,GEM
LYL1		transcription regulator				1.93E-03	EGR1,ID3,ID4,ITGA2
TCF		group				1.94E-03	ARL4A,CNN2,CTNND2,DIO2,EDN3,ID3,KRT5,MME,PLS3,SLC6A2,TSPAN8
FOXO3		transcription regulator		1.253	bias	2.29E-03	AR,CCND2,CTGF,EGR1,EGR2,ESR1,GADD45A,TNFSF10	EGR1,FOXO3
BRCA1		transcription regulator		-0.975		2.29E-03	AREG,CCNB2,CYP1B1,EGR1,ESR1,FHIT,GADD45A,KRT17	BRCA1,ERK1/2,SP1
IgG		complex	Inhibited	-2.138	bias	2.43E-03	ASAH1,CCND2,CRABP2,DEGS1,DSG3,IFITM3,KLK6,KLK7,KLK8,LGALS7/LGALS7B,MYC,PLS3,TRIM29,ZFP36
TERT		enzyme		1.432	bias	2.50E-03	AR,CCNE1,EGFR,EREG,MYC,XBP1
Collagen type III		complex				2.64E-03	CDH1,ITGA2,ITGA5
MUC4		other		0.900	bias	2.77E-03	CDH1,CDH2,EGFR,PRKCG
ITCH		enzyme				2.82E-03	CTGF,CYR61
miR-9-5p (and other miRNAs w/seed CUUUGGU)		mature microRNA				2.82E-03	CDH1,PRDM1
miR-375-3p (and other miRNAs w/seed UUGUUCG)		mature microRNA				2.82E-03	KIAA1524,MYC
RPL15		other				2.82E-03	HMGA2,MYC
ITGA2	1.665	transmembrane receptor				2.82E-03	ITGA2,ITGA5
mir-24		microRNA				2.82E-03	SPRY2,TGFB1
SP1		transcription regulator		-0.478	bias	2.96E-03	AR,CDH2,CHRNA3,CHRNA5,DLC1,EGR1,ESR1,F2R,F7,ID4,ITGA2,ITGAD,JUN,KRT81,MYC,PADI4,PRKCA,PTN,SLC2A1,TFPI2,TGFB1,TNFSF10
IL1B		cytokine	Activated	3.862	bias	3.17E-03	CXCL1,CXCL2,CXCL5,CXCL6,DIO1,EGR1,ENPP1,IL24,MT2A,NCOA2,NRP1,PPARGC1A,PTGES,SERPINE1,SERPINH1,TGFB1,TNFAIP6,TSLP,VEGFC	Ap1,IL1B,JUN,P38 MAPK,SP1
PTGES	1.586	enzyme				3.66E-03	ANXA1,CDH1,EGR1,ITGA6,ITGB4,MYC
GLI1	1.628	transcription regulator	Activated	2.173	bias	3.71E-03	CDH1,DEGS1,DIO2,EPB41L4B,GLI2,GREM2,IGFBP7,LZTS1,NES,NREP,PCDH18,TNC
F2		peptidase		1.041	bias	3.84E-03	CTGF,EGR1,TFPI2,TNFSF10
TFAP2C	1.645	transcription regulator				3.84E-03	CDH1,ESR1,GREB1,XBP1
SND1		enzyme				4.17E-03	EREG,ETV1,KRT81,NR2F1,SOX4
Smad		complex				4.44E-03	GLI2,PTHLH,SERPINE1
ROR1		kinase				4.44E-03	CDH1,SNAI2,ZEB1
SLC9A3R1		other				4.44E-03	CDH1,EGFR,SNAI2
MIA	2.396	other				4.44E-03	CDH1,CDH2,MMP14
SMAD1		transcription regulator				4.44E-03	ACTA2,CTGF,CXCL2
FBXW7		transcription regulator				4.44E-03	KLF5,MYC,SERPINE1	FBXW7,HIF1A
PDGFRA	1.705	kinase				4.44E-03	ACTA2,PDGFRA,RUNX2
THY1		other				4.44E-03	CDH1,ETS1,NES
CDK8		kinase				4.44E-03	CCNE1,DIO1,MYC
TAF6		transcription regulator				4.44E-03	GADD45A,HOXA9,JUN
SRF		transcription regulator				4.77E-03	ACTG2,APOLD1,CALD1,CTGF,EGR1,EGR2,FGF1,FILIP1L,MYL9,NR4A1,TAGLN
AZGP1		transporter		0.218		5.15E-03	CDH1,EGR1,ITGA5,MYC
CARM1		transcription regulator				5.15E-03	CCNE1,MYC,PTGES,SPINK1
CBX7		other	Inhibited	-2.000	bias	5.15E-03	ANKRD1,AREG,CYP1B1,PRDM1
XBP1	-1.305	transcription regulator		0.762	bias	5.18E-03	ESR1,ETS1,IL24,MYC,PRNP,TNFSF11
BCL6		transcription regulator		-0.808		5.78E-03	CCND2,HAPLN1,IL24,ITGA3,MGP,PRDM1,SERPINE1,XBP1
Histone h4		group				5.78E-03	CHRNA3,CHRNA5,DIO1,ESR1,HOXA9,SFRP1,TNFSF10,TNFSF11
PTGS2		enzyme				5.78E-03	ANXA1,CDH1,CXCL5,EGR1,ITGA6,ITGB4,MYC,TNFSF10
NUPR1		transcription regulator		0.632		5.96E-03	ANP32E,AREG,BLM,C3orf58,CCNB2,CITED2,CNIH2,CREB5,CXCL5,CYR61,DHCR24,DUSP8,EREG,ETS1,ETV1,FGF1,GADD45A,GK,GRAMD3,HIST1H2AJ,HIST1H3F,HIST1H3J,IRS2,KIF23,MGLL,MT1X,MYC,NFIB,NGFR,PRNP,RAB39B,RBMS1,RFTN2,SERPINE1,SHOX2,SLC2A1,TICRR,TMEM158,XBP1,ZNF488
HIF1A		transcription regulator	Activated	2.589	bias	6.05E-03	BGN,CTGF,CYR61,EGFR,ETS1,IRS2,ITGA5,ITPR1,L1CAM,LOXL2,MYC,PRKCA,SERPINE1,SLC2A1,SPHK1,TGFB1,VEGFC
MAP3K7		kinase		-0.128	bias	6.10E-03	IL19,ITGB5,JUN,RGS2,SERPINE1,TNFSF10	Ap1,MAP3K7,P38 MAPK,SP1
SUZ12		enzyme				6.13E-03	ANXA8/ANXA8L1,CDH1,HSD17B11,KCNA1,KRT17,LAMB3,MYC,RBMS1,TGFB1,TNFAIP2
BMP4		growth factor		-0.374		6.31E-03	ACTA2,CNN1,LEFTY1,LEFTY2,MYC
MECP2		transcription regulator				6.31E-03	CDH1,ENPP4,ESR1,RELN,TFPI2
RNA polymerase II		complex				6.43E-03	CDH1,CDH11,CSDC2,CXCL2,CYP1B1,ESR1,FANCI,GADD45A,MYC,PCDHGC3,RUNX2,TGFB1,WNT7B
RAC1		enzyme		1.165	bias	6.73E-03	CDH1,MYC,SNAI2,TGFB1	Ap1,P38 MAPK,RAC1,SP1
HOXD10		transcription regulator		-1.000		6.73E-03	ITGA3,ITGB4,MMP14,SERPINE1
PSMD10		transcription regulator	Activated	2.000	bias	6.73E-03	CDH1,CXCL1,MRAS,PLD1
IL1A		cytokine	Activated	3.075	bias	6.74E-03	CXCL1,CXCL2,CXCL5,IL11,MT2A,PTGES,SERPINE1,TAC1,TGFB1,TNFSF11	Ap1,IL1A
DCLK1		kinase				6.83E-03	MYC,SNAI2,ZEB1
MET		kinase				6.83E-03	AREG,CDH1,TGFA
NOTCH2		transcription regulator				6.83E-03	ACTA2,HEY1,HEY2
SCUBE3		other				6.83E-03	SERPINE1,SNAI2,TGFB1
SDCBP		enzyme				6.83E-03	CDH1,EGFR,SOX4
PROX1		transcription regulator				6.83E-03	HEY1,NRP1,RGS4
SMAD3		transcription regulator				7.98E-03	ANKRD1,CDH1,CTGF,GLI1,GLI2,HEY1,SERPINE1
Integrin		complex				8.15E-03	ESR1,JUN	BRCA1,ERK1/2,Integrin,SP1
HTR7		G-protein coupled receptor				8.15E-03	COL23A1,THBS1
FGF21		growth factor				8.15E-03	EGR1,HMGCS2
GALNT6		enzyme				8.15E-03	CDH1,CDH2
GALNT3	2.084	enzyme				8.15E-03	CDH1,CDH2
miR-1 (and other miRNAs w/seed GGAAUGU)		mature microRNA				8.15E-03	ESR1,SPHK1
LCOR		transcription regulator				8.15E-03	CDH1,TFPI2
ITGB6		other				8.15E-03	CDH1,PTHLH
ACVR1C		kinase				8.15E-03	LEFTY1,LEFTY2
MAPK7		kinase				8.15E-03	CDH2,JUN
HNRNPK		other				8.15E-03	AR,MYC
CLDN2		other				8.15E-03	ITGA2,ITGA5
ITGAV		ion channel		1.000	bias	8.61E-03	CDH1,PTHLH,RUNX2,TGFB1
SMARCA2		transcription regulator				8.61E-03	CCNE1,HOXA9,MYLK,TAGLN
Hdac		group	Inhibited	-2.078	bias	9.03E-03	EGFR,EGR1,JUN,KLF9,NDRG4,NR4A1,TP63
ETV5	1.312	transcription regulator		1.172		9.55E-03	CDH1,CDH2,ITGA5,KRT80,SNAI2,ZEB1
Tgf beta		group				9.85E-03	CDH1,GLI2,TSLP
RLIM		enzyme				9.85E-03	CDH2,CTGF,SERPINE1
TGFBR1		kinase				9.85E-03	CTGF,LEFTY1,LEFTY2
FOS		transcription regulator				1.01E-02	DIO2,EREG,MYC,SERPINE1,SNAI2,SULF2,TSLP,ZEB1
AHR		ligand-dependent nuclear receptor		1.067	bias	1.08E-02	AREG,CDH1,CYP1B1,ESR1,MYC
MAP2K1/2		group		1.263	bias	1.10E-02	CDH1,CTGF,EGR1,KLF5,MYC,TGFB1
CREB1		transcription regulator				1.10E-02	CCNA1,CYR61,DIO2,NR4A1,RGS2,TRH
SP3		transcription regulator				1.23E-02	CDH2,EGR1,ESR1,F2R,ITGA2,ITGAD,JUN,KRT81,PADI4,XYLT1
Notch		group		0.940		1.27E-02	ANKRD1,HEY1,HEY2,TAGLN,ZEB1
NRG1		growth factor		1.950	bias	1.33E-02	CCNE1,CYR61,MYC,VEGFC
APP		other		-0.068	bias	1.33E-02	NES,TNFAIP2,TNFSF10,TUBB3
DNMT1		enzyme				1.33E-02	CDH1,ESR1,KCNA1,RELN
IDH2		enzyme				1.35E-02	CDH1,EGR1,ZEB1
IGFBP5		other				1.35E-02	EFNB2,F3,SERPINE1
TGFBR2		kinase				1.36E-02	GATM,HPGD,JUN,NFIB,PRSS1,PTHLH,SERPINE1,SVEP1
HMOX1		enzyme		-0.816		1.42E-02	CXCL1,CXCL5,FGF1,FIGF,ID3,THBS1
HRAS	1.250	enzyme				1.48E-02	AREG,ITGA5,ITGA6,MYC,PRKCA
NFKB1		transcription regulator				1.49E-02	ANKRD1,CXCL2,EGFR,FSCN1,IL20,MYC,TNFSF10,TSLP
Fibrinogen		complex				1.57E-02	CXCL1,MMP14
CDC73		other				1.57E-02	HOXA9,PTGES
STK40		kinase				1.57E-02	CXCL1,CXCL5
PDGFRB	1.458	kinase				1.57E-02	ACTA2,PDGFRB
ZFYVE9		peptidase				1.57E-02	ACTA2,CDH1
EZR		other				1.57E-02	CDH1,CDH2
PHOX2A		transcription regulator				1.57E-02	CHRNA3,SLC6A2
MGAT3		enzyme				1.57E-02	CDH1,CDH2
CEACAM1		other				1.57E-02	FIGF,VEGFC
NTRK1		kinase				1.57E-02	EGR1,NR4A1
ACVR1B		kinase				1.57E-02	LEFTY1,LEFTY2
POSTN	1.508	other				1.57E-02	EGFR,TGFB1
RBCK1		transcription regulator				1.57E-02	ESR1,MYC
FLT3	2.763	kinase				1.57E-02	CCND2,MYC
OTUB1		enzyme				1.57E-02	ESR1,GREB1
VEGFA		growth factor		1.990	bias	1.62E-02	EFNB2,ETS1,F3,ITGA2
DNMT3B		enzyme	Inhibited	-2.433		1.63E-02	CDH1,CYP1B1,ESR1,GLT8D2,KCNA1,LXN,RAB39B,RECK
BMI1		transcription regulator				1.71E-02	DLC1,HOXA9,ID4,NID1,SERPINB5
Focal adhesion kinase		group				1.79E-02	CDH2,EFNB2,NKX2-2
IDH1		enzyme				1.79E-02	CDH1,EGR1,ZEB1
mir-218		microRNA				1.79E-02	LOXL4,PDGFRA,SASH1
PAK1		kinase				1.79E-02	F3,MMP14,TFPI
ELF5		transcription regulator				1.79E-02	ESR1,MEIS2,RUNX1
IL6		cytokine		0.560	bias	1.94E-02	BAI1,CCNE1,DIO1,IL17D,ITGB5,LCAT,MYC,NEU3,PDGFB,TGFB1,THBS1
KDM5B		transcription regulator		0.302	bias	1.94E-02	CYB5A,DHCR24,DPY19L1,GADD45A,GAL,LIMCH1,MT1X,PLS3,PTPLA,REEP1,SMOX
RELA		transcription regulator	Activated	2.791	bias	1.97E-02	ANKRD1,CXCL1,CXCL2,CXCL5,FMN2,GLI2,IL20,MYC,PLD1,TAC1,TFPI2,TGFB1,TSLP
Jnk		group	Activated	2.183	bias	2.12E-02	CDH2,CTGF,IL19,JUN,MMP14,NR4A1,TGFB1,ZFP36
Pka		complex				2.29E-02	CTGF,PTHLH,TSLP
PNN		other				2.29E-02	CDH1,JUN,MYC
CCND1		transcription regulator				2.34E-02	AR,AREG,CCNE1,CDCA7,EIF5A2,FZD7,GPC6,KIAA1524,LRRTM2,MAGI2,RGS2,SCG5,SLC9B2,TP53INP1
MAPK1		kinase		1.364		2.45E-02	AR,BCL11A,COL7A1,DNAH7,IFITM3,KRT17,LAMA4,MMP28,OLFML2A,PLD1,PLXDC1,SPOCK1,SPRY2,TMEM158,TNFSF10
JINK1/2		group				2.53E-02	CDH2,PTGES
CTR9		other				2.53E-02	MYC,PTGES
SPTAN1		other				2.53E-02	ITGA3,ITGA5
MED12		transcription regulator				2.53E-02	CREB5,GLI1
RASSF1		other				2.53E-02	ESR1,MYC
miR-27a-3p (and other miRNAs w/seed UCACAGU)		mature microRNA				2.53E-02	EFNB2,SPRY2
miR-31-5p (and other miRNAs w/seed GGCAAGA)		mature microRNA				2.53E-02	CXCL1,CXCL5
mir-145		microRNA				2.53E-02	FSCN1,TAGLN
PKM		kinase				2.53E-02	MYC,SLC2A1
ALK		kinase				2.53E-02	CCND2,GLI1
TNFSF13B		cytokine				2.53E-02	CXCL6,PRDM1
NFIL3		transcription regulator				2.53E-02	GADD45A,TNFSF10
WWOX		enzyme				2.53E-02	ESR1,RUNX2
CRHR2		G-protein coupled receptor				2.53E-02	KCNMB1,SLC2A1
SPIB		transcription regulator				2.53E-02	PRDM1,XBP1
S100A7		other				2.53E-02	CXCL1,IL11
Collagen type V		complex				2.53E-02	ITGA2,ITGA5
TP73		transcription regulator		1.278	bias	2.57E-02	ACTA2,CDH1,CLMN,IL4R,ITGB4,LZTS1,PDGFB,S100A2,SNAI2,TGFB1,THBS1,TP53I3
NFkB (complex)		complex	Activated	2.441	bias	2.64E-02	AMPH,CCNB2,CDC25B,CX3CL1,CXCL1,CXCL2,CXCL6,F3,GLI2,IL24,KRT17,MYC,TAC1,TFPI2,TGFB1,TNFSF10,TSLP,VEGFC
MYB		transcription regulator				2.69E-02	CDH1,JUN,MYC,SNAI2
BMP2		growth factor				2.69E-02	KLF9,MYC,NOG,RUNX2
RARA		ligand-dependent nuclear receptor				2.69E-02	CLMN,CRABP2,HOXA5,PENK
PI3K (complex)		complex		-1.000	bias	2.71E-02	ETS1,GLI2,HAS3,LTBP2,MYC,PRDM1,RGS2,TNFSF10
HGF		growth factor		-0.586		2.73E-02	CDH1,EFNB2,EGR1,IRX5,KRT17,MYC,THBS1,TNFAIP2,VEGFC,WT1
CAV1		transmembrane receptor				2.86E-02	FOLR1,PTRF,TFPI
PTHLH	1.709	other				2.86E-02	CDC25B,ITGA6,SERPINE1
ZNF217		transcription regulator		-1.342	bias	3.16E-02	CREB5,HAPLN1,MYC,NMU,PAK3,SHC4,STRA6,VSNL1
PAF1		other		1.342	bias	3.38E-02	ARL4A,CITED2,HOXA9,IFITM3,SERPINE1,ZFP36
PPARG		ligand-dependent nuclear receptor		-0.963		3.38E-02	ACTA2,CAV2,CDH1,PTGES,SERPINE1,TNFSF10
TMSB4		group				3.50E-02	ITGA2,ITGA3,RUNX2
PHF1		transcription regulator				3.50E-02	HOXA6,HOXA9,TP53I3
SNAI1		transcription regulator				3.50E-02	CDH1,KRT17,TP63
MAPK8		kinase		1.000	bias	3.59E-02	CDH2,JUN,PPARGC1A,RBP1
let-7		microRNA		-1.124	bias	3.59E-02	ACTA2,AR,CDH2,HMGA2
KDM8		other				3.66E-02	CCNA1,SLC2A1
PLSCR1		enzyme				3.66E-02	ITPR1,MYC
PURA		transcription regulator				3.66E-02	AR,ITGAD
ITGA5	1.248	transmembrane receptor				3.66E-02	GAS1,JUN
GPER1	1.539	G-protein coupled receptor				3.66E-02	ASAH1,CTGF
F10		peptidase				3.66E-02	CTGF,EGR1
CRHR1		G-protein coupled receptor				3.66E-02	KCNMB1,SLC2A1
PRKRA		other				3.66E-02	PROS1,THBS1
AKT2		kinase				3.66E-02	CDH1,ESR1
DDX17		enzyme				3.66E-02	JUN,MYC
MZF1		transcription regulator				3.66E-02	CDH2,PRKCA
MCAM		other				3.66E-02	CDH1,SNAI2
TARBP2		other				3.66E-02	PROS1,THBS1
SMO		G-protein coupled receptor				3.66E-02	GLI1,MYC
SF1		transcription regulator				3.66E-02	ACTA2,CNN1
MYC	1.364	transcription regulator		-0.440	bias	3.89E-02	CCND2,CCNE1,FAP,FKBP5,GADD45A,HAPLN1,HSPH1,IQGAP2,ITGA3,JUN,MGP,MYC,PDGFRB,ST3GAL4,WNT7B
TGM2		enzyme		0.387	bias	3.95E-02	CDCA7,ITGA6,MPP6,MT2A,MYC,PADI4,PDGFRB,PTGES,SACS,SEMA7A,SIRPA,SLC7A2,SLC9B2,TAF4B,TGFB1,THBS1,TNFAIP2
CREBBP		transcription regulator				4.02E-02	CYR61,MYC,NR4A1,RGS2,TNFSF10
REST		transcription regulator				4.21E-02	NRP1,TAC1,TUBB3
SMARCD3		transcription regulator				4.21E-02	HAPLN1,ITGA3,MGP
ATF3		transcription regulator				4.21E-02	GSN,SERPINB5,SERPINE1
T		transcription regulator				4.21E-02	HAPLN1,ITGA3,MGP
KLF5	1.768	transcription regulator				4.21E-02	KRT5,PTGES,RUNX1
ATF2		transcription regulator				4.21E-02	DUSP10,JUN,MYLK
CXCL12		cytokine		-0.640		4.41E-02	BMP1,CDH1,EGFR,ITGB4,JUN,LOXL2
LDL		complex		1.336	bias	4.45E-02	CETP,CTGF,SERPINE1,TGFB1,XBP1
IGF1R		transmembrane receptor		1.103	bias	4.65E-02	CDH1,ESR1,GPER1,MYC
SIRT1		transcription regulator		0.098		4.65E-02	CCND2,CDH1,CDH2,ZEB1
RBPJ		transcription regulator		-1.000	bias	4.65E-02	ETS1,JUN,PDGFB,TNC
PI3K (family)		group		-0.115	bias	4.80E-02	CDH1,ESR1,GLI1,ITGA6,SNAI2,TNFSF10
ZNF652		other				4.95E-02	EGFR,TGFB1
Alpha catenin		group				4.95E-02	MYC,SP5
PRKG1		kinase				4.95E-02	ACTA2,TAGLN
STAT5B		transcription regulator				4.95E-02	CDH1,MYC
BARX2		transcription regulator				4.95E-02	ESR1,FLNA
CASR		G-protein coupled receptor				4.95E-02	GABBR2,PTHLH
RHOA		enzyme				4.95E-02	CDH1,SNAI2
BAG1		other				0.0495	EGFR,JUN

## Sheet: TCGA Agilent
Upstream Regulator	Fold Change	Molecule Type	Predicted Activation State	Activation z-score	Notes	p-value of overlap	Target molecules in dataset	Mechanistic Network
TGFB1		growth factor	Activated	5.109	bias	3.31E-15	ACTA1,ACTA2,BGN,BMP1,CALML3,CDH2,CELSR2,CHI3L1,CITED2,COL18A1,COL6A3,COL7A1,CTGF,EGF,ENPP1,FSCN1,GLI1,GLI2,HAS3,ITGA1,ITGA2,ITGA3,ITGA6,KRT7,LAMC2,LTBP2,MFAP2,MSMB,PDGFB,PRSS3,PTHLH,SCG5,SERPINB5,SERPINE1,SERPINH1,SFRP1,SMURF2,SNAI2,SPHK1,TAGLN,TGFA,TGFB1I1,TGIF1,TNC,ZFP36,ZYX	SMAD4,Smad,TGFB1
estrogen receptor		group	Inhibited	-3.651		8.57E-12	ANXA1,CALD1,CAV2,CCNA1,CDH3,CLDN23,COL4A6,COL6A2,COL7A1,CTGF,CXCL1,DSC2,EGFR,EGLN2,EREG,ETS1,FGF1,GJB3,ITGA3,KRT7,LAMC2,MMP14,MSN,PCDH18,PCDH7,RGS2,SERPINE1,TGFA,TMEFF1,TNC,VEGFC,XBP1
KRT14	1.671	other				1.23E-09	CXCL1,DSC2,DSC3,DSG3,GJB6,KLK5,KLK6,KLK7,KLK8,KRT16,KRT17,KRT5,KRT6B
AR	-1.396	ligand-dependent nuclear receptor		-0.282		7.31E-09	AZGP1,CAV2,CDH2,DHCR24,EGFR,EGR1,EPB41L4B,ETV1,FKBP5,HSPH1,ITGA6,ITGB4,MME,NUPR1,PLS3,PROS1,PTHLH,SERPINE1,SNAI2,TUBB3
TP63	1.818	transcription regulator		1.863		5.76E-08	BLM,CDH2,CITED2,CYR61,DUSP10,F2R,GADD45A,HAS3,IGFBP7,ITGA2,ITGA3,ITGB4,KIF23,KLF6,KRT6A,PRNP,PTHLH,SERPINB5,TAGLN,TNC,TP63
SPDEF		transcription regulator	Inhibited	-3.434	bias	4.91E-07	CDH2,COL4A6,COL6A2,COL6A3,CTGF,DKK3,EGFR,ITGA3,ITGA6,LAMC1,SERPINE1,SNAI2,TNC
Lh		complex		0.807		1.57E-06	ACTA1,ACTA2,ACTG2,ACTN1,AR,AREG,COL15A1,COL18A1,EGFR,EREG,FKBP5,GEM,GK,INHA,ITGA3,ITPR1,MAPRE2,PRKD1,PRKX,PTPN1,RGS4,STIP1,TFPI2,TPM2,VEGFC
ERBB2		kinase	Activated	2.862	bias	1.91E-06	BMP1,COL18A1,COL6A3,COL7A1,CTGF,EGFR,FSCN1,ITGA2,KRT7,LAMC2,LTBP2,MFAP2,MSMB,PRSS3,SCG5,SERPINE1,SNAI2,TAGLN,TGIF1,VEGFC,WT1
FSH		complex		-0.126		2.08E-06	ACTA1,ACTA2,ACTG2,ACTN1,ALDH3A2,AMH,AREG,BCL11A,COL15A1,COL18A1,EREG,FILIP1L,FKBP5,GEM,GK,INHA,ITGA3,ITPR1,MAPRE2,PRKD1,PRKX,PRNP,PTPN1,RGS4,STIP1,TFPI2,TPM2,VEGFC,WT1
ERK		group	Activated	3.203	bias	4.23E-06	AREG,CTGF,DIO2,EGR1,EREG,ETS1,HAS3,MMP14,PRDM1,SERPINE1,SLC4A7,SNAI2,TGFA,ZFP36
TNF		cytokine	Activated	3.533	bias	4.29E-06	ADAMTS4,C10orf10,CDH2,CHI3L1,CLEC11A,CNN1,CXCL1,CXCL2,CXCL3,DIO1,DSC3,DUSP10,EGFR,EGR1,ETS1,GADD45A,IL19,ITGB6,KIF3C,KLF6,LAMB3,LAMC2,LTBP2,MAFF,MYLK,NID1,PPARGC1A,PPP1R15A,PRDM1,PTGES,RARRES3,RGS2,SERPINE1,TGFA,TNC,TNFSF11,TP53I3,TSLP,VEGFC
ESR1	-2.851	ligand-dependent nuclear receptor		0.171		9.13E-06	ADORA1,C1QTNF6,CAV2,CELSR2,CPE,CRABP2,CXCL3,EGF,EREG,ESR1,GREB1,ITGA6,KCTD6,KLK5,NGFR,SAMD11,SERPINB5,SERPINE1,SLC7A2,SNAI2,TFAP2C,TGFA,TNFAIP6,XBP1
HNRNPA2B1		other				1.31E-05	ABCC6,DNER,FSCN1,GSN,MSRB3,NOVA1,NTRK3,PITPNC1,PLCB4,PPARGC1A,PRSS1,PRSS3,SRPX,SULT1A1,SULT1A2,SVEP1,TFPI2,WWOX
EGF	-1.610	growth factor		1.900	bias	2.48E-05	AREG,EGFR,EGR1,FUT2,SERPINE1,SLC4A7,SNAI2,SPRY2,ST3GAL4,TFPI2
FOXL2		transcription regulator	Activated	3.145	bias	3.58E-05	AMH,ATF3,CXCL2,CXCL3,MAFF,PPARGC1A,PPP1R15A,PTHLH,RGS2,SPRY1
SBDS		other				4.13E-05	CRMP1,CTGF,EGR1,FA2H,IGFBP7,MAFF,PAK3,PCDH7,PCDHB5,PPP1R15A,RGS4,SNAI2,TNC
NOTCH1		transcription regulator		1.633	bias	4.36E-05	ACTA2,CHGA,EFNB2,EGFR,HEY2,PDGFB,TP63,TSLP
WISP2		growth factor	Inhibited	-2.813		5.50E-05	CTGF,ESR1,IGFBP7,LAMB3,LAMC2,SERPINE1,SNAI2,XBP1
EGFR	1.527	kinase	Activated	2.332	bias	6.00E-05	AR,CHI3L1,CRMP1,CTGF,EGFR,EGR1,ITGA2,ITGA6,KRT17,PTGES	EGFR,SP1,SP3
F7	-1.287	peptidase		1.914	bias	6.38E-05	AR,CTGF,CXCL2,EGR1,GADD45A,KLF5,ZFP36
TREM1		transmembrane receptor	Activated	2.982	bias	6.91E-05	AREG,ATF3,CXCL1,CXCL2,CXCL3,EGR1,EGR2,EPM2AIP1,GEM,HES4,MAFF,MAP3K8,NRIP3,PLD1,PPAP2B,SCG5,SPINK1,SPRY2,TFPI2
PDGF BB		complex	Activated	2.951	bias	8.68E-05	ATF3,CNN1,CTGF,CYR61,EGR1,EGR2,GADD45A,GEM,KLF6,PPP1R15A,RGS2,ZFP36
EHF		transcription regulator		1.508	bias	9.47E-05	CDH3,CRABP2,EREG,KLK5,KLK6,KLK7,KLK8,SERPINE1,TFPI,TNC,VEGFC
ERN1		kinase				1.28E-04	ANG,CCNA1,ETS1,ITGB6,PROS1,TCN1,TINAGL1,TSPAN2
KIAA1524	1.199	other		-1.938		1.31E-04	ACTG2,COL15A1,CRLF1,CRYAB,DSC2,FAP,GADD45A,KIAA1524,LRP4,LXN
Cg		complex		1.835	bias	1.49E-04	AR,BLM,CDH2,EGR1,EREG,ITGA1,PPAP2B,RGS4,SACS,SMURF2,SPRY2,TFPI2,VEGFC
SRF		transcription regulator				1.59E-04	ACTG2,CALD1,CTGF,EGR1,EGR2,FGF1,FILIP1L,ITGA1,MYL9,MYO1E,SVIL,TAGLN
CTNNB1		transcription regulator		1.980	bias	1.62E-04	ALDH3A2,ARL4A,CDH2,CHGA,CTNND2,DIO2,EDN3,EGFR,FOXQ1,ITGA1,KIF23,KRT5,MME,MMP14,PLS3,TSPAN8	CTNNB1,TCF
FOXA1		transcription regulator		-1.631		2.62E-04	ANXA1,COL18A1,FSTL1,GREB1,KRT16,MGP,PRNP,S100A2,SNAI2,XBP1
FGF2		growth factor		1.383	bias	2.63E-04	BGN,EFNB2,EGR1,FUT2,SERPINE1,ST3GAL4,TFPI
RGCC		other				2.68E-04	ACTA2,CDH2,SNAI2
EREG	1.979	growth factor				2.68E-04	AREG,EREG,TGFA
SCD		enzyme		-0.689	bias	3.02E-04	ATF3,CXCL3,GADD45A,XBP1
WWC1		transcription regulator	Inhibited	-2.000		3.02E-04	CDH2,CTGF,FGF1,PDGFB
MGEA5		enzyme		-1.091		3.43E-04	AZGP1,CAPN1,CPE,DST,EFNB2,ELF1,FGFBP1,FLNA,FSCN1,GADD45A,ITGA2,KRT6C,LAMB1,LRIG1,LRP4,MMP14,PCDHB5,PPAP2B,S100A2,TGFA,TNC
ZEB1		transcription regulator				3.46E-04	ITGB4,LAMC2,PTPRZ1,SERPINE1,TP63
Mek		group	Activated	2.766		4.14E-04	EREG,ESR1,ETS1,FGFBP1,ITGA6,PDGFRA,SACS,SERPINE1,SPRY1,SPRY2,VEGFC
EZH2		transcription regulator		1.667	bias	4.62E-04	CXCL1,CXCL2,DENND2A,EGFR,FHOD3,FUCA1,HOXA9,IL24,KCNA1,PRICKLE1,PTGES,RARRES3
CHD4		enzyme				4.87E-04	ADORA1,BCL11A,HOXA9,SPRY1
CDX2		transcription regulator				5.66E-04	FGF1,FOXQ1,FUT2,GLI2,KLF5,MLLT3,PRDM1
SP3		transcription regulator				5.71E-04	ATF3,CDH2,CHI3L1,EGR1,ESR1,F2R,ITGA2,ITGAD,KRT16,SLC4A7,SRC
ITGA6	1.294	transmembrane receptor				6.49E-04	ITGA2,ITGA3,ITGB4
MAD2L2		enzyme				6.49E-04	CDH2,EGR1,SNAI2
TGFBR2		kinase				7.19E-04	DSG2,GATM,KRAS,NFIB,PRSS1,PTHLH,SERPINE1,SLC12A4,SVEP1	Smad,TGFBR2
mir-218		microRNA		-1.131	bias	7.40E-04	LOXL4,PDGFRA,SASH1,SRC
NUPR1	-1.200	transcription regulator		1.333		7.51E-04	AREG,ATF3,BLM,C3orf58,CITED2,COQ10A,CREB5,CXCL3,CYR61,DHCR24,EREG,ETS1,ETV1,FGF1,FUCA1,GADD45A,GK,GRAMD3,HIST1H3B,HIST1H3E,HIST1H3F,IRS2,KIF23,KLF6,MGLL,NFIB,NGFR,PODNL1,PPP1R15A,PRNP,RAB39B,RFTN2,SERPINE1,TICRR,XBP1,ZNF488
miR-155-5p (miRNAs w/seed UAAUGCU)		mature microRNA		-1.698	bias	8.18E-04	CXCL1,CXCL2,CXCL3,EGFR,KRAS,SERPINE1
TCF		group				9.57E-04	ALDH3A2,ARL4A,CTNND2,DIO2,EDN3,ITGA1,KRT5,MME,PLS3,TSPAN8
P38 MAPK		group	Activated	2.178	bias	9.60E-04	ATF3,CTGF,DGKA,DIO2,EGR1,EGR2,ETS1,FLNA,ITGB4,RBP1,SERPINE1,TGFA,TSLP	P38 MAPK,TP53
TP53		transcription regulator		1.089		9.64E-04	ACTA2,ANXA1,AR,AREG,ATF3,COL18A1,CTGF,CXCL1,DGKA,EGFR,ESR1,FGFBP1,GADD45A,HRAS,IGFBP7,ITGA2,ITGB4,KIF23,MAP3K8,MVD,MYO6,PAK3,PFKP,PGM3,PPM1D,PRKD1,PRNP,PTPN1,PVRL3,SERPINB5,SERPINE1,SMURF2,SNAI2,SRC,TGFA,TP53I3
KRAS	-1.178	enzyme		1.069	bias	1.48E-03	EREG,ETV1,GADD45A,GLI1,GSN,LAMB3,PLD1
ITCH		enzyme				1.69E-03	CTGF,CYR61
SP1		transcription regulator		0.000	bias	1.71E-03	AR,ATF3,CDH2,CHI3L1,CHRNA5,DLC1,EGR1,ESR1,F2R,F7,ID4,ITGA2,ITGAD,KRT16,POLB,PTN,SLC4A7,SRC,TFPI2
PGR		ligand-dependent nuclear receptor		1.841	bias	1.87E-03	AREG,CALD1,DST,EDNRA,EPHA1,FKBP5,ITGA6,KLF5,PFKP,PNMT,SMPDL3B,TNC
SNAI2	1.525	transcription regulator		-0.781		2.03E-03	ITGA3,ITGB4,NES,TP63
Smad		complex				2.13E-03	GLI2,PTHLH,SERPINE1
SMAD1		transcription regulator				2.13E-03	ACTA2,CTGF,CXCL2
FBXW7		transcription regulator				2.13E-03	FGFBP1,KLF5,SERPINE1
TAZ		enzyme				2.13E-03	CTGF,CYR61,TAGLN
IgG		complex	Inhibited	-2.887	bias	2.18E-03	CRABP2,DSG3,FGFBP1,KLK6,KLK7,KLK8,KRT16,LGALS7/LGALS7B,PLS3,PPP1R15A,TRIM29,ZFP36
IL17A		cytokine		1.897	bias	2.37E-03	CTGF,CXCL1,CXCL2,CXCL3,FIGF,IL19
HOXD10		transcription regulator		-1.000		2.68E-03	ITGA3,ITGB4,MMP14,SERPINE1
ATF3	1.316	transcription regulator				2.68E-03	ATF3,GSN,SERPINB5,SERPINE1
PDLIM2		other		0.632		3.52E-03	CITED2,F2RL2,FSTL1,FXYD6,GSPT2,MME,MYL9,NUDT11,TAGLN,WWOX
DNMT3B		enzyme		-1.387		3.72E-03	EPM2AIP1,ESR1,GLT8D2,KCNA1,LXN,PLP2,RAB39B,RECK
RUNX2		transcription regulator		-0.816		4.23E-03	ACTA2,MMP14,PCDH18,SERPINE1,SVIL,TAGLN
INHBA		growth factor		1.980	bias	4.38E-03	ACTA2,ESR1,LEFTY1,TAGLN
TERT		enzyme		1.387		4.39E-03	AR,ATF3,EGFR,EREG,XBP1
FOXO1		transcription regulator	Activated	2.599	bias	4.54E-03	CTGF,EGR1,EGR2,GADD45A,IRS2,ITGA3,ITGB6,PPARGC1A
RLIM		enzyme				4.82E-03	CDH2,CTGF,SERPINE1
let-7a-5p (and other miRNAs w/seed GAGGUAG)		mature microRNA				4.82E-03	ACTA2,CDH2,PRDM1
GLI1	1.348	transcription regulator	Activated	2.353	bias	4.83E-03	DIO2,EPB41L4B,GLI2,GREM2,IGFBP7,LZTS1,NES,NREP,PCDH18,TNC
FGF21		growth factor				4.92E-03	CPT1A,EGR1
miR-1 (and other miRNAs w/seed GGAAUGU)		mature microRNA				4.92E-03	ESR1,SPHK1
HGS		other				4.92E-03	EGFR,ESR1
DSP		other				4.92E-03	DSC2,DSC3
COL18A1	1.295	other		-1.463	bias	5.48E-03	CHGA,EFNB2,EGFR,EPHB1,ETS1,F2R,F7,SERPINE1
SMAD4		transcription regulator		1.980		5.92E-03	CITED2,CTGF,FSCN1,GADD45A,HEBP1,IL17B,ITGA6,PAK3,SERPINE1
BMI1		transcription regulator				6.04E-03	DLC1,HOXA9,ID4,NID1,SERPINB5
VHL		transcription regulator				6.69E-03	CDH2,MMP14,PTHLH,TGFA
VEGFA		growth factor	Activated	2.000	bias	6.69E-03	EFNB2,ETS1,ITGA1,ITGA2
IL1B		cytokine	Activated	2.974		7.13E-03	CHI3L1,CXCL1,CXCL2,CXCL3,DIO1,EGR1,ENPP1,IL24,PPARGC1A,PTGES,SERPINE1,SERPINH1,TNFAIP6,TSLP,VEGFC	EGFR,IL1B,SP1,SP3
XBP1	-1.299	transcription regulator		0.762	bias	8.08E-03	ESR1,ETS1,IL24,PRNP,TNFSF11
Focal adhesion kinase		group				8.90E-03	CDH2,EFNB2,NKX2-2
LYL1		transcription regulator				8.90E-03	EGR1,ID4,ITGA2
NFIX	-1.420	transcription regulator				8.90E-03	CHI3L1,NFIX,SERPINE1
KDM5B		transcription regulator		0.632	bias	9.17E-03	CYB5A,DHCR24,DPY19L1,GADD45A,LIMCH1,PLS3,POLB,PRPS1,PTPLA,REEP1
Fibrinogen		complex				9.57E-03	CXCL1,MMP14
GLIPR2		other				9.57E-03	ACTA2,EGFR
CDC73		other				9.57E-03	HOXA9,PTGES
NOTCH4		transcription regulator				9.57E-03	ACTA2,HEY2
CEACAM1		other				9.57E-03	FIGF,VEGFC
OTUB1		enzyme				9.57E-03	ESR1,GREB1
CHI3L1	1.430	enzyme				9.68E-03	CALD1,COL6A2,SERPINE1,TNC
FOXO3		transcription regulator		1.969	bias	9.80E-03	AR,CTGF,EGR1,EGR2,ESR1,GADD45A	FOXO3,TP53
Hdac		group		-1.789	bias	9.80E-03	ATF3,EGFR,EGR1,KLF6,NDRG4,TP63
ERK1/2		group	Activated	2.313		1.11E-02	AREG,CLEC11A,CXCL3,EGR1,ESR1,FKBP5,IL19,PTGES,PTN,TSLP
NEUROG1		transcription regulator		-0.378		1.12E-02	ADD3,CXCL1,F2RL2,FAP,LRIG1,SDPR,SQRDL
HDAC6		transcription regulator		1.980	bias	1.15E-02	LTBP2,PDGFB,SERPINE1,TGFB1I1
YAP1		transcription regulator				1.15E-02	CTGF,CYR61,SDPR,TAGLN
Pka		complex				1.15E-02	CTGF,PTHLH,TSLP
IL1A		cytokine	Activated	2.755	bias	1.26E-02	ALDH3A2,CXCL1,CXCL2,CXCL3,PTGES,SERPINE1,TAC1,TNFSF11
PRKCA		kinase		1.179	bias	1.33E-02	BCL11A,EGR1,ETS1,PLD1,PVR,SERPINE1
ETV5		transcription regulator				1.35E-02	CDH2,KRT16,KRT7,KRT80,SNAI2
GH1		growth factor				1.45E-02	ATF3,EGR1,ZFP36
F2		peptidase				1.45E-02	CTGF,EGR1,TFPI2
TFAP2C	1.472	transcription regulator				1.45E-02	ESR1,GREB1,XBP1
CREB1		transcription regulator				1.52E-02	CCNA1,CYR61,DIO2,RGS2,TRH
MAP2K1/2		group	Activated	2.219	bias	1.52E-02	ATF3,CHI3L1,CTGF,EGR1,KLF5
JINK1/2		group				1.55E-02	CDH2,PTGES
MED12		transcription regulator				1.55E-02	CREB5,GLI1
IGF2BP1		translation regulator				1.55E-02	GLI1,KRAS
miR-27a-3p (and other miRNAs w/seed UCACAGU)		mature microRNA				1.55E-02	EFNB2,SPRY2
mir-143		microRNA				1.55E-02	KRAS,TAGLN
mir-145		microRNA				1.55E-02	FSCN1,TAGLN
SPRY2	1.594	other				1.55E-02	EGFR,PTPN1
SKI		transcription regulator				1.55E-02	ACTA2,SERPINE1
SPIB		transcription regulator				1.55E-02	PRDM1,XBP1
ANXA2		other		-1.980		1.56E-02	ANG,GADD45A,PPM1D,TP53I3
SMARCA4		transcription regulator		1.987	bias	1.56E-02	A2M,ATP2B4,CTGF,GADD45A,HAPLN3,ITGA3,MFGE8,MYLK,PLEKHG2,PPAP2B,S100A2,SPRY2,TAGLN
TMSB4		group				1.79E-02	ITGA1,ITGA2,ITGA3
mir-27		microRNA				1.79E-02	ACSM2B,ESR1,SPRY2
SNAI1		transcription regulator				1.79E-02	KRT17,PFKP,TP63
BCL11B		other				1.79E-02	ADORA1,MAP3K8,SPRY1
IGFBP2		other		-0.165	bias	1.80E-02	COL21A1,ESR1,MALAT1,NMU
BCL6		transcription regulator		-0.000		1.93E-02	IL24,ITGA3,MGP,PRDM1,SERPINE1,XBP1
Histone h4		group				1.93E-02	CHRNA5,DIO1,ESR1,HOXA9,SFRP1,TNFSF11
SYVN1		transporter	Activated	2.714	bias	2.02E-02	DIO2,ITGA3,ITGA6,ITGB4,KCNN4,LDHB,PPAP2B,SLC4A7,SLC7A2,TNS4,UNC13D
ATF2		transcription regulator				2.17E-02	ATF3,DUSP10,MYLK
PURA		transcription regulator				2.26E-02	AR,ITGAD
SH3KBP1		other				2.26E-02	PRDM1,XBP1
F10		peptidase				2.26E-02	CTGF,EGR1
SF1		transcription regulator				2.26E-02	ACTA2,CNN1
MYOCD		transcription regulator		1.664	bias	2.28E-02	ACTA1,CNN1,FAP,HAND2,MYL7,TAGLN
CDH1		other		-1.154		2.34E-02	CDH2,EGFR,MMP14,TSLP
miR-29b-3p (and other miRNAs w/seed AGCACCA)		mature microRNA		-1.982	bias	2.34E-02	GAS7,LAMC1,MAPRE2,PPM1D
SMARCA2		transcription regulator				2.59E-02	HOXA9,MYLK,TAGLN
TLR9		transmembrane receptor				2.59E-02	ATF3,PRDM1,XBP1
FOS		transcription regulator				2.90E-02	DIO2,EREG,SERPINE1,SNAI2,SULF2,TSLP
MTOR		kinase		0.152		2.97E-02	AR,EGFR,SNAI2,SRC
UPF2		other		0.000	bias	2.97E-02	KLHL41,NEO1,SERPINB5,TSPAN8
PTGES	1.383	enzyme				2.97E-02	ANXA1,EGR1,ITGA6,ITGB4
SLC29A1		transporter				3.05E-02	GADD45A,PPM1D,TP53I3
TFAP2A		transcription regulator				3.06E-02	CXCL1,CXCL2,EREG,F2R,GEM
Nuclear factor 1		group				3.08E-02	CHI3L1,GUCY1B3
SLC9A3R1		other				3.08E-02	EGFR,SNAI2
MIA	2.269	other				3.08E-02	CDH2,MMP14
PRKG1		kinase				3.08E-02	ACTA2,TAGLN
PDGFRA	1.419	kinase				3.08E-02	ACTA2,PDGFRA
BARX2		transcription regulator				3.08E-02	ESR1,FLNA
THY1		other				3.08E-02	ETS1,NES
TAF6		transcription regulator				3.08E-02	GADD45A,HOXA9
EPAS1		transcription regulator	Activated	2.224	bias	3.21E-02	AREG,CTGF,EGFR,IRS2,ITPR1,SERPINE1,SPHK1
GAPDH		enzyme		1.067		3.32E-02	C8orf44,CXCL1,ENPP1,GEM
SMAD3		transcription regulator				3.34E-02	CTGF,GLI1,GLI2,SERPINE1,ZYX
NRG1		growth factor				3.56E-02	CYR61,SLC4A7,VEGFC
MBD1		transcription regulator				3.56E-02	ESR1,HOXA4,SLCO3A1
PPRC1		transcription regulator		1.342	bias	3.64E-02	EPHB1,ERRFI1,GK,LAMB3,SPINK1
BRCA1		transcription regulator		-1.321		3.64E-02	AREG,EGR1,ESR1,GADD45A,KRT17
NR3C1		ligand-dependent nuclear receptor		1.974		3.70E-02	A2M,ACTN1,ANXA1,C1QTNF4,DNER,F2R,FKBP5,GADD45A,GEM,GULP1,IL24,NGFR,PARP4,PPP1R14C,PPP1R15A,RGS2,SDPR,SERPINE1,SNAI2,TNFAIP6,TNFSF11,TNS4,TP53I3
PAF1		other		1.000	bias	3.95E-02	ARL4A,CITED2,HOXA9,SERPINE1,ZFP36
F2R	1.283	G-protein coupled receptor				4.00E-02	CYR61,F2R
DCLK1		kinase				4.00E-02	KRAS,SNAI2
mir-515		microRNA				4.00E-02	PTHLH,SERPINE1
miR-143-3p (and other miRNAs w/seed GAGAUGA)		mature microRNA				4.00E-02	KRAS,TAGLN
LPAR1		G-protein coupled receptor				4.00E-02	KLF5,SPHK1
MET		kinase				4.00E-02	AREG,TGFA
SERPINF1		other				4.00E-02	CTGF,NEFH
BCL2		transporter				4.00E-02	NES,PRDM1
ERP29		transporter				4.00E-02	PARD3,SNAI2
KLF6	1.308	transcription regulator				4.00E-02	ATF3,TFPI2
NOTCH2		transcription regulator				4.00E-02	ACTA2,HEY2
SCUBE3		other				4.00E-02	SERPINE1,SNAI2
ZAP70		kinase				4.00E-02	ANXA1,FKBP5
SDCBP		enzyme				4.00E-02	EGFR,SRC
WT1	-1.810	transcription regulator				4.10E-02	AREG,EREG,SNAI2
SHP		group				4.11E-02	EGR1
Calmodulin		group				4.11E-02	KLF5
F Actin		complex				4.11E-02	FLNA
Ck2		complex				4.11E-02	ZFP36
TFIIF		complex				4.11E-02	POLB
Mitochondrial complex 1		complex				4.11E-02	PPARGC1A
CRTC3		other				4.11E-02	PPARGC1A
ASB2		transcription regulator				4.11E-02	HOXA9
PROM1		other				4.11E-02	DSG2
ADTRP	1.615	other				4.11E-02	TFPI
VPS36		other				4.11E-02	ESR1
LEO1		other				4.11E-02	HOXA9
MARCH6		enzyme				4.11E-02	DIO2
CHMP6		other				4.11E-02	EGFR
FBLIM1		other				4.11E-02	EGFR
ACIN1		enzyme				4.11E-02	CCNA1
PACSIN2		transporter				4.11E-02	EGFR
STXBP4		other				4.11E-02	TP63
MAPT		other				4.11E-02	CAPN1
CSNK2A1		kinase				4.11E-02	ZFP36
TJP1		other				4.11E-02	MMP14
mir-30		microRNA				4.11E-02	ITGA2
mir-133		microRNA				4.11E-02	FSCN1
miR-616-3p (miRNAs w/seed GUCAUUG)		mature microRNA				4.11E-02	TFPI2
mir-504		microRNA				4.11E-02	FOXP1
KISS1		other				4.11E-02	PPARGC1A
SIX1		transcription regulator				4.11E-02	CCNA1
ncRNA-a6		other				4.11E-02	SNAI2
BCAR1		enzyme				4.11E-02	ESR1
ITGA1	1.257	other				4.11E-02	TNFSF11
COL4A3		other				4.11E-02	MMP14
CKAP4		other				4.11E-02	CTGF
WWP1		enzyme				4.11E-02	KLF5
PSIP1		other				4.11E-02	VEGFC
SRPK2		kinase				4.11E-02	CCNA1
CITED1		transcription regulator				4.11E-02	TGFA
DMPK		kinase				4.11E-02	HSPB2
VPS25		other				4.11E-02	EGFR
UBASH3A		enzyme				4.11E-02	EGFR
CORO2A		other				4.11E-02	DIO1
TP53BP2		other				4.11E-02	CTGF
EEF2K		kinase				4.11E-02	KLF5
AKAP13		other				4.11E-02	FKBP5
TBL1X		transcription regulator				4.11E-02	DIO1
CYFIP2		other				4.11E-02	KRAS
CTTN		other				4.11E-02	EGFR
CDC42		enzyme				4.11E-02	ATF3
ESX1		transcription regulator				4.11E-02	KRAS
IRF6		transcription regulator				4.11E-02	CDH2
RHOB		enzyme				4.11E-02	EGFR
TBL1XR1		transcription regulator				4.11E-02	DIO1
JUN		transcription regulator		0.600		4.16E-02	CXCL1,DIO2,EREG,PTGES,SERPINE1,SNAI2,SULF2,ZFP36
PRDM5		other				4.35E-02	CYB5D1,DKK3,EDNRA,MYOM2,NREP,S100A2,TINAGL1
IFN Beta		group				4.50E-02	IL24,SPRY1,SPRY2,TSLP
Histone h3		group				4.54E-02	ADD3,COL4A6,DIO1,ESR1,HOXA9,PROS1,PTGES,SFRP1,TNFSF11,XBP1,ZNF239
IL5		cytokine		0.447	bias	4.62E-02	EGR2,GK,HSPH1,ITGAD,XBP1
Growth hormone		group		-1.387		4.62E-02	CDH3,CITED2,FKBP5,FZD7,PPP1R15A
ITGB1		transmembrane receptor				4.68E-02	FLNA,GAS1,TNFSF11
NEDD9		other	Activated	2.000	bias	4.94E-02	ERRFI1,ITGA2,PFKP,SERPINE1
