# Supplementary material for: The molecular landscape of premenopausal breast cancer
Source: Breast Cancer Res. 2015 Aug 7;17:104. doi: 10.1186/s13058-015-0618-8 (PMC4531812; doi:10.1186/s13058-015-0618-8)
Supplement: Additional file 7: — PARADIGM analysis in The Cancer Genome Atlas (TCGA). Table S1. Pathways detected by gene set enrichment analysis (GSEA) with input of gene expression and copy number variation data for the PARADIGM algorithm. The nine columns correspond to the pathway name, size of the pathway, Enrichment score (ES) score, Normalized enrichment score (NES) score, nominal p value, false discovery rate (FDR) q value, Family-wise error rate (FWER) p value, and leading edge (typical GSEA output). Table S2. Pathways detected by GSEA with input of gene expression, copy number variation and methylation data for the PARADIGM algorithm. The nine columns correspond to the pathway name, the size of pathway, ES score, NES score, nominal p value, FDR q value, FWER p value, and leading edge (typical GSEA output). (XLSX 88 kb) [file 13058_2015_618_MOESM7_ESM.xlsx]

## Sheet: Pathway_list_TCGA_CNV_EXP
NAME	SIZE	ES	NES	NOM p-val	FDR q-val	FWER p-val	LEADING EDGE
HOW_DOES_SALMONELLA_HIJACK_A_CELL	134	0.573612	2.28255	0	0	0	tags=38%, list=14%, signal=44%
VALIDATED_TRANSCRIPTIONAL_TARGETS_OF_TAP63_ISOFORMS	103	0.58136	2.27616	0	0	0	tags=29%, list=7%, signal=31%
A6B1_AND_A6B4_INTEGRIN_SIGNALING	279	0.528529	2.25708	0	0	0	tags=35%, list=16%, signal=41%
CD40L_SIGNALING_PATHWAY	83	0.643024	2.24727	0	0	0	tags=47%, list=14%, signal=54%
P38_SIGNALING_MEDIATED_BY_MAPKAP_KINASES	90	0.626362	2.24482	0	0	0	tags=44%, list=14%, signal=51%
UCALPAIN_AND_FRIENDS_IN_CELL_SPREAD	136	0.607345	2.24229	0	0	0	tags=40%, list=16%, signal=48%
ERK_AND_PI-3_KINASE_ARE_NECESSARY_FOR_COLLAGEN_BINDING_IN_CORNEAL_EPITHELIA	178	0.570567	2.18902	0	0.00271757	0.008	tags=37%, list=15%, signal=42%
PRION_PATHWAY	46	0.750752	2.16446	0	0.00416926	0.018	tags=61%, list=14%, signal=71%
MULTIPLE_ANTIAPOPTOTIC_PATHWAYS_FROM_IGF-1R_SIGNALING_LEAD_TO_BAD_PHOSPHORYLATION	88	0.602879	2.14658	0	0.00490138	0.024	tags=41%, list=14%, signal=47%
LKB1_SIGNALING_EVENTS	152	0.531751	2.1378	0	0.00454568	0.025	tags=37%, list=16%, signal=43%
CLASS_I_PI3K_SIGNALING_EVENTS_MEDIATED_BY_AKT	133	0.529106	2.1348	0	0.00463205	0.026	tags=33%, list=14%, signal=38%
BETA1_INTEGRIN_CELL_SURFACE_INTERACTIONS	242	0.678455	2.13406	0	0.00447632	0.028	tags=52%, list=15%, signal=60%
INTEGRIN_SIGNALING_PATHWAY	300	0.505122	2.12831	0	0.0043767	0.029	tags=33%, list=18%, signal=39%
Y_BRANCHING_OF_ACTIN_FILAMENTS	151	0.527066	2.12625	0	0.00430562	0.029	tags=44%, list=26%, signal=59%
G-SECRETASE_MEDIATED_ERBB4_SIGNALING_PATHWAY	108	0.587872	2.10385	0	0.00505505	0.037	tags=39%, list=14%, signal=45%
TIGHT_JUNCTION_INTERACTIONS	83	0.614612	2.09104	0	0.00537753	0.04	tags=42%, list=16%, signal=50%
AGRIN_IN_POSTSYNAPTIC_DIFFERENTIATION	131	0.519045	2.08017	0	0.00583532	0.047	tags=36%, list=16%, signal=42%
ACTIVATION_OF_CASPASES_THROUGH_APOPTOSOME-MEDIATED_CLEAVAGE	133	0.553157	2.07116	0	0.00610494	0.053	tags=32%, list=14%, signal=37%
RB_TUMOR_SUPPRESSOR/CHECKPOINT_SIGNALING_IN_RESPONSE_TO_DNA_DAMAGE	86	0.567935	2.06596	0	0.00638189	0.059	tags=51%, list=26%, signal=68%
REGULATION_OF_BAD_PHOSPHORYLATION	158	0.52183	2.06474	0	0.00615579	0.06	tags=36%, list=14%, signal=42%
SIGNALING_PATHWAY_FROM_G-PROTEIN_FAMILIES	150	0.513777	2.06374	0	0.00600198	0.062	tags=39%, list=19%, signal=47%
THROMBIN_SIGNALING_AND_PROTEASE-ACTIVATED_RECEPTORS	268	0.500836	2.06343	0	0.00574103	0.062	tags=44%, list=26%, signal=58%
D4GDI_SIGNALING_PATHWAY	102	0.556059	2.0617	0	0.00571051	0.065	tags=43%, list=19%, signal=53%
TRK_RECEPTOR_SIGNALING_MEDIATED_BY_PI3K_AND_PLC-GAMMA	153	0.508874	2.06093	0	0.00548209	0.065	tags=33%, list=14%, signal=38%
CDC25_AND_CHK1_REGULATORY_PATHWAY_IN_RESPONSE_TO_DNA_DAMAGE	60	0.659563	2.05814	0	0.0058397	0.073	tags=52%, list=16%, signal=61%
SMAC_BINDS_TO_IAPS	137	0.548929	2.05142	0	0.00610064	0.077	tags=31%, list=14%, signal=36%
RAS-INDEPENDENT_PATHWAY_IN_NK_CELL-MEDIATED_CYTOTOXICITY	176	0.49046	2.04993	0.00186916	0.00609444	0.08	tags=35%, list=19%, signal=42%
RAC1_SIGNALING_PATHWAY	185	0.493217	2.04747	0	0.00627717	0.083	tags=45%, list=26%, signal=61%
REGULATION_OF_CELL_CYCLE_PROGRESSION_BY_PLK3	121	0.521953	2.04086	0	0.00665371	0.088	tags=45%, list=26%, signal=60%
P75NTR_RECRUITS_SIGNALLING_COMPLEXES	82	0.6162	2.03853	0	0.00671847	0.089	tags=34%, list=7%, signal=36%
MCALPAIN_AND_FRIENDS_IN_CELL_MOTILITY	191	0.490237	2.03498	0	0.00724171	0.099	tags=32%, list=16%, signal=38%
SMAC-MEDIATED_DISSOCIATION_OF_IAP/CASPASE_COMPLEXES	138	0.546001	2.03469	0	0.00702226	0.099	tags=31%, list=14%, signal=36%
INSULIN-MEDIATED_GLUCOSE_TRANSPORT	130	0.513694	2.0337	0	0.00684703	0.099	tags=37%, list=19%, signal=45%
MULTI-STEP_REGULATION_OF_TRANSCRIPTION_BY_PITX2	143	0.511463	2.02582	0	0.00743336	0.108	tags=38%, list=19%, signal=47%
VALIDATED_TRANSCRIPTIONAL_TARGETS_OF_DELTANP63_ISOFORMS	73	0.573852	2.01845	0	0.00806674	0.119	tags=44%, list=15%, signal=52%
IGF1_PATHWAY	131	0.549138	2.01376	0	0.00837597	0.126	tags=43%, list=19%, signal=52%
PTEN_DEPENDENT_CELL_CYCLE_ARREST_AND_APOPTOSIS	123	0.505649	2.00101	0	0.0101307	0.155	tags=27%, list=7%, signal=29%
APOPTOTIC_CLEAVAGE_OF_CELLULAR_PROTEINS	148	0.525827	1.99807	0	0.0102119	0.159	tags=32%, list=14%, signal=37%
N-CADHERIN_SIGNALING_EVENTS	154	0.515631	1.99209	0	0.0106347	0.171	tags=36%, list=16%, signal=42%
PHOSPHOLIPIDS_AS_SIGNALLING_INTERMEDIARIES	166	0.481247	1.99079	0	0.0107912	0.178	tags=46%, list=26%, signal=62%
UROKINASE-TYPE_PLASMINOGEN_ACTIVATOR_(UPA)_AND_UPAR-MEDIATED_SIGNALING	246	0.487487	1.98655	0	0.0111927	0.185	tags=35%, list=18%, signal=43%
GLUCOCORTICOID_RECEPTOR_REGULATORY_NETWORK	409	0.416751	1.97678	0	0.0122053	0.201	tags=27%, list=16%, signal=31%
EPHB_FORWARD_SIGNALING	205	0.48882	1.97376	0	0.0125748	0.211	tags=47%, list=26%, signal=63%
B_CELL_SURVIVAL_PATHWAY	175	0.486751	1.97367	0	0.0123311	0.211	tags=31%, list=14%, signal=36%
FC_EPSILON_RECEPTOR_I_SIGNALING_IN_MAST_CELLS	123	0.504889	1.96119	0.00176678	0.0141756	0.237	tags=31%, list=14%, signal=36%
SUMOYLATION_BY_RANBP2_REGULATES_TRANSCRIPTIONAL_REPRESSION	157	0.498381	1.95981	0	0.0140688	0.241	tags=32%, list=15%, signal=37%
CASPASE-MEDIATED_CLEAVAGE_OF_CYTOSKELETAL_PROTEINS	135	0.533451	1.95927	0	0.0139077	0.243	tags=33%, list=15%, signal=39%
AKT_SIGNALING_PATHWAY	117	0.495526	1.95678	0	0.0142643	0.248	tags=32%, list=14%, signal=38%
IL1-MEDIATED_SIGNALING_EVENTS	143	0.496805	1.93345	0.00181488	0.0186293	0.318	tags=41%, list=21%, signal=52%
ROLE_OF_CALCINEURIN-DEPENDENT_NFAT_SIGNALING_IN_LYMPHOCYTES	227	0.465533	1.92365	0.002079	0.0204818	0.345	tags=28%, list=14%, signal=32%
CALCIUM_SIGNALING_IN_THE_CD4+_TCR_PATHWAY	336	0.442344	1.91893	0	0.0211805	0.358	tags=28%, list=18%, signal=33%
ER_ASSOCIATED_DEGRADATION_(ERAD)_PATHWAY	122	0.493656	1.91477	0	0.0217205	0.371	tags=33%, list=16%, signal=39%
GROWTH_HORMONE_SIGNALING_PATHWAY	294	0.447589	1.90557	0	0.023548	0.402	tags=38%, list=26%, signal=50%
CORTICOSTEROIDS_AND_CARDIOPROTECTION	174	0.466969	1.90326	0	0.0236729	0.408	tags=36%, list=19%, signal=44%
BETA5_BETA6_BETA7_AND_BETA8_INTEGRIN_CELL_SURFACE_INTERACTIONS	50	0.643579	1.90173	0.00406504	0.0235748	0.414	tags=38%, list=8%, signal=41%
CASPASE_CASCADE_IN_APOPTOSIS_(PID_70505)	213	0.456617	1.89222	0	0.0255175	0.446	tags=31%, list=18%, signal=38%
INSULIN_PATHWAY	236	0.430485	1.89015	0	0.0258312	0.456	tags=38%, list=25%, signal=50%
SIGNAL_DEPENDENT_REGULATION_OF_MYOGENESIS_BY_COREPRESSOR_MITR	87	0.550632	1.88758	0	0.0261069	0.465	tags=28%, list=7%, signal=29%
CXCR4_SIGNALING_PATHWAY	51	0.544749	1.87881	0	0.0286121	0.497	tags=59%, list=28%, signal=81%
NECTIN_ADHESION_PATHWAY	300	0.415544	1.87832	0	0.0283437	0.5	tags=37%, list=26%, signal=49%
FOXM1_TRANSCRIPTION_FACTOR_NETWORK	194	0.443415	1.87547	0.00218818	0.0287916	0.515	tags=39%, list=27%, signal=53%
TYPE_I_HEMIDESMOSOME_ASSEMBLY	19	0.8467	1.8731	0	0.0291009	0.522	tags=89%, list=9%, signal=99%
LPA_RECEPTOR_MEDIATED_EVENTS	361	0.43119	1.87184	0	0.0291227	0.529	tags=37%, list=26%, signal=49%
HIV-1_NEF/_NEGATIVE_EFFECTOR_OF_FAS_AND_TNF-ALPHA	200	0.437209	1.86409	0	0.0308375	0.554	tags=29%, list=16%, signal=33%
ARF6_DOWNSTREAM_PATHWAY	130	0.49359	1.86386	0	0.0304328	0.555	tags=41%, list=26%, signal=55%
ALPHA6_BETA4_INTEGRIN-LIGAND_INTERACTIONS	23	0.851219	1.85765	0.00179856	0.0320126	0.581	tags=78%, list=6%, signal=83%
ERBB_RECEPTOR_SIGNALING_NETWORK	70	0.579901	1.85731	0.00813008	0.0316306	0.583	tags=47%, list=21%, signal=59%
OVERVIEW_OF_TELOMERASE_PROTEIN_COMPONENT_GENE_HTERT_TRANSCRIPTIONAL_REGULATION	31	0.571032	1.85128	0.00205339	0.033135	0.597	tags=52%, list=17%, signal=62%
INTEGRINS_IN_ANGIOGENESIS	187	0.448813	1.8473	0.00200401	0.0342396	0.614	tags=48%, list=35%, signal=72%
ROLE_OF_NICOTINIC_ACETYLCHOLINE_RECEPTORS_IN_THE_REGULATION_OF_APOPTOSIS	114	0.469476	1.83989	0.00175747	0.0367307	0.637	tags=30%, list=14%, signal=35%
FOXO_FAMILY_SIGNALING	189	0.42117	1.83153	0	0.0391458	0.662	tags=31%, list=22%, signal=39%
P75(NTR)-MEDIATED_SIGNALING	264	0.427735	1.82359	0	0.0416586	0.692	tags=41%, list=28%, signal=57%
NFAT_AND_HYPERTROPHY_OF_THE_HEART_	198	0.454215	1.82282	0	0.0414498	0.694	tags=42%, list=25%, signal=56%
MAPKINASE_SIGNALING_PATHWAY	215	0.42498	1.8194	0	0.0425352	0.711	tags=47%, list=33%, signal=69%
CRMPS_IN_SEMA3A_SIGNALING	160	0.496256	1.81907	0.00175747	0.0421365	0.712	tags=36%, list=18%, signal=43%
INTEGRIN_CELL_SURFACE_INTERACTIONS	171	0.531249	1.8158	0.0105634	0.0430637	0.728	tags=43%, list=23%, signal=55%
CHL1_INTERACTIONS	15	0.77426	1.80836	0	0.0458808	0.75	tags=73%, list=15%, signal=86%
ROLE_OF_PI3K_SUBUNIT_P85_IN_REGULATION_OF_ACTIN_ORGANIZATION_AND_CELL_MIGRATION	56	0.512945	1.80707	0.00208333	0.0457455	0.755	tags=46%, list=26%, signal=62%
E2F_TRANSCRIPTION_FACTOR_NETWORK	283	0.40413	1.80555	0.00453515	0.0457613	0.758	tags=40%, list=32%, signal=57%
GATA3_PARTICIPATE_IN_ACTIVATING_THE_TH2_CYTOKINE_GENES_EXPRESSION	86	0.477173	1.80493	0.0060241	0.0454205	0.76	tags=47%, list=30%, signal=66%
BTG_FAMILY_PROTEINS_AND_CELL_CYCLE_REGULATION	26	0.563792	1.79962	0.00197239	0.0471374	0.778	tags=27%, list=7%, signal=29%
SMOOTH_MUSCLE_CONTRACTION	57	0.561031	1.79918	0.00867679	0.0467265	0.779	tags=46%, list=21%, signal=58%
IL-10_ANTI-INFLAMMATORY_SIGNALING_PATHWAY	48	0.538614	1.79048	0.00207469	0.0506343	0.81	tags=50%, list=24%, signal=66%
PDGFR-ALPHA_SIGNALING_PATHWAY	60	0.531221	1.78715	0.0142566	0.051644	0.817	tags=32%, list=8%, signal=34%
NEPHRIN/NEPH1_SIGNALING_IN_THE_KIDNEY_PODOCYTE	275	0.421475	1.77685	0	0.0569038	0.855	tags=37%, list=26%, signal=49%
PRESENILIN_ACTION_IN_NOTCH_AND_WNT_SIGNALING	110	0.452983	1.7744	0.00779727	0.0575866	0.86	tags=41%, list=21%, signal=51%
BETA3_INTEGRIN_CELL_SURFACE_INTERACTIONS	159	0.497038	1.77121	0.02537	0.0589977	0.869	tags=46%, list=26%, signal=61%
ALPHA4_BETA1_INTEGRIN_SIGNALING_EVENTS	160	0.465408	1.76297	0.00766283	0.0627985	0.885	tags=43%, list=26%, signal=57%
ATF-2_TRANSCRIPTION_FACTOR_NETWORK	134	0.426668	1.75839	0.00824742	0.0648299	0.89	tags=25%, list=13%, signal=29%
REGULATION_OF_NUCLEAR_BETA_CATENIN_SIGNALING_AND_TARGET_GENE_TRANSCRIPTION	219	0.447356	1.75633	0.00914077	0.0653874	0.895	tags=28%, list=16%, signal=33%
NOTCH_SIGNALING_PATHWAY	135	0.495501	1.7498	0.015444	0.0686044	0.912	tags=45%, list=24%, signal=59%
SEMA3A-PLEXIN_REPULSION_SIGNALING_BY_INHIBITING_INTEGRIN_ADHESION	154	0.487522	1.74164	0.00865052	0.0735053	0.93	tags=42%, list=26%, signal=55%
REGULATION_OF_PGC-1A	118	0.473493	1.7398	0.00409836	0.0738964	0.933	tags=34%, list=20%, signal=42%
MELANOCYTE_DEVELOPMENT_AND_PIGMENTATION_PATHWAY	19	0.620732	1.73963	0.00875273	0.0731898	0.934	tags=42%, list=14%, signal=49%
CONTROL_OF_SKELETAL_MYOGENESIS_BY_HDAC_AND_CALCIUM/CALMODULIN-DEPENDENT_KINASE_(CAMK)	125	0.443422	1.72426	0.00398406	0.0825314	0.95	tags=33%, list=19%, signal=40%
AURORA_A_SIGNALING	146	0.409679	1.71854	0	0.0858914	0.957	tags=47%, list=32%, signal=68%
TNF_RECEPTOR_SIGNALING_PATHWAY	212	0.418145	1.71666	0	0.0864362	0.958	tags=40%, list=29%, signal=56%
CADMIUM_INDUCES_DNA_SYNTHESIS_AND_PROLIFERATION_IN_MACROPHAGES	75	0.461626	1.71174	0.00588235	0.0894226	0.964	tags=33%, list=18%, signal=40%
GLYPICAN_1_NETWORK	200	0.43549	1.70648	0.0035461	0.0927323	0.966	tags=50%, list=36%, signal=77%
RHO_CELL_MOTILITY_SIGNALING_PATHWAY	109	0.45909	1.70061	0.0218688	0.0968089	0.972	tags=50%, list=28%, signal=68%
AP-1_TRANSCRIPTION_FACTOR_NETWORK	286	0.398448	1.69672	0.00801603	0.0991851	0.975	tags=28%, list=18%, signal=33%
DIRECT_P53_EFFECTORS	225	0.3769	1.69509	0.00210084	0.0992839	0.975	tags=32%, list=25%, signal=42%
VEGFR3_SIGNALING_IN_LYMPHATIC_ENDOTHELIUM	95	0.473849	1.69049	0.0150659	0.102216	0.977	tags=39%, list=21%, signal=49%
METS_AFFECT_ON_MACROPHAGE_DIFFERENTIATION	61	0.46066	1.68775	0.0187793	0.10353	0.979	tags=49%, list=31%, signal=71%
CDC42_SIGNALING_EVENTS	196	0.389958	1.68732	0.00197628	0.102968	0.98	tags=43%, list=29%, signal=60%
ALK1_SIGNALING_EVENTS	67	0.522599	1.6865	0.0425532	0.102649	0.981	tags=46%, list=19%, signal=57%
NERVE_GROWTH_FACTOR_PATHWAY_(NGF)	73	0.458337	1.68548	0.0104603	0.102727	0.982	tags=38%, list=24%, signal=50%
SEMA3A_PAK_DEPENDENT_AXON_REPULSION	154	0.445246	1.67692	0.00500835	0.109092	0.988	tags=29%, list=18%, signal=36%
ACTIVATION_OF_RAC	28	0.598466	1.67329	0.0192308	0.111608	0.989	tags=36%, list=8%, signal=39%
TPO_SIGNALING_PATHWAY	100	0.431149	1.66071	0.0157658	0.12188	0.992	tags=21%, list=8%, signal=23%
DISSOLUTION_OF_FIBRIN_CLOT	26	0.640247	1.65998	0.0185185	0.121506	0.992	tags=42%, list=9%, signal=46%
ERBB1_DOWNSTREAM_SIGNALING	341	0.367124	1.65672	0	0.12365	0.992	tags=34%, list=26%, signal=46%
S1P3_PATHWAY	84	0.440648	1.63621	0.0183673	0.142632	0.996	tags=61%, list=35%, signal=92%
NEPHRIN_INTERACTIONS	167	0.437361	1.63339	0.0102041	0.144271	0.997	tags=40%, list=26%, signal=53%
TNF/STRESS_RELATED_SIGNALING	77	0.426027	1.63314	0.00437637	0.143332	0.997	tags=48%, list=34%, signal=73%
CCR3_SIGNALING_IN_EOSINOPHILS	64	0.437467	1.63237	0.012474	0.142859	0.997	tags=50%, list=34%, signal=75%
CYCLIN_A/CDK2-ASSOCIATED_EVENTS_AT_S_PHASE_ENTRY	31	0.631199	1.62837	0.04	0.145973	0.997	tags=55%, list=17%, signal=66%
PI3K/AKT_ACTIVATION	35	0.531986	1.62762	0.0349076	0.145618	0.997	tags=63%, list=32%, signal=93%
AURORA_B_SIGNALING	207	0.368494	1.62196	0.0074813	0.150877	0.997	tags=56%, list=40%, signal=91%
CELL_TO_CELL_ADHESION_SIGNALING	16	0.610124	1.62126	0.043659	0.150339	0.997	tags=31%, list=12%, signal=35%
CHAPERONES_MODULATE_INTERFERON_SIGNALING_PATHWAY	41	0.498349	1.62029	0.0270793	0.150144	0.997	tags=34%, list=13%, signal=39%
AKT_PHOSPHORYLATES_TARGETS_IN_THE_NUCLEUS	15	0.638344	1.61873	0.0205339	0.150688	0.997	tags=47%, list=11%, signal=52%
ROLE_OF_EGF_RECEPTOR_TRANSACTIVATION_BY_GPCRS_IN_CARDIAC_HYPERTROPHY	86	0.41771	1.61486	0.00845666	0.153692	0.998	tags=41%, list=28%, signal=56%
INHIBITION_OF_MATRIX_METALLOPROTEINASES	19	0.600434	1.61333	0.0224949	0.154212	0.998	tags=37%, list=14%, signal=43%
CIRCADIAN_RHYTHM_PATHWAY	89	0.434272	1.6126	0.0219298	0.15378	0.998	tags=61%, list=39%, signal=98%
RAC1_CELL_MOTILITY_SIGNALING_PATHWAY	120	0.414454	1.61188	0.0063425	0.153357	0.998	tags=39%, list=25%, signal=52%
G0_AND_EARLY_G1	54	0.543186	1.6073	0.0641026	0.157298	0.998	tags=72%, list=38%, signal=116%
TGF-BETA_RECEPTOR_SIGNALING	126	0.440206	1.60412	0.0443262	0.160053	0.998	tags=34%, list=19%, signal=42%
BASIC_MECHANISM_OF_ACTION_OF_PPARA_PPARB(D)_AND_PPARG_AND_EFFECTS_ON_GENE_EXPRESSION	18	0.644193	1.60381	0.0392157	0.159108	0.998	tags=33%, list=8%, signal=36%
S1P2_PATHWAY	63	0.454644	1.60343	0.0321285	0.158223	0.998	tags=60%, list=31%, signal=88%
ÃŸ-ARRESTINS_IN_GPCR_DESENSITIZATION	69	0.473053	1.59396	0.0304183	0.167368	0.999	tags=35%, list=18%, signal=42%
CTCF/_FIRST_MULTIVALENT_NUCLEAR_FACTOR	97	0.402761	1.5926	0.0158103	0.16762	0.999	tags=38%, list=25%, signal=50%
VISUAL_SIGNAL_TRANSDUCTION	48	0.478628	1.59233	0.0320151	0.166661	0.999	tags=56%, list=29%, signal=79%
HIF-2-ALPHA_TRANSCRIPTION_FACTOR_NETWORK	72	0.447086	1.59136	0.02079	0.166452	1	tags=39%, list=28%, signal=54%
PAR4-MEDIATED_THROMBIN_SIGNALING_EVENTS	96	0.428453	1.5857	0.0164234	0.172423	1	tags=51%, list=31%, signal=73%
SIGNALING_EVENTS_MEDIATED_BY_HEPATOCYTE_GROWTH_FACTOR_RECEPTOR_(C-MET)	287	0.362795	1.584	0.0019305	0.173148	1	tags=35%, list=26%, signal=46%
INTEGRIN-LINKED_KINASE_SIGNALING	118	0.423446	1.57975	0.0262097	0.177362	1	tags=50%, list=34%, signal=75%
STRESS_INDUCTION_OF_HSP_REGULATION	39	0.480051	1.57825	0.0287081	0.178188	1	tags=54%, list=26%, signal=73%
E-CADHERIN_SIGNALING_IN_KERATINOCYTES	173	0.40117	1.57352	0.0159858	0.182433	1	tags=35%, list=26%, signal=47%
IL3-MEDIATED_SIGNALING_EVENTS	109	0.403712	1.56923	0.0169492	0.186638	1	tags=45%, list=31%, signal=65%
IGF-1_SIGNALING_PATHWAY	75	0.419449	1.56604	0.0416667	0.18918	1	tags=44%, list=28%, signal=61%
VISCERAL_FAT_DEPOSITS_AND_THE_METABOLIC_SYNDROME	47	0.471231	1.56493	0.0140845	0.18945	1	tags=26%, list=15%, signal=30%
S1P5_PATHWAY	23	0.597138	1.56276	0.0487329	0.191008	1	tags=52%, list=20%, signal=65%
MTOR_SIGNALING_PATHWAY	317	0.343915	1.56146	0.00723327	0.19132	1	tags=33%, list=25%, signal=44%
CALCINEURIN-REGULATED_NFAT-DEPENDENT_TRANSCRIPTION_IN_LYMPHOCYTES	114	0.401252	1.55649	0.0491071	0.196208	1	tags=27%, list=18%, signal=33%
IL12_AND_STAT4_DEPENDENT_SIGNALING_PATHWAY_IN_TH1_DEVELOPMENT	51	0.461624	1.54965	0.0295858	0.203755	1	tags=25%, list=10%, signal=28%
PHOSPHORYLATION_OF_MEK1_BY_CDK5/P35_DOWN_REGULATES_THE_MAP_KINASE_PATHWAY	56	0.417918	1.54593	0.023166	0.207055	1	tags=48%, list=32%, signal=71%
CALCIUM_SIGNALING_BY_HBX_OF_HEPATITIS_B_VIRUS	228	0.375134	1.54444	0.0202206	0.20738	1	tags=47%, list=38%, signal=75%
REPRESSION_OF_PAIN_SENSATION_BY_THE_TRANSCRIPTIONAL_REGULATOR_DREAM	54	0.436893	1.54349	0.0385356	0.207246	1	tags=56%, list=33%, signal=82%
TREFOIL_FACTORS_INITIATE_MUCOSAL_HEALING	95	0.384225	1.5414	0.0125	0.208714	1	tags=47%, list=31%, signal=69%
OSTEOPONTIN-MEDIATED_EVENTS	137	0.372372	1.53879	0.0253165	0.210768	1	tags=34%, list=25%, signal=45%
SPHINGOSINE_1-PHOSPHATE_(S1P)_PATHWAY	35	0.507717	1.53721	0.0662983	0.21136	1	tags=60%, list=31%, signal=86%
S1P1_PATHWAY	61	0.478109	1.53636	0.0604651	0.211137	1	tags=64%, list=37%, signal=101%
SIGNALING_BY_ROBO_RECEPTOR	16	0.650724	1.52886	0.05	0.220314	1	tags=56%, list=10%, signal=63%
NICD_TRAFFICS_TO_NUCLEUS	19	0.643927	1.52359	0.057971	0.226104	1	tags=42%, list=18%, signal=51%
NOTCH-HLH_TRANSCRIPTION_PATHWAY	19	0.643927	1.52359	0.057971	0.224663	1	tags=42%, list=18%, signal=51%
VEGF_HYPOXIA_AND_ANGIOGENESIS	116	0.387565	1.5229	0.0194805	0.224155	1	tags=34%, list=22%, signal=43%
EPHA2_FORWARD_SIGNALING	61	0.438309	1.52032	0.05074	0.226375	1	tags=43%, list=24%, signal=56%
ADP-RIBOSYLATION_FACTOR	149	0.40446	1.51989	0.0185185	0.225602	1	tags=48%, list=36%, signal=74%
SIGNALING_BY_PDGF	94	0.51113	1.51483	0.0814558	0.230491	1	tags=33%, list=15%, signal=39%
IL-7_SIGNAL_TRANSDUCTION	159	0.393666	1.51395	0.0329861	0.230426	1	tags=35%, list=26%, signal=47%
PROTEOLYSIS_AND_SIGNALING_PATHWAY_OF_NOTCH	17	0.664976	1.50753	0.0528302	0.237669	1	tags=47%, list=16%, signal=56%
ERK/MAPK_TARGETS	49	0.481384	1.50557	0.072407	0.238672	1	tags=61%, list=33%, signal=91%
VALIDATED_TRANSCRIPTIONAL_TARGETS_OF_AP1_FAMILY_MEMBERS_FRA1_AND_FRA2	80	0.411477	1.50332	0.0494624	0.240146	1	tags=23%, list=16%, signal=27%
ALPHA-SYNUCLEIN_SIGNALING	259	0.352419	1.50218	0.0159011	0.240586	1	tags=31%, list=26%, signal=42%
VEGFR1_SPECIFIC_SIGNALS	85	0.439903	1.49775	0.0749465	0.245886	1	tags=59%, list=35%, signal=90%
RHOA_SIGNALING_PATHWAY	105	0.363867	1.49378	0.0286885	0.249668	1	tags=39%, list=26%, signal=53%
SIGNALING_EVENTS_REGULATED_BY_RET_TYROSINE_KINASE	160	0.403936	1.49333	0.0806754	0.248819	1	tags=28%, list=14%, signal=32%
IL_4_SIGNALING_PATHWAY	59	0.41572	1.49198	0.0553279	0.2493	1	tags=34%, list=24%, signal=45%
PAR1-MEDIATED_THROMBIN_SIGNALING_EVENTS	156	0.391564	1.4894	0.0497018	0.251532	1	tags=45%, list=31%, signal=64%
CD28_DEPENDENT_PI3K/AKT_SIGNALING	189	0.373894	1.48893	0.0306859	0.250688	1	tags=38%, list=28%, signal=52%
T_CELL_RECEPTOR_SIGNALING_PATHWAY	332	0.336278	1.48488	0.0201613	0.255124	1	tags=42%, list=36%, signal=64%
SIGNAL_TRANSDUCTION_BY_L1	84	0.424638	1.48288	0.0647773	0.256391	1	tags=50%, list=34%, signal=75%
ANGIOPOIETIN_RECEPTOR_TIE2-MEDIATED_SIGNALING	254	0.358386	1.48221	0.0183028	0.255936	1	tags=44%, list=36%, signal=68%
NOTCH_RECEPTOR_BINDS_WITH_A_LIGAND	16	0.771381	1.4794	0.0998004	0.259154	1	tags=69%, list=15%, signal=80%
SIGNAL_TRANSDUCTION_THROUGH_IL1R	139	0.362497	1.47564	0.0591837	0.26338	1	tags=44%, list=36%, signal=68%
FAS_SIGNALING_PATHWAY_(CD95)	41	0.46745	1.47173	0.0579439	0.267702	1	tags=41%, list=20%, signal=52%
E-CADHERIN_SIGNALING_IN_THE_NASCENT_ADHERENS_JUNCTION	147	0.371939	1.47095	0.0473373	0.267453	1	tags=44%, list=30%, signal=62%
ASPIRIN_BLOCKS_SIGNALING_PATHWAY_INVOLVED_IN_PLATELET_ACTIVATION	44	0.402435	1.47072	0.0211416	0.266276	1	tags=20%, list=13%, signal=23%
GLUCOSE_TRANSPORT	25	0.54158	1.46888	0.0769231	0.26771	1	tags=24%, list=14%, signal=28%
OXIDATIVE_STRESS_INDUCED_GENE_EXPRESSION_VIA_NRF2	35	0.476492	1.46729	0.0761523	0.26868	1	tags=26%, list=11%, signal=29%
TRANSFORMING_GROWTH_FACTOR_(TGF)_BETA_SIGNALING	41	0.558322	1.46559	0.105839	0.269652	1	tags=41%, list=10%, signal=46%
TRKA_RECEPTOR_SIGNALING_PATHWAY	76	0.381193	1.46406	0.0535332	0.270438	1	tags=49%, list=32%, signal=72%
ATTACHMENT_OF_GPI_ANCHOR_TO_UPAR	15	0.543608	1.4562	0.089172	0.281007	1	tags=20%, list=6%, signal=21%
STRIATED_MUSCLE_CONTRACTION	55	0.524361	1.4555	0.101871	0.280476	1	tags=45%, list=24%, signal=60%
PKC-CATALYZED_PHOSPHORYLATION_OF_INHIBITORY_PHOSPHOPROTEIN_OF_MYOSIN_PHOSPHATASE	71	0.401501	1.45437	0.0668058	0.280782	1	tags=44%, list=30%, signal=62%
REGULATION_OF_NUCLEAR_SMAD2/3_SIGNALING	188	0.35731	1.45401	0.0732218	0.279893	1	tags=32%, list=27%, signal=43%
THE_INFORMATION_PROCESSING_PATHWAY_AT_THE_IFN_BETA_ENHANCER	43	0.411557	1.45393	0.0839552	0.27851	1	tags=26%, list=11%, signal=29%
REGULATION_OF_EIF2	43	0.412717	1.45266	0.0472813	0.278894	1	tags=23%, list=14%, signal=27%
PLATELET_ADHESION_TO_EXPOSED_COLLAGEN	143	0.387318	1.45222	0.0467446	0.278167	1	tags=27%, list=17%, signal=32%
NEUROTROPHIC_FACTOR-MEDIATED_TRK_RECEPTOR_SIGNALING	290	0.328304	1.45114	0.0152964	0.27826	1	tags=32%, list=28%, signal=43%
REGULATION_OF_RAC1_ACTIVITY	68	0.391408	1.45061	0.0555556	0.277629	1	tags=49%, list=36%, signal=76%
VEGF_AND_VEGFR_SIGNALING_NETWORK	85	0.541683	1.44936	0.145228	0.278176	1	tags=79%, list=36%, signal=122%
ROLE_OF_MEF2D_IN_T-CELL_APOPTOSIS	175	0.373419	1.44659	0.0628571	0.280537	1	tags=24%, list=18%, signal=29%
INHIBITION_OF_CELLULAR_PROLIFERATION_BY_GLEEVEC	75	0.377478	1.44505	0.0767717	0.281544	1	tags=35%, list=24%, signal=45%
THROMBIN_SIGNALLING_THROUGH_PROTEINASE_ACTIVATED_RECEPTORS_(PARS)	72	0.470195	1.44327	0.117534	0.282709	1	tags=56%, list=32%, signal=81%
CD28_DEPENDENT_VAV1_PATHWAY	167	0.375037	1.44232	0.0519713	0.282856	1	tags=44%, list=36%, signal=68%
ARF6_TRAFFICKING_EVENTS	135	0.362168	1.43253	0.0544815	0.296678	1	tags=31%, list=25%, signal=41%
REGULATION_OF_SIGNALING_BY_CBL	151	0.390583	1.43032	0.0641447	0.298715	1	tags=34%, list=26%, signal=46%
NADE_MODULATES_DEATH_SIGNALLING	20	0.668953	1.42935	0.10119	0.298769	1	tags=70%, list=20%, signal=88%
CYCLINS_AND_CELL_CYCLE_REGULATION	217	0.335757	1.42536	0.0325671	0.303772	1	tags=32%, list=26%, signal=42%
ADENYLATE_CYCLASE_INHIBITORY_PATHWAY	43	0.478475	1.42419	0.114583	0.30414	1	tags=49%, list=24%, signal=64%
TSP-1_INDUCED_APOPTOSIS_IN_MICROVASCULAR_ENDOTHELIAL_CELL	150	0.372604	1.41985	0.0579216	0.309397	1	tags=45%, list=36%, signal=70%
G1/S-SPECIFIC_TRANSCRIPTION	29	0.484379	1.41745	0.115183	0.311834	1	tags=69%, list=38%, signal=111%
E2F_MEDIATED_REGULATION_OF_DNA_REPLICATION	29	0.484379	1.41745	0.115183	0.31032	1	tags=69%, list=38%, signal=111%
REGULATION_OF_RETINOBLASTOMA_PROTEIN	289	0.319314	1.41664	0.0522876	0.310142	1	tags=47%, list=39%, signal=75%
CTLA4_INHIBITORY_SIGNALING	195	0.353157	1.41613	0.0612245	0.309571	1	tags=33%, list=26%, signal=44%
SIGNALING_EVENTS_MEDIATED_BY_FOCAL_ADHESION_KINASE	272	0.345793	1.4153	0.0454545	0.309425	1	tags=34%, list=26%, signal=46%
ACTIONS_OF_NITRIC_OXIDE_IN_THE_HEART	107	0.36317	1.41329	0.0728051	0.310915	1	tags=39%, list=30%, signal=56%
CD40/CD40L_SIGNALING	213	0.338808	1.41018	0.0659794	0.314588	1	tags=39%, list=31%, signal=57%
G_ALPHA_(12/13)_SIGNALLING_EVENTS	205	0.366572	1.40942	0.061082	0.314325	1	tags=48%, list=38%, signal=76%
G-PROTEIN_SIGNALING_THROUGH_TUBBY_PROTEINS	41	0.426725	1.40774	0.0694981	0.315478	1	tags=37%, list=25%, signal=49%
REGULATION_OF_CDC42_ACTIVITY	99	0.352011	1.40403	0.0609037	0.319692	1	tags=46%, list=34%, signal=70%
FMLP_INDUCED_CHEMOKINE_GENE_EXPRESSION_IN_HMC-1_CELLS	119	0.345673	1.40378	0.0719603	0.318557	1	tags=49%, list=38%, signal=78%
REGULATORS_OF_BONE_MINERALIZATION	29	0.483345	1.39918	0.122137	0.324461	1	tags=34%, list=17%, signal=41%
CANONICAL_NF-KAPPAB_PATHWAY	110	0.36887	1.39859	0.079096	0.323968	1	tags=42%, list=27%, signal=57%
L1CAM_INTERACTIONS	20	0.547377	1.39536	0.140816	0.32781	1	tags=20%, list=6%, signal=21%
BCR_SIGNALING_PATHWAY_(PID_35921)	160	0.364818	1.39505	0.100935	0.326903	1	tags=48%, list=33%, signal=71%
ANGIOTENSIN_II_MEDIATED_ACTIVATION_OF_JNK_PATHWAY_VIA_PYK2_DEPENDENT_SIGNALING	128	0.353013	1.39194	0.0914513	0.330391	1	tags=52%, list=38%, signal=84%
RHO_GTPASE_CYCLE	293	0.353396	1.391	0.0540541	0.33035	1	tags=25%, list=17%, signal=30%
ALK_IN_CARDIAC_MYOCYTES	76	0.3721	1.39088	0.0758755	0.329067	1	tags=38%, list=25%, signal=51%
PLATELET_SENSITIZATION_BY_LDL	43	0.459738	1.39051	0.0916844	0.328256	1	tags=51%, list=36%, signal=79%
TGF_BETA_SIGNALING_PATHWAY	70	0.402814	1.39017	0.0976059	0.327335	1	tags=24%, list=16%, signal=29%
DOWNREGULATION_OF_ERRB2/ERBB3_SIGNALING	29	0.532222	1.38981	0.15879	0.326467	1	tags=52%, list=17%, signal=62%
BIOACTIVE_PEPTIDE_INDUCED_SIGNALING_PATHWAY	252	0.33148	1.38809	0.0515267	0.327862	1	tags=30%, list=26%, signal=40%
APOPTOTIC_SIGNALING_IN_RESPONSE_TO_DNA_DAMAGE	49	0.388994	1.3847	0.0931174	0.331972	1	tags=47%, list=32%, signal=69%
RECEPTOR-LIGAND_BINDING_INITIATES_THE_SECOND_PROTEOLYTIC_CLEAVAGE_OF_NOTCH_RECEPTOR	22	0.725576	1.38327	0.193294	0.332787	1	tags=73%, list=18%, signal=89%
REGULATION_OF_P38-ALPHA_AND_P38-BETA	190	0.341839	1.38218	0.07	0.332834	1	tags=41%, list=36%, signal=63%
INSULIN_SYNTHESIS_AND_PROCESSING	52	0.459541	1.38107	0.11236	0.333111	1	tags=33%, list=24%, signal=43%
GPVI-MEDIATED_ACTIVATION_CASCADE	206	0.358942	1.38102	0.0619621	0.331815	1	tags=44%, list=36%, signal=67%
NF-KB_IS_ACTIVATED_AND_SIGNALS_SURVIVAL	27	0.509077	1.38033	0.150943	0.331523	1	tags=52%, list=30%, signal=74%
SIGNALING_BY_ERBB2	194	0.38337	1.37979	0.116487	0.330884	1	tags=32%, list=21%, signal=40%
PLASMA_MEMBRANE_ESTROGEN_RECEPTOR_SIGNALING	185	0.340015	1.37976	0.0786948	0.329539	1	tags=41%, list=31%, signal=59%
ERKS_ARE_INACTIVATED	32	0.481922	1.37774	0.142285	0.331165	1	tags=44%, list=21%, signal=56%
GAP_JUNCTION_DEGRADATION	38	0.566474	1.37717	0.156134	0.33066	1	tags=29%, list=11%, signal=32%
SYNDECAN-4-MEDIATED_SIGNALING_EVENTS	95	0.409037	1.37585	0.159363	0.331088	1	tags=29%, list=16%, signal=35%
BCR_SIGNALING_PATHWAY	135	0.350017	1.37412	0.0788913	0.332414	1	tags=51%, list=38%, signal=82%
CELL_CYCLE/_G1/S_CHECK_POINT	62	0.403428	1.37223	0.0851064	0.334153	1	tags=55%, list=39%, signal=89%
EPHRIN_B_REVERSE_SIGNALING	198	0.336867	1.37122	0.0747331	0.334302	1	tags=44%, list=36%, signal=68%
CELL_SURFACE_INTERACTIONS_AT_THE_VASCULAR_WALL	203	0.354618	1.36976	0.0667727	0.335268	1	tags=43%, list=36%, signal=67%
REGULATION_OF_KIT_SIGNALING	149	0.365043	1.36658	0.0957265	0.339024	1	tags=34%, list=26%, signal=45%
PLK3_SIGNALING_EVENTS	17	0.537484	1.36224	0.139706	0.344713	1	tags=76%, list=38%, signal=123%
SIGNALING_EVENTS_MEDIATED_BY_PTP1B	245	0.319489	1.35911	0.06	0.348152	1	tags=47%, list=38%, signal=74%
CELL-EXTRACELLULAR_MATRIX_INTERACTIONS	16	0.573651	1.35739	0.16158	0.349458	1	tags=38%, list=8%, signal=41%
REELIN_SIGNALING_PATHWAY	190	0.335945	1.35715	0.0809793	0.348487	1	tags=32%, list=27%, signal=44%
SPRY_REGULATION_OF_FGF_SIGNALING	34	0.506521	1.35618	0.163561	0.348618	1	tags=71%, list=37%, signal=111%
FC-EPSILON_RECEPTOR_I_SIGNALING_IN_MAST_CELLS	271	0.321257	1.35427	0.0509666	0.350411	1	tags=31%, list=26%, signal=41%
PI3K_EVENTS_IN_ERBB4_SIGNALING	32	0.490529	1.34861	0.17803	0.358722	1	tags=53%, list=28%, signal=74%
ERBB4_SIGNALING_EVENTS	238	0.327765	1.34846	0.0719064	0.35751	1	tags=32%, list=26%, signal=42%
HOW_PROGESTERONE_INITIATES_THE_OOCYTE_MATURATION	46	0.373488	1.34315	0.0987903	0.36458	1	tags=43%, list=29%, signal=61%
APOPTOTIC_CLEAVAGE_OF_CELL_ADHESION__PROTEINS	20	0.474078	1.34196	0.125448	0.364956	1	tags=45%, list=23%, signal=58%
POSTTRANSLATIONAL_REGULATION_OF_ADHERENS_JUNCTION_STABILITY_AND_DISSASSEMBLY	277	0.310945	1.33631	0.0606061	0.372408	1	tags=47%, list=38%, signal=76%
AMYLOIDS	76	0.432669	1.33526	0.166378	0.372737	1	tags=38%, list=25%, signal=51%
EPHRIN_A__REVERSE_SIGNALING	126	0.366383	1.33214	0.110922	0.376519	1	tags=42%, list=36%, signal=65%
INHIBITION__OF_VOLTAGE_GATED_CA2+_CHANNELS_VIA_GBETA/GAMMA_SUBUNITS	38	0.428454	1.32998	0.162	0.378637	1	tags=39%, list=26%, signal=53%
ACTIVATION_OF_G_PROTEIN_GATED_POTASSIUM_CHANNELS	38	0.428454	1.32998	0.162	0.377164	1	tags=39%, list=26%, signal=53%
SIGNALING_EVENTS_MEDIATED_BY_STEM_CELL_FACTOR_RECEPTOR_(C-KIT)	229	0.313008	1.32995	0.0950495	0.375732	1	tags=35%, list=28%, signal=49%
HOP_PATHWAY_IN_CARDIAC_DEVELOPMENT	34	0.410872	1.32957	0.133333	0.374874	1	tags=50%, list=29%, signal=70%
IL2_SIGNALING_EVENTS_MEDIATED_BY_STAT5	66	0.370547	1.32846	0.127341	0.375194	1	tags=36%, list=27%, signal=49%
VISUAL_SIGNAL_TRANSDUCTION/_RODS	32	0.455652	1.32835	0.168539	0.373955	1	tags=53%, list=31%, signal=77%
SYNDECAN-1-MEDIATED_SIGNALING_EVENTS	188	0.388215	1.32712	0.158103	0.374509	1	tags=20%, list=14%, signal=23%
VEGF_BINDS_TO_VEGFR_LEADING_TO_RECEPTOR_DIMERIZATION	47	0.4434	1.3268	0.1537	0.373594	1	tags=62%, list=35%, signal=95%
ROLE_OF_ERK5_IN_NEURONAL_SURVIVAL_PATHWAY	74	0.349003	1.32521	0.0943396	0.374798	1	tags=46%, list=33%, signal=68%
IL4-MEDIATED_SIGNALING_EVENTS	158	0.327841	1.32343	0.125725	0.376164	1	tags=35%, list=28%, signal=48%
BONE_REMODELING	84	0.353217	1.32317	0.128405	0.375159	1	tags=42%, list=31%, signal=60%
LINKS_BETWEEN_PYK2_AND_MAP_KINASES	106	0.346232	1.32196	0.126338	0.375717	1	tags=49%, list=38%, signal=79%
THE_IGF-1_RECEPTOR_AND_LONGEVITY	74	0.356502	1.32192	0.112266	0.374367	1	tags=47%, list=31%, signal=68%
FOSB_GENE_EXPRESSION_AND_DRUG_ABUSE	40	0.398576	1.32159	0.126087	0.373515	1	tags=20%, list=9%, signal=22%
IL8-_AND_CXCR2-MEDIATED_SIGNALING_EVENTS	150	0.335975	1.32139	0.114625	0.372464	1	tags=42%, list=32%, signal=61%
DOWNSTREAM_SIGNAL_TRANSDUCTION	105	0.368928	1.32122	0.153543	0.37139	1	tags=39%, list=26%, signal=52%
NONGENOTROPIC_ANDROGEN_SIGNALING	93	0.345061	1.32017	0.130719	0.371645	1	tags=33%, list=25%, signal=44%
SIGNAL_REGULATORY_PROTEIN_(SIRP)_FAMILY_INTERACTIONS	29	0.504198	1.31968	0.182609	0.371122	1	tags=48%, list=23%, signal=62%
P53-DEPENDENT_G1_DNA_DAMAGE_RESPONSE	18	0.571801	1.31884	0.193705	0.371075	1	tags=78%, list=38%, signal=125%
ADENYLATE_CYCLASE_ACTIVATING_PATHWAY	35	0.442137	1.31756	0.193483	0.371729	1	tags=43%, list=24%, signal=56%
O-LINKED_GLYCOSYLATION_OF_MUCINS	70	0.401955	1.3171	0.18315	0.371081	1	tags=51%, list=34%, signal=77%
INACTIVATION_OF_CDC42_AND_RAC	18	0.556782	1.30913	0.205505	0.382389	1	tags=50%, list=25%, signal=67%
VALIDATED_NUCLEAR_ESTROGEN_RECEPTOR_ALPHA_NETWORK	153	0.370769	1.30821	0.221782	0.382543	1	tags=41%, list=29%, signal=58%
PERTUSSIS_TOXIN-INSENSITIVE_CCR5_SIGNALING_IN_MACROPHAGE	27	0.494085	1.30435	0.188641	0.387517	1	tags=41%, list=28%, signal=57%
NFKB_ACTIVATION_BY_NONTYPEABLE_HEMOPHILUS_INFLUENZAE	55	0.406963	1.30352	0.161943	0.387571	1	tags=25%, list=15%, signal=30%
CD28_CO-STIMULATION	145	0.348989	1.30016	0.134078	0.391902	1	tags=30%, list=26%, signal=40%
SIGNALING_BY_SCF-KIT	227	0.329196	1.29804	0.127586	0.394201	1	tags=35%, list=29%, signal=49%
NEUROPHILIN_INTERACTIONS_WITH_VEGF_AND_VEGFR	15	0.734168	1.29125	0.17037	0.403947	1	tags=60%, list=13%, signal=69%
PDGF_SIGNALING_PATHWAY	104	0.318457	1.29103	0.116972	0.403002	1	tags=37%, list=28%, signal=51%
THROMBOXANE_A2_RECEPTOR_SIGNALING	296	0.306049	1.28744	0.132486	0.407331	1	tags=34%, list=31%, signal=48%
MICRORNA_(MIRNA)_BIOGENESIS	17	0.486442	1.28653	0.18622	0.407486	1	tags=47%, list=28%, signal=65%
VITAMIN_C_(ASCORBATE)_METABOLISM	22	0.484306	1.28639	0.187879	0.4063	1	tags=50%, list=34%, signal=76%
VIRAL_DSRNA/TLR3/TRIF_COMPLEX_ACTIVATES_RIP1	46	0.436978	1.28614	0.183099	0.405366	1	tags=54%, list=37%, signal=86%
NRAGE_SIGNALS_DEATH_THROUGH_JNK	140	0.341475	1.28425	0.139932	0.4073	1	tags=31%, list=26%, signal=42%
FORMATION_OF_ANNULAR_GAP_JUNCTIONS	33	0.528974	1.28321	0.213382	0.407685	1	tags=64%, list=42%, signal=109%
CDK_REGULATION_OF_DNA_REPLICATION	41	0.445215	1.2819	0.224868	0.408379	1	tags=59%, list=38%, signal=95%
PECAM1_INTERACTIONS	146	0.337745	1.28092	0.130809	0.408671	1	tags=40%, list=36%, signal=61%
SIGNAL_ATTENUATION	35	0.47436	1.28056	0.223282	0.407876	1	tags=20%, list=2%, signal=20%
KERATINOCYTE_DIFFERENTIATION	225	0.30683	1.27919	0.146535	0.408684	1	tags=38%, list=30%, signal=53%
FIBRINOLYSIS_PATHWAY	129	0.304115	1.27837	0.106157	0.40852	1	tags=40%, list=31%, signal=57%
E2F1_DESTRUCTION_PATHWAY	35	0.434256	1.27815	0.173077	0.407541	1	tags=66%, list=38%, signal=106%
LCK_AND_FYN_TYROSINE_KINASES_IN_INITIATION_OF_TCR_ACTIVATION	136	0.346266	1.27692	0.156028	0.408153	1	tags=40%, list=36%, signal=63%
EFFECTS_OF_CALCINEURIN_IN_KERATINOCYTE_DIFFERENTIATION	48	0.385877	1.27679	0.167476	0.407002	1	tags=35%, list=25%, signal=47%
RECYCLING_PATHWAY_OF_L1	60	0.412697	1.27508	0.192771	0.408422	1	tags=48%, list=34%, signal=73%
HORMONE-SENSITIVE_LIPASE_(HSL)-MEDIATED_TRIACYLGLYCEROL_HYDROLYSIS	21	0.496283	1.27427	0.198516	0.408347	1	tags=43%, list=19%, signal=53%
ADVANCED_GLYCOSYLATION_ENDPRODUCT_RECEPTOR_SIGNALING	28	0.434743	1.2741	0.208068	0.407214	1	tags=71%, list=42%, signal=124%
SIGNALING_EVENTS_MEDIATED_BY_VEGFR1_AND_VEGFR2	283	0.294825	1.27166	0.111732	0.409691	1	tags=40%, list=36%, signal=61%
HYPOXIA-INDUCIBLE_FACTOR_IN_THE_CARDIVASCULAR_SYSTEM	31	0.4163	1.26968	0.190965	0.411776	1	tags=29%, list=19%, signal=36%
SIGNALING_EVENTS_MEDIATED_BY_PRL	43	0.393074	1.26877	0.190141	0.411915	1	tags=56%, list=38%, signal=90%
AKT_PHOSPHORYLATES_TARGETS_IN_THE_CYTOSOL	33	0.385922	1.26485	0.157699	0.416671	1	tags=42%, list=26%, signal=57%
TRAIL_SIGNALING_PATHWAY	297	0.291368	1.26485	0.10338	0.415309	1	tags=41%, list=36%, signal=63%
REGULATION_OF_APC/C_ACTIVATORS_BETWEEN_G1/S_AND_EARLY_ANAPHASE	44	0.411198	1.26281	0.191748	0.417495	1	tags=39%, list=24%, signal=51%
SCF(SKP2)-MEDIATED_DEGRADATION_OF_P27/P21	85	0.360943	1.25882	0.196653	0.422775	1	tags=53%, list=40%, signal=88%
REGULATION_OF_INSULIN_SECRETION_BY_ACETYLCHOLINE	22	0.502456	1.2587	0.236742	0.421691	1	tags=77%, list=41%, signal=130%
DOWNREGULATED_OF_MTA-3_IN_ER-NEGATIVE_BREAST_TUMORS	40	0.402048	1.25633	0.222892	0.424458	1	tags=33%, list=14%, signal=38%
DARPP-32_EVENTS	53	0.389681	1.25347	0.194085	0.427796	1	tags=38%, list=22%, signal=48%
RETROGRADE_NEUROTROPHIN_SIGNALLING	37	0.483839	1.253	0.224872	0.427207	1	tags=68%, list=42%, signal=116%
ROLE_OF_MAL_IN_RHO-MEDIATED_ACTIVATION_OF_SRF	30	0.413555	1.25101	0.21673	0.428919	1	tags=47%, list=32%, signal=68%
NETRIN-MEDIATED_SIGNALING_EVENTS	220	0.305132	1.25041	0.146127	0.428576	1	tags=30%, list=26%, signal=39%
MECHANISM_OF_ACETAMINOPHEN_ACTIVITY_AND_TOXICITY	63	0.353047	1.25007	0.17931	0.427763	1	tags=37%, list=32%, signal=53%
EGFR_DOWNREGULATION	79	0.386435	1.24962	0.217803	0.427204	1	tags=27%, list=16%, signal=32%
G_BETA/GAMMA_SIGNALLING_THROUGH_PLC_BETA	27	0.421075	1.24909	0.213992	0.42668	1	tags=44%, list=31%, signal=65%
REGULATION_OF_SIGNALING_BY_NODAL	18	0.494736	1.24495	0.265393	0.432391	1	tags=61%, list=40%, signal=102%
RAS_SIGNALING_PATHWAY	72	0.330675	1.2446	0.161736	0.431585	1	tags=46%, list=32%, signal=67%
AKAP95_ROLE_IN_MITOSIS_AND_CHROMOSOME_DYNAMICS	70	0.344717	1.24029	0.226496	0.437859	1	tags=24%, list=16%, signal=29%
IL8-_AND_CXCR1-MEDIATED_SIGNALING_EVENTS	130	0.315109	1.2368	0.184805	0.44252	1	tags=39%, list=31%, signal=56%
ESTROGEN_RESPONSIVE_PROTEIN_EFP_CONTROLS_CELL_CYCLE_AND_BREAST_TUMORS_GROWTH	26	0.419121	1.23221	0.240991	0.449115	1	tags=23%, list=10%, signal=26%
TRANSPORT_OF_MATURE_MRNA_DERIVED_FROM_AN_INTRONLESS_TRANSCRIPT	49	0.361041	1.23187	0.213399	0.448313	1	tags=39%, list=24%, signal=51%
CDO_IN_MYOGENESIS	56	0.384567	1.23022	0.215164	0.449573	1	tags=68%, list=44%, signal=120%
IL6-MEDIATED_SIGNALING_EVENTS	120	0.31847	1.2278	0.194672	0.452343	1	tags=31%, list=24%, signal=40%
VALIDATED_TARGETS_OF_C-MYC_TRANSCRIPTIONAL_REPRESSION	149	0.278241	1.22737	0.140288	0.451595	1	tags=35%, list=30%, signal=50%
SPROUTY_REGULATION_OF_TYROSINE_KINASE_SIGNALS	63	0.334369	1.2272	0.202358	0.450526	1	tags=43%, list=32%, signal=63%
ACTIVATION_OF_PKC_THROUGH_G-PROTEIN_COUPLED_RECEPTORS	26	0.444526	1.22671	0.22179	0.450044	1	tags=35%, list=18%, signal=42%
RNA_POLYMERASE_III_CHAIN_ELONGATION	25	0.407231	1.2262	0.219298	0.449532	1	tags=24%, list=15%, signal=28%
PI3K_CASCADE	92	0.352547	1.22499	0.214286	0.450296	1	tags=52%, list=39%, signal=85%
DESTABILIZATION_OF_MRNA_BY_AUF1_(HNRNP_D0)	22	0.606427	1.22469	0.289134	0.449422	1	tags=77%, list=35%, signal=118%
REGULATION_OF_SPERMATOGENESIS_BY_CREM	20	0.454989	1.22327	0.245931	0.450333	1	tags=55%, list=30%, signal=78%
NO2-DEPENDENT_IL-12_PATHWAY_IN_NK_CELLS	71	0.324872	1.22324	0.170259	0.449024	1	tags=41%, list=33%, signal=61%
SYNDECAN-3-MEDIATED_SIGNALING_EVENTS	224	0.349081	1.22194	0.227188	0.449919	1	tags=58%, list=44%, signal=101%
PLATELET_AMYLOID_PRECURSOR_PROTEIN_PATHWAY	37	0.385874	1.2216	0.220561	0.44916	1	tags=27%, list=17%, signal=32%
ATM_SIGNALING_PATHWAY	64	0.324894	1.22132	0.184931	0.448377	1	tags=31%, list=23%, signal=41%
SONIC_HEDGEHOG_RECEPTOR_PTC1_REGULATES_CELL_CYCLE	20	0.414253	1.22028	0.234867	0.4488	1	tags=50%, list=34%, signal=76%
SYNTHESIS__SECRETION__AND_INACTIVATION_OF_GLUCAGON-LIKE_PEPTIDE-1_(GLP-1)	34	0.389663	1.21917	0.213262	0.449176	1	tags=26%, list=20%, signal=33%
RNA_POLYMERASE_I_PROMOTER_OPENING	51	0.403893	1.21811	0.259813	0.449709	1	tags=55%, list=35%, signal=85%
EXTRINSIC_PROTHROMBIN_ACTIVATION_PATHWAY	44	0.370846	1.2166	0.20283	0.451052	1	tags=39%, list=26%, signal=52%
RNA_POLYMERASE_III_TRANSCRIPTION_TERMINATION	32	0.381849	1.21575	0.224449	0.451016	1	tags=25%, list=15%, signal=29%
APOPTOTIC_DNA-FRAGMENTATION_AND_TISSUE_HOMEOSTASIS	22	0.429572	1.21536	0.248609	0.450338	1	tags=59%, list=42%, signal=101%
TRAF6_MEDIATED_NF-KB_ACTIVATION	61	0.368406	1.2152	0.223282	0.449212	1	tags=51%, list=37%, signal=80%
INTRINSIC_PROTHROMBIN_ACTIVATION_PATHWAY	67	0.354114	1.2137	0.202083	0.45052	1	tags=31%, list=26%, signal=42%
INTERLEUKIN_RECEPTOR_SHC_SIGNALING	74	0.352652	1.21265	0.216015	0.450991	1	tags=24%, list=18%, signal=29%
EPHA_FORWARD_SIGNALING	202	0.297665	1.20852	0.184588	0.456424	1	tags=40%, list=36%, signal=61%
HUMAN_CYTOMEGALOVIRUS_AND_MAP_KINASE_PATHWAYS	67	0.32876	1.20836	0.216963	0.455425	1	tags=46%, list=33%, signal=68%
INHIBITION_OF_REPLICATION_INITIATION_OF_DAMAGED_DNA_BY_RB/E2F1	24	0.424739	1.20485	0.284091	0.460102	1	tags=25%, list=22%, signal=32%
IL_3_SIGNALING_PATHWAY	69	0.333187	1.20421	0.21673	0.459807	1	tags=59%, list=44%, signal=106%
EICOSANOID_METABOLISM	78	0.319203	1.20147	0.20202	0.463174	1	tags=36%, list=24%, signal=47%
G_ALPHA_(I)_SIGNALLING_EVENTS	357	0.263657	1.20087	0.157424	0.462933	1	tags=34%, list=31%, signal=48%
REGULATION_OF_INSULIN_SECRETION_BY_FATTY_ACIDS_BOUND_TO_GPR40_(FFAR1)	21	0.502908	1.1998	0.251838	0.463407	1	tags=76%, list=44%, signal=135%
PDGF_RECEPTOR_SIGNALING_NETWORK	24	0.518485	1.1991	0.298893	0.463231	1	tags=83%, list=39%, signal=137%
SIGNALING_EVENTS_MEDIATED_BY_HDAC_CLASS_I	159	0.301974	1.19851	0.23	0.462956	1	tags=34%, list=28%, signal=47%
NETRIN_MEDIATED_REPULSION_SIGNALS	142	0.324516	1.19639	0.213816	0.465173	1	tags=29%, list=26%, signal=39%
ION_CHANNELS_AND_THEIR_FUNCTIONAL_ROLE_IN_VASCULAR_ENDOTHELIUM	80	0.330318	1.19307	0.195072	0.4696	1	tags=51%, list=39%, signal=84%
SKELETAL_MUSCLE_HYPERTROPHY_IS_REGULATED_VIA_AKT-MTOR_PATHWAY	97	0.295492	1.19059	0.165669	0.472613	1	tags=34%, list=28%, signal=47%
OTHER_SEMAPHORIN_INTERACTIONS	18	0.504721	1.18977	0.296154	0.472813	1	tags=44%, list=21%, signal=56%
PHOSPHORYLATION_OF_PROTEINS_INVOLVED_IN_G1/S_TRANSITION_BY_ACTIVE_CYCLIN_E/CDK2_COMPLEXES	17	0.526199	1.1894	0.294118	0.472158	1	tags=71%, list=38%, signal=114%
GLUCAGON_SIGNALING_IN_METABOLIC_REGULATION	55	0.352434	1.18805	0.227823	0.473251	1	tags=38%, list=27%, signal=52%
HIF-1-ALPHA_TRANSCRIPTION_FACTOR_NETWORK	155	0.301148	1.18696	0.233184	0.473867	1	tags=40%, list=35%, signal=61%
REGULATION_OF_TELOMERASE	151	0.279058	1.18342	0.20911	0.478367	1	tags=40%, list=32%, signal=58%
GLYCOLYSIS	42	0.400447	1.18255	0.278539	0.478509	1	tags=43%, list=22%, signal=55%
PI3K_EVENTS_IN_ERBB2_SIGNALING	54	0.401358	1.17926	0.280797	0.48274	1	tags=39%, list=18%, signal=47%
DCC_MEDIATED_ATTRACTIVE_SIGNALING	157	0.318886	1.17762	0.232082	0.484203	1	tags=29%, list=26%, signal=39%
ENDOTHELINS	219	0.281842	1.17651	0.219089	0.484738	1	tags=37%, list=32%, signal=55%
DOUBLE_STRANDED_RNA_INDUCED_GENE_EXPRESSION	61	0.323027	1.17493	0.253247	0.486085	1	tags=41%, list=34%, signal=62%
IRON_UPTAKE_AND_TRANSPORT	16	0.467537	1.17483	0.261147	0.484962	1	tags=25%, list=6%, signal=27%
P73_TRANSCRIPTION_FACTOR_NETWORK	143	0.278744	1.17418	0.215827	0.484642	1	tags=45%, list=39%, signal=73%
AXONAL_GROWTH_INHIBITION_(RHOA_ACTIVATION)	25	0.45055	1.17207	0.2827	0.486978	1	tags=20%, list=4%, signal=21%
RNA_POLYMERASE_III_TRANSCRIPTION_INITIATION_FROM_TYPE_1_PROMOTER	48	0.332882	1.16891	0.238197	0.491146	1	tags=25%, list=17%, signal=30%
MECHANISM_OF_PROTEIN_IMPORT_INTO_THE_NUCLEUS	30	0.401392	1.16501	0.289238	0.49647	1	tags=47%, list=30%, signal=67%
ORC1_REMOVAL_FROM_CHROMATIN	86	0.336561	1.16491	0.270208	0.4953	1	tags=26%, list=20%, signal=32%
PHOSPHOINOSITIDES_AND_THEIR_DOWNSTREAM_TARGETS	125	0.268202	1.16211	0.183932	0.499199	1	tags=38%, list=32%, signal=55%
ACTIVATION_OF_THE_AP-1_FAMILY_OF_TRANSCRIPTION_FACTORS	22	0.416013	1.16096	0.313199	0.499855	1	tags=36%, list=16%, signal=43%
NCAM1_INTERACTIONS	80	0.370877	1.1598	0.276846	0.500573	1	tags=21%, list=13%, signal=24%
IL2_SIGNALING_EVENTS_MEDIATED_BY_PI3K	112	0.290693	1.15948	0.242222	0.499741	1	tags=30%, list=26%, signal=41%
IL2-MEDIATED_SIGNALING_EVENTS	286	0.276017	1.15944	0.241681	0.498518	1	tags=29%, list=26%, signal=39%
IL27-MEDIATED_SIGNALING_EVENTS	137	0.269838	1.15879	0.216162	0.498389	1	tags=43%, list=34%, signal=65%
P130CAS_LINKAGE_TO_MAPK_SIGNALING_FOR_INTEGRINS	32	0.40692	1.15762	0.294363	0.499125	1	tags=19%, list=11%, signal=21%
HYPOXIA_AND_P53_IN_THE_CARDIOVASCULAR_SYSTEM	57	0.32787	1.15729	0.271218	0.498392	1	tags=30%, list=18%, signal=36%
C-MYC_PATHWAY	45	0.379939	1.15415	0.304802	0.502392	1	tags=33%, list=18%, signal=41%
HYPOXIC_AND_OXYGEN_HOMEOSTASIS_REGULATION_OF_HIF-1-ALPHA	33	0.400981	1.15232	0.314229	0.5044	1	tags=18%, list=7%, signal=20%
CYCLIN_A/B1_ASSOCIATED_EVENTS_DURING_G2/M_TRANSITION	54	0.405754	1.15127	0.298969	0.504756	1	tags=57%, list=38%, signal=92%
TELOMERES_TELOMERASE_CELLULAR_AGING_AND_IMMORTALITY	71	0.303065	1.14861	0.257669	0.507979	1	tags=39%, list=31%, signal=57%
REMOVAL_OF_LICENSING_FACTORS_FROM_ORIGINS	29	0.428535	1.14619	0.289189	0.510893	1	tags=38%, list=24%, signal=50%
SIGNALING_BY_ERBB4	41	0.533477	1.14347	0.381783	0.514371	1	tags=46%, list=17%, signal=55%
INFLUENCE_OF_RAS_AND_RHO_PROTEINS_ON_G1_TO_S_TRANSITION	102	0.289623	1.14009	0.248292	0.518923	1	tags=48%, list=38%, signal=77%
CLASS_I_PI3K_SIGNALING_EVENTS	248	0.271322	1.1354	0.23825	0.525845	1	tags=37%, list=36%, signal=56%
TNFR1_SIGNALING_PATHWAY	21	0.396849	1.13493	0.338583	0.525201	1	tags=48%, list=32%, signal=70%
TAK1_ACTIVATES_NFKB_BY_PHOSPHORYLATION_AND_ACTIVATION_OF_IKKS_COMPLEX	64	0.369141	1.13451	0.31528	0.524669	1	tags=36%, list=26%, signal=48%
BMP_RECEPTOR_SIGNALING	93	0.345718	1.1345	0.318702	0.523353	1	tags=19%, list=9%, signal=21%
BETA-CATENIN_PHOSPHORYLATION_CASCADE	42	0.378271	1.13436	0.31694	0.52225	1	tags=33%, list=25%, signal=44%
REGULATION_OF_P27_PHOSPHORYLATION_DURING_CELL_CYCLE_PROGRESSION	54	0.341699	1.13341	0.292411	0.522669	1	tags=56%, list=38%, signal=89%
TUMOR_SUPPRESSOR_ARF_INHIBITS_RIBOSOMAL_BIOGENESIS	75	0.284466	1.13234	0.245318	0.523231	1	tags=33%, list=24%, signal=44%
PHOSPHOLIPASE_C-EPSILON_PATHWAY	48	0.334843	1.13216	0.29771	0.522272	1	tags=35%, list=31%, signal=51%
VIRAL_DSRNA/TLR3/TRIF_COMPLEX_ACTIVATES_TBK1/IKK_EPSILON	16	0.54427	1.13019	0.353612	0.52443	1	tags=38%, list=20%, signal=47%
SPHINGOLIPID_DE_NOVO_BIOSYNTHESIS	20	0.463988	1.12334	0.356021	0.534875	1	tags=70%, list=40%, signal=116%
IL-2_RECEPTOR_BETA_CHAIN_IN_T_CELL_ACTIVATION	155	0.257488	1.12126	0.253493	0.537055	1	tags=45%, list=35%, signal=68%
NOTCH-MEDIATED_HES/HEY_NETWORK	107	0.286744	1.12109	0.277886	0.53598	1	tags=36%, list=34%, signal=53%
G_ALPHA_(Q)_SIGNALLING_EVENTS	295	0.258143	1.11802	0.285714	0.53989	1	tags=39%, list=36%, signal=60%
MTOR_SIGNALING_PATHWAY_(1_PID_1272)	76	0.290774	1.11569	0.261596	0.54266	1	tags=32%, list=26%, signal=43%
LEADING_STRAND_SYNTHESIS	15	0.474577	1.11252	0.371007	0.547016	1	tags=33%, list=22%, signal=43%
NEF_AND_SIGNAL_TRANSDUCTION	169	0.300812	1.10853	0.332731	0.552654	1	tags=24%, list=26%, signal=32%
INSULIN_SIGNALING_PATHWAY	39	0.326503	1.10578	0.333969	0.556276	1	tags=44%, list=32%, signal=64%
ALPHA9_BETA1_INTEGRIN_SIGNALING_EVENTS	135	0.275818	1.10247	0.310638	0.560693	1	tags=43%, list=37%, signal=67%
ASSEMBLY_OF_THE_PRE-REPLICATIVE_COMPLEX	23	0.432928	1.10217	0.34949	0.55994	1	tags=39%, list=24%, signal=52%
ROLES_OF_ÃŸ_ARRESTIN_DEPENDENT_RECRUITMENT_OF_SRC_KINASES_IN_GPCR_SIGNALING	64	0.326665	1.10155	0.320144	0.55965	1	tags=19%, list=13%, signal=21%
ATYPICAL_NF-KAPPAB_PATHWAY	66	0.304235	1.10141	0.323077	0.558505	1	tags=30%, list=25%, signal=40%
TRANSCRIPTION_FACTOR_CREB_AND_ITS_EXTRACELLULAR_SIGNALS	106	0.286043	1.09789	0.297787	0.563515	1	tags=27%, list=22%, signal=35%
IL5-MEDIATED_SIGNALING_EVENTS	76	0.312356	1.09714	0.339483	0.563478	1	tags=37%, list=31%, signal=53%
ACTIVATION_OF_IRF3/IRF7_MEDIATED_BY_TBK1/IKK_EPSILON	20	0.489302	1.09475	0.380582	0.566552	1	tags=80%, list=41%, signal=136%
REGULATION_OF_CK1/CDK5_BY_TYPE_1_GLUTAMATE_RECEPTORS	76	0.300403	1.09311	0.332692	0.568052	1	tags=49%, list=38%, signal=78%
NEP/NS2_INTERACTS_WITH_THE_CELLULAR_EXPORT_MACHINERY	60	0.302679	1.09198	0.320707	0.568812	1	tags=28%, list=23%, signal=37%
PRESYNAPTIC_FUNCTION_OF_KAINATE_RECEPTORS	31	0.365054	1.09165	0.372047	0.568032	1	tags=39%, list=31%, signal=56%
PEPTIDE_LIGAND-BINDING_RECEPTORS	156	0.271934	1.0906	0.295858	0.568497	1	tags=30%, list=26%, signal=40%
S1P4_PATHWAY	46	0.33205	1.0885	0.349099	0.571016	1	tags=46%, list=32%, signal=67%
STABILIZATION_AND_EXPANSION_OF_THE_E-CADHERIN_ADHERENS_JUNCTION	106	0.284886	1.08793	0.344633	0.570514	1	tags=54%, list=39%, signal=88%
GRANZYME_A_MEDIATED_APOPTOSIS_PATHWAY	37	0.323243	1.087	0.316081	0.570919	1	tags=38%, list=34%, signal=57%
ROLE_OF_MITOCHONDRIA_IN_APOPTOTIC_SIGNALING	80	0.298648	1.08624	0.342806	0.571007	1	tags=40%, list=34%, signal=60%
ENDOCYTOTIC_ROLE_OF_NDK_PHOSPHINS_AND_DYNAMIN	86	0.285931	1.08514	0.330661	0.571615	1	tags=33%, list=23%, signal=42%
SIGNALING_BY_BMP	52	0.363972	1.08237	0.373188	0.575287	1	tags=46%, list=25%, signal=62%
PIP3_ACTIVATES_AKT_SIGNALING	37	0.341511	1.07978	0.335953	0.578342	1	tags=46%, list=28%, signal=64%
EPO_SIGNALING_PATHWAY	146	0.260389	1.07832	0.358824	0.579719	1	tags=21%, list=18%, signal=26%
PROCESSIVE_SYNTHESIS_ON_THE_LAGGING_STRAND	17	0.470565	1.07809	0.414044	0.57877	1	tags=29%, list=22%, signal=38%
G_BETA/GAMMA_SIGNALLING_THROUGH_PI3KGAMMA	51	0.302284	1.07683	0.354125	0.579676	1	tags=41%, list=32%, signal=61%
PACKAGING_OF_TELOMERE_ENDS	38	0.420489	1.07589	0.408163	0.579986	1	tags=39%, list=21%, signal=50%
BARD1_SIGNALING_EVENTS	73	0.323611	1.07552	0.376528	0.579322	1	tags=59%, list=45%, signal=107%
MEIOTIC_SYNAPSIS	79	0.332399	1.07523	0.383984	0.578492	1	tags=39%, list=29%, signal=55%
GLYCOPROTEIN_HORMONES	22	0.457565	1.07353	0.390977	0.580263	1	tags=68%, list=36%, signal=107%
NITRIC_OXIDE_SIGNALING_PATHWAY	88	0.280433	1.07273	0.345263	0.580249	1	tags=30%, list=24%, signal=39%
HDL-MEDIATED_LIPID_TRANSPORT	34	0.391998	1.07259	0.38247	0.579161	1	tags=35%, list=9%, signal=39%
COSTIMULATION_BY_THE_CD28_FAMILY	19	0.447302	1.06963	0.409253	0.583097	1	tags=47%, list=37%, signal=75%
INHIBITION_OF_HUNTINGTONS_DISEASE_NEURODEGENERATION_BY_HISTONE_DEACETYLASE_INHIBITORS	22	0.379174	1.06867	0.384921	0.583592	1	tags=50%, list=33%, signal=75%
ADP_SIGNALLING_THROUGH_P2Y_PURINOCEPTOR_12	31	0.379657	1.06623	0.389189	0.586647	1	tags=39%, list=26%, signal=52%
ERYTHROPOIETIN_MEDIATED_NEUROPROTECTION_THROUGH_NF-KB	53	0.311549	1.06623	0.364372	0.585314	1	tags=42%, list=34%, signal=62%
PHOSPHORYLATION_OF_EMI1	27	0.410133	1.06605	0.411765	0.584215	1	tags=63%, list=38%, signal=101%
G_ALPHA_(Z)_SIGNALLING_EVENTS	101	0.294631	1.06163	0.395062	0.590773	1	tags=34%, list=26%, signal=45%
ROLE_OF_ERBB2_IN_SIGNAL_TRANSDUCTION_AND_ONCOLOGY	104	0.260647	1.05864	0.373646	0.594634	1	tags=23%, list=18%, signal=28%
CYCLIN_D_ASSOCIATED_EVENTS_IN_G1	78	0.30425	1.05325	0.381857	0.603186	1	tags=40%, list=37%, signal=63%
INTERACTION_BETWEEN_L1_AND_ANKYRINS	42	0.348794	1.05229	0.391111	0.603586	1	tags=55%, list=41%, signal=93%
TRK_RECEPTOR_SIGNALING_MEDIATED_BY_THE_MAPK_PATHWAY	169	0.241157	1.05065	0.382826	0.605099	1	tags=24%, list=21%, signal=30%
PLATELET_DEGRANULATION	132	0.257032	1.04725	0.375527	0.609665	1	tags=16%, list=12%, signal=18%
PHOSPHOLIPASE_C_SIGNALING_PATHWAY	40	0.298538	1.04682	0.398305	0.609101	1	tags=45%, list=32%, signal=66%
CHK1/CHK2(CDS1)_MEDIATED_INACTIVATION_OF_CYCLIN_B/CDK1_COMPLEX	18	0.450863	1.04612	0.402913	0.60889	1	tags=67%, list=38%, signal=107%
CYCLIN_E_DESTRUCTION_PATHWAY	44	0.328424	1.04555	0.396313	0.60852	1	tags=57%, list=38%, signal=91%
FGFR4_LIGAND_BINDING_AND_ACTIVATION	16	0.417959	1.04375	0.418259	0.610336	1	tags=50%, list=33%, signal=74%
BASIGIN_INTERACTIONS	52	0.343325	1.0433	0.404711	0.609862	1	tags=19%, list=16%, signal=23%
VEGF_LIGAND-RECEPTOR_INTERACTIONS	26	0.394727	1.04197	0.412826	0.610894	1	tags=62%, list=35%, signal=94%
SEGMENTATION_CLOCK	73	0.287108	1.03982	0.402724	0.613499	1	tags=27%, list=18%, signal=33%
P38_MAPK_SIGNALING_PATHWAY_(1_PID_10047)	87	0.264625	1.03333	0.398095	0.623759	1	tags=34%, list=29%, signal=48%
NUCLEAR_SIGNALING_BY_ERBB4	92	0.340911	1.03289	0.408875	0.623215	1	tags=39%, list=28%, signal=54%
ARF1_PATHWAY	86	0.289788	1.03137	0.426615	0.624572	1	tags=49%, list=37%, signal=77%
NCAM_SIGNALING_FOR_NEURITE_OUT-GROWTH	179	0.272127	1.03043	0.413194	0.624853	1	tags=39%, list=36%, signal=60%
PKA_ACTIVATION	41	0.316223	1.02913	0.402	0.625754	1	tags=37%, list=26%, signal=49%
REGULATION_OF_RHOA_ACTIVITY	66	0.27427	1.02869	0.401606	0.625222	1	tags=47%, list=38%, signal=75%
P53_SIGNALING_PATHWAY	34	0.319867	1.02764	0.416149	0.625782	1	tags=35%, list=29%, signal=49%
CYCLIN_E_ASSOCIATED_EVENTS_DURING_G1/S_TRANSITION	39	0.374642	1.02739	0.428218	0.624878	1	tags=67%, list=38%, signal=107%
PHOSPHORYLATION_OF_THE_APC/C	37	0.327844	1.02731	0.424318	0.623693	1	tags=57%, list=38%, signal=91%
HEMOGLOBINS_CHAPERONE	30	0.356512	1.02462	0.422993	0.627194	1	tags=50%, list=34%, signal=75%
ACTIVATION_OF_AMPA_RECEPTORS	26	0.459186	1.02379	0.456343	0.627225	1	tags=77%, list=38%, signal=125%
SIGNALING_EVENTS_MEDIATED_BY_THE_HEDGEHOG_FAMILY	69	0.284032	1.02336	0.410448	0.626553	1	tags=25%, list=21%, signal=31%
REGULATION_OF_EIF-4E_AND_P70S6_KINASE	95	0.261319	1.02161	0.415608	0.628355	1	tags=32%, list=26%, signal=43%
DOPAMINE_NEUROTRANSMITTER_RELEASE_CYCLE	16	0.410097	1.01746	0.441406	0.634278	1	tags=38%, list=22%, signal=48%
THE_NLRP3_INFLAMMASOME	26	0.416419	1.01617	0.453211	0.635146	1	tags=15%, list=11%, signal=17%
SIGNALING_BY_NODAL	41	0.369797	1.01387	0.454545	0.637964	1	tags=61%, list=44%, signal=110%
FGF_SIGNALING_PATHWAY	166	0.280208	1.01352	0.437624	0.637231	1	tags=25%, list=24%, signal=33%
INTERLEUKIN-1_PROCESSING	21	0.416461	1.01127	0.458407	0.639943	1	tags=76%, list=44%, signal=137%
SEROTONIN_NEUROTRANSMITTER_RELEASE_CYCLE	16	0.406848	1.0107	0.447059	0.639568	1	tags=38%, list=22%, signal=48%
IFN-GAMMA_PATHWAY	146	0.250529	1.0072	0.439453	0.644583	1	tags=41%, list=36%, signal=64%
SYNDECAN-2-MEDIATED_SIGNALING_EVENTS	150	0.330334	1.00674	0.466395	0.644071	1	tags=27%, list=18%, signal=32%
NEGATIVE_REGULATION_OF_THE_PI3K/AKT_NETWORK	27	0.326999	1.00543	0.46493	0.64487	1	tags=52%, list=32%, signal=76%
NUCLEAR_IMPORT_OF_REV_PROTEIN	48	0.32085	1.00531	0.441805	0.643762	1	tags=31%, list=23%, signal=40%
PKA_ACTIVATION_IN_GLUCAGON_SIGNALLING	44	0.302017	1.005	0.429412	0.642858	1	tags=34%, list=26%, signal=46%
AURORA_C_SIGNALING	18	0.335278	1.0009	0.453271	0.648974	1	tags=44%, list=35%, signal=69%
VALIDATED_TARGETS_OF_C-MYC_TRANSCRIPTIONAL_ACTIVATION	150	0.26688	1.00054	0.417098	0.64821	1	tags=41%, list=38%, signal=65%
RAP1_SIGNALLING	28	0.354386	1.00012	0.474832	0.647635	1	tags=43%, list=30%, signal=61%
VIF-MEDIATED_DEGRADATION_OF_APOBEC3G	83	0.349929	0.99867	0.492095	0.648907	1	tags=49%, list=36%, signal=77%
ENDOGENOUS_TLR_SIGNALING	108	0.311336	0.995653	0.457627	0.652937	1	tags=44%, list=36%, signal=67%
CERAMIDE_SIGNALING_PATHWAY	118	0.224715	0.991655	0.453222	0.658778	1	tags=38%, list=33%, signal=56%
CYCLING_OF_RAN_IN_NUCLEOCYTOPLASMIC_TRANSPORT	35	0.313289	0.991249	0.471366	0.658187	1	tags=29%, list=23%, signal=37%
THROMBOXANE_SIGNALLING_THROUGH_TP_RECEPTOR	39	0.352953	0.99	0.483083	0.658969	1	tags=64%, list=47%, signal=120%
TNF_SIGNALING	22	0.349993	0.988685	0.445783	0.659933	1	tags=45%, list=33%, signal=68%
INTERLEUKIN-7_SIGNALING	27	0.380982	0.987602	0.478903	0.660583	1	tags=37%, list=24%, signal=49%
GP1B-IX-V_ACTIVATION_SIGNALLING	18	0.417363	0.987183	0.478343	0.65993	1	tags=28%, list=12%, signal=32%
REGULATION_OF_WATER_BALANCE_BY_RENAL_AQUAPORINS	81	0.274353	0.986286	0.481038	0.660299	1	tags=30%, list=26%, signal=40%
SIGNALING_EVENTS_MEDIATED_BY_TCPTP	143	0.231753	0.979957	0.484581	0.670253	1	tags=47%, list=38%, signal=75%
IKK_COMPLEX_RECRUITMENT_MEDIATED_BY_RIP1	16	0.448912	0.978809	0.517056	0.670956	1	tags=81%, list=40%, signal=135%
COPII_(COAT_PROTEIN_2)_MEDIATED_VESICLE_TRANSPORT	16	0.424793	0.978127	0.514124	0.670847	1	tags=31%, list=18%, signal=38%
CERAMIDE_SIGNALING_PATHWAY_(1_PID_3534)	66	0.252784	0.97633	0.507157	0.672697	1	tags=41%, list=32%, signal=60%
CHEMOKINE_RECEPTORS_BIND_CHEMOKINES	93	0.267883	0.976238	0.500928	0.671497	1	tags=23%, list=19%, signal=28%
ACTIVATION_OF_DNA_FRAGMENTATION_FACTOR	34	0.343056	0.972704	0.486081	0.676383	1	tags=18%, list=15%, signal=21%
ACETYLCHOLINE_NEUROTRANSMITTER_RELEASE_CYCLE	21	0.355901	0.972378	0.502041	0.675613	1	tags=38%, list=23%, signal=49%
DEGRADATION_OF_BETA-CATENIN_BY_THE_DESTRUCTION_COMPLEX	95	0.263156	0.969864	0.464738	0.678626	1	tags=39%, list=36%, signal=61%
CONVERSION_FROM_APC/C/CDC20_TO_APC/C/CDH1_IN_LATE_ANAPHASE	20	0.356108	0.96978	0.487448	0.677413	1	tags=40%, list=24%, signal=53%
PROSTACYCLIN_SIGNALLING_THROUGH_PROSTACYCLIN_RECEPTOR	28	0.327463	0.968816	0.46875	0.677739	1	tags=25%, list=26%, signal=34%
CASPASE_CASCADE_IN_APOPTOSIS	61	0.282221	0.967068	0.473251	0.679741	1	tags=41%, list=38%, signal=66%
GROWTH_HORMONE_RECEPTOR_SIGNALING	84	0.351947	0.965061	0.480151	0.682034	1	tags=49%, list=33%, signal=73%
POLYMERASE_SWITCHING	24	0.392906	0.963117	0.497326	0.684115	1	tags=33%, list=22%, signal=43%
TERMINATION_OF_O-GLYCAN_BIOSYNTHESIS	31	0.314837	0.961742	0.511435	0.685174	1	tags=35%, list=29%, signal=50%
MULTI-DRUG_RESISTANCE_FACTORS	21	0.383124	0.961494	0.511628	0.684248	1	tags=52%, list=38%, signal=84%
IL12-MEDIATED_SIGNALING_EVENTS	166	0.233726	0.96017	0.499022	0.685286	1	tags=36%, list=34%, signal=55%
SIGNALING_EVENTS_MEDIATED_BY_HDAC_CLASS_II	165	0.22523	0.959987	0.516699	0.684285	1	tags=28%, list=28%, signal=39%
HIV-1_NEF/_NEGATIVE_EFFECTOR_OF_FAS_AND_TNF	56	0.273727	0.959079	0.512552	0.684588	1	tags=39%, list=38%, signal=63%
NEGATIVE_REGULATION_OF_FGFR_SIGNALING	76	0.295143	0.958924	0.492453	0.683531	1	tags=49%, list=39%, signal=80%
ANTIGEN_PROCESSING_AND_PRESENTATION	22	0.417525	0.957591	0.521179	0.684588	1	tags=9%, list=3%, signal=9%
MRNA_3PRIME-END_PROCESSING	44	0.289394	0.957148	0.509677	0.683949	1	tags=36%, list=31%, signal=53%
TCR_SIGNALING_IN_NAÃ¯VE_CD4+_T_CELLS	308	0.228001	0.954685	0.499033	0.68695	1	tags=25%, list=28%, signal=34%
SYNTHESIS_AND_INTERCONVERSION_OF_NUCLEOTIDE_DI-_AND_TRIPHOSPHATES	25	0.409481	0.954043	0.522293	0.686796	1	tags=52%, list=32%, signal=76%
DNA-PK_PATHWAY_IN_NONHOMOLOGOUS_END_JOINING	44	0.371907	0.952517	0.517172	0.688179	1	tags=55%, list=34%, signal=83%
REGULATION_OF_TRANSCRIPTIONAL_ACTIVITY_BY_PML	48	0.283926	0.950031	0.515337	0.691217	1	tags=35%, list=35%, signal=54%
IL23-MEDIATED_SIGNALING_EVENTS	131	0.234928	0.948113	0.521368	0.693314	1	tags=32%, list=31%, signal=46%
A_THIRD_PROTEOLYTIC_CLEAVAGE_RELEASES_NICD	21	0.45184	0.946778	0.545455	0.694296	1	tags=43%, list=27%, signal=59%
MITOTIC_PROMETAPHASE	158	0.231618	0.946475	0.537396	0.693526	1	tags=46%, list=39%, signal=75%
CELLULAR_ROLES_OF_ANTHRAX_TOXIN	63	0.282156	0.945899	0.508065	0.69322	1	tags=38%, list=33%, signal=57%
FGFR2C_LIGAND_BINDING_AND_ACTIVATION	24	0.409862	0.944019	0.515483	0.695218	1	tags=67%, list=39%, signal=109%
REGULATED_PROTEOLYSIS_OF_P75NTR	28	0.407777	0.942758	0.568562	0.695961	1	tags=39%, list=27%, signal=54%
MECHANISM_OF_GENE_REGULATION_BY_PEROXISOME_PROLIFERATORS_VIA_PPARA	86	0.237017	0.942385	0.544898	0.69526	1	tags=15%, list=16%, signal=18%
TRANSPORT_OF_THE_SLBP_INDEPENDENT_MATURE_MRNA	45	0.278589	0.939705	0.534005	0.698988	1	tags=31%, list=23%, signal=40%
KINESINS	56	0.306037	0.939321	0.511848	0.698313	1	tags=38%, list=26%, signal=51%
TRAF3-DEPENDENT_IRF_ACTIVATION_PATHWAY	54	0.29794	0.9384	0.533333	0.698584	1	tags=41%, list=37%, signal=64%
CARM1_AND_REGULATION_OF_THE_ESTROGEN_RECEPTOR	29	0.305079	0.935078	0.538636	0.703203	1	tags=48%, list=34%, signal=73%
ATTENUATION_OF_GPCR_SIGNALING	54	0.271288	0.932826	0.544513	0.705775	1	tags=31%, list=29%, signal=44%
RXR_AND_RAR_HETERODIMERIZATION_WITH_OTHER_NUCLEAR_RECEPTOR	80	0.281115	0.927795	0.545283	0.713375	1	tags=19%, list=12%, signal=21%
CXCR3-MEDIATED_SIGNALING_EVENTS	133	0.246661	0.926708	0.54902	0.713985	1	tags=35%, list=32%, signal=52%
APC/C/CDH1_MEDIATED_DEGRADATION_OF_CDC20_AND_OTHER_APC/C/CDH1_TARGETED_PROTEINS_IN_LATE_MITOSIS/EARLY_G1	83	0.259126	0.926267	0.518764	0.713518	1	tags=33%, list=30%, signal=47%
TCR_SIGNALING_IN_NAÃ¯VE_CD8+_T_CELLS	265	0.225744	0.925495	0.563197	0.713572	1	tags=25%, list=28%, signal=35%
PROSTANOID_LIGAND_RECEPTORS	18	0.373393	0.924482	0.548561	0.713988	1	tags=22%, list=16%, signal=27%
SHC1_EVENTS_IN_ERBB2_SIGNALING	66	0.316582	0.924469	0.529851	0.712656	1	tags=29%, list=17%, signal=34%
POLYMERASE_SWITCHING_ON_THE_C-STRAND_OF_THE_TELOMERE	24	0.381337	0.924316	0.532967	0.711597	1	tags=33%, list=22%, signal=43%
PROLACTIN_RECEPTOR_SIGNALING	60	0.360726	0.924045	0.529524	0.710748	1	tags=70%, list=42%, signal=120%
REGULATION_OF_CYTOPLASMIC_AND_NUCLEAR_SMAD2/3_SIGNALING	28	0.304147	0.92259	0.564728	0.712071	1	tags=57%, list=37%, signal=91%
PROTEIN_KINASE_A_AT_THE_CENTROSOME	42	0.273641	0.922352	0.546875	0.711184	1	tags=40%, list=32%, signal=60%
CALNEXIN/CALRETICULIN_CYCLE	15	0.443568	0.922322	0.566038	0.709921	1	tags=40%, list=25%, signal=53%
STAT3_SIGNALING_PATHWAY	34	0.298285	0.922253	0.558559	0.708711	1	tags=38%, list=32%, signal=56%
ATR_SIGNALING_PATHWAY	102	0.253159	0.921072	0.540052	0.709543	1	tags=40%, list=32%, signal=59%
INDUCTION_OF_APOPTOSIS_THROUGH_DR3_AND_DR4/5_DEATH_RECEPTORS	78	0.243125	0.919737	0.601626	0.710478	1	tags=36%, list=28%, signal=50%
GMCSF-MEDIATED_SIGNALING_EVENTS	197	0.227708	0.915116	0.579882	0.717365	1	tags=41%, list=38%, signal=66%
ERK1/ERK2_MAPK_SIGNALING_PATHWAY	85	0.234136	0.911708	0.600432	0.721943	1	tags=39%, list=34%, signal=58%
REGULATION_OF_THE_FANCONI_ANEMIA_PATHWAY	18	0.385114	0.909835	0.564453	0.723898	1	tags=67%, list=49%, signal=131%
ROLE_OF_ÃŸ-ARRESTINS_IN_THE_ACTIVATION_AND_TARGETING_OF_MAP_KINASES	51	0.278954	0.909578	0.58397	0.723039	1	tags=43%, list=39%, signal=71%
E2F-ENABLED_INHIBITION_OF_PRE-REPLICATION_COMPLEX_FORMATION	28	0.340239	0.907492	0.541562	0.725526	1	tags=54%, list=38%, signal=87%
PROTEOLYTIC_CLEAVAGE_OF_SNARE_COMPLEX_PROTEINS	31	0.321754	0.905111	0.580972	0.728424	1	tags=45%, list=34%, signal=68%
FOXA1_TRANSCRIPTION_FACTOR_NETWORK	153	0.210876	0.900643	0.655955	0.735051	1	tags=24%, list=27%, signal=33%
TRANSPORT_OF_MATURE_MRNA_DERIVED_FROM_AN_INTRON-CONTAINING_TRANSCRIPT	67	0.242352	0.899642	0.590452	0.735494	1	tags=31%, list=27%, signal=43%
P38_MAPK_SIGNALING_PATHWAY	72	0.240296	0.898178	0.619048	0.736722	1	tags=39%, list=33%, signal=58%
HIV-1_DEFEATS_HOST-MEDIATED_RESISTANCE_BY_CEM15	18	0.372392	0.896953	0.610132	0.737441	1	tags=56%, list=29%, signal=78%
AUTODEGRADATION_OF_THE_E3_UBIQUITIN_LIGASE_COP1	55	0.273786	0.893356	0.564299	0.742487	1	tags=22%, list=21%, signal=27%
THE_CO-STIMULATORY_SIGNAL_DURING_T-CELL_ACTIVATION	43	0.286624	0.892916	0.553236	0.741893	1	tags=56%, list=45%, signal=101%
NF-KB_SIGNALING_PATHWAY	64	0.251172	0.889206	0.588235	0.746924	1	tags=25%, list=25%, signal=33%
EGFR-DEPENDENT_ENDOTHELIN_SIGNALING_EVENTS	29	0.288187	0.888774	0.606426	0.746343	1	tags=34%, list=22%, signal=44%
CALMODULIN_INDUCED_EVENTS	16	0.332133	0.879977	0.578288	0.760729	1	tags=19%, list=14%, signal=22%
ROLE_OF_ABL_IN_ROBO-SLIT_SIGNALING	19	0.377865	0.878487	0.580153	0.762002	1	tags=47%, list=28%, signal=66%
CBL_MEDIATED_LIGAND-INDUCED_DOWNREGULATION_OF_EGF_RECEPTORS_PATHWAY	39	0.267525	0.878016	0.607759	0.761384	1	tags=21%, list=16%, signal=24%
ION_TRANSPORT_BY_P-TYPE_ATPASES	23	0.29951	0.876656	0.610465	0.762368	1	tags=30%, list=24%, signal=40%
LPA4-MEDIATED_SIGNALING_EVENTS	79	0.229548	0.87638	0.645788	0.761454	1	tags=33%, list=33%, signal=49%
BETA2_INTEGRIN_CELL_SURFACE_INTERACTIONS	97	0.301931	0.874552	0.595285	0.763443	1	tags=20%, list=16%, signal=23%
NEGATIVE_REGULATORS_OF_RIG-I/MDA5_SIGNALING	75	0.2795	0.872433	0.619512	0.765719	1	tags=43%, list=37%, signal=67%
EGF_SIGNALING_PATHWAY	68	0.231122	0.87064	0.669271	0.767462	1	tags=28%, list=26%, signal=37%
RECRUITMENT_OF_REPAIR_AND_SIGNALING_PROTEINS_TO_DOUBLE-STRAND_BREAKS	16	0.380155	0.869039	0.600939	0.768969	1	tags=50%, list=29%, signal=70%
REGULATION_OF_INSULIN_SECRETION_BY_GLUCAGON-LIKE_PEPTIDE-1	102	0.248202	0.867713	0.6609	0.76997	1	tags=29%, list=26%, signal=39%
DEPOSITION_OF_NEW_CENPA-CONTAINING_NUCLEOSOMES_AT_THE_CENTROMERE	73	0.260244	0.863191	0.599156	0.776646	1	tags=40%, list=37%, signal=63%
TRANSCRIPTION_REGULATION_BY_METHYLTRANSFERASE_OF_CARM1	37	0.261761	0.860073	0.68008	0.780683	1	tags=22%, list=16%, signal=26%
INTERLEUKIN-3__5_AND_GM-CSF_SIGNALING	86	0.270123	0.859601	0.581712	0.78012	1	tags=38%, list=38%, signal=61%
CDC20/PHOSPHO-APC/C_MEDIATED_DEGRADATION_OF_CYCLIN_A	77	0.248824	0.859255	0.591286	0.779323	1	tags=30%, list=31%, signal=43%
NOD1/2_SIGNALING_PATHWAY	69	0.280881	0.858586	0.614232	0.779091	1	tags=29%, list=24%, signal=38%
THE_41BB-DEPENDENT_IMMUNE_RESPONSE	30	0.284052	0.858358	0.683426	0.778103	1	tags=47%, list=36%, signal=73%
CHYLOMICRON-MEDIATED_LIPID_TRANSPORT	32	0.336575	0.856582	0.622641	0.780053	1	tags=34%, list=34%, signal=52%
PROCESSING_OF_INTRONLESS_PRE-MRNAS	24	0.333314	0.856552	0.604167	0.778731	1	tags=17%, list=8%, signal=18%
INTERLEUKIN-1_SIGNALING	104	0.251532	0.85575	0.634831	0.778907	1	tags=26%, list=24%, signal=34%
RNA_POLYMERASE_III_TRANSCRIPTION_INITIATION_FROM_TYPE_3_PROMOTER	48	0.241325	0.854085	0.65	0.780384	1	tags=17%, list=15%, signal=20%
ISG15_ANTIVIRAL_MECHANISM	113	0.220844	0.85321	0.687259	0.780535	1	tags=24%, list=23%, signal=31%
ACTIVATION_OF_THE_PRE-REPLICATIVE_COMPLEX	51	0.284687	0.851399	0.635328	0.782314	1	tags=37%, list=28%, signal=52%
LYSOSPHINGOLIPID_AND_LPA_RECEPTORS	26	0.296596	0.851026	0.668699	0.781585	1	tags=42%, list=31%, signal=61%
RNA_POLYMERASE_III_TRANSCRIPTION_INITIATION_FROM_TYPE_2_PROMOTER	46	0.249882	0.850197	0.675676	0.781728	1	tags=17%, list=15%, signal=20%
ABC-FAMILY_PROTEINS_MEDIATED_TRANSPORT	15	0.326593	0.849796	0.651769	0.781012	1	tags=33%, list=24%, signal=44%
TRANSPORT_OF_THE_SLBP_DEPENDANT_MATURE_MRNA	44	0.255061	0.848897	0.658098	0.781235	1	tags=30%, list=23%, signal=38%
CONTROL_OF_GENE_EXPRESSION_BY_VITAMIN_D_RECEPTOR	54	0.245067	0.840407	0.695349	0.794355	1	tags=26%, list=25%, signal=35%
PI-3K_CASCADE	81	0.251614	0.838494	0.666075	0.796336	1	tags=46%, list=39%, signal=75%
CDC6_ASSOCIATION_WITH_THE_ORC/ORIGIN_COMPLEX	16	0.349337	0.836868	0.615012	0.797704	1	tags=75%, list=47%, signal=142%
FAS_(CD95)_SIGNALING_PATHWAY	132	0.222381	0.82634	0.696202	0.814366	1	tags=37%, list=32%, signal=55%
AMB2_INTEGRIN_SIGNALING	176	0.20963	0.822819	0.693642	0.818789	1	tags=39%, list=38%, signal=62%
SIGNALING_MEDIATED_BY_P38-ALPHA_AND_P38-BETA	87	0.219105	0.822028	0.758095	0.818744	1	tags=24%, list=27%, signal=33%
ATM_PATHWAY	73	0.235352	0.821206	0.672727	0.818747	1	tags=34%, list=31%, signal=50%
INTERFERON_GAMMA_SIGNALING	204	0.217746	0.820425	0.706226	0.818651	1	tags=28%, list=36%, signal=43%
FGFR2B_LIGAND_BINDING_AND_ACTIVATION	16	0.474577	0.818851	0.674024	0.819771	1	tags=88%, list=39%, signal=142%
ADRENOCEPTORS	16	0.334812	0.81806	0.690813	0.819603	1	tags=50%, list=44%, signal=89%
APC/C/CDC20_MEDIATED_DEGRADATION_OF_CYCLIN_B	38	0.267142	0.816288	0.715962	0.821215	1	tags=47%, list=38%, signal=76%
ACTIVATION_OF_CSK_BY_CAMP-DEPENDENT_PROTEIN_KINASE_INHIBITS_SIGNALING_THROUGH_THE_T_CELL_RECEPTOR	68	0.228663	0.815814	0.696721	0.82064	1	tags=43%, list=39%, signal=70%
NRIF_SIGNALS_CELL_DEATH_FROM_THE_NUCLEUS	51	0.287412	0.814999	0.7061	0.82069	1	tags=51%, list=37%, signal=81%
CROSS-PRESENTATION_OF_SOLUBLE_EXOGENOUS_ANTIGENS_(ENDOSOMES)	54	0.252121	0.807755	0.682509	0.831475	1	tags=43%, list=40%, signal=71%
U2_DEPENDENT_SPLICING	149	0.195983	0.799902	0.770975	0.843105	1	tags=28%, list=32%, signal=41%
REPAIR_SYNTHESIS_OF_PATCH_~27-30_BASES_LONG__BY_DNA_POLYMERASE	19	0.306754	0.79902	0.697222	0.843139	1	tags=42%, list=28%, signal=59%
REPAIR_SYNTHESIS_FOR_GAP-FILLING_BY_DNA_POLYMERASE_IN_TC-NER	19	0.306754	0.79902	0.697222	0.841719	1	tags=42%, list=28%, signal=59%
INTERACTIONS_OF_TAT_WITH_HOST_CELLULAR_PROTEINS	29	0.424629	0.795281	0.706931	0.846316	1	tags=69%, list=30%, signal=99%
ACTIVATION_OF_GENES_BY_ATF4	40	0.239667	0.793559	0.760722	0.847715	1	tags=35%, list=37%, signal=56%
LISSENCEPHALY_GENE_(LIS1)_IN_NEURONAL_MIGRATION_AND_DEVELOPMENT_(PID_69097)	88	0.227053	0.792411	0.739216	0.848152	1	tags=39%, list=38%, signal=62%
G-PROTEIN_ACTIVATION	43	0.268756	0.789807	0.653846	0.850697	1	tags=35%, list=26%, signal=47%
ROLE_OF_RAN_IN_MITOTIC_SPINDLE_REGULATION	22	0.292965	0.788635	0.697561	0.851116	1	tags=36%, list=32%, signal=53%
CA-CALMODULIN-DEPENDENT_PROTEIN_KINASE_ACTIVATION	41	0.262856	0.784378	0.708502	0.856544	1	tags=56%, list=40%, signal=93%
TAT-MEDIATED_HIV-1_ELONGATION_ARREST_AND_RECOVERY	71	0.267357	0.783143	0.65764	0.857012	1	tags=42%, list=30%, signal=60%
G2/M_DNA_REPLICATION_CHECKPOINT	18	0.343042	0.780322	0.740933	0.860127	1	tags=56%, list=38%, signal=90%
PAUSING_AND_RECOVERY_OF_TAT-MEDIATED_HIV-1_ELONGATION	70	0.266296	0.780092	0.668616	0.859085	1	tags=43%, list=30%, signal=61%
ACTIVATION_OF_CHAPERONE_GENES_BY_XBP1(S)	52	0.243038	0.777739	0.727723	0.861472	1	tags=60%, list=46%, signal=110%
IL_2_SIGNALING_PATHWAY	42	0.255469	0.777417	0.750896	0.860553	1	tags=24%, list=23%, signal=31%
MAP_KINASE_INACTIVATION_OF_SMRT_COREPRESSOR	77	0.196577	0.769697	0.836028	0.871328	1	tags=12%, list=10%, signal=13%
GLUTAMATE_NEUROTRANSMITTER_RELEASE_CYCLE	22	0.273695	0.766643	0.748963	0.874513	1	tags=41%, list=29%, signal=57%
RNA_POLYMERASE_III_ABORTIVE_AND_RETRACTIVE_INITIATION	76	0.212453	0.765875	0.776151	0.87415	1	tags=17%, list=17%, signal=20%
SHC1_EVENTS_IN_ERBB4_SIGNALING	50	0.268688	0.765742	0.727788	0.872911	1	tags=20%, list=15%, signal=24%
SEMA4D_INDUCED_CELL_MIGRATION_AND_GROWTH-CONE_COLLAPSE	49	0.238684	0.763983	0.775137	0.874252	1	tags=16%, list=19%, signal=20%
INHIBITION_OF_INSULIN_SECRETION_BY_ADRENALINE/NORADRENALINE	62	0.231996	0.763814	0.756098	0.873082	1	tags=32%, list=33%, signal=48%
POST-CHAPERONIN_TUBULIN_FOLDING_PATHWAY	36	0.301133	0.763361	0.690323	0.87234	1	tags=47%, list=36%, signal=73%
FACTORS_INVOLVED_IN_MEGAKARYOCYTE_DEVELOPMENT_AND_PLATELET_PRODUCTION	176	0.167562	0.760576	0.905109	0.875012	1	tags=31%, list=33%, signal=46%
PLK1_SIGNALING_EVENTS	125	0.192499	0.760423	0.845029	0.87383	1	tags=40%, list=39%, signal=65%
NONCANONICAL_WNT_SIGNALING_PATHWAY	150	0.188005	0.760325	0.825607	0.872559	1	tags=39%, list=38%, signal=62%
CORI_CYCLE_(INTERCONVERSION_OF_GLUCOSE_AND_LACTATE)	27	0.290665	0.751919	0.768844	0.883638	1	tags=41%, list=31%, signal=59%
INTERNALIZATION_OF_ERBB1	132	0.184186	0.75073	0.884279	0.884064	1	tags=26%, list=26%, signal=35%
GRB2_EVENTS_IN_ERBB2_SIGNALING	59	0.26022	0.740775	0.764133	0.897166	1	tags=17%, list=9%, signal=19%
REGULATION_OF_ORNITHINE_DECARBOXYLASE_(ODC)	55	0.234922	0.735177	0.757812	0.903702	1	tags=18%, list=20%, signal=23%
STATHMIN_AND_BREAST_CANCER_RESISTANCE_TO_ANTIMICROTUBULE_AGENTS	88	0.204675	0.733069	0.869976	0.905107	1	tags=48%, list=38%, signal=77%
AMINO_ACID_TRANSPORT_ACROSS_THE_PLASMA_MEMBRANE	28	0.272954	0.731365	0.719836	0.906078	1	tags=46%, list=37%, signal=73%
NECTIN/NECL__TRANS_HETERODIMERIZATION	18	0.318328	0.730674	0.769376	0.905588	1	tags=67%, list=38%, signal=108%
REV-MEDIATED_NUCLEAR_EXPORT_OF_HIV-1_RNA	82	0.278868	0.730242	0.700219	0.904732	1	tags=56%, list=42%, signal=96%
COREGULATION_OF_ANDROGEN_RECEPTOR_ACTIVITY	107	0.188126	0.728408	0.87194	0.905791	1	tags=34%, list=35%, signal=52%
VRNP_ASSEMBLY	16	0.258309	0.721246	0.826804	0.914148	1	tags=13%, list=12%, signal=14%
DEGRADATION_OF_BETA_CATENIN	71	0.194708	0.719347	0.861298	0.91525	1	tags=27%, list=24%, signal=35%
CYSTIC_FIBROSIS_TRANSMEMBRANE_CONDUCTANCE_REGULATOR_(CFTR)_AND_BETA_2_ADRENERGIC_RECEPTOR_(B2AR)_PATHWAY	35	0.224554	0.713303	0.86422	0.921713	1	tags=29%, list=26%, signal=38%
CDT1_ASSOCIATION_WITH_THE_CDC6/ORC/ORIGIN_COMPLEX	67	0.216272	0.712112	0.835141	0.921796	1	tags=19%, list=20%, signal=24%
SHP2_SIGNALING	216	0.169758	0.71176	0.922179	0.920791	1	tags=38%, list=38%, signal=61%
TRAFFICKING_OF_GLUR2-CONTAINING_AMPA_RECEPTORS	39	0.28924	0.708731	0.789984	0.923239	1	tags=67%, list=38%, signal=108%
DOWNSTREAM_TCR_SIGNALING	135	0.225674	0.706621	0.752315	0.924525	1	tags=27%, list=31%, signal=38%
ADHERENS_JUNCTIONS_INTERACTIONS	44	0.221394	0.703892	0.878486	0.926459	1	tags=14%, list=7%, signal=15%
PASSIVE_TRANSPORT_BY_AQUAPORINS	22	0.294041	0.702651	0.810403	0.926485	1	tags=23%, list=23%, signal=29%
EGF_RECEPTOR_(ERBB1)_SIGNALING_PATHWAY	126	0.182182	0.693425	0.902196	0.936128	1	tags=28%, list=26%, signal=37%
CLEAVAGE_OF_GROWING_TRANSCRIPT_IN_THE_TERMINATION_REGION	66	0.212731	0.693194	0.830275	0.934929	1	tags=39%, list=39%, signal=65%
RELAXIN_RECEPTORS	18	0.295693	0.691804	0.812609	0.935151	1	tags=50%, list=42%, signal=86%
LISSENCEPHALY_GENE_(LIS1)_IN_NEURONAL_MIGRATION_AND_DEVELOPMENT	50	0.201312	0.691597	0.871681	0.933937	1	tags=10%, list=10%, signal=11%
VALIDATED_NUCLEAR_ESTROGEN_RECEPTOR_BETA_NETWORK	25	0.26663	0.687546	0.780083	0.937104	1	tags=60%, list=42%, signal=103%
HORMONE_LIGAND-BINDING_RECEPTORS	19	0.277732	0.682299	0.818367	0.941668	1	tags=32%, list=30%, signal=45%
MEIOTIC_RECOMBINATION	81	0.213106	0.680617	0.831068	0.942013	1	tags=33%, list=31%, signal=48%
AUTODEGRADATION_OF_CDH1_BY_CDH1/APC/C	68	0.202086	0.673569	0.853053	0.948414	1	tags=29%, list=30%, signal=42%
FIBROBLAST_GROWTH_FACTOR_RECEPTOR_(FGFR)_SIGNALING	21	0.285518	0.669769	0.799145	0.950894	1	tags=43%, list=33%, signal=64%
TOLL-LIKE_RECEPTOR_PATHWAY	91	0.1818	0.661817	0.860279	0.957447	1	tags=30%, list=34%, signal=45%
PHOSPHOLIPASE_C-MEDIATED_CASCADE	70	0.203694	0.65415	0.893145	0.963451	1	tags=43%, list=39%, signal=70%
THE_PRC2_COMPLEX_SETS_LONG-TERM_GENE_SILENCING_THROUGH_MODIFICATION_OF_HISTONE_TAILS	36	0.21026	0.651788	0.885081	0.964309	1	tags=42%, list=35%, signal=64%
VOLTAGE_GATED_POTASSIUM_CHANNELS	57	0.186019	0.649068	0.94165	0.965469	1	tags=28%, list=28%, signal=39%
IFN_GAMMA_SIGNALING_PATHWAY	78	0.263589	0.647195	0.746479	0.965826	1	tags=59%, list=44%, signal=105%
UNBLOCKING_OF_NMDA_RECEPTOR__GLUTAMATE_BINDING_AND_ACTIVATION	53	0.235876	0.646667	0.875	0.964824	1	tags=47%, list=40%, signal=78%
PP2A-MEDIATED_DEPHOSPHORYLATION_OF_KEY_METABOLIC_FACTORS	15	0.307373	0.643789	0.850099	0.966014	1	tags=40%, list=21%, signal=51%
EFFECTS_OF_BOTULINUM_TOXIN	33	0.196069	0.642461	0.928144	0.965701	1	tags=36%, list=38%, signal=59%
SEMA4D_MEDIATED_INHIBITION_OF_CELL_ATTACHMENT_AND_MIGRATION	20	0.288851	0.638604	0.858527	0.967561	1	tags=20%, list=19%, signal=25%
ACETYLATION_AND_DEACETYLATION_OF_RELA_IN_NUCLEUS	16	0.255832	0.625921	0.836559	0.976743	1	tags=31%, list=37%, signal=49%
FORMATION_OF_TUBULIN_FOLDING_INTERMEDIATES_BY_CCT/TRIC	30	0.237154	0.61892	0.816705	0.981086	1	tags=57%, list=48%, signal=109%
ACTIVATION_OF_ATR_IN_RESPONSE_TO_REPLICATION_STRESS	64	0.191752	0.612873	0.937853	0.984455	1	tags=31%, list=30%, signal=44%
TRAF6_MEDIATED_IRF7_ACTIVATION	76	0.170704	0.608871	0.936823	0.98598	1	tags=34%, list=37%, signal=54%
DESTABILIZATION_OF_MRNA_BY_KSRP	23	0.223815	0.605082	0.910314	0.98721	1	tags=39%, list=37%, signal=62%
CHREBP_REGULATION_BY_CARBOHYDRATES_AND_CAMP	63	0.164851	0.601432	0.972222	0.988157	1	tags=29%, list=31%, signal=41%
PROTEASOME_COMPLEX	54	0.195369	0.598637	0.904444	0.98859	1	tags=17%, list=19%, signal=20%
ACTIVATION_OF_PRO-CASPASE_8	29	0.209734	0.595192	0.901674	0.989442	1	tags=21%, list=16%, signal=24%
MECHANISMS_OF_TRANSCRIPTIONAL_REPRESSION_BY_DNA_METHYLATION	20	0.223863	0.594512	0.895327	0.988387	1	tags=35%, list=28%, signal=49%
SIGNALING_EVENTS_MEDIATED_BY_HDAC_CLASS_III	70	0.15602	0.591707	0.975143	0.988731	1	tags=26%, list=36%, signal=40%
INTEGRIN_ALPHAIIB_BETA3_SIGNALING	59	0.192692	0.582759	0.943182	0.992898	1	tags=12%, list=11%, signal=13%
CIRCADIAN_CLOCK	90	0.161321	0.579611	0.971645	0.993417	1	tags=37%, list=40%, signal=61%
ABORTIVE_ELONGATION_OF_HIV-1_TRANSCRIPT_IN_THE_ABSENCE_OF_TAT	36	0.195	0.578785	0.942116	0.992431	1	tags=31%, list=30%, signal=44%
CDK-MEDIATED_PHOSPHORYLATION_AND_REMOVAL_OF_CDC6	53	0.179908	0.573277	0.945783	0.993995	1	tags=38%, list=40%, signal=63%
BRCA1_DEPENDENT_UB_LIGASE_ACTIVITY	27	0.199561	0.572223	0.955257	0.993111	1	tags=41%, list=44%, signal=73%
POLYADENYLATION_OF_MRNA	18	0.239141	0.569264	0.905433	0.993205	1	tags=22%, list=26%, signal=30%
APC/C/CDC20_MEDIATED_DEGRADATION_OF_SECURIN	69	0.170357	0.568319	0.970588	0.992255	1	tags=26%, list=30%, signal=37%
ACTIVATION_OF_CAMP-DEPENDENT_PROTEIN_KINASE_PKA	51	0.165714	0.565729	0.986207	0.992169	1	tags=37%, list=39%, signal=61%
EUKARYOTIC_TRANSLATION_TERMINATION	98	0.19575	0.564806	0.89117	0.991175	1	tags=17%, list=16%, signal=21%
ASSOCIATION_OF_TRIC/CCT_WITH_TARGET_PROTEINS_DURING_BIOSYNTHESIS	34	0.185589	0.564508	0.958633	0.989882	1	tags=24%, list=27%, signal=32%
IFN_ALPHA_SIGNALING_PATHWAY	78	0.231711	0.563626	0.870968	0.9889	1	tags=56%, list=44%, signal=101%
TRAFFICKING_OF_AMPA_RECEPTORS	36	0.213904	0.563309	0.909427	0.987609	1	tags=47%, list=40%, signal=78%
A4B7_INTEGRIN_SIGNALING	15	0.219848	0.55763	0.971047	0.988976	1	tags=7%, list=6%, signal=7%
ADP_SIGNALLING_THROUGH_P2Y_PURINOCEPTOR_1	40	0.181766	0.549196	0.959064	0.991632	1	tags=43%, list=42%, signal=73%
LOSS_OF_PROTEINS_REQUIRED_FOR_INTERPHASE_MICROTUBULE_ORGANIZATIONÃ‚Â FROM_THE_CENTROSOME	77	0.137325	0.542808	1	0.993077	1	tags=38%, list=41%, signal=63%
APOBEC3G_MEDIATED_RESISTANCE_TO_HIV-1_INFECTION	164	0.202491	0.537708	0.945415	0.993853	1	tags=47%, list=42%, signal=80%
TRANSFERRIN_ENDOCYTOSIS_AND_RECYCLING	43	0.16811	0.520225	0.967391	0.999036	1	tags=37%, list=36%, signal=58%
RIG-I/MDA5_MEDIATED_INDUCTION_OF_IFN-ALPHA/BETA_PATHWAYS	26	0.213188	0.507782	0.977876	1	1	tags=31%, list=27%, signal=42%
MINUS-STRAND_DNA_SYNTHESIS	160	0.196322	0.502741	0.965957	1	1	tags=45%, list=42%, signal=77%
PREFOLDIN_MEDIATED_TRANSFER_OF_SUBSTRATE__TO_CCT/TRIC	33	0.168745	0.493369	0.981087	1	1	tags=36%, list=36%, signal=57%
RAS_ACTIVATION_UOPN_CA2+_INFUX_THROUGH_NMDA_RECEPTOR	46	0.178813	0.491958	0.964059	1	1	tags=39%, list=42%, signal=68%
ACTIVATED_TAK1_MEDIATES_P38_MAPK_ACTIVATION	45	0.186278	0.485295	0.975379	1	1	tags=24%, list=27%, signal=33%
METABOLISM_OF_ANANDAMIDE_AN_ENDOGENOUS_CANNABINOID	20	0.189148	0.480449	0.983158	1	1	tags=30%, list=35%, signal=46%
INTEGRATION_OF_PROVIRUS	159	0.183747	0.478831	0.975771	1	1	tags=47%, list=42%, signal=79%
ENDOSOMAL_SORTING_COMPLEX_REQUIRED_FOR_TRANSPORT_(ESCRT)	54	0.143655	0.476242	0.991568	1	1	tags=28%, list=33%, signal=41%
HIGHLY_CALCIUM_PERMEABLE_NICOTINIC_ACETYLCHOLINE_RECEPTORS	17	0.204049	0.464411	0.969091	1	1	tags=12%, list=12%, signal=13%
EPO_SIGNALING_PATHWAY_(1_PID_3747)	36	0.140347	0.458251	0.996344	1	1	tags=17%, list=22%, signal=21%
PLUS-STRAND_DNA_SYNTHESIS	150	0.179018	0.450316	0.976793	1	1	tags=45%, list=42%, signal=77%
BINDING_AND_ENTRY_OF_HIV_VIRION	222	0.154342	0.448765	0.983015	0.999444	1	tags=16%, list=19%, signal=19%
EARLY_PHASE_OF_HIV_LIFE_CYCLE	156	0.173284	0.445208	0.978723	0.998627	1	tags=44%, list=42%, signal=76%
ACTIVATION_OF_CA-PERMEABLE_KAINATE_RECEPTOR	22	0.159784	0.413994	0.993068	1	1	tags=55%, list=49%, signal=107%
ASSOCIATION_OF_LICENSING_FACTORS_WITH_THE_PRE-REPLICATIVE_COMPLEX	23	0.167627	0.41355	0.986456	0.999683	1	tags=39%, list=46%, signal=73%
UNCOATING_OF_THE_HIV_VIRION	150	0.157703	0.394448	0.995717	0.999811	1	tags=44%, list=42%, signal=75%
PHOSPHORYLATION_OF_CD3_AND_TCR_ZETA_CHAINS	67	0.156067	0.358457	0.980583	1	1	tags=100%, list=84%, signal=641%
PD-1_SIGNALING	73	0.117098	0.285641	0.995181	0.999904	1	tags=99%, list=84%, signal=632%

## Sheet: Pathway_list_TCGA_CNV_EXP_Methy
NAME	SIZE	ES	NES	NOM p-val	FDR q-val	FWER p-val	LEADING EDGE
LKB1_SIGNALING_EVENTS	77	0.625215	2.18962	0	0.0101739	0.005	tags=55%, list=19%, signal=67%
RAS-INDEPENDENT_PATHWAY_IN_NK_CELL-MEDIATED_CYTOTOXICITY	82	0.606979	2.16335	0	0.00909301	0.01	tags=48%, list=15%, signal=56%
FOXM1_TRANSCRIPTION_FACTOR_NETWORK	89	0.564193	2.15318	0	0.00755199	0.013	tags=39%, list=16%, signal=46%
HOW_DOES_SALMONELLA_HIJACK_A_CELL	77	0.612814	2.11872	0	0.0109734	0.025	tags=56%, list=19%, signal=68%
IGF1_PATHWAY	83	0.634455	2.11485	0	0.00896939	0.026	tags=60%, list=20%, signal=75%
RB_TUMOR_SUPPRESSOR/CHECKPOINT_SIGNALING_IN_RESPONSE_TO_DNA_DAMAGE	51	0.683244	2.10615	0	0.00989195	0.033	tags=59%, list=21%, signal=74%
MULTIPLE_ANTIAPOPTOTIC_PATHWAYS_FROM_IGF-1R_SIGNALING_LEAD_TO_BAD_PHOSPHORYLATION	52	0.682955	2.08897	0	0.0121407	0.044	tags=63%, list=19%, signal=78%
G-SECRETASE_MEDIATED_ERBB4_SIGNALING_PATHWAY	67	0.61889	2.08786	0	0.0109822	0.046	tags=49%, list=15%, signal=58%
CD40L_SIGNALING_PATHWAY	49	0.672759	2.08158	0	0.0106905	0.051	tags=59%, list=15%, signal=69%
CELL_CYCLE/_G2/M_CHECKPOINT	55	0.629371	2.07013	0.00194553	0.0111005	0.06	tags=58%, list=21%, signal=73%
VALIDATED_TRANSCRIPTIONAL_TARGETS_OF_TAP63_ISOFORMS	65	0.596099	2.06868	0.00196078	0.010283	0.06	tags=38%, list=11%, signal=43%
UROKINASE-TYPE_PLASMINOGEN_ACTIVATOR_(UPA)_AND_UPAR-MEDIATED_SIGNALING	115	0.58183	2.06674	0	0.0098089	0.062	tags=51%, list=17%, signal=61%
ALPHA4_BETA1_INTEGRIN_SIGNALING_EVENTS	68	0.639749	2.06503	0	0.00917027	0.063	tags=60%, list=20%, signal=75%
P38_SIGNALING_MEDIATED_BY_MAPKAP_KINASES	58	0.627692	2.04445	0	0.0108935	0.081	tags=57%, list=15%, signal=67%
D4GDI_SIGNALING_PATHWAY	58	0.61866	2.01507	0	0.0150372	0.119	tags=59%, list=19%, signal=72%
AGRIN_IN_POSTSYNAPTIC_DIFFERENTIATION	76	0.544198	2.0135	0	0.0145845	0.121	tags=43%, list=16%, signal=51%
MULTI-STEP_REGULATION_OF_TRANSCRIPTION_BY_PITX2	88	0.544994	2.0105	0	0.0139319	0.123	tags=40%, list=15%, signal=46%
ER_ASSOCIATED_DEGRADATION_(ERAD)_PATHWAY	66	0.578567	2.00288	0	0.0151692	0.133	tags=45%, list=15%, signal=53%
PTEN_DEPENDENT_CELL_CYCLE_ARREST_AND_APOPTOSIS	69	0.602252	1.99897	0.00386847	0.0146936	0.136	tags=51%, list=21%, signal=63%
RAC1_SIGNALING_PATHWAY	111	0.511392	1.99579	0.00191205	0.0146468	0.143	tags=43%, list=20%, signal=53%
PRION_PATHWAY	30	0.767574	1.99543	0	0.0140033	0.144	tags=67%, list=9%, signal=73%
RAC1_CELL_MOTILITY_SIGNALING_PATHWAY	62	0.547934	1.97958	0	0.016982	0.169	tags=40%, list=18%, signal=49%
TRK_RECEPTOR_SIGNALING_MEDIATED_BY_PI3K_AND_PLC-GAMMA	77	0.55472	1.97867	0	0.0163552	0.171	tags=43%, list=15%, signal=50%
UCALPAIN_AND_FRIENDS_IN_CELL_SPREAD	69	0.616371	1.97306	0	0.0172852	0.186	tags=55%, list=18%, signal=67%
SIGNALING_PATHWAY_FROM_G-PROTEIN_FAMILIES	88	0.540207	1.97288	0	0.0166381	0.187	tags=45%, list=19%, signal=56%
TIGHT_JUNCTION_INTERACTIONS	46	0.662602	1.97083	0.00387597	0.016251	0.19	tags=59%, list=20%, signal=73%
P75NTR_RECRUITS_SIGNALLING_COMPLEXES	45	0.685171	1.95697	0	0.0193071	0.231	tags=64%, list=20%, signal=80%
EPHB_FORWARD_SIGNALING	105	0.555789	1.95612	0	0.0188774	0.234	tags=50%, list=20%, signal=62%
BETA1_INTEGRIN_CELL_SURFACE_INTERACTIONS	154	0.678759	1.95281	0.0019802	0.0189707	0.243	tags=64%, list=19%, signal=78%
REGULATION_OF_CELL_CYCLE_PROGRESSION_BY_PLK3	71	0.562357	1.95156	0.00205761	0.0187576	0.245	tags=46%, list=19%, signal=57%
REGULATION_OF_PGC-1A	61	0.578758	1.93162	0.00207039	0.023078	0.301	tags=49%, list=19%, signal=60%
CDC25_AND_CHK1_REGULATORY_PATHWAY_IN_RESPONSE_TO_DNA_DAMAGE	34	0.741695	1.92805	0.00197628	0.0235643	0.312	tags=59%, list=9%, signal=65%
FOXO_FAMILY_SIGNALING	101	0.500409	1.92791	0	0.0228502	0.312	tags=38%, list=16%, signal=44%
Y_BRANCHING_OF_ACTIN_FILAMENTS	82	0.545947	1.92621	0	0.0227902	0.318	tags=43%, list=19%, signal=52%
INSULIN-MEDIATED_GLUCOSE_TRANSPORT	83	0.535381	1.92194	0	0.0232977	0.332	tags=40%, list=15%, signal=47%
A6B1_AND_A6B4_INTEGRIN_SIGNALING	140	0.528546	1.91825	0.0019802	0.023949	0.343	tags=48%, list=19%, signal=58%
ERBB1_DOWNSTREAM_SIGNALING	185	0.437746	1.91639	0	0.023868	0.348	tags=35%, list=19%, signal=42%
MCALPAIN_AND_FRIENDS_IN_CELL_MOTILITY	102	0.510597	1.91503	0	0.0236744	0.353	tags=44%, list=18%, signal=53%
MTOR_SIGNALING_PATHWAY	179	0.427279	1.89894	0	0.0275778	0.402	tags=37%, list=24%, signal=48%
INSULIN_PATHWAY	122	0.486058	1.89653	0.00197628	0.0278824	0.413	tags=36%, list=19%, signal=44%
CONTROL_OF_SKELETAL_MYOGENESIS_BY_HDAC_AND_CALCIUM/CALMODULIN-DEPENDENT_KINASE_(CAMK)	74	0.541053	1.89496	0	0.027419	0.417	tags=45%, list=19%, signal=55%
ALPHA6_BETA4_INTEGRIN-LIGAND_INTERACTIONS	20	0.900839	1.89001	0	0.0281526	0.434	tags=95%, list=10%, signal=105%
THROMBIN_SIGNALING_AND_PROTEASE-ACTIVATED_RECEPTORS	130	0.518318	1.88826	0	0.0282193	0.44	tags=53%, list=28%, signal=73%
ERK_AND_PI-3_KINASE_ARE_NECESSARY_FOR_COLLAGEN_BINDING_IN_CORNEAL_EPITHELIA	92	0.546132	1.88821	0.00191205	0.0276133	0.44	tags=42%, list=18%, signal=51%
CASPASE-MEDIATED_CLEAVAGE_OF_CYTOSKELETAL_PROTEINS	59	0.607529	1.877	0.00959693	0.030654	0.475	tags=54%, list=18%, signal=66%
ARF6_DOWNSTREAM_PATHWAY	74	0.523489	1.87337	0.00214592	0.0311525	0.487	tags=34%, list=9%, signal=37%
SUMOYLATION_BY_RANBP2_REGULATES_TRANSCRIPTIONAL_REPRESSION	73	0.539228	1.87159	0.00592885	0.0309426	0.491	tags=45%, list=18%, signal=55%
PDGFR-ALPHA_SIGNALING_PATHWAY	39	0.652042	1.87105	0.00210084	0.0304427	0.493	tags=56%, list=19%, signal=69%
CLASS_I_PI3K_SIGNALING_EVENTS_MEDIATED_BY_AKT	90	0.488906	1.86232	0.00590551	0.0328654	0.52	tags=37%, list=15%, signal=43%
HIF-2-ALPHA_TRANSCRIPTION_FACTOR_NETWORK	37	0.536465	1.86031	0.00572519	0.0328473	0.523	tags=32%, list=13%, signal=37%
CORTICOSTEROIDS_AND_CARDIOPROTECTION	98	0.485082	1.8565	0.00193424	0.0337476	0.533	tags=42%, list=19%, signal=51%
NECTIN_ADHESION_PATHWAY	146	0.456869	1.85518	0	0.0334815	0.538	tags=37%, list=19%, signal=45%
PHOSPHOLIPIDS_AS_SIGNALLING_INTERMEDIARIES	99	0.486078	1.85074	0.00206186	0.0343329	0.549	tags=38%, list=19%, signal=47%
AKT_SIGNALING_PATHWAY	71	0.520145	1.84822	0.00186567	0.0347552	0.562	tags=39%, list=16%, signal=47%
SMAC-MEDIATED_DISSOCIATION_OF_IAP/CASPASE_COMPLEXES	57	0.600964	1.84806	0.00959693	0.0341426	0.562	tags=56%, list=18%, signal=68%
ACTIVATION_OF_CASPASES_THROUGH_APOPTOSOME-MEDIATED_CLEAVAGE	57	0.600964	1.84806	0.00959693	0.0335329	0.562	tags=56%, list=18%, signal=68%
SMAC_BINDS_TO_IAPS	57	0.600964	1.84806	0.00959693	0.0329446	0.562	tags=56%, list=18%, signal=68%
N-CADHERIN_SIGNALING_EVENTS	90	0.534268	1.84667	0.00204918	0.0328232	0.565	tags=37%, list=9%, signal=40%
INTEGRIN_SIGNALING_PATHWAY	131	0.506668	1.8462	0	0.0324046	0.567	tags=53%, list=28%, signal=72%
IL1-MEDIATED_SIGNALING_EVENTS	82	0.536652	1.84437	0	0.0326466	0.579	tags=48%, list=20%, signal=59%
REGULATION_OF_BAD_PHOSPHORYLATION	93	0.518718	1.82753	0.00193424	0.0383328	0.63	tags=49%, list=20%, signal=61%
GLUCOCORTICOID_RECEPTOR_REGULATORY_NETWORK	226	0.402082	1.8193	0	0.0413951	0.665	tags=35%, list=19%, signal=41%
SIGNALING_EVENTS_MEDIATED_BY_HEPATOCYTE_GROWTH_FACTOR_RECEPTOR_(C-MET)	146	0.448511	1.81795	0	0.0414986	0.667	tags=37%, list=20%, signal=45%
FC_EPSILON_RECEPTOR_I_SIGNALING_IN_MAST_CELLS	71	0.507733	1.81022	0.00795229	0.0440482	0.69	tags=38%, list=19%, signal=47%
GROWTH_HORMONE_SIGNALING_PATHWAY	135	0.468326	1.7964	0.00195695	0.0502757	0.741	tags=47%, list=28%, signal=65%
