# Supplementary material for: The molecular landscape of premenopausal breast cancer
Source: Breast Cancer Res. 2015 Aug 7;17:104. doi: 10.1186/s13058-015-0618-8 (PMC4531812; doi:10.1186/s13058-015-0618-8)
Supplement: Additional file 8: — Stratified gene expression analysis in the Molecular Taxonomy of Breast Cancer International Consortium (METABRIC). Gene expression-Illumina. Output from R package limma. The five columns correspond to the gene symbol, log2 fold change, t statistics, raw p value and adjusted p value. Genes (n = 2542) highlighted in yellow were significant when the false discovery rate (FDR) was controlled at 5 %. (XLSX 1323 kb) [file 13058_2015_618_MOESM8_ESM.xlsx]

## Sheet: Limma
ID	logFC	t	P.Value	adj.P.Val
ESR1	-1.16092	-12.2614	1.03021e-32	1.08038e-28
TUBA3E	0.793423	11.0255	4.88544e-27	2.56168e-23
TUBA3C	0.580217	10.7417	8.39901e-26	2.93601e-22
TP63	0.55942	10.4733	1.16974e-24	3.06676e-21
MYBPC1	1.22642	10.2841	7.24865e-24	1.36283e-20
TUBA3D	1.37476	10.2764	7.79723e-24	1.36283e-20
COL17A1	0.920625	10.1065	3.91416e-23	5.86397e-20
GREB1	0.563991	9.76815	9.10342e-22	1.19334e-18
DIO2	0.685068	9.45746	1.51174e-20	1.76151e-17
LAMA1	0.303804	9.31678	5.26073e-20	5.51693e-17
RCL1	0.276701	9.24481	9.89538e-20	9.43389e-17
FMO1	0.52237	8.76623	5.94111e-18	5.19204e-15
RELN	0.328032	8.72981	8.0516e-18	6.49517e-15
SAMD5	0.232084	8.45562	7.66633e-17	5.74263e-14
KLK6	0.502066	8.44101	8.62964e-17	6.03327e-14
WDR86	0.417246	8.38072	1.40359e-16	9.19968e-14
PDE7B	0.298886	8.11493	1.15578e-15	7.12979e-13
GPM6B	0.427438	8.10738	1.22607e-15	7.14322e-13
PDGFRA	0.504817	8.01317	2.55055e-15	1.40777e-12
NSG1	0.363694	8.00305	2.75809e-15	1.4462e-12
CXCL13	0.839635	7.99032	3.04299e-15	1.4897e-12
PCDH18	0.535888	7.98687	3.12514e-15	1.4897e-12
SLC26A3	0.7227	7.86335	8.05053e-15	3.67069e-12
FKBP5	0.563123	7.78034	1.50965e-14	6.59654e-12
C2orf40	0.732779	7.7502	1.89403e-14	7.86275e-12
AMPH	0.574077	7.74637	1.94938e-14	7.86275e-12
SOX10	0.462973	7.68275	3.13785e-14	1.19837e-11
SPRY2	0.4238	7.68013	3.19961e-14	1.19837e-11
KLK5	0.678083	7.65501	3.85743e-14	1.39493e-11
ARHGAP36	0.415442	7.62853	4.69503e-14	1.64123e-11
DLK2	0.258555	7.59283	6.1131e-14	2.068e-11
DSC3	0.262742	7.49358	1.26617e-13	4.14946e-11
KRT5	0.594474	7.37931	2.89745e-13	9.20774e-11
PTHLH	0.71106	7.35724	3.39556e-13	1.04733e-10
LAMC3	0.292798	7.24402	7.61015e-13	2.28022e-10
ROPN1	0.443392	7.23406	8.16543e-13	2.37863e-10
TRIM29	0.341403	7.21986	9.02725e-13	2.4947e-10
LAMA3	0.598187	7.21966	9.03964e-13	2.4947e-10
IL17B	0.198986	7.20653	9.91688e-13	2.66662e-10
KRT17	0.960329	7.16973	1.28451e-12	3.36766e-10
BCL11A	0.555285	7.15602	1.41404e-12	3.61684e-10
KRT14	0.803086	7.14945	1.48065e-12	3.67398e-10
MAMDC2	0.413252	7.14698	1.50645e-12	3.67398e-10
PRRT3	-0.482112	-7.0922	2.20692e-12	5.26e-10
C3orf58	0.283004	7.05017	2.95314e-12	6.88212e-10
NCEH1	-0.293045	-7.0342	3.29737e-12	7.51728e-10
C1QTNF4	0.233739	7.00978	3.90117e-12	8.70458e-10
KLK7	0.386624	6.95415	5.71119e-12	1.24778e-09
PAMR1	0.439633	6.92434	6.99751e-12	1.49761e-09
PARD6G	0.192295	6.89905	8.30861e-12	1.74265e-09
BOC	0.237682	6.89058	8.79919e-12	1.80936e-09
MEX3C	0.246955	6.84956	1.16082e-11	2.34106e-09
TSHZ2	0.49316	6.84415	1.20393e-11	2.3822e-09
SNAI2	0.401198	6.819	1.42554e-11	2.76845e-09
GABRP	0.693249	6.80304	1.58648e-11	3.02499e-09
CALML3	0.500596	6.79521	1.67182e-11	3.13079e-09
CLDN11	0.497145	6.78461	1.79464e-11	3.30183e-09
SMYD1	0.239218	6.78063	1.84298e-11	3.33229e-09
PPAP2B	0.432241	6.77106	1.96445e-11	3.49173e-09
CDC14A	0.322127	6.76684	2.02052e-11	3.53153e-09
FREM1	0.194962	6.75867	2.13345e-11	3.66779e-09
EPHB1	0.187098	6.75301	2.21539e-11	3.74722e-09
LOXL4	0.352069	6.7405	2.40751e-11	4.00754e-09
MYLK	0.461436	6.7274	2.62601e-11	4.30296e-09
NRXN2	0.335349	6.70145	3.11811e-11	5.02919e-09
IGSF21	-0.691316	-6.69918	3.16513e-11	5.02919e-09
MRAP2	0.226658	6.69406	3.27404e-11	5.1246e-09
SFRP1	0.921494	6.68199	3.54518e-11	5.4674e-09
MOB3B	0.236304	6.65469	4.24242e-11	6.44786e-09
MYL7	0.246481	6.64265	4.59127e-11	6.87837e-09
LAMB3	0.42144	6.62444	5.17261e-11	7.64017e-09
KIAA1211L	-0.387825	-6.61151	5.6284e-11	8.13829e-09
TCTA	-0.32372	-6.61052	5.66506e-11	8.13829e-09
RGMA	0.411767	6.58224	6.81082e-11	9.65204e-09
RPL7A	0.323435	6.55312	8.22759e-11	1.15044e-08
ROPN1B	0.358801	6.54694	8.56285e-11	1.18156e-08
PAK6	-0.315575	-6.53185	9.44073e-11	1.28578e-08
CMBL	-0.426458	-6.50716	1.10693e-10	1.48825e-08
ALDH1A2	0.324477	6.49851	1.17021e-10	1.55342e-08
UBE2E3	0.493058	6.45528	1.54387e-10	2.02382e-08
EDN3	0.207037	6.45195	1.57703e-10	2.04176e-08
TAGLN	0.529761	6.41155	2.03977e-10	2.60866e-08
DST	0.237344	6.40389	2.14133e-10	2.70555e-08
CNN1	0.377181	6.39783	2.22529e-10	2.77817e-08
DSC2	0.409957	6.36973	2.65824e-10	3.27964e-08
OSR1	0.52832	6.36783	2.69022e-10	3.28051e-08
RUNDC1	-0.299273	-6.35557	2.90656e-10	3.50358e-08
HEY2	0.417978	6.34946	3.02058e-10	3.59964e-08
FMO2	0.382778	6.33805	3.24535e-10	3.82405e-08
KRT6B	0.792284	6.3032	4.03811e-10	4.67801e-08
LRRC8E	-0.205313	-6.30236	4.0593e-10	4.67801e-08
EZR	-0.351122	-6.26097	5.25458e-10	5.98964e-08
IL24	0.201509	6.25259	5.53566e-10	6.2422e-08
HLCS	-0.19228	-6.24149	5.93012e-10	6.61587e-08
KCNMB1	0.396062	6.2232	6.64152e-10	7.33154e-08
LRP4	0.185727	6.18368	8.47428e-10	9.25727e-08
KIAA1244	-0.274504	-6.17901	8.7209e-10	9.42846e-08
RHOJ	0.269132	6.17629	8.86814e-10	9.48982e-08
TBC1D24	-0.254795	-6.16556	9.4718e-10	1.00334e-07
OXTR	0.446441	6.15328	1.0212e-09	1.07094e-07
AMPD1	0.194572	6.15072	1.03731e-09	1.07705e-07
DSG3	0.246388	6.14612	1.06689e-09	1.09659e-07
ACTG2	0.808758	6.14458	1.07704e-09	1.09659e-07
MAT2A	-0.222685	-6.14195	1.09444e-09	1.10359e-07
TRH	0.528075	6.13253	1.15926e-09	1.15783e-07
MFGE8	0.406515	6.11279	1.30746e-09	1.29352e-07
FAM150B	0.242717	6.0939	1.46658e-09	1.43738e-07
RPL13	0.280537	6.0854	1.54417e-09	1.49941e-07
SNTA1	-0.19727	-6.07418	1.65272e-09	1.5901e-07
SOBP	0.178212	6.0673	1.72298e-09	1.64262e-07
PKD2	0.269822	6.05105	1.90052e-09	1.79556e-07
PRNP	0.409545	6.00723	2.47328e-09	2.31583e-07
FASN	0.491856	6.00131	2.56264e-09	2.37456e-07
CSDA	0.464174	5.99912	2.59647e-09	2.37456e-07
LINC00478	0.3572	5.99864	2.60393e-09	2.37456e-07
NECAB3	-0.291031	-5.9773	2.958e-09	2.67419e-07
CHIC2	0.183935	5.97425	3.01234e-09	2.70003e-07
PABPC4	0.228145	5.96266	3.22762e-09	2.86848e-07
LPPR2	-0.223575	-5.95927	3.29327e-09	2.88961e-07
AMMECR1	0.288686	5.95828	3.3129e-09	2.88961e-07
LAMC2	0.434503	5.9572	3.33406e-09	2.88961e-07
ARL4A	0.436049	5.95524	3.37314e-09	2.89952e-07
ABCB1	0.196538	5.95212	3.43643e-09	2.92991e-07
GLA	0.491644	5.94475	3.59008e-09	3.03623e-07
GDE1	-0.226859	-5.92886	3.94488e-09	3.3096e-07
FAM60A	0.458613	5.92488	4.03895e-09	3.36162e-07
CERS4	-0.319843	-5.92291	4.08628e-09	3.37424e-07
SERPINB5	0.514651	5.90578	4.52143e-09	3.70372e-07
RGS4	0.34974	5.90448	4.55635e-09	3.70372e-07
EFNB3	0.347539	5.90318	4.59125e-09	3.70372e-07
PROS1	0.393954	5.89383	4.85142e-09	3.88373e-07
IL17RC	-0.218346	-5.89046	4.94867e-09	3.93157e-07
INPP5J	-0.482119	-5.88079	5.23849e-09	4.13053e-07
IGJ	0.880776	5.87073	5.55749e-09	4.34936e-07
PRKCQ-AS1	0.25939	5.86844	5.63244e-09	4.37536e-07
RPL13A	0.30773	5.85827	5.97853e-09	4.61006e-07
COL6A6	0.173475	5.85421	6.12261e-09	4.66822e-07
TMEM50B	-0.222678	-5.85364	6.14297e-09	4.66822e-07
RPL4	0.284279	5.83719	6.76322e-09	5.10258e-07
DEGS2	-0.442144	-5.82117	7.42555e-09	5.56227e-07
EGR3	0.275081	5.81213	7.82695e-09	5.82137e-07
CYB5R1	-0.287091	-5.80854	7.99186e-09	5.90216e-07
CSDAP1	0.40027	5.80269	8.26812e-09	6.06348e-07
RUNX1T1	0.222866	5.78303	9.26699e-09	6.7077e-07
ITM2A	0.580186	5.78289	9.27449e-09	6.7077e-07
TNFRSF13B	0.243864	5.77189	9.88391e-09	7.09651e-07
CMTM7	0.429453	5.77078	9.94743e-09	7.09651e-07
LRFN5	0.162591	5.7605	1.05558e-08	7.47967e-07
GULP1	0.201244	5.75418	1.09482e-08	7.68213e-07
KLHL13	0.245062	5.75355	1.09881e-08	7.68213e-07
CLIC6	1.16186	5.74655	1.14403e-08	7.89606e-07
CAPN11	0.222671	5.74648	1.14447e-08	7.89606e-07
ADIRF	-0.554048	-5.74342	1.16479e-08	7.98375e-07
CYP4F22	0.61437	5.73872	1.19676e-08	8.14963e-07
GAS1	0.512617	5.73684	1.20972e-08	8.18474e-07
DLK1	0.436791	5.72947	1.26205e-08	8.48402e-07
DPY19L1	0.26617	5.71902	1.34009e-08	8.95126e-07
MYC	0.489139	5.71475	1.3733e-08	9.11504e-07
CBLL1	0.159622	5.69997	1.49451e-08	9.85716e-07
RBKS	-0.231311	-5.69876	1.50483e-08	9.86324e-07
C16orf58	-0.22379	-5.68865	1.59428e-08	1.03846e-06
ACTA2	0.385898	5.67847	1.68961e-08	1.09376e-06
ADAMTS5	0.170895	5.65961	1.88096e-08	1.20511e-06
ATP6V0A1	-0.24598	-5.65927	1.8846e-08	1.20511e-06
GPC4	-0.527803	-5.65182	1.96599e-08	1.24954e-06
LDHB	0.44012	5.63628	2.14693e-08	1.35632e-06
SPATS2L	0.340559	5.62636	2.2709e-08	1.42604e-06
KIT	0.477307	5.6148	2.424e-08	1.51313e-06
FAM222A	-0.253949	-5.60852	2.51132e-08	1.55836e-06
EXTL2	0.187051	5.55606	3.37094e-08	2.07947e-06
SYNGR1	-0.35053	-5.54863	3.51365e-08	2.15484e-06
FZD7	0.349964	5.5382	3.72401e-08	2.27056e-06
LIMCH1	-0.455723	-5.53002	3.89757e-08	2.34954e-06
ZNF521	0.221219	5.52999	3.89834e-08	2.34954e-06
PLAC8	0.366684	5.5194	4.13465e-08	2.47772e-06
ITGA2	0.348885	5.51373	4.26677e-08	2.54236e-06
GAMT	-0.394947	-5.50684	4.43302e-08	2.6265e-06
HOXA5	0.466392	5.50536	4.46948e-08	2.63323e-06
ERRFI1	0.340866	5.49083	4.8439e-08	2.8354e-06
SELM	-0.335154	-5.48998	4.86671e-08	2.8354e-06
C2orf88	0.18857	5.47988	5.14578e-08	2.98143e-06
WLS	0.478382	5.47746	5.2149e-08	3.00487e-06
SELENBP1	-0.351051	-5.47102	5.40367e-08	3.09663e-06
GRAMD3	0.249823	5.46917	5.45878e-08	3.11121e-06
ZNF334	0.229577	5.4595	5.75723e-08	3.26357e-06
KLF12	0.153421	5.45828	5.7961e-08	3.26794e-06
PIGQ	-0.28174	-5.44794	6.13499e-08	3.44052e-06
SYN2	0.161217	5.43265	6.67137e-08	3.72142e-06
TMEM205	-0.30226	-5.4292	6.79849e-08	3.77226e-06
SLC7A8	-0.341617	-5.42681	6.88806e-08	3.80185e-06
TCEAL3	-0.359549	-5.42025	7.13952e-08	3.92001e-06
FXYD6	0.227566	5.41792	7.23128e-08	3.94093e-06
SNCAIP	0.282933	5.41737	7.25279e-08	3.94093e-06
NAGLU	-0.182895	-5.40731	7.6624e-08	4.14204e-06
PRDM1	0.26109	5.40074	7.94149e-08	4.27089e-06
NCK2	0.209961	5.39056	8.39411e-08	4.49128e-06
NDRG3	-0.191398	-5.37958	8.90996e-08	4.724e-06
EGR2	0.405567	5.37939	8.91915e-08	4.724e-06
KIAA1598	-0.215821	-5.37575	9.09693e-08	4.79394e-06
MB	-0.408411	-5.37406	9.18109e-08	4.8141e-06
TCEAL7	0.181678	5.3713	9.31931e-08	4.86227e-06
TFPI2	0.328225	5.36756	9.50997e-08	4.93718e-06
F2R	0.292756	5.36183	9.8097e-08	5.0677e-06
VSNL1	0.174465	5.35286	1.02974e-07	5.29357e-06
LGR6	0.21466	5.3501	1.04523e-07	5.34696e-06
GAA	-0.240938	-5.33623	1.12641e-07	5.73431e-06
TMEM71	0.229503	5.32898	1.1713e-07	5.93401e-06
ENTPD1	0.23232	5.3273	1.1819e-07	5.95891e-06
NICN1	-0.238226	-5.3189	1.23651e-07	6.20444e-06
TCEA3	-0.327336	-5.31307	1.27586e-07	6.37139e-06
REPS2	-0.528271	-5.31169	1.28536e-07	6.38841e-06
MST1R	-0.291955	-5.29064	1.43873e-07	7.11697e-06
EPHX1	-0.328334	-5.27818	1.53776e-07	7.57111e-06
RBMS3	0.2273	5.27656	1.55113e-07	7.60126e-06
ADORA1	0.453451	5.27277	1.58277e-07	7.72026e-06
ARHGAP19	0.158396	5.26949	1.6107e-07	7.82011e-06
RWDD2A	-0.232795	-5.26701	1.63214e-07	7.88769e-06
CALD1	0.338028	5.26272	1.66988e-07	8.03303e-06
SOX4	0.254463	5.25207	1.76718e-07	8.4623e-06
ITM2C	0.399151	5.24709	1.81456e-07	8.6497e-06
COQ7	-0.188691	-5.24406	1.84395e-07	8.75002e-06
MEX3B	0.164305	5.22862	2.00108e-07	9.45284e-06
MARCKSL1	0.2799	5.22132	2.07993e-07	9.78128e-06
VENTX	-0.145417	-5.22013	2.09298e-07	9.79869e-06
RECK	0.256871	5.21595	2.13975e-07	9.97314e-06
TMEM2	0.265615	5.21361	2.16638e-07	1.00526e-05
PTPLA	0.289932	5.2106	2.20099e-07	1.01682e-05
PVRL3	0.207317	5.19653	2.3704e-07	1.09028e-05
KLRB1	0.395999	5.19382	2.40443e-07	1.10111e-05
PTGER4	0.263098	5.19063	2.4451e-07	1.11486e-05
RPS6	0.198547	5.18556	2.51113e-07	1.14001e-05
KLRC3	0.152188	5.17961	2.59081e-07	1.17111e-05
PEX19	-0.209684	-5.17664	2.63146e-07	1.18438e-05
SOSTDC1	0.319613	5.17463	2.65935e-07	1.18904e-05
BBOX1	0.278726	5.17426	2.66448e-07	1.18904e-05
PLD1	0.17869	5.17208	2.69517e-07	1.19764e-05
SLIT2	0.308766	5.15505	2.94639e-07	1.30046e-05
SELT	-0.228372	-5.15405	2.96171e-07	1.30046e-05
RFTN2	0.188791	5.15342	2.9715e-07	1.30046e-05
SERPINA5	0.817472	5.15312	2.97616e-07	1.30046e-05
TRERF1	-0.211446	-5.15172	2.99808e-07	1.3046e-05
DHRS11	-0.239874	-5.14624	3.08498e-07	1.33687e-05
LAMA2	0.309597	5.1447	3.10981e-07	1.34208e-05
CCL21	0.458764	5.14308	3.13629e-07	1.34569e-05
LOC440925	-0.250163	-5.14262	3.14383e-07	1.34569e-05
RPS25	0.386375	5.14042	3.18013e-07	1.35569e-05
TFPI	0.371304	5.13873	3.20821e-07	1.36213e-05
CFB	-0.707379	-5.1203	3.53093e-07	1.49208e-05
SERPINF2	0.177234	5.11966	3.54274e-07	1.49208e-05
CH25H	0.311366	5.11547	3.62065e-07	1.51879e-05
AVEN	0.155651	5.10228	3.87675e-07	1.61974e-05
PRRX2	0.329114	5.0999	3.92479e-07	1.6333e-05
NDFIP1	-0.168815	-5.09326	4.06192e-07	1.68369e-05
LPHN2	0.226234	5.0898	4.13523e-07	1.70733e-05
D2HGDH	-0.327019	-5.0832	4.27851e-07	1.75956e-05
RPL18A	0.31218	5.08116	4.32381e-07	1.77124e-05
MYO6	-0.278276	-5.07376	4.49198e-07	1.83297e-05
IRS1	0.340292	5.06261	4.75727e-07	1.9337e-05
FGD6	0.144393	5.06039	4.81186e-07	1.94834e-05
RPL17	0.329812	5.04192	5.29029e-07	2.13382e-05
WWOX	-0.320156	-5.0395	5.35625e-07	2.15215e-05
JAM2	0.246091	5.02466	5.77832e-07	2.31287e-05
HPN	-0.382774	-5.02358	5.81023e-07	2.31495e-05
GPX7	0.319366	5.023	5.82765e-07	2.31495e-05
EIF4E2	0.157844	5.02184	5.8622e-07	2.31988e-05
GLT8D2	0.380568	5.01493	6.07258e-07	2.3941e-05
IGSF1	0.52715	5.00056	6.53355e-07	2.5607e-05
UQCRC1	-0.169544	-5.00024	6.54398e-07	2.5607e-05
NKIRAS1	-0.190012	-4.9984	6.60567e-07	2.57512e-05
FAH	-0.293528	-4.99768	6.62995e-07	2.57512e-05
OSBPL10	-0.27326	-4.98178	7.18699e-07	2.78118e-05
HAMP	0.306401	4.98067	7.22759e-07	2.78661e-05
NUDT11	0.146062	4.97687	7.36787e-07	2.83029e-05
MRPL28	-0.149222	-4.97613	7.39567e-07	2.8306e-05
OLFM1	0.477532	4.97323	7.50478e-07	2.86191e-05
ADAM19	0.285993	4.96579	7.79272e-07	2.96095e-05
NT5DC3	0.195829	4.95923	8.05521e-07	3.04457e-05
LIX1L	0.144757	4.95884	8.07085e-07	3.04457e-05
CYP2B7P1	-0.571363	-4.95604	8.18604e-07	3.07695e-05
EGR1	0.45893	4.95215	8.34817e-07	3.12669e-05
IL19	0.193266	4.94847	8.50421e-07	3.1738e-05
RAB2A	-0.199234	-4.94358	8.71623e-07	3.24139e-05
FLYWCH2	-0.202623	-4.94265	8.75726e-07	3.24514e-05
POLR1E	0.17335	4.94118	8.82234e-07	3.25774e-05
RAB26	-0.395205	-4.93503	9.09939e-07	3.34826e-05
CCND2	0.304686	4.91723	9.94899e-07	3.63934e-05
YBX1	0.216418	4.91702	9.95985e-07	3.63934e-05
CLEC10A	0.187576	4.91456	1.00829e-06	3.66549e-05
IL7R	0.445376	4.9142	1.01013e-06	3.66549e-05
SLC25A25	0.207862	4.9095	1.03419e-06	3.73984e-05
JAK1	0.241894	4.90805	1.04171e-06	3.75408e-05
RPL12	0.207244	4.90729	1.04564e-06	3.75536e-05
ADH1C	0.2105	4.9053	1.05613e-06	3.78008e-05
COA3	-0.223583	-4.9028	1.06939e-06	3.80379e-05
CDKN2C	0.168299	4.90268	1.07001e-06	3.80379e-05
CCDC50	0.185573	4.90027	1.08298e-06	3.8369e-05
SLC2A12	0.167766	4.89555	1.10881e-06	3.91519e-05
RASD2	-0.313894	-4.88479	1.16993e-06	4.11712e-05
NFIB	0.48732	4.87228	1.24499e-06	4.35944e-05
KCNN4	0.143228	4.87194	1.2471e-06	4.35944e-05
TSPYL5	0.416521	4.86222	1.30878e-06	4.55987e-05
GHDC	-0.235245	-4.86034	1.32098e-06	4.58713e-05
CCR2	0.239493	4.85868	1.33191e-06	4.60953e-05
TES	0.1425	4.85803	1.33622e-06	4.60953e-05
ADD3	0.333279	4.85735	1.3407e-06	4.60982e-05
ERLEC1	-0.161923	-4.85236	1.37425e-06	4.70972e-05
REEP5	-0.246791	-4.85081	1.38489e-06	4.73072e-05
CRABP2	-0.502574	-4.84714	1.41024e-06	4.80169e-05
CX3CL1	0.415293	4.84457	1.42829e-06	4.83601e-05
GPS2	-0.155046	-4.84439	1.42954e-06	4.83601e-05
GGT5	0.135057	4.83962	1.46364e-06	4.93545e-05
TGFB2	0.164559	4.83634	1.48754e-06	4.99996e-05
COBLL1	-0.297354	-4.83329	1.51008e-06	5.05949e-05
LZTS1	0.163281	4.83029	1.53257e-06	5.1185e-05
EFNB2	0.277002	4.82564	1.56811e-06	5.22057e-05
MEIS2	0.202892	4.82255	1.59217e-06	5.2839e-05
DHCR24	-0.301333	-4.82134	1.60169e-06	5.29872e-05
FAM43A	0.205353	4.81416	1.65923e-06	5.46504e-05
TIPARP	0.250077	4.81377	1.66239e-06	5.46504e-05
PPP1R3E	-0.134007	-4.80958	1.69703e-06	5.54581e-05
CLEC5A	-0.285829	-4.80951	1.69754e-06	5.54581e-05
FAM189A2	0.404037	4.80486	1.73676e-06	5.65634e-05
TNFSF10	-0.443631	-4.80172	1.76376e-06	5.72649e-05
GSPT2	0.299142	4.79852	1.79162e-06	5.79899e-05
LBH	0.247671	4.79516	1.82138e-06	5.87718e-05
SESTD1	-0.283805	-4.79122	1.85678e-06	5.97303e-05
ANXA1	0.353741	4.78881	1.87884e-06	6.02551e-05
APCDD1	0.245697	4.78269	1.9359e-06	6.18958e-05
ACSL4	0.211842	4.78192	1.94326e-06	6.19421e-05
CYP1B1	0.379879	4.77717	1.98887e-06	6.31381e-05
ANO10	-0.189156	-4.77621	1.99815e-06	6.31381e-05
HAPLN3	0.204817	4.77614	1.99884e-06	6.31381e-05
CNST	-0.233501	-4.77513	2.00875e-06	6.32605e-05
ARRDC3	0.160064	4.77358	2.02401e-06	6.35504e-05
TMEM175	-0.201779	-4.76363	2.12452e-06	6.65071e-05
ADTRP	0.135614	4.75561	2.2091e-06	6.87745e-05
HIST1H2BJ	0.165393	4.75552	2.21007e-06	6.87745e-05
PPP1R14A	0.237235	4.75356	2.23124e-06	6.92279e-05
TUBA1A	0.263269	4.75087	2.26058e-06	6.99313e-05
RABAC1	-0.190751	-4.7483	2.28892e-06	7.0427e-05
ZNF22	0.22068	4.7482	2.29004e-06	7.0427e-05
CPXM1	0.290992	4.7466	2.3079e-06	7.07687e-05
F2RL2	0.277468	4.74571	2.31794e-06	7.08696e-05
KAL1	-0.293014	-4.73906	2.39384e-06	7.29774e-05
CDH3	0.420677	4.73789	2.40756e-06	7.31828e-05
ACVR2A	0.13425	4.73404	2.45285e-06	7.4344e-05
XPNPEP1	0.147882	4.73095	2.48982e-06	7.52471e-05
IQSEC2	-0.188284	-4.72993	2.50206e-06	7.53998e-05
RHBDL1	-0.332383	-4.72435	2.57057e-06	7.70243e-05
HMGCS1	-0.220233	-4.72434	2.57066e-06	7.70243e-05
FOXD2	-0.323878	-4.7212	2.61001e-06	7.79806e-05
OLFM4	0.471716	4.71701	2.6633e-06	7.93467e-05
CACHD1	0.175996	4.71586	2.67808e-06	7.9561e-05
ANKRD30BP3	-0.775878	-4.71392	2.7033e-06	8.00834e-05
ZCCHC11	0.221138	4.71285	2.71737e-06	8.02733e-05
OFD1	0.212184	4.70952	2.76123e-06	8.134e-05
TGFA	0.151367	4.70013	2.88898e-06	8.48649e-05
CXCL12	0.454939	4.69934	2.90007e-06	8.49525e-05
DTNA	0.331423	4.69762	2.92417e-06	8.54125e-05
FBLN5	0.284107	4.69706	2.93206e-06	8.54125e-05
NES	0.223395	4.691	3.01867e-06	8.7692e-05
ANKRD50	0.271649	4.68849	3.0553e-06	8.85108e-05
ARHGAP28	0.167286	4.68447	3.11478e-06	8.99853e-05
SCGB3A1	0.778827	4.67682	3.23116e-06	9.27153e-05
NPR2	0.146936	4.67665	3.23366e-06	9.27153e-05
MDH2	-0.14941	-4.67652	3.2358e-06	9.27153e-05
RYR1	0.161364	4.67505	3.25866e-06	9.31159e-05
CERS2	-0.249097	-4.66977	3.34208e-06	9.52401e-05
PCMT1	-0.182958	-4.66659	3.39318e-06	9.64345e-05
DPYSL2	0.281804	4.66592	3.40415e-06	9.64846e-05
REEP1	-0.441676	-4.66459	3.42586e-06	9.68381e-05
ANTXR2	0.239215	4.65986	3.50407e-06	9.87829e-05
ABCA9	0.155477	4.65851	3.52683e-06	9.91577e-05
PRDM8	0.149458	4.65746	3.54447e-06	9.93874e-05
PNMT	0.230279	4.65326	3.61616e-06	0.000101127
ANKS1B	-0.280916	-4.64724	3.72145e-06	0.000103644
SPARCL1	0.412987	4.64699	3.72593e-06	0.000103644
SH3RF1	-0.228128	-4.64301	3.79717e-06	0.000105346
RANBP3L	-0.171877	-4.63982	3.8553e-06	0.000106677
PLAGL1	0.133465	4.638	3.88868e-06	0.000107317
TMEM42	-0.171729	-4.6354	3.93713e-06	0.00010809
STOX2	0.223516	4.63539	3.93728e-06	0.00010809
JUP	-0.236106	-4.63477	3.94888e-06	0.000108125
RPL13AP6	0.222888	4.63302	3.98187e-06	0.000108744
DCX	0.152341	4.63241	3.99336e-06	0.000108775
LPHN1	-0.238113	-4.63163	4.00822e-06	0.000108897
SQRDL	-0.184453	-4.63074	4.02522e-06	0.000109076
NRAS	0.145618	4.62854	4.06745e-06	0.000109936
PRKCA	0.170255	4.62516	4.13323e-06	0.000111427
RGS11	-0.414482	-4.6241	4.15402e-06	0.000111701
TRAPPC9	-0.20976	-4.62262	4.18336e-06	0.000112107
PARM1	0.318184	4.62226	4.19053e-06	0.000112107
CYB561D2	-0.187811	-4.6183	4.26979e-06	0.000113937
COG2	-0.202558	-4.61665	4.30335e-06	0.0001144
TAF6	-0.196149	-4.61638	4.30895e-06	0.0001144
NKD2	0.386691	4.61325	4.37307e-06	0.000115809
PROM1	0.696593	4.61255	4.38758e-06	0.000115901
LOC401052	-0.163203	-4.61192	4.40077e-06	0.000115957
SRPX	0.412183	4.60931	4.45544e-06	0.000116929
TPT1	0.28368	4.6091	4.45994e-06	0.000116929
SPIRE1	-0.22412	-4.60713	4.5017e-06	0.000117515
EEF2K	-0.226167	-4.60693	4.50579e-06	0.000117515
NMRAL1	-0.224383	-4.60646	4.51594e-06	0.000117515
BHLHE22	0.224223	4.6042	4.5643e-06	0.00011848
HSPA12A	-0.249192	-4.60269	4.59701e-06	0.000119034
GLRA3	0.1473	4.59879	4.68242e-06	0.000120947
SRSF10	0.161125	4.59394	4.79087e-06	0.000123235
DNAJA3	-0.174185	-4.59378	4.79448e-06	0.000123235
EMILIN1	0.226984	4.59271	4.81866e-06	0.000123553
ZBTB16	0.39071	4.59078	4.86264e-06	0.000124377
GEM	0.309032	4.58939	4.89469e-06	0.000124892
GLUD1	-0.20495	-4.57746	5.17722e-06	0.000131576
HNRNPA1P10	0.192987	4.57727	5.18176e-06	0.000131576
TLE6	-0.223246	-4.5755	5.22514e-06	0.000132358
ABHD14A	-0.20755	-4.57411	5.25942e-06	0.000132905
SYNPO2	0.280563	4.57353	5.27375e-06	0.000132947
CPNE3	-0.207565	-4.57214	5.30827e-06	0.000133085
SLC25A16	-0.166567	-4.57207	5.31001e-06	0.000133085
FAM84B	-0.274888	-4.57178	5.31732e-06	0.000133085
FSTL1	0.322237	4.56942	5.3765e-06	0.000134246
CEP70	-0.174346	-4.56686	5.44126e-06	0.00013554
TESC	0.216049	4.56541	5.47859e-06	0.000136147
LRTOMT	-0.211727	-4.56177	5.57277e-06	0.00013816
OGN	0.405483	4.55895	5.64686e-06	0.000139667
FLT3	0.185033	4.55745	5.68675e-06	0.000140141
FAIM3	0.368049	4.55722	5.69277e-06	0.000140141
MATK	0.255966	4.55237	5.82354e-06	0.000143025
TPM2	0.326428	4.54819	5.9384e-06	0.000145317
MAPK8IP3	-0.233213	-4.54796	5.94462e-06	0.000145317
ATP6V0C	-0.172866	-4.54598	5.99987e-06	0.000146327
NUPR1	-0.283506	-4.54509	6.02497e-06	0.000146437
FOXC1	0.371887	4.54483	6.03229e-06	0.000146437
ANXA8L2	0.142792	4.54044	6.15718e-06	0.000149123
NR2F1	0.390013	4.5367	6.26541e-06	0.000151395
ACOX2	-0.611608	-4.53561	6.29756e-06	0.000151822
PRKD1	0.167854	4.5263	6.57654e-06	0.000158184
SQSTM1	-0.2537	-4.52496	6.61767e-06	0.000158663
CDKN1C	0.223537	4.52466	6.62672e-06	0.000158663
CELSR2	0.375885	4.52226	6.70137e-06	0.000160085
GLI4	-0.135028	-4.5214	6.72812e-06	0.000160359
SOX8	0.18426	4.5137	6.97301e-06	0.000165819
RHBDD2	-0.230692	-4.5081	7.15664e-06	0.0001698
PDHB	-0.168303	-4.50599	7.22683e-06	0.000171079
RPL10	0.180179	4.50035	7.41817e-06	0.000175213
ZNF653	-0.142455	-4.49931	7.45395e-06	0.000175662
KIAA1147	-0.208113	-4.49534	7.59232e-06	0.000178136
ELF5	0.537183	4.49532	7.59289e-06	0.000178136
TMEM41B	-0.167616	-4.48703	7.88944e-06	0.00018468
KCTD6	-0.315509	-4.4805	8.13066e-06	0.000189595
ENPP4	-0.254454	-4.48037	8.13557e-06	0.000189595
CDC123	0.15039	4.47885	8.19289e-06	0.00019004
MME	0.297129	4.47843	8.20873e-06	0.00019004
LOC441956	-0.324433	-4.47842	8.20903e-06	0.00019004
PENK	0.156909	4.47289	8.42098e-06	0.000194517
HEPH	0.189073	4.4715	8.47474e-06	0.000195329
CXCL2	0.144443	4.46981	8.54123e-06	0.00019643
ACOT9	0.193988	4.46913	8.56788e-06	0.000196576
RPS29	0.28881	4.46869	8.58509e-06	0.000196576
ASPSCR1	-0.197692	-4.46442	8.7555e-06	0.000200041
LEPREL1	0.207496	4.45683	9.06584e-06	0.000206587
IFI16	0.252976	4.45636	9.08543e-06	0.000206587
RTN2	-0.223939	-4.45599	9.10111e-06	0.000206587
PIGX	-0.158016	-4.45282	9.23417e-06	0.000209155
JAM3	0.237902	4.45031	9.34099e-06	0.000211118
RAP2A	0.167055	4.446	9.52761e-06	0.000214873
PTK6	-0.25392	-4.44204	9.70192e-06	0.000218335
RAB7B	0.199861	4.43413	1.00589e-05	0.000225884
DNASE2	-0.148859	-4.43228	1.01446e-05	0.000227321
TECR	-0.192557	-4.42817	1.03366e-05	0.000230764
TEKT3	-0.132382	-4.42805	1.03422e-05	0.000230764
CCL19	0.622478	4.427	1.03921e-05	0.000231259
EFHC2	-0.177624	-4.42665	1.04085e-05	0.000231259
SPCS3	0.12546	4.42561	1.04578e-05	0.000231863
PIN1	-0.14264	-4.4224	1.0612e-05	0.000234785
AATF	-0.176078	-4.42088	1.06861e-05	0.000235927
SOD1	-0.140813	-4.41788	1.08329e-05	0.000238665
CDCP1	-0.226696	-4.41728	1.08627e-05	0.000238821
SNORD13	0.402053	4.41578	1.0937e-05	0.00023995
GOT2	-0.256508	-4.41476	1.0988e-05	0.000240566
EGFR	0.213039	4.41215	1.11192e-05	0.000242932
C1orf168	0.249191	4.40969	1.12441e-05	0.000245149
THOC5	0.156938	4.40804	1.1329e-05	0.000246273
RPL13P5	0.183611	4.40777	1.13426e-05	0.000246273
TNNI2	0.123504	4.4071	1.13772e-05	0.000246515
NDN	0.307966	4.40475	1.14994e-05	0.000248648
CNTD1	-0.150555	-4.40242	1.16218e-05	0.000250778
UROS	-0.164817	-4.40046	1.17258e-05	0.000252501
RAB30	-0.320139	-4.396	1.19651e-05	0.000257128
ENO2	-0.368798	-4.39494	1.20232e-05	0.000257846
IGLL1	0.802934	4.39293	1.21329e-05	0.000259668
SCPEP1	0.25679	4.39147	1.22134e-05	0.000260859
ABCC6	-0.148575	-4.3899	1.23005e-05	0.000261864
NPRL2	-0.157475	-4.38973	1.23104e-05	0.000261864
NFIX	-0.436893	-4.38823	1.23939e-05	0.000263108
NSMCE1	-0.17659	-4.38653	1.24897e-05	0.000264605
CCDC28A	-0.179751	-4.38527	1.25611e-05	0.00026558
TMEM200A	0.170419	4.38474	1.25912e-05	0.000265683
CLDN23	0.268287	4.3839	1.26391e-05	0.000265916
TNFRSF17	0.307754	4.38366	1.2653e-05	0.000265916
CEP112	0.147074	4.38217	1.27385e-05	0.000267178
TCEAL4	-0.28693	-4.37903	1.29207e-05	0.000270459
ABCA6	0.191423	4.37451	1.31868e-05	0.00027516
PARP3	-0.213919	-4.37433	1.31978e-05	0.00027516
ZNF277	0.160871	4.37262	1.32999e-05	0.000276739
UBASH3B	0.164309	4.37087	1.34053e-05	0.000278378
LUZP1	0.147356	4.36723	1.36272e-05	0.000282428
ARSG	-0.231887	-4.36297	1.38912e-05	0.000287332
RAD23A	-0.159284	-4.36197	1.39539e-05	0.00028806
ENPP5	-0.439114	-4.36087	1.40235e-05	0.000288928
TNFAIP8L3	-0.183025	-4.35979	1.40918e-05	0.000289765
BCYRN1	-0.362079	-4.35893	1.41461e-05	0.000289943
RPL35	0.159171	4.35878	1.41557e-05	0.000289943
FLJ22184	-0.281413	-4.35675	1.42858e-05	0.000292037
HEXB	-0.139079	-4.35402	1.44621e-05	0.000295066
FAM120AOS	-0.165731	-4.35061	1.46852e-05	0.000299037
KRT81	0.467278	4.34981	1.47381e-05	0.000299311
HNRNPA1P33	0.231245	4.34955	1.47558e-05	0.000299311
LMOD1	0.137148	4.34834	1.4836e-05	0.000300357
SGK223	0.34317	4.3472	1.49122e-05	0.000301319
ITPRIPL2	-0.309156	-4.3462	1.49794e-05	0.000302094
KIAA1467	-0.398897	-4.34437	1.51026e-05	0.000303993
FBXL16	-0.367629	-4.34356	1.51578e-05	0.000304521
KIAA0020	0.157011	4.34307	1.5191e-05	0.000304605
NAALADL1	0.147871	4.34177	1.528e-05	0.000305804
UTP11L	0.124235	4.33847	1.55075e-05	0.000309766
PYCR2	-0.182119	-4.33733	1.55874e-05	0.00031077
ZNF500	-0.133371	-4.33573	1.56991e-05	0.000312404
MT1X	0.392261	4.33276	1.59093e-05	0.000315711
RPS11	0.224058	4.33253	1.59255e-05	0.000315711
DHPS	-0.177635	-4.32676	1.63424e-05	0.000323364
OSBP2	-0.154368	-4.32555	1.64311e-05	0.000324507
GPR124	0.205662	4.32366	1.65704e-05	0.000326642
BCAS1	-0.346269	-4.32266	1.66446e-05	0.000327397
LOC100289079	0.178951	4.32193	1.66989e-05	0.000327397
LHFP	0.294839	4.32188	1.67023e-05	0.000327397
ISM1	0.270596	4.31927	1.68984e-05	0.000330622
PDCL3P4	-0.199673	-4.3173	1.70475e-05	0.000332919
CLN3	-0.22679	-4.31344	1.73433e-05	0.000338065
CLEC3A	-1.03604	-4.31275	1.73967e-05	0.000338477
COG7	-0.154092	-4.31013	1.7601e-05	0.000341817
DBP	-0.176275	-4.308	1.77686e-05	0.000344434
RNF145	0.186908	4.30714	1.78375e-05	0.000345133
NOL8	0.140464	4.30594	1.79327e-05	0.000345884
CST5	-0.702946	-4.30551	1.7967e-05	0.000345884
DHDH	-0.173986	-4.30541	1.79753e-05	0.000345884
HEATR1	0.153163	4.30386	1.80992e-05	0.000347631
C6orf1	-0.163017	-4.30108	1.83246e-05	0.000351316
SIX4	-0.325555	-4.29768	1.86041e-05	0.00035591
CCDC101	-0.162937	-4.29734	1.86321e-05	0.00035591
SYT17	-0.383528	-4.29174	1.91012e-05	0.000364208
ZNF700	-0.153429	-4.29079	1.91817e-05	0.000365078
CD1C	0.188093	4.2894	1.93002e-05	0.000366669
SLFN11	0.246998	4.2853	1.96546e-05	0.000372727
SPRY1	0.309335	4.28466	1.97108e-05	0.000373118
PQLC1	0.140981	4.28403	1.97652e-05	0.000373294
C21orf119	-0.141346	-4.28374	1.97913e-05	0.000373294
CDK6	0.235742	4.28126	2.00096e-05	0.000376447
APEX1	0.174542	4.28103	2.00303e-05	0.000376447
CCDC170	-0.255721	-4.27943	2.01724e-05	0.000378439
IGDCC4	0.1602	4.2756	2.05169e-05	0.000384216
TLE4	0.194357	4.27191	2.08546e-05	0.000389843
MFSD1	-0.146567	-4.271	2.09388e-05	0.000390721
CCNB1IP1	0.172541	4.27006	2.10257e-05	0.000391646
MYEOV	0.166659	4.26765	2.12513e-05	0.000395146
MBD2	0.136321	4.26447	2.15517e-05	0.000400023
G6PC3	-0.214785	-4.26121	2.18635e-05	0.000405093
LAMB1	0.198506	4.2577	2.22043e-05	0.000410682
DGKD	-0.139721	-4.25353	2.26159e-05	0.000417559
FSCN2	-0.127896	-4.25153	2.28159e-05	0.000420511
UVSSA	-0.230515	-4.24656	2.33208e-05	0.000429061
DCN	0.507211	4.24345	2.36416e-05	0.000433851
UNC5A	-0.383311	-4.24324	2.36638e-05	0.000433851
BTBD11	0.214614	4.24141	2.38548e-05	0.000436588
TUBG2	-0.208438	-4.23781	2.42352e-05	0.000442777
RPL37	0.15018	4.23653	2.43713e-05	0.000444491
EARS2	-0.14883	-4.23587	2.4442e-05	0.000445005
RINL	-0.19479	-4.23547	2.44848e-05	0.000445012
FOXA1	-0.266763	-4.2335	2.46973e-05	0.000448098
GJB1	-0.152822	-4.23269	2.4785e-05	0.000448912
PELI1	0.166102	4.23102	2.49672e-05	0.000451066
VEGFC	0.148939	4.23081	2.49899e-05	0.000451066
CDV3	0.225947	4.23006	2.50727e-05	0.000451783
GSN	0.272346	4.22847	2.52478e-05	0.000454158
KLHL29	0.12517	4.22638	2.54796e-05	0.000457542
PPM1K	0.206405	4.22532	2.55988e-05	0.000458896
LDB2	0.231708	4.2184	2.63848e-05	0.00047162
C1S	0.394773	4.21829	2.63985e-05	0.00047162
C18orf21	0.125451	4.21238	2.70886e-05	0.000483127
FAM171A1	0.243717	4.20862	2.75371e-05	0.00049029
SLC20A2	-0.207094	-4.2072	2.77083e-05	0.000492504
IL33	0.279382	4.20433	2.80563e-05	0.0004974
IRX4	0.295118	4.20415	2.80787e-05	0.0004974
NSF	-0.17115	-4.19843	2.87873e-05	0.000508903
SNORD68	0.161993	4.19813	2.88251e-05	0.000508903
ITIH4	-0.132323	-4.19672	2.90027e-05	0.000511178
PKHD1	-0.12447	-4.19471	2.92574e-05	0.000514802
TSHZ3	0.219552	4.19361	2.9397e-05	0.000516393
VMO1	-0.118073	-4.19227	2.95696e-05	0.00051844
TEX264	-0.156031	-4.19193	2.96124e-05	0.00051844
PIK3C2G	0.120257	4.19058	2.97867e-05	0.000520465
RPLP0	0.266457	4.19027	2.98274e-05	0.000520465
LAMP3	0.298249	4.189	2.9992e-05	0.000522422
AHCY	0.23555	4.18864	3.00391e-05	0.000522422
NEU1	-0.172357	-4.18598	3.03885e-05	0.000527623
GHITM	-0.1391	-4.18477	3.05484e-05	0.000529522
FER1L5	-0.147555	-4.18373	3.06869e-05	0.000531046
FBL	0.152239	4.18245	3.08567e-05	0.000532388
CCDC74A	0.469183	4.18239	3.0866e-05	0.000532388
ARV1	-0.182945	-4.17885	3.13436e-05	0.000539737
HOOK2	-0.180439	-4.17569	3.17753e-05	0.000546274
ACLY	-0.214059	-4.17239	3.2232e-05	0.000553219
IQSEC1	-0.133446	-4.16809	3.28373e-05	0.000562688
ARNT2	-0.375009	-4.16764	3.29013e-05	0.000562865
RPS18	0.140565	4.16679	3.3023e-05	0.000564026
FAT1	0.283333	4.16443	3.33622e-05	0.000568894
RPL10A	0.270297	4.163	3.35692e-05	0.000571493
HSD17B11	0.238841	4.162	3.37143e-05	0.000573034
C9orf169	-0.275513	-4.15509	3.47345e-05	0.000589419
METTL16	-0.119151	-4.14902	3.56554e-05	0.000604068
VAMP2	-0.200882	-4.14768	3.58622e-05	0.000606592
DLL1	0.204018	4.14693	3.59775e-05	0.000607112
RPS6KA2	0.213548	4.14673	3.60087e-05	0.000607112
GNPTG	-0.184896	-4.14351	3.65119e-05	0.000613468
HLTF	-0.177919	-4.14338	3.65317e-05	0.000613468
SCD5	0.230676	4.14299	3.65938e-05	0.000613468
MBOAT2	-0.229713	-4.14282	3.66197e-05	0.000613468
C6orf226	-0.158102	-4.14181	3.67802e-05	0.000615173
BATF3	0.124472	4.13994	3.70758e-05	0.00061913
PFN2	0.31004	4.13873	3.72701e-05	0.000621386
TMED3	-0.199641	-4.13829	3.73407e-05	0.000621575
ZNF518B	0.25316	4.13769	3.74371e-05	0.000622191
SRGAP3	-0.233777	-4.13636	3.76512e-05	0.000624759
SLC41A2	0.12848	4.12911	3.88426e-05	0.000643511
KLF6	0.231353	4.12842	3.89565e-05	0.00064438
COX20	-0.211043	-4.12796	3.90331e-05	0.00064463
MSRB3	0.24048	4.12737	3.91329e-05	0.000645263
DBC1	0.222746	4.12461	3.95979e-05	0.000651904
IGFBP6	0.289301	4.12424	3.96611e-05	0.000651922
FCER1A	0.385025	4.12213	4.00214e-05	0.000656814
IGSF9B	-0.117718	-4.11923	4.05209e-05	0.000663973
CLIP3	0.25068	4.11826	4.06908e-05	0.000664723
PPP1R14C	0.144504	4.11824	4.06934e-05	0.000664723
PCMTD1	-0.189285	-4.11787	4.07578e-05	0.000664739
HSPA9	-0.157748	-4.11708	4.08964e-05	0.000665963
RRNAD1	-0.189342	-4.11638	4.10197e-05	0.000666935
LEF1	0.318435	4.11147	4.1889e-05	0.000680015
SLC5A6	0.270476	4.11016	4.21249e-05	0.000682113
NID1	0.145338	4.11003	4.21483e-05	0.000682113
ITIH5	-0.129441	-4.10846	4.24305e-05	0.000685622
TMPRSS6	-0.305142	-4.10804	4.25075e-05	0.00068581
MIA3	-0.154173	-4.10549	4.29728e-05	0.000691471
TUBB2B	0.455174	4.10539	4.29903e-05	0.000691471
RNF19A	-0.226213	-4.105	4.30622e-05	0.000691567
FAM110B	-0.24478	-4.10403	4.32421e-05	0.000693394
MAN1C1	-0.269273	-4.10345	4.33478e-05	0.000694027
YIPF6	-0.147756	-4.09964	4.40579e-05	0.000704321
HPGD	0.311667	4.09881	4.42152e-05	0.000705761
TNC	0.421779	4.09832	4.43078e-05	0.000705888
BDH1	-0.149982	-4.09805	4.43578e-05	0.000705888
ANKRD29	0.255033	4.09672	4.46094e-05	0.000708817
SPINK8	-0.386018	-4.09576	4.47936e-05	0.000710666
NECAB1	0.158597	4.09321	4.52816e-05	0.000717323
WBP2	-0.185507	-4.0881	4.62769e-05	0.000731128
BIRC3	0.296934	4.08777	4.63415e-05	0.000731128
GLIPR1	0.231949	4.08767	4.63622e-05	0.000731128
LOC113230	-0.167859	-4.08705	4.64853e-05	0.000731968
ANG	-0.288649	-4.08584	4.67233e-05	0.000732506
MAP4K4	0.149604	4.08583	4.67254e-05	0.000732506
STX19	0.148293	4.08582	4.6729e-05	0.000732506
DOC2A	-0.133454	-4.08493	4.69061e-05	0.000734185
SVEP1	0.348527	4.0826	4.73719e-05	0.000740372
MEIS1	0.183836	4.0822	4.74534e-05	0.000740541
THAP4	-0.182246	-4.07829	4.82458e-05	0.00075174
EVA1A	0.172702	4.07796	4.83143e-05	0.00075174
RORC	-0.190657	-4.07698	4.85161e-05	0.00075376
GPR114	0.132272	4.07451	4.90263e-05	0.00076056
AGAP1	-0.165852	-4.0715	4.96569e-05	0.000769205
RAB17	-0.239243	-4.07071	4.98224e-05	0.00077063
TGIF1	0.175226	4.06982	5.00101e-05	0.000772394
RPS2	0.235127	4.06685	5.06433e-05	0.000780343
ZFP36L2	0.265024	4.06671	5.06735e-05	0.000780343
HEXIM2	-0.163462	-4.06617	5.07888e-05	0.000780971
CYP4Z1	-0.758066	-4.06248	5.15877e-05	0.00079038
SHC4	0.196039	4.0623	5.16277e-05	0.00079038
TMEM237	0.164777	4.06229	5.16309e-05	0.00079038
NREP	0.262708	4.06196	5.17021e-05	0.00079038
HIST3H2A	0.460678	4.0608	5.19564e-05	0.00079311
PACSIN1	-0.165365	-4.0601	5.21099e-05	0.000794297
CTDSPL	-0.195978	-4.05876	5.24056e-05	0.000797645
MFSD5	-0.125739	-4.05795	5.25853e-05	0.000799221
SRF	0.152329	4.05597	5.30268e-05	0.0008047
RAB3GAP1	-0.155076	-4.05565	5.30993e-05	0.0008047
RPL36A	0.206338	4.05498	5.32503e-05	0.000805824
UQCRHL	0.176408	4.05177	5.3977e-05	0.000815644
PKIA	0.301842	4.04989	5.44045e-05	0.000820921
HAS3	0.174449	4.04935	5.45308e-05	0.000821645
RBMS1	0.200846	4.04439	5.56813e-05	0.000837775
SLC29A1	-0.207905	-4.04196	5.62552e-05	0.000845198
GUCY1A3	0.324545	4.03948	5.68457e-05	0.000852849
GPR18	0.162591	4.0391	5.69363e-05	0.000852987
WIPF1	0.215984	4.03671	5.75118e-05	0.000860002
RPSAP52	0.278561	4.03647	5.75685e-05	0.000860002
TNFAIP6	0.279563	4.03505	5.79145e-05	0.00086394
RPL29	0.215652	4.03398	5.81745e-05	0.00086613
RARA	-0.278754	-4.03377	5.82265e-05	0.00086613
HINT2	-0.167549	-4.03269	5.84921e-05	0.000868848
NEXN	0.162358	4.03229	5.85904e-05	0.000869077
RND3	0.305993	4.02759	5.97579e-05	0.000884706
LRRN2	-0.382255	-4.02737	5.98128e-05	0.000884706
HAGH	-0.212036	-4.02367	6.07479e-05	0.000897272
SLC11A1	-0.210174	-4.02266	6.10061e-05	0.000899819
MED6	0.112805	4.02117	6.13875e-05	0.000904173
DSG2	0.176914	4.0179	6.22351e-05	0.000915371
DUSP11	0.119402	4.01511	6.29654e-05	0.000924815
PEBP4	-0.198421	-4.01271	6.36009e-05	0.000932842
EPYC	-0.354493	-4.01016	6.42846e-05	0.000941051
COL15A1	0.243848	4.00995	6.434e-05	0.000941051
EEF1G	0.289434	4.00748	6.50065e-05	0.000949301
IGKV1ORY-1	0.18237	4.00719	6.50851e-05	0.000949301
MPP6	0.120064	4.00432	6.58724e-05	0.00095945
FARSA	-0.128578	-4.00188	6.65467e-05	0.000967927
PROSER1	0.129042	3.99565	6.82989e-05	0.000992037
RN7SL1	-0.120248	-3.99263	6.91611e-05	0.00100317
SNORD31	0.147002	3.99192	6.93672e-05	0.00100477
RASL12	0.169079	3.99133	6.95365e-05	0.00100583
SEPHS1	0.128542	3.99022	6.98597e-05	0.00100912
TBCD	-0.176807	-3.9897	7.00101e-05	0.0010099
ERGIC1	-0.194391	-3.98912	7.01811e-05	0.00101097
B4GALT7	-0.135458	-3.98841	7.0387e-05	0.00101255
BCDIN3D	-0.136459	-3.98564	7.12042e-05	0.0010229
PRSS3	0.26078	3.98486	7.1434e-05	0.0010248
HES2	0.183255	3.98422	7.16263e-05	0.00102615
PTH1R	0.202301	3.98177	7.23573e-05	0.00103521
ST6GALNAC5	-0.204084	-3.98054	7.27301e-05	0.00103913
MLST8	-0.132918	-3.97915	7.31515e-05	0.0010425
GPAA1	-0.204542	-3.9791	7.31649e-05	0.0010425
CAV2	0.234905	3.97583	7.41669e-05	0.00105534
ENTPD6	-0.167932	-3.9743	7.46382e-05	0.00106061
CYB5D1	-0.211189	-3.97175	7.54302e-05	0.00106917
LGALS8	-0.224862	-3.9716	7.54792e-05	0.00106917
HSPH1	0.216662	3.97138	7.55462e-05	0.00106917
DLL3	0.191297	3.96845	7.64692e-05	0.00108077
AHI1	-0.185592	-3.96601	7.72466e-05	0.00109029
CBWD5	0.216415	3.96478	7.76424e-05	0.0010944
AMH	-0.174388	-3.96364	7.8008e-05	0.00109808
FAM104B	-0.143347	-3.96285	7.8265e-05	0.00110022
HIST1H2AM	0.189135	3.96214	7.84946e-05	0.00110197
SLC30A9	-0.123499	-3.9608	7.89298e-05	0.00110571
GSTA1	0.124174	3.96067	7.89716e-05	0.00110571
MEG3	0.323094	3.95986	7.92382e-05	0.00110796
HIST1H3D	0.204117	3.95951	7.93527e-05	0.00110809
PHF7	-0.110958	-3.95886	7.95669e-05	0.0011096
SLC7A2	0.654446	3.95746	8.00272e-05	0.00111453
CENPV	-0.361508	-3.95627	8.04228e-05	0.00111856
IL27RA	0.234023	3.95387	8.12221e-05	0.0011269
NUP43	-0.147104	-3.95383	8.12373e-05	0.0011269
NMI	0.217255	3.953	8.15169e-05	0.00112928
KLHDC9	-0.270133	-3.94755	8.33691e-05	0.00115342
A2M	0.268397	3.94079	8.57236e-05	0.00118443
EFNA1	-0.234214	-3.94018	8.59418e-05	0.00118588
ZBED1	0.136522	3.93797	8.67247e-05	0.00119511
FAM3B	0.425622	3.93619	8.73625e-05	0.00120232
C12orf75	0.304641	3.9336	8.82982e-05	0.00121361
TBC1D4	0.159747	3.93311	8.84768e-05	0.00121447
MRPS10	-0.131827	-3.93245	8.8715e-05	0.00121615
ZNF362	0.123126	3.93172	8.89837e-05	0.00121824
APMAP	-0.170113	-3.92919	8.99122e-05	0.00122935
SLC25A35	-0.154253	-3.92832	9.02352e-05	0.00123216
IRS2	0.333677	3.92781	9.04257e-05	0.00123315
TFAP2C	0.286007	3.92736	9.05905e-05	0.0012338
HIRIP3	-0.171766	-3.9267	9.08358e-05	0.00123553
PYGB	-0.182704	-3.92557	9.1258e-05	0.00123866
STXBP2	-0.167098	-3.92546	9.13023e-05	0.00123866
AIF1L	0.25422	3.92459	9.16288e-05	0.00124149
TMEM30A	-0.147011	-3.92365	9.19814e-05	0.00124313
EIF2B5	-0.141978	-3.92363	9.19873e-05	0.00124313
LRBA	-0.178064	-3.92085	9.30426e-05	0.00125578
ZBTB46	0.151757	3.91917	9.3685e-05	0.00126282
LAMC1	0.231221	3.91577	9.50003e-05	0.00127891
CACNA2D2	-0.2694	-3.91411	9.5648e-05	0.00128597
SDHC	-0.186378	-3.91356	9.58632e-05	0.00128722
MSANTD3	0.122575	3.91183	9.65435e-05	0.00129239
MFSD3	-0.254669	-3.91172	9.65872e-05	0.00129239
RGL1	0.228053	3.91164	9.66183e-05	0.00129239
PTGES3L-AARSD1	-0.153872	-3.90677	9.85623e-05	0.00131672
CCDC178	0.179787	3.90568	9.90029e-05	0.00132092
RPL15	0.236471	3.90457	9.94537e-05	0.00132525
PLEKHA4	0.237512	3.9042	9.96016e-05	0.00132554
ADH5	0.151229	3.90379	9.97718e-05	0.00132612
MRGPRF	0.125816	3.90336	9.99441e-05	0.00132673
SH3BP4	-0.232462	-3.9024	0.000100339	0.00133029
MAMLD1	0.111543	3.89904	0.000101724	0.00134695
SCARA5	0.203358	3.89701	0.000102568	0.00135641
RAMP2	-0.184096	-3.89607	0.000102963	0.00135991
MMP7	0.506284	3.8957	0.000103119	0.00136026
SULF2	0.292086	3.89189	0.000104733	0.00137982
PDPN	0.255093	3.89142	0.00010493	0.00138068
PRICKLE1	0.300291	3.89024	0.000105439	0.00138564
CDC42EP5	0.257358	3.88974	0.000105651	0.00138668
FIGNL2	0.115478	3.88863	0.000106132	0.00139125
NPNT	-0.274569	-3.88774	0.000106516	0.00139293
CD59	0.220563	3.88758	0.000106584	0.00139293
OSBPL3	0.118471	3.88741	0.000106658	0.00139293
CD1E	0.227023	3.88585	0.000107336	0.00140004
KIF13B	-0.291818	-3.88444	0.000107956	0.00140638
ZG16B	-0.323324	-3.8833	0.000108454	0.00141112
GPD2	-0.138852	-3.88208	0.000108993	0.00141638
TTC1	-0.114736	-3.88156	0.000109225	0.00141763
LOC100128239	-0.125038	-3.88061	0.000109648	0.00142135
ARIH1	0.116696	3.87955	0.000110121	0.00142573
STAT4	0.23663	3.87652	0.000111483	0.00144158
LMO4	0.301824	3.87591	0.000111763	0.00144342
TUBA3FP	-0.131776	-3.87379	0.000112726	0.00145407
SPIRE2	-0.210738	-3.87341	0.0001129	0.00145452
SSPN	0.23171	3.87229	0.000113413	0.00145935
GYPC	0.230806	3.87027	0.000114346	0.00146954
DNASE1L3	0.173287	3.86831	0.000115258	0.00147945
SCCPDH	-0.228075	-3.86666	0.000116031	0.00148756
FOS	0.501393	3.86579	0.000116443	0.00149102
PSMB1	-0.116348	-3.86528	0.000116681	0.00149224
MRPS18B	-0.123849	-3.86237	0.000118063	0.00150808
PXMP4	-0.194426	-3.86069	0.000118867	0.00151649
ACAA2	0.165386	3.85924	0.000119568	0.00152359
TBL3	-0.118391	-3.85495	0.000121661	0.00154664
C1orf51	-0.217405	-3.85492	0.000121672	0.00154664
ARHGDIB	-0.214711	-3.85145	0.000123391	0.00156659
RPS4X	0.215325	3.84954	0.000124344	0.00157677
LOC401397	0.171793	3.84735	0.000125448	0.00158885
RABEP1	-0.262166	-3.84569	0.000126289	0.00159758
PHLDB3	-0.164329	-3.84472	0.000126786	0.00160193
LALBA	0.155664	3.84282	0.00012776	0.00161103
PTGS2	0.276065	3.84272	0.000127813	0.00161103
PFKFB4	-0.181615	-3.84155	0.000128414	0.00161666
BAIAP2L1	-0.233054	-3.84098	0.000128707	0.00161841
ATP2C2	-0.229116	-3.83917	0.000129648	0.00162829
HMGCS2	-0.749901	-3.83756	0.000130493	0.00163694
FYN	0.201588	3.83708	0.000130744	0.00163813
TMEM80	-0.160789	-3.83344	0.000132673	0.00166031
PHF19	0.123015	3.82975	0.000134656	0.00168312
PDE5A	0.332794	3.8274	0.00013593	0.00169454
IGLL3P	0.424745	3.82729	0.00013599	0.00169454
MFAP4	0.422933	3.82707	0.000136114	0.00169454
WASF2	0.131419	3.82688	0.000136216	0.00169454
SEC23A	0.114179	3.82458	0.000137476	0.00170573
DAG1	-0.145745	-3.82447	0.00013754	0.00170573
MUC20	-0.298282	-3.82435	0.000137603	0.00170573
F7	-0.213689	-3.82303	0.000138334	0.00171276
GOT1	-0.137612	-3.82123	0.000139337	0.00172315
C2orf82	0.273867	3.81709	0.000141666	0.00174988
STUB1	-0.145828	-3.81656	0.000141967	0.00175153
APOF	-0.12563	-3.81385	0.000143517	0.00176858
NDUFS7	-0.140727	-3.81224	0.000144446	0.00177762
SLC38A11	-0.126107	-3.81199	0.000144589	0.00177762
HOPX	0.321781	3.81133	0.000144971	0.00178023
MCM3AP	-0.157445	-3.81027	0.000145589	0.00178572
SNX5	0.176928	3.80938	0.000146104	0.00178995
FAM173A	-0.180489	-3.80801	0.000146911	0.00179773
SDPR	0.189987	3.80687	0.000147578	0.00180379
UQCRH	0.186914	3.80657	0.000147756	0.00180386
KCNK17	0.181045	3.80402	0.000149266	0.00182018
SLMAP	-0.127622	-3.80341	0.000149634	0.00182066
LRFN2	-0.140444	-3.80338	0.000149653	0.00182066
SPRYD3	-0.136334	-3.80227	0.000150313	0.00182658
PCNX	0.125557	3.80188	0.00015055	0.00182734
TGFBR2	0.262692	3.79889	0.000152354	0.00184709
WNT4	0.207346	3.79802	0.000152885	0.00185139
CGN	-0.297091	-3.79709	0.000153455	0.00185255
RASSF10	-0.38078	-3.79691	0.000153563	0.00185255
CLDN8	0.363717	3.79688	0.00015358	0.00185255
AGPAT4	0.134681	3.79671	0.000153688	0.00185255
PDGFRL	0.333851	3.7963	0.00015394	0.00185346
TNK2	-0.194691	-3.79561	0.000154363	0.00185643
DTNB	-0.131297	-3.794	0.000155355	0.00186622
CSRP1	0.201694	3.79229	0.000156416	0.00187682
MICALL2	-0.111856	-3.79111	0.000157154	0.0018829
BCL2L1	-0.135723	-3.7909	0.000157282	0.0018829
BEX1	0.756912	3.79029	0.000157665	0.00188533
TMTC4	0.152013	3.78814	0.00015902	0.00189936
PDSS1	0.125457	3.78746	0.000159453	0.00190237
OLR1	-0.310078	-3.78646	0.000160088	0.00190777
GAS7	0.195654	3.7846	0.000161272	0.0019197
IL16	0.108694	3.78389	0.000161732	0.00192209
CRYAB	0.403082	3.78355	0.000161946	0.00192209
UBXN6	-0.11789	-3.78344	0.000162023	0.00192209
SUSD2	0.369621	3.78236	0.000162717	0.00192815
TCF4	0.221009	3.78147	0.00016329	0.00193276
RPL5	0.166061	3.77638	0.000166624	0.00196999
ATP6V0E2	-0.22954	-3.77549	0.000167218	0.00197479
SYTL2	-0.320211	-3.77511	0.000167467	0.0019755
THPO	-0.105523	-3.77375	0.000168374	0.00198398
FBLN2	0.349813	3.7726	0.000169139	0.00199076
OLFML1	0.181475	3.76819	0.000172124	0.00202362
ALDH1A3	0.273091	3.76669	0.000173148	0.00203337
EXOC6	-0.157791	-3.76547	0.000173986	0.00204093
ZMIZ1	-0.149261	-3.76355	0.000175313	0.0020542
TEAD2	0.330438	3.76272	0.000175889	0.00205697
EVI5L	-0.115888	-3.76264	0.000175942	0.00205697
RCBTB2	0.136571	3.76045	0.000177474	0.00207258
ITPKA	-0.227308	-3.75938	0.000178228	0.00207807
STRA6	0.114631	3.75922	0.000178341	0.00207807
PELI3	-0.116748	-3.75794	0.000179247	0.00208631
UST	0.16331	3.756	0.000180624	0.00210001
MYL12A	0.123157	3.75509	0.000181272	0.0021052
MANBA	-0.16427	-3.75405	0.000182018	0.00211153
KIR2DL3	0.121159	3.75114	0.000184119	0.00213354
PMP22	-0.289158	-3.74934	0.000185432	0.00214638
SLC22A4	-0.205373	-3.74766	0.000186665	0.00215785
KIAA2013	0.104757	3.74725	0.000186965	0.00215785
MYH11	0.468752	3.74689	0.000187234	0.00215785
WDR90	-0.179994	-3.74687	0.000187245	0.00215785
AP1M2	-0.111664	-3.74566	0.000188138	0.00216576
NNMT	0.213131	3.74521	0.000188472	0.00216722
TUSC3	0.317944	3.74403	0.000189349	0.00217493
WDR83OS	-0.105362	-3.74347	0.000189772	0.00217575
FBP1	-0.245568	-3.74338	0.000189836	0.00217575
AFTPH	-0.159996	-3.7405	0.000192	0.00219815
CAPN5	0.158123	3.73995	0.000192414	0.0021994
NCOA1	-0.147309	-3.7398	0.000192528	0.0021994
ATP6AP1	-0.178644	-3.73951	0.000192751	0.00219954
ECM2	0.269179	3.73849	0.000193524	0.00220596
RGS2	0.31717	3.73739	0.000194364	0.00221314
ABCB9	-0.266661	-3.73687	0.000194764	0.00221528
TNFAIP2	-0.172342	-3.73376	0.000197159	0.00224009
ANXA6	0.123669	3.73258	0.000198076	0.00224808
ADORA3	-0.24645	-3.73174	0.000198727	0.00225303
TMEM64	0.234888	3.73024	0.000199904	0.00226392
CTGF	0.312238	3.72941	0.000200552	0.00226748
C19orf45	-0.106508	-3.72929	0.00020065	0.00226748
SLC22A15	-0.163709	-3.72871	0.000201105	0.00226851
ETS1	0.240311	3.72852	0.000201251	0.00226851
L3MBTL3	0.111052	3.72835	0.000201391	0.00226851
HCN3	-0.125081	-3.72566	0.000203524	0.00228755
CHRD	-0.293735	-3.72565	0.00020353	0.00228755
TFF1	0.823375	3.72528	0.000203826	0.00228755
NAPRT1	-0.275097	-3.72491	0.000204123	0.00228755
SLC25A20	-0.140597	-3.72485	0.000204172	0.00228755
PRSS2	0.250995	3.72273	0.000205876	0.00230418
XAB2	-0.203531	-3.72125	0.000207069	0.00231506
CDCA4	0.152896	3.72018	0.00020794	0.00232233
PIGZ	-0.111127	-3.71937	0.000208607	0.00232729
NUDT5	0.141402	3.71903	0.000208877	0.00232784
AK4	0.35133	3.71862	0.000209215	0.00232913
HOMER2	0.266422	3.71824	0.000209531	0.00233017
SGCE	0.36351	3.71763	0.000210029	0.00233323
THEM4	-0.126331	-3.71688	0.000210643	0.00233512
PHACTR4	0.113787	3.71688	0.000210644	0.00233512
RRAS2	0.173177	3.71623	0.000211181	0.00233804
C5orf4	0.281471	3.71602	0.000211353	0.00233804
RUNX3	0.248593	3.71392	0.000213102	0.00235287
SEMA6A	0.34926	3.71387	0.000213143	0.00235287
CDKL3	-0.108003	-3.71272	0.000214104	0.002361
ZNF621	-0.113009	-3.71212	0.0002146	0.00236393
RPS7	0.20326	3.71186	0.00021482	0.00236393
PTRF	0.242797	3.71117	0.0002154	0.00236638
TK1	-0.278178	-3.71083	0.000215691	0.00236638
TUBGCP2	-0.114467	-3.71077	0.000215742	0.00236638
IQCK	-0.18969	-3.71052	0.000215946	0.00236638
FBXO32	0.263765	3.70978	0.000216571	0.00236973
SCARB2	-0.126245	-3.70963	0.000216704	0.00236973
LIMS2	0.12141	3.70812	0.000217984	0.00238124
DLG5	0.107012	3.70606	0.000219743	0.00239796
NAT6	-0.123178	-3.70319	0.000222217	0.00242106
LMF1	-0.109277	-3.70307	0.000222321	0.00242106
EHBP1	0.112911	3.70122	0.000223934	0.00243609
OCRL	-0.155489	-3.70084	0.000224267	0.00243719
GATM	-0.251531	-3.699	0.000225876	0.00245008
AMICA1	0.206052	3.69895	0.00022592	0.00245008
ECH1	-0.142674	-3.69686	0.000227765	0.00246753
CSRNP2	-0.144831	-3.69619	0.000228362	0.00247144
C17orf59	-0.10473	-3.6926	0.00023158	0.00250241
UCN	-0.114847	-3.69203	0.000232089	0.00250241
SLC35E3	-0.16974	-3.69198	0.000232135	0.00250241
EOGT	0.113311	3.69193	0.000232178	0.00250241
ANP32B	0.103558	3.69091	0.000233105	0.00250885
TTC18	-0.151087	-3.69015	0.000233797	0.00250885
TAOK2	-0.155746	-3.6901	0.000233837	0.00250885
FOPNL	-0.14028	-3.69005	0.00023388	0.00250885
COL7A1	0.276491	3.68995	0.000233971	0.00250885
NDUFAF3	-0.143356	-3.68936	0.00023451	0.00251206
LRRC8A	0.105079	3.68887	0.000234956	0.00251427
MPC1	-0.143023	-3.6861	0.000237506	0.00253897
CEBPA-AS1	-0.135153	-3.68395	0.000239493	0.0025576
RHPN1	-0.146287	-3.68368	0.000239747	0.00255771
PRSS1	0.200721	3.68286	0.000240507	0.00256146
CYB5D2	-0.215058	-3.68278	0.000240587	0.00256146
PDK3	-0.172757	-3.68083	0.000242413	0.00257828
EPHB6	0.123541	3.67989	0.000243297	0.00258507
RPL3	0.239785	3.67713	0.000245913	0.00260774
ANO1	0.308456	3.67712	0.000245929	0.00260774
SNX7	0.176082	3.67545	0.000247518	0.00262194
YAP1	0.217336	3.67466	0.000248277	0.00262508
SAYSD1	-0.158278	-3.67462	0.000248315	0.00262508
SLC35A4	-0.105205	-3.67366	0.000249248	0.00263229
RPL34	0.180052	3.67218	0.000250681	0.00264476
IGF1	0.153686	3.67081	0.000252006	0.00265357
FAHD2B	-0.152199	-3.67074	0.000252075	0.00265357
ST3GAL1	-0.277891	-3.67054	0.000252275	0.00265357
KCNH1	0.211099	3.67	0.000252799	0.00265641
GK5	-0.124248	-3.66492	0.00025782	0.00270647
SLFN5	0.115599	3.66333	0.000259402	0.00272035
CASK	0.162296	3.66049	0.000262269	0.00274767
MMP23B	0.248119	3.66009	0.000262668	0.0027491
CCDC127	-0.122918	-3.65868	0.000264106	0.00276139
CHST3	0.157941	3.65828	0.000264518	0.00276295
EPN3	-0.201062	-3.65687	0.000265954	0.00277518
APEH	-0.132097	-3.65649	0.000266352	0.00277657
PJA2	-0.155609	-3.65593	0.000266926	0.00277979
WASL	-0.127299	-3.65391	0.000269008	0.00279869
UBE3A	-0.147301	-3.65285	0.000270114	0.00280741
SCG5	0.296822	3.6523	0.000270682	0.0028096
MMP3	0.263271	3.65213	0.00027086	0.0028096
PTPRE	0.17052	3.6499	0.000273203	0.00283111
SC5DL	-0.2408	-3.64795	0.000275262	0.00284963
PLCL2	0.186766	3.64388	0.000279605	0.00289174
RPL23A	0.203752	3.64301	0.000280543	0.00289858
CCDC80	0.163828	3.641	0.000282717	0.00291816
EPB41L2	0.148799	3.63972	0.000284116	0.00292972
MGST2	-0.153476	-3.63939	0.000284469	0.00293047
CLEC11A	0.222231	3.63823	0.000285739	0.00294067
ANGEL2	-0.136756	-3.63637	0.000287788	0.00295886
C17orf75	-0.139069	-3.63236	0.00029225	0.00299995
PRKCD	-0.189092	-3.63203	0.000292623	0.00299995
CHN1	0.199257	3.63201	0.000292643	0.00299995
NOMO1	-0.15791	-3.63106	0.000293714	0.00300798
C1R	0.247999	3.63049	0.000294359	0.00301104
SYT9	-0.224584	-3.63004	0.000294861	0.00301104
FOXQ1	0.179961	3.63003	0.000294874	0.00301104
SPTSSA	-0.193052	-3.62929	0.000295718	0.00301397
EXT2	0.119328	3.62927	0.000295735	0.00301397
ABCA8	0.245063	3.62813	0.000297027	0.00302387
RPLP2	0.209348	3.62784	0.000297361	0.00302387
DNAJB2	-0.153044	-3.62765	0.000297572	0.00302387
MZB1	0.425048	3.62704	0.000298274	0.00302807
MUM1L1	0.166286	3.62666	0.00029871	0.00302957
ATF3	0.340766	3.62618	0.000299258	0.00303177
BCKDK	-0.140332	-3.62596	0.000299506	0.00303177
BHLHE40	-0.188403	-3.62508	0.000300523	0.00303914
SH3PXD2B	0.158354	3.62418	0.000301555	0.00304664
FCN1	0.266252	3.62366	0.000302162	0.00304983
CD248	0.243786	3.6223	0.000303731	0.00306272
GMPR	-0.147158	-3.62176	0.000304363	0.00306614
HSD17B8	-0.171529	-3.62149	0.000304674	0.00306633
SIM2	-0.131428	-3.62013	0.000306268	0.00307942
WNK4	-0.428363	-3.61908	0.000307498	0.00308882
FOXP1-IT1	-0.234062	-3.61812	0.000308625	0.00309718
FMO5	-0.311408	-3.61613	0.00031099	0.00311671
INO80E	-0.134268	-3.61598	0.000311166	0.00311671
KANSL3	-0.125746	-3.61532	0.000311951	0.00311936
MATN2	0.339876	3.61526	0.000312025	0.00311936
CYP4V2	-0.211026	-3.61449	0.000312942	0.00312395
TMEM43	0.12544	3.61437	0.00031308	0.00312395
LOC153684	-0.105575	-3.61374	0.000313841	0.00312857
MRPS14	-0.102135	-3.61277	0.000315003	0.00313717
COPG1	-0.130861	-3.61214	0.000315756	0.00314168
PDZK1IP1	-0.262888	-3.61153	0.000316496	0.00314426
PTGES	0.363276	3.61143	0.000316614	0.00314426
TPST2	-0.18677	-3.60983	0.000318556	0.00316026
NTN1	-0.168308	-3.60961	0.000318829	0.00316026
RCAN1	0.277973	3.60903	0.000319535	0.00316427
VCAN	0.312825	3.60766	0.000321209	0.00317785
CRIPAK	-0.184279	-3.60721	0.000321755	0.00318025
NDUFB10	-0.156116	-3.60674	0.000322327	0.0031829
WNT2	0.133506	3.60476	0.000324774	0.00320405
UTP14A	0.10119	3.60302	0.000326937	0.00322236
PGRMC2	-0.161238	-3.60177	0.000328488	0.0032346
ATG4C	0.1103	3.60093	0.000329548	0.003242
RAPH1	-0.143189	-3.5953	0.000336684	0.0033091
SCAMP3	-0.149447	-3.59364	0.000338813	0.0033269
KLHL24	0.144804	3.59317	0.000339423	0.00332977
TMEM59	-0.158744	-3.59223	0.000340636	0.00333572
CEBPA	-0.194558	-3.5922	0.000340665	0.00333572
SLC6A9	-0.257717	-3.59133	0.000341798	0.00334369
NDUFA13	-0.122259	-3.59043	0.000342974	0.00335127
MED28	0.116095	3.59021	0.000343258	0.00335127
CITED1	0.300438	3.59	0.000343532	0.00335127
IGFBP3	0.241802	3.58647	0.000348158	0.00339325
EBF1	0.208213	3.58501	0.000350098	0.00340788
EPHX2	-0.237913	-3.58485	0.00035031	0.00340788
TCEAL1	-0.283885	-3.58107	0.000355358	0.00345379
PANX2	-0.256625	-3.57906	0.000358082	0.00347704
CCL28	0.115157	3.57743	0.000360298	0.00349532
CREB5	0.109136	3.57644	0.000361649	0.00350518
TXNRD2	-0.155044	-3.57432	0.000364567	0.0035302
RNF144B	-0.184963	-3.57326	0.000366022	0.00354102
CLCNKA	-0.16436	-3.56851	0.000372655	0.00360187
LRRC14	-0.149636	-3.56763	0.000373899	0.00360746
TUBB6	0.168122	3.56761	0.000373921	0.00360746
FUCA1	-0.179668	-3.56566	0.000376686	0.00363079
PP7080	-0.189418	-3.56533	0.000377152	0.00363195
RND2	-0.219476	-3.56449	0.000378351	0.00364015
LRMP	0.161159	3.56331	0.000380038	0.00365303
C2	-0.201535	-3.56133	0.000382883	0.00367701
ANKRD24	-0.14648	-3.55911	0.000386114	0.00370465
FAM105A	0.109692	3.5559	0.000390806	0.00374588
TPMT	-0.148423	-3.55561	0.000391232	0.00374588
MEOX1	0.217706	3.5552	0.000391839	0.00374588
FILIP1L	0.210268	3.5552	0.00039184	0.00374588
TMEM145	-0.363529	-3.55429	0.000393181	0.00375527
C5orf54	-0.114537	-3.55315	0.000394873	0.00376612
NCS1	0.13557	3.55304	0.000395035	0.00376612
PSAP	-0.106046	-3.55178	0.000396917	0.00378063
CAV1	0.271177	3.54896	0.000401146	0.00381744
P4HTM	-0.214847	-3.5475	0.000403353	0.00383496
FAM174B	-0.213773	-3.54541	0.000406528	0.00386164
PLCD4	-0.194457	-3.54513	0.000406964	0.00386229
CD48	0.274193	3.54478	0.000407491	0.0038638
CMC1	-0.14343	-3.54422	0.000408346	0.00386841
TRA2A	0.110716	3.54223	0.000411416	0.00389087
KTN1-AS1	-0.100097	-3.54198	0.000411805	0.00389087
PPIE	0.144295	3.54173	0.000412182	0.00389087
GLDN	-0.255106	-3.54172	0.000412202	0.00389087
ASIC1	-0.153057	-3.54146	0.000412608	0.0038912
NAB2	0.122015	3.53987	0.00041507	0.0039109
CYB5A	-0.28762	-3.5357	0.000421611	0.00396897
COASY	-0.165122	-3.53544	0.000422026	0.00396932
CBX4	-0.207756	-3.53367	0.000424825	0.00399206
ABHD14B	-0.133979	-3.53208	0.000427376	0.00401244
RPL9	0.238495	3.52826	0.000433518	0.00406646
AR	-0.236424	-3.52801	0.00043392	0.0040666
CHST1	-0.323916	-3.52729	0.000435102	0.00407403
LYAR	0.115489	3.52628	0.000436749	0.00408251
NXN	0.179401	3.52625	0.000436787	0.00408251
UNC5B	-0.16218	-3.52506	0.000438736	0.00409709
TBX15	0.103394	3.52456	0.00043956	0.00409818
TMEM99	-0.225525	-3.52449	0.000439672	0.00409818
ZFP36	0.287048	3.52408	0.000440345	0.00409818
PPM1D	0.14919	3.52404	0.000440417	0.00409818
NDUFB7	-0.112989	-3.52319	0.000441808	0.00410748
EMID1	-0.144888	-3.5221	0.000443626	0.00412073
CTSF	-0.200647	-3.52134	0.000444878	0.0041287
C8orf33	-0.185829	-3.5193	0.000448284	0.00415503
TTYH1	0.160801	3.51916	0.000448507	0.00415503
RCC1	0.122892	3.51863	0.000449398	0.00415961
LOC440356	-0.0997749	-3.51798	0.000450487	0.00416601
ARID1B	-0.132432	-3.5154	0.000454853	0.00420241
GRSF1	-0.125526	-3.51518	0.000455224	0.00420241
TRAF5	-0.220155	-3.51398	0.000457261	0.0042175
PIK3CD	0.125743	3.51347	0.000458139	0.00422189
NPM3	0.176932	3.51308	0.000458806	0.00422432
GTF2H5	-0.159409	-3.51225	0.000460226	0.00423215
TMC4	-0.199372	-3.51211	0.000460464	0.00423215
YWHAH	-0.114123	-3.50997	0.000464151	0.00425888
ACP6	-0.162571	-3.5099	0.000464269	0.00425888
PRDX2	-0.201874	-3.5096	0.000464779	0.00425888
NEFH	0.204373	3.50948	0.000464997	0.00425888
LARGE	0.223704	3.50494	0.000472914	0.00432704
PPIH	0.119765	3.50458	0.000473548	0.00432704
PTPN14	0.169008	3.50451	0.000473676	0.00432704
LEPR	0.240526	3.50425	0.000474125	0.00432737
NR2E3	-0.224799	-3.5038	0.000474919	0.00433084
PEX7	-0.154161	-3.50262	0.000477021	0.00434623
SLC1A3	-0.189253	-3.50218	0.000477786	0.00434908
CLMP	0.115283	3.50197	0.000478162	0.00434908
APCDD1L	0.206812	3.50037	0.000481014	0.00436779
TRAK1	-0.178726	-3.50018	0.000481353	0.00436779
CDK5RAP3	-0.18905	-3.49991	0.000481842	0.00436779
FDX1L	-0.112124	-3.49989	0.000481885	0.00436779
RARRES3	-0.354412	-3.49873	0.000483951	0.00438272
MLLT10	0.10794	3.49829	0.000484757	0.00438624
HMGB1	0.168715	3.49574	0.000489357	0.0044197
SPTBN4	-0.101529	-3.49567	0.00048949	0.0044197
BMPR1B	-0.642	-3.49554	0.00048972	0.0044197
EIF3H	-0.244285	-3.49528	0.0004902	0.00442023
SERPING1	0.251346	3.49467	0.000491299	0.00442562
KCNMB4	0.155724	3.49448	0.000491651	0.00442562
MEX3D	0.112115	3.49425	0.000492064	0.00442562
PTGER3	0.220559	3.49398	0.000492573	0.00442641
SLC11A2	-0.160368	-3.49286	0.000494613	0.00444093
ZFHX4	0.105263	3.49213	0.000495961	0.00444922
CERS6	-0.180763	-3.49156	0.000497004	0.00445477
SLC22A5	-0.145859	-3.49048	0.000498989	0.00446874
LOC145837	-0.348582	-3.48934	0.00050111	0.0044839
SYNC	-0.17098	-3.48869	0.000502315	0.00449086
PTPN2	0.113241	3.4855	0.000508291	0.00454041
BBS4	-0.140429	-3.48198	0.000514948	0.00459597
NHS	0.144711	3.48012	0.000518497	0.00462371
MAP7	-0.235013	-3.47981	0.000519104	0.00462519
REEP6	-0.332572	-3.47743	0.000523683	0.00466202
HEBP1	-0.234555	-3.47699	0.00052454	0.0046657
TMEM144	-0.194423	-3.47673	0.000525046	0.00466624
PLCG2	0.20587	3.47549	0.000527441	0.00468068
PLEKHH1	0.163545	3.47542	0.00052758	0.00468068
KAZALD1	-0.276437	-3.4752	0.00052801	0.00468068
KRT80	0.279802	3.47467	0.000529052	0.00468596
MAPRE2	0.15571	3.47188	0.00053452	0.00473039
A4GALT	0.140974	3.47152	0.000535236	0.00473062
ANKRD35	0.231918	3.47141	0.000535448	0.00473062
FBLN1	0.345835	3.47112	0.000536024	0.00473172
HERC5	0.285489	3.47041	0.000537436	0.00473922
GBA	-0.156264	-3.47023	0.000537778	0.00473922
RPS15A	0.226053	3.469	0.00054022	0.00475605
YME1L1	0.157151	3.46882	0.000540594	0.00475605
SUPT20H	0.106856	3.46384	0.000550588	0.00483991
ANKRD9	-0.177791	-3.46304	0.000552228	0.00485026
FBXW9	-0.116461	-3.46235	0.000553624	0.00485845
MRPS36	-0.111385	-3.4614	0.000555554	0.00487132
SGSH	-0.147226	-3.46107	0.000556247	0.00487332
SLC40A1	0.411601	3.46021	0.000558002	0.00488461
ABHD3	-0.209555	-3.45931	0.000559843	0.00489664
NACAP1	0.153333	3.45906	0.000560359	0.00489707
NUBP1	-0.106999	-3.45809	0.000562376	0.0049106
C12orf45	0.106091	3.45777	0.000563022	0.00491216
DNHD1	-0.0970353	-3.45662	0.000565423	0.004929
CNFN	-0.252018	-3.45518	0.000568412	0.00495094
MBNL3	0.119707	3.45384	0.000571214	0.00496784
ARL9	0.162256	3.45352	0.000571884	0.00496784
PLSCR1	0.172487	3.45336	0.000572225	0.00496784
AXIN2	0.192796	3.45335	0.000572247	0.00496784
SLC12A8	-0.139855	-3.45305	0.000572884	0.00496922
ISG20	0.270973	3.45282	0.000573353	0.00496922
FLNC	0.221293	3.45246	0.000574125	0.0049718
PNPLA7	-0.245409	-3.4515	0.000576144	0.00498516
ANGPTL2	0.255795	3.44423	0.000591708	0.00511562
SEL1L3	0.235934	3.44374	0.000592773	0.0051206
NKX3-1	-0.355289	-3.44344	0.000593431	0.00512207
CFH	0.222396	3.44118	0.00059835	0.00516028
EXOC3L4	-0.097413	-3.44037	0.000600125	0.00517134
IKBKB	-0.169446	-3.4396	0.000601834	0.0051818
CYR61	0.296311	3.43875	0.000603711	0.0051937
SPR	-0.208669	-3.43827	0.00060476	0.00519431
RARRES1	0.389647	3.43827	0.000604772	0.00519431
GAPVD1	-0.109602	-3.43608	0.000609636	0.00523049
RCOR3	-0.164279	-3.43592	0.000609983	0.00523049
SDK2	0.157336	3.43527	0.000611429	0.00523639
ARL1	-0.123788	-3.43508	0.00061186	0.00523639
CBR4	-0.154407	-3.43494	0.000612169	0.00523639
KEAP1	-0.10866	-3.43451	0.000613138	0.00524041
TGFB1I1	0.156201	3.43428	0.000613655	0.00524055
RBPJ	0.100882	3.43234	0.000618022	0.00526932
ZNF285	0.168515	3.43225	0.000618221	0.00526932
ABLIM3	-0.175846	-3.43211	0.000618531	0.00526932
CLN5	-0.131196	-3.43115	0.000620717	0.00528365
ISLR	0.258283	3.4308	0.000621493	0.00528596
KLRC2	0.0957148	3.42994	0.000623463	0.00529843
PLSCR4	0.172429	3.42807	0.000627717	0.00533026
STAU2	-0.157419	-3.42693	0.000630351	0.00534829
ILDR1	-0.170219	-3.42592	0.000632669	0.00536362
PECR	-0.122159	-3.42561	0.000633382	0.00536532
CHD7	0.177194	3.42447	0.000636024	0.00538336
GGA2	-0.15183	-3.42346	0.000638374	0.00539889
LINC00467	-0.204613	-3.42293	0.000639609	0.00540498
SLC25A38	-0.120791	-3.42171	0.00064246	0.0054247
GNG11	0.222093	3.42087	0.000644419	0.00543686
LY6H	-0.140075	-3.42051	0.000645276	0.00543972
SPINK4	-0.221688	-3.41941	0.000647852	0.00545705
EGLN3	-0.129127	-3.41872	0.000649493	0.00546648
VPS28	-0.170237	-3.4167	0.000654274	0.0055023
METAP1	0.117951	3.41475	0.000658932	0.00553513
TANK	0.11179	3.41463	0.000659233	0.00553513
LRRC17	0.305865	3.41353	0.000661864	0.00555278
GNLY	0.287448	3.41149	0.000666788	0.00558962
RUNX1	0.188513	3.40865	0.000673696	0.00564301
IFT140	-0.145635	-3.40837	0.000674396	0.00564437
HN1L	-0.142233	-3.40691	0.000677966	0.00566972
SLC37A2	-0.211204	-3.40572	0.000680899	0.00568972
VPS37D	-0.127686	-3.40537	0.000681784	0.00569257
WDR83	-0.117906	-3.40367	0.000685992	0.00571649
COX7A2	-0.15056	-3.40356	0.000686255	0.00571649
NPC2	0.149171	3.40355	0.000686283	0.00571649
VPS37C	-0.152227	-3.40304	0.000687553	0.00572252
CKS2	0.227539	3.40153	0.000691343	0.0057495
RTCA	0.12953	3.40049	0.00069396	0.00576668
TACC1	0.241629	3.39827	0.000699546	0.0058085
UBAC1	0.0957845	3.39699	0.000702806	0.00583095
CAMK1G	0.231038	3.39644	0.000704211	0.005838
PLEKHH3	-0.138347	-3.39435	0.000709549	0.0058776
STAC2	0.211702	3.39336	0.000712082	0.00589392
NRSN2	-0.130421	-3.39296	0.000713126	0.00589791
MPRIP	0.12178	3.39269	0.000713831	0.00589909
GBP1	0.272232	3.39233	0.000714741	0.00590196
DHRS13	-0.118643	-3.39156	0.000716756	0.00591168
SERPINA3	0.44499	3.39144	0.000717045	0.00591168
MRPL55	-0.145002	-3.39105	0.000718076	0.00591552
GNG7	0.143983	3.39042	0.0007197	0.00592425
LEPREL4	-0.17067	-3.39	0.000720789	0.00592856
FZD3	0.181629	3.3891	0.000723134	0.00594318
CANX	-0.112593	-3.3888	0.000723928	0.00594351
COL14A1	0.196969	3.38866	0.000724307	0.00594351
BMF	0.107845	3.38831	0.000725202	0.0059462
ABHD8	-0.125224	-3.38779	0.000726576	0.00595281
CCDC23	0.128666	3.38393	0.000736781	0.00603171
SCNN1A	-0.275191	-3.38353	0.000737833	0.00603561
ENPP2	0.269119	3.38279	0.000739804	0.00604659
TLK2	0.13037	3.3826	0.000740328	0.00604659
LINC00472	-0.101992	-3.38019	0.000746774	0.00609449
ABL1	0.107923	3.37779	0.00075327	0.00614273
VMA21	-0.103422	-3.37711	0.000755102	0.00615288
NACAD	0.163988	3.37625	0.000757463	0.00616732
CD79B	0.30117	3.37474	0.000761593	0.00619614
NENF	-0.14535	-3.37449	0.000762283	0.00619695
QTRT1	-0.118209	-3.37337	0.000765342	0.006217
COX15	-0.100523	-3.373	0.000766378	0.00622059
RDH10	0.230932	3.37221	0.000768541	0.00623333
ELF1	0.138559	3.37096	0.000772003	0.00625657
BNIPL	-0.358587	-3.36966	0.000775632	0.00628112
CIB1	-0.14259	-3.36922	0.000776867	0.00628598
UHMK1	-0.142777	-3.36902	0.000777431	0.00628598
CHPT1	0.27369	3.36879	0.000778058	0.0062862
LACTB2	-0.186489	-3.36784	0.000780733	0.00630296
DIAPH3	0.121905	3.36605	0.000785774	0.00633878
ZNF689	0.211773	3.36498	0.000788793	0.00635824
FCGR2A	-0.186588	-3.3643	0.000790722	0.00636889
AMDHD2	-0.137007	-3.36379	0.000792159	0.00637557
TMEM38B	0.179623	3.36258	0.000795611	0.00639844
C5orf38	-0.100572	-3.36144	0.000798881	0.00641982
MTHFR	0.12918	3.36106	0.000799953	0.00642351
DSCR6	-0.255809	-3.36014	0.000802614	0.00643995
DCAKD	-0.151157	-3.358	0.000808795	0.00648458
TRIM46	-0.17635	-3.3551	0.000817256	0.0065435
CPE	0.260895	3.35505	0.000817392	0.0065435
ARHGAP10	0.133618	3.3543	0.000819591	0.00655611
RPS16	0.109438	3.3528	0.000824003	0.00658637
IKBKG	-0.0984307	-3.35242	0.000825112	0.00659021
ZNF564	-0.105718	-3.35209	0.000826087	0.00659298
ANXA2R	0.186137	3.35144	0.000828015	0.00660334
FZD9	0.113968	3.34988	0.000832659	0.00663533
SMARCD2	0.152928	3.34964	0.000833383	0.00663605
RBM18	0.13082	3.3486	0.000836472	0.00665236
STMN1	0.179616	3.34853	0.000836699	0.00665236
STAMBPL1	0.157185	3.34769	0.000839209	0.00666726
PYGL	-0.260359	-3.34485	0.000847783	0.00672947
PCP2	-0.10607	-3.34467	0.000848323	0.00672947
RHBDF1	-0.183456	-3.3442	0.000849734	0.00673557
ATG16L1	-0.141474	-3.34381	0.000850914	0.00673983
HIST1H3F	0.161154	3.34206	0.000856244	0.00677693
SNX2	-0.124418	-3.34089	0.000859833	0.00679593
CD300LG	0.224572	3.34086	0.000859941	0.00679593
MADD	-0.10521	-3.34059	0.000860766	0.00679733
CLUL1	-0.125161	-3.34	0.000862574	0.00680648
CA4	0.14878	3.33843	0.000867423	0.00683756
PTK2	-0.143488	-3.33828	0.000867893	0.00683756
RSU1	0.124035	3.33797	0.000868863	0.00683756
MAL	0.209317	3.33778	0.000869452	0.00683756
PRPS1	-0.144658	-3.33767	0.000869773	0.00683756
RBM7	0.103987	3.33665	0.000872952	0.00685395
GRAMD4	-0.126051	-3.33658	0.000873165	0.00685395
PHOSPHO2	-0.155174	-3.33589	0.000875314	0.00686568
ACER3	-0.213783	-3.33473	0.000878931	0.00688421
LOC100272228	-0.0964678	-3.33472	0.000878988	0.00688421
WIF1	0.1138	3.33427	0.00088037	0.00688988
ATP6V1E1	-0.123777	-3.3334	0.000883127	0.0069063
OR7E156P	0.125954	3.33305	0.000884228	0.00690976
EMCN	0.147254	3.33267	0.000885428	0.00691399
LIPG	0.103954	3.3324	0.00088628	0.00691549
RRAGB	-0.120883	-3.33208	0.000887292	0.00691824
LOC100507599	-0.0986844	-3.3318	0.000888176	0.00691998
RMND1	-0.249885	-3.32748	0.000901936	0.00702198
PCSK5	0.186593	3.32548	0.000908353	0.00706669
THYN1	0.130935	3.32523	0.000909181	0.00706789
GOLT1A	-0.225241	-3.32348	0.000914857	0.00710674
ITGA1	0.103599	3.32136	0.000921749	0.00714658
SULT1A2	-0.131568	-3.32133	0.000921857	0.00714658
PPOX	-0.129531	-3.32128	0.000922029	0.00714658
BCL10	0.0954229	3.32072	0.000923849	0.00715539
2014-03-06	-0.217371	-3.32042	0.000924852	0.00715788
DEFB1	0.310876	3.31802	0.00093277	0.00721383
MSH3	-0.116248	-3.31621	0.000938751	0.00725474
PARP4	0.150453	3.31315	0.000949005	0.00732859
FICD	-0.138581	-3.31149	0.000954605	0.0073664
MYL9	0.196055	3.31043	0.00095819	0.00738387
FARP1	0.204804	3.31041	0.000958277	0.00738387
NT5E	0.110101	3.30944	0.000961556	0.0074037
CRYL1	-0.138825	-3.30911	0.000962684	0.00740464
PPP2R5A	-0.161906	-3.30899	0.000963091	0.00740464
GADD45A	0.181431	3.30839	0.000965141	0.00741497
ECI1	-0.161203	-3.30673	0.000970835	0.00745326
FHOD3	0.169695	3.30426	0.000979331	0.00751187
EDNRA	0.186774	3.3041	0.000979903	0.00751187
ACVRL1	0.10581	3.30052	0.000992387	0.00760202
MXD1	0.139236	3.30004	0.000994068	0.00760934
PTMA	0.184941	3.29969	0.000995286	0.0076131
COL9A2	-0.311205	-3.29944	0.000996183	0.00761441
LOC440993	-0.153048	-3.29818	0.0010006	0.00764259
STK32B	-0.327391	-3.29793	0.00100148	0.00764379
MUCL1	0.836646	3.29684	0.00100535	0.00766163
RAB11FIP1	0.316163	3.29669	0.00100589	0.00766163
RPS5	0.135476	3.29665	0.00100601	0.00766163
TFIP11	-0.158563	-3.29615	0.00100779	0.0076696
SUMF1	-0.127067	-3.29497	0.001012	0.00769601
PARN	-0.110508	-3.29443	0.00101393	0.00770516
PTN	-0.195448	-3.29136	0.00102498	0.00778345
NRP1	0.164628	3.29103	0.00102615	0.00778672
COPA	-0.122721	-3.29016	0.0010293	0.00779888
ATP13A2	0.135211	3.29009	0.00102956	0.00779888
SLC16A2	-0.138062	-3.28998	0.00102998	0.00779888
KIAA1279	-0.123416	-3.28975	0.00103079	0.00779938
C18orf54	0.104925	3.28827	0.0010362	0.00783036
STK24	0.108893	3.28811	0.00103679	0.00783036
PCSK6	0.1292	3.28801	0.00103713	0.00783036
VAT1	-0.150414	-3.28755	0.00103883	0.00783715
SNAP47	-0.102196	-3.28736	0.00103952	0.00783715
MED16	-0.125045	-3.28667	0.00104205	0.0078506
VIPR2	-0.233226	-3.28518	0.00104752	0.0078861
RPL31	0.201128	3.28223	0.00105846	0.00796276
SLC27A1	-0.143559	-3.28126	0.00106208	0.00798427
RBP1	0.413435	3.28101	0.00106298	0.00798531
ILVBL	-0.164716	-3.28021	0.001066	0.00800222
DENND2A	0.173639	3.27817	0.00107365	0.00805394
ATPAF1	-0.128495	-3.27728	0.00107702	0.00807341
KITLG	-0.208661	-3.27701	0.00107802	0.00807517
CEBPD	0.242943	3.27369	0.00109067	0.00816406
BMP1	0.152042	3.27197	0.00109728	0.00820769
ZDHHC1	-0.129023	-3.27072	0.00110208	0.00823771
CRISPLD2	0.28364	3.26965	0.00110623	0.00826284
ZNF436	0.100692	3.2692	0.00110799	0.00827007
SLC22A18	-0.205695	-3.26825	0.00111168	0.00829172
MEA1	-0.0968845	-3.26789	0.00111309	0.00829639
RPL36	0.14265	3.2654	0.00112281	0.00835824
DHX30	-0.111425	-3.26536	0.00112299	0.00835824
PLOD2	0.265415	3.26455	0.00112619	0.00837612
TMTC1	0.201454	3.26378	0.0011292	0.00838676
DDX10	0.109338	3.26378	0.00112922	0.00838676
GRM4	-0.236893	-3.26291	0.00113267	0.00840642
PRSS27	-0.104954	-3.26227	0.0011352	0.00841924
CD79A	0.355386	3.26192	0.00113657	0.00842347
NTPCR	-0.153053	-3.26164	0.00113769	0.00842583
BIVM	0.16703	3.26134	0.00113889	0.00842875
CD46	-0.168136	-3.25831	0.001151	0.00851236
LINC00173	-0.228931	-3.25737	0.00115478	0.00853432
WDR5	0.105465	3.25606	0.00116011	0.00856764
FOLR1	0.30658	3.25476	0.00116537	0.00859864
ACN9	0.205469	3.25462	0.00116595	0.00859864
NSUN7	-0.155915	-3.2542	0.00116767	0.00860531
MANSC1	-0.164612	-3.25398	0.00116857	0.0086059
RAB27B	-0.223755	-3.25301	0.00117253	0.00862898
IGSF3	0.230498	3.25251	0.00117458	0.00863799
HAPLN1	-0.146398	-3.25128	0.0011796	0.00866508
AFMID	-0.173888	-3.25121	0.00117991	0.00866508
NIM1	-0.135985	-3.25087	0.00118131	0.00866571
BCL2L12	0.147889	3.25078	0.00118165	0.00866571
C10orf2	0.0936261	3.24858	0.00119078	0.00872658
CNDP2	0.1253	3.24833	0.00119181	0.00872804
MYRFL	-0.140694	-3.24742	0.00119559	0.00874956
HLA-DOB	0.173666	3.24469	0.00120702	0.00882709
CATSPERB	-0.133017	-3.24294	0.00121439	0.0088748
RAPGEFL1	0.205753	3.24236	0.00121683	0.00888644
ING3	0.0915354	3.24214	0.00121777	0.00888708
NOSTRIN	-0.287137	-3.24019	0.00122604	0.00893867
ITGA10	0.142923	3.23968	0.00122822	0.00893867
HOXD12	0.0957179	3.23968	0.00122823	0.00893867
LOC100506248	0.161897	3.23968	0.00122825	0.00893867
EPM2AIP1	-0.13616	-3.23797	0.00123556	0.00898564
RPS3A	0.162122	3.23761	0.0012371	0.00899063
AUTS2	-0.235777	-3.23652	0.00124179	0.00901843
GGNBP2	-0.099679	-3.2358	0.00124492	0.00903494
SKP1	-0.133736	-3.23527	0.00124722	0.00904533
ICAM2	0.148111	3.23365	0.00125422	0.00908986
CHMP4A	0.122568	3.23282	0.00125785	0.00910987
CD27	0.214239	3.23241	0.00125964	0.00911652
DNAJC30	-0.113209	-3.23138	0.00126417	0.00914302
IL18R1	0.113733	3.23066	0.00126733	0.0091595
CDK5RAP1	-0.102154	-3.22954	0.00127227	0.00918892
ALOX5	-0.214574	-3.22892	0.001275	0.0092023
PLEKHF1	0.187922	3.22813	0.00127847	0.00922102
PFDN1	-0.0896551	-3.22788	0.0012796	0.00922279
MMEL1	-0.168154	-3.22502	0.00129235	0.0093032
TRIM41	-0.103132	-3.22498	0.00129253	0.0093032
PRPF18	0.0917723	3.22438	0.00129522	0.0093162
SH3D19	0.141618	3.22263	0.00130308	0.00936625
NGEF	-0.0955223	-3.22193	0.00130626	0.00938272
NME4	-0.159358	-3.22129	0.00130916	0.00939711
WWP1	-0.199705	-3.2208	0.00131138	0.00940657
USP13	-0.157977	-3.22031	0.0013136	0.00941611
PGR	0.295005	3.22005	0.00131477	0.00941799
KIF22	-0.128049	-3.219	0.00131957	0.00944595
C14orf2	0.125123	3.21835	0.0013225	0.0094605
RPS9	0.128725	3.21691	0.00132911	0.00950125
OPN3	0.189165	3.21583	0.00133408	0.00953028
TCF7L2	0.125203	3.21503	0.00133779	0.00955033
CHM	-0.0931601	-3.21475	0.00133906	0.00955287
TWIST1	0.189177	3.21448	0.00134031	0.00955528
C15orf39	0.11692	3.21265	0.00134883	0.00960946
NOP10	0.1204	3.21177	0.00135292	0.00963015
TP53I11	-0.125556	-3.21163	0.00135357	0.00963015
USP7	-0.126517	-3.21042	0.00135924	0.00966025
CASP4	0.172243	3.21034	0.00135964	0.00966025
LHPP	-0.149178	-3.20998	0.00136132	0.00966058
COL3A1	0.304008	3.20993	0.00136153	0.00966058
NFX1	0.113754	3.2092	0.00136496	0.00967838
KCNS3	-0.263651	-3.20887	0.00136653	0.00968299
FAM57B	-0.256627	-3.20833	0.00136907	0.00969231
UNC13B	-0.159861	-3.2082	0.0013697	0.00969231
PCGF2	-0.175578	-3.20779	0.00137162	0.00969935
NECAP2	0.0972882	3.20754	0.0013728	0.00970119
AGXT2L2	-0.0915285	-3.20529	0.0013835	0.00977023
DEGS1	-0.211152	-3.20452	0.00138719	0.00978971
PIN4	-0.0892322	-3.20303	0.00139429	0.0098332
PDGFA	0.0900825	3.20211	0.00139872	0.00985243
SALL2	-0.169649	-3.20208	0.0013989	0.00985243
MSMB	0.452465	3.20175	0.00140047	0.00985535
VSIG4	-0.154334	-3.2016	0.00140119	0.00985535
COL6A3	0.288008	3.20053	0.00140636	0.00988503
STXBP5	-0.133419	-3.19976	0.00141012	0.00990486
C16orf72	-0.102151	-3.19773	0.00142	0.00996754
FLOT1	-0.120075	-3.19423	0.00143719	0.0100815
POSTN	0.333897	3.19198	0.00144833	0.010139
MXRA8	0.176447	3.19195	0.00144847	0.010139
UQCRQ	-0.144965	-3.19193	0.00144857	0.010139
DIRC2	-0.120785	-3.19179	0.00144926	0.010139
PGBD1	-0.0962215	-3.19135	0.00145144	0.0101475
CA11	-0.233248	-3.19115	0.00145246	0.0101479
WFDC1	0.094457	3.19079	0.00145426	0.0101537
ZNF251	-0.0943278	-3.19047	0.00145584	0.0101579
LRRC29	-0.106961	-3.19018	0.00145729	0.0101613
TSR2	-0.106515	-3.18954	0.00146052	0.010177
SEMA3C	0.181086	3.18922	0.00146211	0.0101814
GRB14	0.41306	3.1872	0.00147226	0.0102452
AQP1	0.123938	3.18588	0.00147896	0.0102851
SPON2	0.131455	3.1841	0.00148802	0.0103371
NACA	0.103964	3.18402	0.00148842	0.0103371
SLX4	-0.110807	-3.18353	0.00149089	0.0103416
MYOF	0.170239	3.18351	0.00149103	0.0103416
C10orf54	0.127704	3.18244	0.0014965	0.0103669
DIO1	-0.43207	-3.18241	0.00149666	0.0103669
UBXN11	-0.12876	-3.18215	0.00149799	0.0103693
DNAJC8	0.0883491	3.17977	0.00151022	0.010447
STK38	0.124569	3.17847	0.00151697	0.0104868
EXOSC10	0.139008	3.17588	0.00153048	0.0105732
MAP6D1	0.196351	3.17553	0.00153228	0.0105787
LINC00652	-0.107267	-3.17358	0.00154252	0.0106424
GZMB	0.282987	3.17296	0.0015458	0.010658
FAM134B	-0.292021	-3.17226	0.0015495	0.0106765
GSTO2	-0.255887	-3.17207	0.00155052	0.0106765
MLLT6	-0.178347	-3.17113	0.00155551	0.0107038
LOC730256	0.170185	3.17027	0.00156008	0.0107282
NPTX1	0.183633	3.16862	0.00156891	0.0107819
GOLPH3L	-0.162167	-3.16762	0.00157425	0.0108115
C21orf59	-0.113621	-3.16707	0.00157718	0.0108237
RPUSD1	-0.125291	-3.16686	0.00157833	0.0108237
PLD3	-0.124353	-3.16671	0.00157912	0.0108237
SRC	0.160589	3.16593	0.00158337	0.0108457
KIAA0556	-0.130503	-3.16566	0.00158479	0.0108483
PHF16	0.192589	3.16506	0.00158807	0.0108637
TPST1	0.141517	3.16277	0.00160049	0.0109361
MAST1	-0.0940876	-3.16273	0.00160073	0.0109361
CD38	0.208726	3.16245	0.00160225	0.010937
SIDT2	0.1441	3.1623	0.00160305	0.010937
PRKCB	0.246209	3.16213	0.001604	0.010937
HK1	-0.109238	-3.1611	0.00160963	0.0109683
IFI27L2	0.15495	3.15969	0.00161737	0.0110139
MAPK1	0.106936	3.15782	0.00162768	0.0110719
ZNF451	-0.0935431	-3.15761	0.00162886	0.0110719
WDR12	0.105959	3.15758	0.00162905	0.0110719
DTX3	-0.116813	-3.15737	0.00163017	0.0110723
SERPINI1	-0.328146	-3.157	0.00163226	0.0110793
ADAP2	-0.151698	-3.15557	0.00164018	0.0111213
PPP2R3C	0.127475	3.1555	0.00164057	0.0111213
ARHGAP24	0.111111	3.1539	0.00164953	0.0111748
MBD6	-0.151326	-3.15121	0.0016647	0.0112626
NEK11	-0.137112	-3.15111	0.00166526	0.0112626
FBXW11	-0.106281	-3.15103	0.00166572	0.0112626
KLK3	0.0998496	3.15058	0.00166827	0.0112727
SBSPON	0.497919	3.14829	0.00168126	0.0113461
GNS	-0.108445	-3.14828	0.00168131	0.0113461
HSP90AB1	-0.131194	-3.14728	0.00168706	0.0113776
RLN2	0.153408	3.14688	0.00168937	0.0113859
AP1B1	-0.110743	-3.14475	0.00170157	0.0114603
GPRC5C	-0.225504	-3.14457	0.0017026	0.0114603
RNF149	-0.0930407	-3.14397	0.00170607	0.0114721
TGFB3	0.201482	3.14389	0.00170654	0.0114721
IL4R	0.150929	3.14237	0.00171536	0.011524
SPHK1	0.169939	3.14214	0.00171672	0.0115258
GTDC2	-0.0966104	-3.13841	0.00173854	0.0116648
CKAP2	0.114311	3.13755	0.00174358	0.0116883
KIAA1199	-0.26808	-3.13744	0.00174427	0.0116883
NT5DC1	-0.144391	-3.13706	0.00174648	0.0116956
SMOC1	0.112183	3.13664	0.00174897	0.0117048
QKI	0.0914251	3.13632	0.00175085	0.011707
HENMT1	0.237174	3.13608	0.00175229	0.011707
SYF2	0.144127	3.13602	0.00175264	0.011707
ZNF385A	-0.148675	-3.13536	0.00175659	0.0117187
HID1	-0.168478	-3.13535	0.00175663	0.0117187
L2HGDH	-0.124751	-3.13477	0.00176004	0.011734
ENTPD3	-0.194214	-3.1333	0.00176887	0.0117853
TWIST2	0.110281	3.13177	0.00177804	0.0118389
ANKRD11	0.110305	3.13082	0.00178373	0.0118692
RP9	0.0971024	3.13063	0.00178486	0.0118692
LPAR6	0.140946	3.12796	0.00180106	0.0119694
TMEM70	-0.135989	-3.12609	0.00181242	0.0120373
CDS1	-0.155462	-3.12588	0.00181373	0.0120383
PILRA	-0.130411	-3.12299	0.00183147	0.0121457
MCEE	-0.128182	-3.12287	0.00183223	0.0121457
CCDC102A	0.132676	3.12259	0.00183396	0.0121496
FAU	0.0927627	3.12236	0.00183539	0.0121513
VIM	0.204534	3.12077	0.00184522	0.0122087
NDUFAF6	-0.194374	-3.12052	0.0018468	0.0122115
COMTD1	-0.159231	-3.11812	0.00186175	0.0123026
SLC52A1	-0.113266	-3.11737	0.00186652	0.0123263
ZNF688	-0.10069	-3.11671	0.00187064	0.0123457
CD3D	0.335684	3.11567	0.00187719	0.0123812
EAF2	0.155706	3.11488	0.00188218	0.0124063
ATP11C	0.102225	3.11467	0.0018835	0.0124072
C1orf54	0.14451	3.1139	0.00188842	0.0124192
MREG	0.102338	3.11389	0.00188844	0.0124192
CXorf40B	0.158094	3.11383	0.00188887	0.0124192
KIF12	-0.224446	-3.1131	0.0018935	0.0124418
ALDH18A1	-0.11848	-3.11032	0.00191126	0.0125507
EDNRB	0.113424	3.1091	0.00191911	0.0125943
CYGB	0.180557	3.10658	0.00193544	0.0126856
FLRT2	0.124669	3.10658	0.00193544	0.0126856
SLC17A9	0.130287	3.1046	0.00194835	0.0127622
INMT	0.184265	3.10404	0.00195197	0.012778
VAMP8	-0.113937	-3.10348	0.00195564	0.012794
INSIG2	-0.128399	-3.10281	0.00196004	0.0128132
NPAS2	-0.155506	-3.10266	0.00196102	0.0128132
SKAP2	0.138953	3.10169	0.00196741	0.012847
TMEM219	-0.130592	-3.10139	0.0019694	0.012852
LPPR5	-0.126469	-3.10082	0.00197314	0.0128683
C6orf211	-0.287314	-3.09901	0.00198516	0.012932
ZC3HAV1	0.0992054	3.09898	0.00198537	0.012932
RAB27A	0.104912	3.09856	0.00198813	0.012934
PSMB3	-0.1543	-3.09856	0.00198814	0.012934
EGFLAM	0.178985	3.09713	0.00199768	0.012988
WDR75	0.121486	3.0965	0.00200195	0.0130051
TOMM40L	-0.0946327	-3.09637	0.00200279	0.0130051
LOXL3	-0.0983351	-3.09526	0.00201021	0.0130452
TRIM5	0.121663	3.09423	0.00201719	0.0130824
RNF39	0.199132	3.09358	0.00202156	0.0131027
2014-09-04	0.151956	3.09258	0.00202834	0.0131343
NT5C3	0.138015	3.09249	0.00202894	0.0131343
NCAPD2	0.115804	3.09226	0.0020305	0.0131362
CHRAC1	-0.0907243	-3.09063	0.00204159	0.0131999
RPL37A	0.137913	3.08992	0.00204648	0.0132233
SAMD3	0.130898	3.08872	0.00205469	0.0132682
AHSA2	-0.151094	-3.08798	0.00205974	0.0132872
ZNHIT1	-0.106647	-3.08792	0.00206017	0.0132872
MRPL27	-0.153597	-3.0873	0.00206442	0.0133042
CBLC	-0.141485	-3.08717	0.00206534	0.0133042
METTL7A	0.132737	3.08641	0.0020706	0.0133299
PPP1R16B	0.17821	3.08574	0.00207521	0.0133513
RBBP8	0.252174	3.0849	0.00208103	0.0133806
TMEM45B	-0.143977	-3.08467	0.00208262	0.0133826
CCR6	-0.102459	-3.08308	0.00209374	0.0134458
C6orf89	-0.0892065	-3.08265	0.00209675	0.0134569
LTB4R	-0.108762	-3.08228	0.00209931	0.0134651
GNAQ	0.145288	3.0818	0.00210267	0.0134784
PCSK4	-0.10587	-3.07896	0.00212265	0.0135982
DNM1L	0.09139	3.07784	0.00213059	0.0136407
CYHR1	-0.110859	-3.07727	0.00213466	0.0136584
VPS13B	-0.0952906	-3.07594	0.00214412	0.0137106
SERINC1	-0.121404	-3.07549	0.00214731	0.0137226
SERPINB2	-0.0978979	-3.07465	0.0021533	0.0137525
GALNT16	0.291289	3.0744	0.00215513	0.0137559
PID1	0.142817	3.07369	0.00216023	0.0137744
ACSS1	-0.182559	-3.07348	0.00216176	0.0137744
ATP6V1H	-0.15792	-3.07345	0.00216197	0.0137744
SH3KBP1	0.152454	3.07195	0.00217272	0.0138345
KRTCAP2	-0.127294	-3.07087	0.00218056	0.0138759
ITGB1	0.183636	3.07069	0.00218191	0.0138761
COL6A2	0.246633	3.06975	0.00218869	0.0139108
NPAS1	-0.125039	-3.06941	0.00219116	0.013918
CYP2A7	-0.324946	-3.06827	0.00219947	0.0139624
ID3	0.203587	3.06804	0.0022012	0.0139649
TMUB2	-0.125654	-3.06679	0.00221035	0.0140145
UBL5	-0.100736	-3.06524	0.00222173	0.0140781
CD7	0.177714	3.06451	0.00222715	0.0141039
WBSCR22	-0.124927	-3.06282	0.00223962	0.0141743
GTF2F1	-0.0879859	-3.06184	0.00224689	0.0142118
DHRS1	-0.142938	-3.06048	0.0022571	0.0142657
TOMM70A	-0.0943196	-3.06034	0.00225813	0.0142657
ZCRB1	-0.106802	-3.05986	0.0022617	0.0142796
CSRP2	0.151859	3.0594	0.00226516	0.0142929
RRM2B	-0.130157	-3.05903	0.00226791	0.0143016
FTL	-0.131794	-3.0588	0.00226966	0.014304
CCDC153	-0.0856353	-3.05852	0.00227178	0.0143058
RAB11FIP5	-0.110429	-3.0584	0.00227266	0.0143058
DNASE1L2	-0.0883194	-3.05718	0.00228192	0.0143554
ZNF683	0.173926	3.05679	0.00228484	0.0143652
GOLGA4	-0.0920078	-3.05611	0.00228997	0.0143888
COX17	-0.147412	-3.05545	0.00229501	0.0144119
TANGO2	-0.105745	-3.05513	0.00229745	0.0144185
KIAA0141	-0.0889782	-3.05478	0.00230005	0.0144262
TMEM108	0.113144	3.0543	0.00230376	0.0144409
HIST1H2AE	0.204449	3.05403	0.00230582	0.0144434
ZIK1	0.102297	3.05375	0.0023079	0.0144434
TRAM2	0.113059	3.05354	0.00230953	0.0144434
HLF	0.0925502	3.05352	0.00230967	0.0144434
NDE1	-0.147441	-3.05311	0.00231286	0.0144547
RCC2	0.122413	3.05291	0.00231434	0.0144553
SKIV2L	-0.115265	-3.05267	0.00231619	0.0144583
MFSD7	-0.206283	-3.0521	0.00232059	0.0144725
LDHD	-0.142204	-3.05189	0.00232216	0.0144725
SLC25A23	-0.127405	-3.05183	0.0023226	0.0144725
POLR3K	-0.1435	-3.05146	0.00232551	0.0144819
FBXL2	-0.12654	-3.05089	0.00232984	0.0145003
RAC2	0.224599	3.0506	0.00233209	0.0145034
ETS2	0.154375	3.05034	0.00233411	0.0145034
KIAA0513	-0.11074	-3.05025	0.00233477	0.0145034
KIAA1875	-0.174576	-3.05011	0.00233586	0.0145034
SRSF4	0.0910768	3.04838	0.00234924	0.0145778
SYNM	0.271522	3.04743	0.00235662	0.0146149
RAB3IL1	0.159298	3.04701	0.00235996	0.014627
SLC1A1	0.259945	3.04644	0.00236437	0.0146457
AKAP13	0.108361	3.04625	0.00236586	0.0146462
LRRC41	0.0930009	3.04486	0.00237674	0.0146841
HNRPLL	0.0859402	3.04481	0.00237713	0.0146841
FABP5	0.234366	3.04478	0.00237738	0.0146841
UCK2	0.130961	3.04475	0.00237758	0.0146841
CNN2	0.190028	3.043	0.00239134	0.0147604
TFDP2	-0.0954403	-3.04133	0.00240453	0.0148293
TRPS1	-0.135722	-3.04124	0.00240532	0.0148293
DKK3	0.233863	3.04001	0.00241509	0.0148807
L3HYPDH	0.088614	3.03921	0.00242145	0.01491
SMYD2	0.149213	3.03905	0.00242268	0.01491
ABCC5	-0.230966	-3.03795	0.00243146	0.0149553
CERK	-0.149453	-3.03644	0.0024436	0.0150211
GTF2IRD1	-0.10433	-3.03593	0.00244776	0.0150379
FOXN2	0.120551	3.03463	0.00245821	0.0150915
KLHL35	-0.217011	-3.03449	0.00245936	0.0150915
PIGU	-0.115242	-3.03366	0.00246606	0.0151237
MRPS2	0.0891994	3.03331	0.00246893	0.0151325
MAP3K1	0.192251	3.03298	0.00247159	0.0151399
MMP10	0.194043	3.03146	0.00248397	0.0152069
ARHGAP39	-0.186823	-3.03043	0.0024924	0.0152496
NDUFAB1	-0.123573	-3.02873	0.00250635	0.015326
YEATS2	0.0927558	3.02789	0.00251333	0.0153597
SPOCK2	0.281891	3.02745	0.00251697	0.015373
RPL18	0.120422	3.02578	0.00253079	0.0154484
ST7	-0.102657	-3.02514	0.00253608	0.0154717
LOC728392	0.136869	3.02354	0.0025494	0.0155404
SDSL	-0.134148	-3.02333	0.00255117	0.0155404
SHROOM1	-0.258662	-3.02326	0.00255178	0.0155404
DOPEY2	-0.170208	-3.02304	0.00255359	0.0155421
AVL9	0.0842057	3.02287	0.00255507	0.0155421
CCR7	0.221749	3.0227	0.00255652	0.0155421
ITFG3	-0.134217	-3.02238	0.00255918	0.0155493
FAM174A	-0.160014	-3.02142	0.00256725	0.0155893
HIVEP1	0.092709	3.01995	0.00257966	0.0156556
ADAMTS9	0.129765	3.01954	0.00258314	0.0156677
CDK18	-0.162048	-3.01888	0.00258866	0.015692
GREB1L	0.211203	3.01862	0.00259092	0.015694
ADIPOR1	-0.127062	-3.01821	0.00259434	0.015694
CD247	0.272111	3.01816	0.00259481	0.015694
JAKMIP3	-0.130246	-3.01814	0.00259497	0.015694
FSIP1	0.35183	3.01552	0.00261737	0.0158032
GPD1L	-0.173905	-3.01539	0.00261845	0.0158032
TTC3	-0.124867	-3.01533	0.002619	0.0158032
GGA1	-0.113746	-3.01532	0.00261904	0.0158032
ZNF259	0.0865054	3.01466	0.00262475	0.0158285
IFT27	-0.117273	-3.0134	0.00263551	0.0158843
HIST1H3G	0.108919	3.01291	0.00263975	0.0159007
COMMD6	0.151937	3.01251	0.0026432	0.0159123
ELMO3	-0.151082	-3.01164	0.00265074	0.0159485
CD8A	0.274117	3.01135	0.00265327	0.0159546
ATP6AP1L	-0.111114	-3.00944	0.00266989	0.0160447
RNF144A	0.17929	3.00928	0.00267131	0.0160447
FHL3	0.103935	3.00749	0.00268697	0.0161295
MTF2	0.130558	3.00709	0.00269048	0.0161413
CYP2A6	-0.354133	-3.00658	0.00269492	0.0161587
POFUT2	-0.101622	-3.00459	0.00271251	0.0162549
CACNA1H	-0.352568	-3.00412	0.00271666	0.0162705
CSF3R	-0.229398	-3.00217	0.00273401	0.0163651
SERPINB6	-0.123597	-3.0018	0.00273736	0.0163757
GLRX	-0.215002	-3.00044	0.00274948	0.0164389
ZFPM1	-0.118947	-2.99996	0.00275376	0.0164551
NTHL1	-0.169792	-2.99767	0.00277442	0.0165691
SLC2A11	-0.0835375	-2.99595	0.00278998	0.0166469
PTP4A3	-0.141787	-2.99588	0.00279062	0.0166469
MAP3K8	0.164497	2.99554	0.00279369	0.0166557
NDP	-0.472146	-2.99509	0.00279784	0.0166672
CYP2S1	-0.0993528	-2.99498	0.00279879	0.0166672
RPL23AP7	-0.13094	-2.99475	0.0028009	0.0166703
MAL2	-0.230068	-2.99387	0.00280893	0.0167086
PPP1R8	0.0942975	2.99357	0.00281165	0.0167153
C4orf32	-0.187814	-2.99288	0.002818	0.0167364
COL11A1	-0.448192	-2.99284	0.00281839	0.0167364
ERP27	-0.33986	-2.99248	0.0028217	0.0167466
RPS21	0.155428	2.99215	0.00282468	0.0167548
SERPINH1	0.179702	2.99177	0.00282817	0.016766
SHE	0.100148	2.99154	0.00283036	0.0167695
PM20D2	0.0908204	2.99109	0.00283449	0.0167762
TMEM26	0.284119	2.99092	0.00283606	0.0167762
MGAT4A	-0.167481	-2.99089	0.00283629	0.0167762
MRPL40	-0.129793	-2.99012	0.00284342	0.0168089
GATA2	-0.138008	-2.98975	0.00284683	0.016815
PPP1R2	-0.118187	-2.98957	0.00284848	0.016815
PHLDB1	0.152191	2.98949	0.00284926	0.016815
DUSP4	-0.222011	-2.98859	0.00285756	0.0168454
LANCL1	-0.124264	-2.98859	0.00285763	0.0168454
PODN	0.273271	2.98726	0.00286991	0.0169064
SLC29A2	0.158943	2.98713	0.0028712	0.0169064
CD1D	0.0941185	2.98622	0.00287965	0.0169466
RNF141	-0.108003	-2.98539	0.00288739	0.0169826
METRN	-0.195049	-2.98497	0.00289139	0.016994
LZTFL1	-0.131492	-2.98484	0.00289257	0.016994
ALDH9A1	-0.114852	-2.98418	0.0028988	0.0170181
E4F1	-0.12925	-2.98406	0.00289991	0.0170181
DLGAP1	0.0893187	2.98368	0.00290354	0.017024
FRZB	0.215714	2.98361	0.00290416	0.017024
TPM3P9	0.0860066	2.98339	0.00290624	0.0170267
POP5	-0.137772	-2.98242	0.00291535	0.0170705
CCDC15	-0.124625	-2.98103	0.00292861	0.0171386
COQ10B	-0.0904758	-2.98051	0.00293355	0.0171579
POU2F1	-0.0893588	-2.98019	0.00293651	0.0171656
STC1	-0.401387	-2.9798	0.00294027	0.0171781
CDH11	0.23292	2.97963	0.00294192	0.0171781
SVIL	0.149908	2.97712	0.0029659	0.0173085
CYP4X1	-0.509466	-2.97562	0.00298037	0.0173833
CYYR1	0.141059	2.97467	0.00298947	0.0174267
TMBIM6	-0.0975436	-2.97186	0.00301685	0.0175765
GPR98	0.241808	2.97093	0.00302588	0.0176193
C1orf123	0.0970387	2.96907	0.00304416	0.0177159
CHMP4B	-0.104251	-2.96859	0.00304888	0.0177239
CYP4F11	0.149255	2.96859	0.00304892	0.0177239
LAMTOR4	-0.113163	-2.96825	0.00305221	0.0177333
SEC11A	0.0845759	2.96694	0.00306513	0.0177985
SGK494	-0.0917554	-2.96641	0.0030704	0.0178192
DGAT1	-0.136954	-2.9647	0.00308737	0.0179078
HNRNPA1	0.178464	2.9619	0.00311546	0.0180607
CCSER2	-0.0986161	-2.96086	0.0031259	0.0181077
PAPLN	0.12687	2.96075	0.00312701	0.0181077
NDUFA7	-0.131663	-2.96043	0.00313024	0.0181164
CRELD1	-0.133037	-2.96008	0.00313381	0.018117
KDM1A	0.088799	2.96007	0.00313382	0.018117
SYNE2	0.147214	2.95907	0.00314396	0.0181657
UPRT	-0.089011	-2.9581	0.00315378	0.0182124
SFRP2	0.342773	2.95336	0.00320229	0.0184824
FAM50A	-0.110019	-2.95249	0.00321131	0.0185242
AP3M2	-0.151812	-2.95148	0.00322172	0.018574
UBE4B	0.0924089	2.94937	0.0032436	0.0186899
SPAG1	-0.113445	-2.9491	0.00324647	0.0186961
CHCHD10	-0.152051	-2.94729	0.0032654	0.0187949
KIAA0226L	0.0941725	2.94653	0.00327334	0.0188303
TSPAN15	-0.161038	-2.9462	0.00327688	0.0188403
SURF6	0.102043	2.94539	0.00328533	0.0188785
SMOX	0.115673	2.94329	0.00330762	0.0189962
AKAP12	0.0904472	2.94285	0.00331227	0.0190125
SDC4	-0.194802	-2.94223	0.00331883	0.0190306
GOLGA8B	0.220598	2.94208	0.00332049	0.0190306
DLST	0.084375	2.94204	0.00332088	0.0190306
ATP5G1	-0.147271	-2.94042	0.00333813	0.0191191
MRAS	0.0833517	2.94011	0.00334149	0.0191227
LOC100506342	-0.097191	-2.94002	0.00334242	0.0191227
B9D1	-0.10421	-2.93968	0.00334608	0.0191332
C17orf58	-0.208055	-2.93775	0.00336688	0.0192417
ADAMTSL2	-0.165274	-2.93751	0.00336947	0.019246
SLC4A4	-0.204705	-2.93692	0.00337581	0.0192717
GATA3	-0.217641	-2.93669	0.00337826	0.0192752
ANXA7	-0.0894329	-2.93618	0.00338381	0.0192964
TUBG1	-0.150992	-2.93578	0.00338818	0.0193108
PDGFRB	0.175381	2.93521	0.00339436	0.0193355
LONP1	-0.115795	-2.93491	0.00339757	0.0193433
TMEM170A	0.0836027	2.93457	0.00340126	0.0193538
ZNF213	-0.113378	-2.93432	0.003404	0.0193589
TUFM	-0.105217	-2.93391	0.00340853	0.0193741
NT5M	-0.0950461	-2.93362	0.00341166	0.0193814
DDR2	0.181371	2.93143	0.0034356	0.0195068
LIN7A	0.140904	2.93067	0.00344397	0.0195437
LINC00857	0.162624	2.9305	0.00344585	0.0195437
RNF183	0.158362	2.93033	0.00344769	0.0195437
PLXNB2	-0.121867	-2.92991	0.00345242	0.0195446
PDE9A	0.143142	2.92982	0.00345332	0.0195446
NOVA1	-0.262686	-2.92974	0.00345422	0.0195446
CAMTA1	0.149014	2.92939	0.00345807	0.0195446
TNNC1	-0.0818586	-2.92937	0.00345828	0.0195446
CCL5	0.34091	2.92921	0.00346011	0.0195446
TIA1	0.0993941	2.929	0.00346245	0.0195446
C10orf11	-0.137487	-2.92897	0.00346275	0.0195446
GPR108	-0.089863	-2.92878	0.0034648	0.0195457
NARFL	-0.0823505	-2.92856	0.00346725	0.019549
LAMB2	-0.17697	-2.92725	0.00348182	0.0196206
MUT	-0.1032	-2.92685	0.00348629	0.0196352
HAVCR2	-0.168914	-2.92629	0.00349256	0.0196599
GFPT1	-0.146138	-2.92609	0.00349473	0.0196616
FEM1C	-0.119528	-2.92591	0.00349671	0.0196622
HIST1H2BG	0.244924	2.92452	0.00351234	0.0197293
MCL1	0.146863	2.92448	0.00351276	0.0197293
RAB11A	-0.112639	-2.92419	0.003516	0.0197293
HOGA1	-0.10675	-2.92417	0.00351617	0.0197293
UPF3B	0.0860633	2.92399	0.00351829	0.0197307
CASD1	-0.190077	-2.92338	0.00352512	0.0197584
GNA11	-0.12289	-2.9228	0.00353168	0.0197846
RPS12	0.231274	2.92237	0.00353642	0.0197909
OSBPL6	-0.160503	-2.92236	0.00353658	0.0197909
OPLAH	-0.190523	-2.92208	0.00353975	0.019798
CXCR6	0.114627	2.92122	0.00354945	0.0198238
CHST15	-0.144862	-2.92119	0.00354978	0.0198238
SOWAHA	-0.26376	-2.92117	0.00355002	0.0198238
NCOA7	0.180906	2.92012	0.00356193	0.0198797
RUNDC3B	0.107743	2.91992	0.00356422	0.0198819
NCL	0.0812829	2.91909	0.0035736	0.0199236
SLFN12	0.0858147	2.91852	0.00358008	0.0199491
ETNK2	0.203905	2.91745	0.00359231	0.0200067
NAGPA	-0.100713	-2.91723	0.00359486	0.0200103
WDR60	-0.10743	-2.91692	0.00359842	0.0200194
KIAA1715	-0.110669	-2.91538	0.00361606	0.0201069
SIL1	-0.142499	-2.91396	0.00363251	0.0201877
CCDC59	0.0905366	2.91284	0.00364548	0.020249
PDCD2L	0.100078	2.91254	0.00364892	0.0202574
ANXA2	0.198195	2.91176	0.00365801	0.0202971
SORL1	-0.16484	-2.91125	0.00366389	0.020319
GAL	0.150108	2.9096	0.00368317	0.0204151
PRKCZ	0.124857	2.90889	0.00369152	0.0204506
PYCARD	-0.249138	-2.90569	0.00372917	0.0206443
IFI35	-0.174951	-2.90559	0.00373042	0.0206443
PDCD7	-0.0951646	-2.90497	0.0037377	0.0206736
SLC44A4	-0.248897	-2.90465	0.00374156	0.0206841
TIMM8B	0.0822654	2.90416	0.00374739	0.0207054
BCL11B	0.185318	2.90378	0.00375185	0.0207191
NPM1	0.14805	2.90254	0.00376664	0.0207899
NFE2L2	0.130556	2.90203	0.00377276	0.0208127
IGFBP7	0.187267	2.90048	0.00379128	0.0209013
RGS18	0.105547	2.90036	0.00379281	0.0209013
ARL8B	-0.10715	-2.90004	0.00379665	0.0209115
PLEKHH2	0.0994851	2.89959	0.00380201	0.02093
TMSB10	0.108693	2.89883	0.00381119	0.0209695
BAZ1A	0.103959	2.8974	0.00382846	0.0210535
PSPC1	0.0830203	2.89593	0.00384638	0.021141
LBR	0.103599	2.89523	0.00385488	0.0211766
CCDC51	-0.0841158	-2.89466	0.00386189	0.021204
PLD6	-0.0939267	-2.89369	0.00387372	0.0212578
SEC61B	0.0881173	2.89349	0.00387617	0.0212602
CASC1	-0.155112	-2.89249	0.00388847	0.0213165
CYTH3	0.118295	2.8923	0.00389079	0.021318
ZFP36L1	0.214681	2.89151	0.0039005	0.0213601
SEC61A2	0.0996201	2.89126	0.0039036	0.0213659
FAF2	-0.0840391	-2.89045	0.00391363	0.0214096
HCG4	-0.110862	-2.88997	0.00391952	0.0214307
SMIM7	-0.083552	-2.8898	0.00392167	0.0214312
PLEKHG6	-0.103608	-2.88865	0.00393592	0.0214979
POU2AF1	0.143147	2.88778	0.00394673	0.0215457
ROGDI	-0.127737	-2.88755	0.00394959	0.0215501
COL16A1	0.206006	2.88553	0.00397485	0.0216767
SCNN1D	-0.13958	-2.88498	0.00398174	0.0217029
PLS3	0.182553	2.88195	0.00402	0.0219001
CADM4	-0.125548	-2.88166	0.00402373	0.0219091
ADCY3	0.132567	2.88014	0.00404303	0.0220027
CLPP	-0.0912535	-2.8795	0.00405122	0.0220359
MPHOSPH6	0.132979	2.87914	0.00405578	0.0220492
MED29	-0.0962007	-2.87885	0.00405945	0.0220577
MVB12A	-0.108589	-2.87809	0.00406913	0.0220989
NCKIPSD	-0.0851502	-2.87721	0.00408052	0.0221493
CDC26	0.0806033	2.87628	0.00409251	0.0222029
NPTX2	-0.116906	-2.87527	0.00410549	0.0222505
RAD51C	-0.186611	-2.87527	0.00410553	0.0222505
POTEKP	0.186514	2.87457	0.00411448	0.0222841
CAPN13	-0.268215	-2.87446	0.00411598	0.0222841
EIF3F	0.1274	2.87395	0.00412253	0.022308
GTF2E2	0.115607	2.8734	0.00412966	0.0223351
SPDEF	-0.189077	-2.87311	0.00413344	0.022344
PHF14	0.106905	2.87109	0.00415977	0.0224748
GTF3C1	-0.118373	-2.87088	0.00416248	0.0224778
HMOX1	-0.197503	-2.87066	0.0041654	0.022482
ANKRD20A11P	-0.274376	-2.86884	0.00418935	0.0225997
VGLL1	0.106361	2.86757	0.00420601	0.0226779
OSTC	0.143388	2.86652	0.00421992	0.0227412
R3HDM4	-0.091374	-2.86541	0.00423466	0.0228089
TMEM88	0.0932978	2.86512	0.00423855	0.0228181
DAPL1	0.200747	2.86399	0.00425355	0.0228871
SOCS1	0.0959504	2.86303	0.00426636	0.0229401
ZMYND12	-0.115405	-2.86272	0.00427048	0.0229401
PLCB1	0.164031	2.86266	0.00427129	0.0229401
DRAM2	-0.113823	-2.8626	0.00427214	0.0229401
CXADR	-0.254636	-2.86243	0.0042744	0.0229405
ZEB2	0.105485	2.86128	0.00428984	0.0230116
KLHL22	-0.111299	-2.86032	0.00430276	0.0230691
HACL1	-0.113566	-2.85717	0.00434534	0.0232854
IPP	-0.0804126	-2.85694	0.00434853	0.0232906
RHOT2	-0.121408	-2.85646	0.00435507	0.0233123
WNT7B	-0.135469	-2.85608	0.00436031	0.0233123
LOC344595	-0.100407	-2.85606	0.00436052	0.0233123
RTN4IP1	-0.106532	-2.85599	0.00436146	0.0233123
ATOX1	-0.117653	-2.85572	0.00436518	0.0233203
DOCK8	0.1368	2.85541	0.00436942	0.023331
NSFL1C	-0.0978657	-2.85345	0.00439621	0.0234621
PPAP2A	0.163708	2.85321	0.00439963	0.0234684
ACBD6	-0.0899828	-2.85302	0.00440218	0.0234701
PIGM	-0.102731	-2.85198	0.00441658	0.0235349
SLC35A1	-0.118632	-2.85113	0.00442829	0.0235853
DCBLD2	0.129244	2.84978	0.00444696	0.0236683
PIP4K2A	0.123669	2.84968	0.00444839	0.0236683
TP53I3	0.122448	2.84578	0.00450283	0.0239459
PSIP1	0.114498	2.84552	0.00450657	0.0239535
SLAMF1	0.112587	2.84456	0.00451996	0.0240126
PKP4	-0.124972	-2.84395	0.00452857	0.0240384
FUT4	0.0896791	2.8438	0.00453075	0.0240384
EEF1B2	0.162577	2.84373	0.0045317	0.0240384
AMER1	0.0840857	2.84298	0.00454233	0.0240826
SAPCD2	0.179195	2.84243	0.00455014	0.0241118
C5orf15	-0.089113	-2.84202	0.00455598	0.0241306
SNORD46	0.128451	2.84153	0.00456291	0.0241551
CBL	0.0916526	2.83985	0.00458683	0.0242639
MAPK3	-0.128302	-2.83971	0.0045889	0.0242639
BCHE	-0.235257	-2.8396	0.00459041	0.0242639
HSD17B14	-0.154281	-2.837	0.00462766	0.0244448
TMSB15B	0.19301	2.83685	0.00462981	0.0244448
FRMD6-AS1	-0.137024	-2.83673	0.00463162	0.0244448
OPTN	0.127794	2.83501	0.00465641	0.0245423
COPS6	-0.0829942	-2.83501	0.00465647	0.0245423
FSCN1	0.159119	2.83496	0.00465712	0.0245423
SYNJ1	-0.0911431	-2.83476	0.00466003	0.0245453
LRP8	0.124333	2.83456	0.00466291	0.0245482
OPA1	-0.0799319	-2.8344	0.00466533	0.0245486
ENAH	-0.141828	-2.83346	0.00467891	0.0246077
PTPRO	-0.0979282	-2.83315	0.0046834	0.0246081
EPB41L1	-0.0949416	-2.83303	0.00468522	0.0246081
DDRGK1	-0.119805	-2.83297	0.00468603	0.0246081
TYRP1	-0.097101	-2.83193	0.0047012	0.0246754
REXO4	0.0817996	2.83095	0.00471564	0.0247382
[truncated: 17,603 more rows]
