# Supplementary material for: The molecular landscape of premenopausal breast cancer
Source: Breast Cancer Res. 2015 Aug 7;17:104. doi: 10.1186/s13058-015-0618-8 (PMC4531812; doi:10.1186/s13058-015-0618-8)
Supplement: Additional file 9: — Molecular Taxonomy of Breast Cancer International Consortium (METABRIC) Ingenuity pathway analysis (IPA) upstream regulators. Top canonical upstream regulators detected by IPA using the list of differentially expressed genes in METABRIC. Four columns correspond to the Ingenuity canonical pathway names, −log(p value), percentage of genes detected in this pathway, and molecules in this pathway. (XLSX 35 kb) [file 13058_2015_618_MOESM9_ESM.xlsx]

## Sheet: IPA METABRIC
Upstream Regulator	Fold Change	Molecule Type	Predicted Activation State	Activation z-score	p-value of overlap	Target molecules in dataset	Mechanistic Network
TGFB1		growth factor	Activated	4.843	1.29e-12	ABL1,ACTA2,ADAM19,ALOX5,BHLHE40,BMP1,CALML3,CCL2,CCL5,CCND2,CCR6,CCR7,CD46,CD59,CDH11,CDK4,CDKN2C,CELSR2,CITED2,CKS2,COL3A1,COL6A3,COL7A1,CTGF,DAAM1,FBLN1,FOS,FOXO1,FSCN1,HAS3,HEXB,HMOX1,IGF1,IGFBP3,IRS1,ITGA1,ITGA2,ITGA6,ITGB1,JUN,KRT81,LAMC2,MAPK1,MAPK3,MAPK8IP3,MMP10,MMP3,MSMB,MST1R,MYC,NCAPD2,NRP1,PDGFA,PIK3CD,PRKCA,PRSS3,PTGS2,PTHLH,RAD51C,SCG5,SERPINA3,SERPINB5,SERPINH1,SFRP1,SNAI2,SOX4,SPH…	AR,CEBPA,CTNNB1,EGFR,ERK,ERK1/2,HIF1A,NFkB (complex),P38 MAPK,PGR,SMARCA4,SP1,STAT3,TGFB1,TP53
ESR1	-2.236	ligand-dependent nuclear receptor		0.165	9.05e-09	ABCA3,ABCB1,ABCC5,ADORA1,BRCA1,C8orf4,CAV1,CAV2,CCL2,CEBPA,CELSR2,CLIC3,CPE,CRABP2,CSAD,CXCL12,CYP1B1,DECR1,EFNA1,ESR1,FOS,FOXA1,FRAT2,GATA3,GJB1,GREB1,HAMP,IGF1,ISG20,ITGA6,JUN,KCTD6,KLHL24,KLK3,KLK5,LEPR,LTB,MAP2K7,MYC,PDCD5,PGR,PRKCD,PTGS2,RARA,SAMD11,SERPINB5,SLC7A2,SNAI2,TACC1,TFAP2C,TFF1,TGFA,TNFAIP2,TNFAIP3,TNFAIP6,TP53,VIM	CEBPA,ERK1/2,ESR1,ESR2,FOXA1,NCOR2,NFkB (complex),PGR,SP1,STAT3
AR	-1.178	ligand-dependent nuclear receptor	Activated	2.458	1.35e-07	AZGP1,CAV1,CAV2,CHTF18,DHCR24,EGFR,EGR1,ENO2,FKBP5,GUCY1A3,HSPH1,IGF1,IGFBP3,ITGA6,KLK3,LMOD1,MME,MRAS,MYC,NKX3-1,NUPR1,PGR,PLS3,PRKCA,PRKCD,PROS1,PTHLH,SKP2,SNAI2,TGFBR2,TUBB3,VCAN,WIPF1	AR,CTNNB1,EGFR,ESR1,ESR2,FOXA1,NCOR2,NFkB (complex),SP1,STAT3
FSH		complex		-0.474	2.03e-07	ACTA2,ACTG2,ACTN1,ACVR2A,AKAP12,ALDH3A2,AMH,BCL11A,BECN1,BMPR1B,CASP4,CDKN1C,CH25H,CITED1,COL15A1,EFNA1,EZR,FILIP1L,FKBP5,FLNC,GBP1,GCLC,GEM,GK,GNLY,GOT1,IGFBP3,ISG20,MAMLD1,MAP4K4,MAPRE2,MBD2,MT1X,NOL3,NPC2,PHKA2,PIK3CD,POP5,PPAP2A,PPIH,PRKD1,PRNP,PSIP1,PTGS2,PTPRE,RAB27A,RAB2A,RAB5A,RASSF2,RGS4,SH3BP4,STK24,TFPI2,TK1,TMBIM6,TNFAIP3,TP53,TP53I11,TPM2,TUBA1A,VEGFC,YBX3,ZBED1
KDM5B	1.052	transcription regulator		0.737	2.78e-07	BRCA1,CAV1,CD2BP2,CYB5A,DHCR24,DPY19L1,EPB41L1,FABP5,GADD45A,GAL,HSD17B8,IARS2,IPP,LIMCH1,MAPK8IP3,MIA3,MPC1,MT1X,NDE1,NOL3,PLS3,POLB,PPOX,PRPS1,PSIP1,PSME3,PTPLA,REEP1,SCNN1A,SMOX,SPTSSA,TUBB2A
TP53	1.056	transcription regulator		-1.885	5.96e-07	ABCB1,ACTA2,AKAP12,ANXA1,AR,ATF3,ATG4A,ATG4C,BCL2L1,BHLHE40,BIK,BIRC3,BRCA1,CASP4,CAV1,CCNB1IP1,CDK4,CEBPA,CERS6,CKAP2,CSF3R,CTGF,CTSW,DBP,DLGAP1,DUSP4,EGFL6,EGFR,EGR3,ESR1,FASN,FOS,FOXO1,FYN,GADD45A,GBP1,GLIPR1,HERC5,HMGB1,HMGCS1,HMOX1,IGF1,IGFBP3,IGFBP7,ING3,IRS1,ITGA2,LBR,LDHA,MAP2K4,MAP2K7,MAP3K8,MAPK1,MAPK3,MCL1,MGST2,MMP3,MYC,MYO6,PACSIN1,PGM3,PIM1,PLXNB2,PPM1D,PRKCB,PRKCZ,PRKD1,PRNP,PROM1,…	AR,ESR1,HIF1A,MYC,RNA polymerase II,SP1,TP53
CTNNB1	1.034	transcription regulator		0.417	7.63e-07	AKAP13,ALDH3A2,ARL4A,AXIN2,BCL2L1,CDH11,CEACAM1,CNN2,DIO2,EDN3,EGFR,ENO2,FOXQ1,GAD1,GATA3,HTRA1,ID3,IRS1,ITGA1,KLK3,KLRC3,KRT5,LBH,LEF1,MME,MMP7,MYC,PCSK6,PLS3,RAD23A,SEMA3C,SERPINA3,SERPINA5,SQSTM1,TP53,VCAN,VIM,YAP1	AR,CTNNB1,ESR1,TCF
PDGF BB		complex	Activated	3.681	1.28e-06	ATF3,BHLHE40,CBX4,CCL2,CNN1,CTGF,CYR61,EGR1,EGR2,EGR3,FOS,GADD45A,GEM,GPR183,JUN,KLF6,MCL1,MYC,PIM1,PPP1R15A,RGS2,RND3,SRF,THPO,TNFAIP3,ZFP36	ERK,NFkB (complex),PDGF BB,STAT3
Mek		group	Activated	2.204	1.68e-06	BCL2L1,BECN1,BMF,CDCP1,DDR2,ESR1,ETS1,ETV5,FASN,ITGA6,ITGB1,JUN,LRP8,LYAR,MCL1,MST1R,MYC,PDGFRA,PDGFRB,PTGS2,RND3,SPRY1,SPRY2,TYRP1,VEGFC,VIM	AR,CEBPA,CTNNB1,EGFR,ERK,ERK1/2,Mek,NFkB (complex),PGR,SP1,STAT3
TNF	-1.01	cytokine	Activated	3.552	2.05e-06	A4GALT,ALDH1A3,APLN,BCL2L1,BHLHE40,BIK,BIRC3,CCL2,CCL5,CCND2,CCR7,CDH11,CFB,CLEC11A,CNN1,COL16A1,CXCL2,DIO1,DSC3,DUSP10,EFNA1,EGFR,EGR1,ETS1,FOS,GADD45A,GBP1,GCLC,GPD2,GSTA1,GSTM2,HEXB,HIVEP1,HMOX1,HPGD,IFNAR2,IL19,IL32,IL4R,IL7R,JAK1,JUN,KLF6,LAMA3,LAMB3,LAMC2,LAMP3,LTB,MAP2K4,MARCKSL1,MCL1,MEOX1,MMP3,MVP,MYC,MYLK,NFE2L2,NID1,NPM3,PDPN,PLSCR1,PPAP2A,PPP1R15A,PRDM1,PTGES,PTGS2,RARRES3,RFTN1,RGS2,…	CEBPA,ERK,ERK1/2,MAP3K7,NFkB (complex),P38 MAPK,PGR,SMARCA4,SP1,STAT3,TNF,TP53
EGFR	1.159	kinase	Activated	3.402	2.7e-06	AR,CAV1,CDCP1,CTGF,EGFR,EGR1,FASN,GZMB,HNRNPA1,IGFBP3,ITGA2,ITGA6,KLK3,KRT17,MYC,PTGES,PTGS2,PTPRE,TPST1,VIM	AR,CEBPA,EGF,EGFR,ERK1/2,ESR1,NFkB (complex),PGR,PTGS2,SP1,STAT3
NR3C1		ligand-dependent nuclear receptor		1.85	3.09e-06	A2M,ABHD2,ABL1,ACTN1,ANXA1,BAG3,BCL10,BCL2L1,BHLHE40,BIRC3,BMF,BRCA1,C1QTNF4,CASP4,CBX4,CCL2,CCL5,CD38,CDKN1C,CKAP2,CORO1C,CSRNP2,DAG1,DEDD2,DNASE1L3,ETNK2,F2R,FKBP5,FOXO1,GADD45A,GEM,GLIPR1,GULP1,IKBKB,IL24,IL7R,ING3,LAD1,LGALS8,LRRC8A,LTB,MAL,MAPK1,MCL1,MZB1,NOL3,OLR1,PAK6,PARP4,PDCD7,PIK3CD,PIK3R1,PLAGL1,PLEKHF1,PPP1R14C,PPP1R15A,PRKCB,PRKCD,PTGS2,RBMS3,RGS2,SCNN1A,SDPR,SH3KBP1,SNAI2,SOX4,TLR5…
estrogen receptor		group	Inhibited	-3.105	3.16e-06	ANXA1,CALB2,CALD1,CAV1,CAV2,CCND2,CD59,CDH11,CDH3,CLDN23,COL6A1,COL6A2,COL7A1,COL9A2,CTGF,DSC2,EGFR,ETS1,F12,FLNC,FOS,GATA3,ICAM2,ITGB1,JUP,LAMC2,MSN,MYC,NT5E,PCDH18,PDGFA,PDGFD,PGR,RGS2,TFF1,TGFA,TGFB2,TGFB3,TGFBR2,TIMP2,TNC,TP53,VEGFC,VIM,WNT3,WNT5B	ERK,NFkB (complex),STAT3,estrogen receptor
KIAA1524		other		-0.954	3.22e-06	ACTG2,C9orf169,CFB,COL15A1,CRYAB,DCN,DSC2,FAM110D,GADD45A,GPR183,GRSF1,HIST1H2BK,LAMA1,LRP4,NCL,NPTX1,PDGFRB,SLC12A8,SLC22A18,SLC22A4,ZDHHC11
EZH2	1.012	transcription regulator	Activated	2.365	4.71e-06	AXIN2,BIRC3,CCND2,CEMIP,CRISPLD2,CX3CL1,CXCL2,CYP1B1,DENND2A,EFNA1,EGFR,FHOD3,FUCA1,IL24,KRT81,LTB,MAL2,MYC,NCOA7,PIM2,PRICKLE1,PTGES,PTGS2,RAP1GAP,RARRES3,SH3BP4,SLC1A3,TP53
PDLIM2		other		0.962	4.73e-06	CEMIP,CITED2,CRISPLD2,ENPP2,F2RL2,FBP1,FSTL1,FXYD6,GHDC,GSPT2,GSTM2,HLA-DOB,IGFBP3,KCTD12,KIT,MME,MYEOV,MYL9,NR2F1,NUDT11,PPP1R14A,RTN2,SLC40A1,SMOC1,TAGLN,TMSB15B,WWOX
PGR	1.227	ligand-dependent nuclear receptor	Activated	2.842	5.38e-06	AK4,AKAP13,ALDH1A3,BCL2L1,BIRC3,CALD1,CD59,CDKN1C,DPYSL2,DST,EDNRA,EZR,FKBP5,GAL,GOT1,ITGA6,ITGB1,KLF9,LAMB2,MATK,MYC,NPC1,PNMT,PTGS2,RASSF2,SERPINA5,TGFB3,TNC,UCK2,VCAN,WNT4	AR,CEBPA,CTNNB1,ERK1/2,PGR,SP1,STAT3,TCF
PTGS2	1.211	enzyme		0.933	6.02e-06	ANXA1,ANXA2,BIRC3,CCL2,CCL5,CCR7,EGR1,EZR,IGFBP3,ITGA6,MCL1,MYC,PTGER4,PTGS2,PTMA,RPS3A,ST3GAL1,TNFSF10,TP53	NFkB (complex),PTGS2
ERBB2	-1.003	kinase	Activated	4.288	1.03e-05	ABL1,ADAM19,BHLHE40,BMP1,CD59,CDH11,CDKN2C,CKS2,COL6A3,COL7A1,CTGF,DAAM1,EGFR,FASN,FOS,FOXO1,FSCN1,ITGA2,ITGB1,JUN,KLK3,KRT81,LAMC2,MAPK8IP3,MSMB,MYC,NCAPD2,PIK3CD,PRSS3,RAD51C,SCG5,SNAI2,SOX4,TAGLN,TGIF1,TP53,TUBA1A,VEGFC,WNT5B	AR,CTNNB1,EGFR,ERBB2,SP1,STAT3
HIF1A	1.078	transcription regulator		1.3	1.09e-05	AKAP12,ARPC2,BCL2L1,CAV1,CEMIP,CTGF,CYR61,EGFR,EGLN3,ENO2,ERGIC1,ETS1,FHL3,FOS,GLYR1,HAMP,HIST1H2BK,IGF1,IGFBP3,IRS2,ITGA1,LDHA,LOX,MCL1,MST1R,MYC,NPM1,PIM2,PLAC8,PLOD2,PRKCA,PROM1,PTGS2,QKI,SLC29A1,SPHK1,TCF4,TGFB3,TMPRSS6,VEGFC	AR,ESR1,HIF1A,MYC,SP1,TP53
SP1		transcription regulator		0.171	1.61e-05	ABHD2,ACVRL1,ADH5,ALOX5,AR,ATF3,ATP6V0C,CAV1,CCL2,CD79B,CDK6,CEACAM1,CEBPD,CSNK2A1,EGR1,ESR1,EZR,F2R,F7,HMOX1,IGFBP3,ITGA2,JUN,KIT,KRT81,LTB,MAT2A,MCL1,MYC,NAB2,PIM1,POLB,PRKCA,PROM1,PTGS2,PTH1R,PTN,SLC19A1,SLC22A4,SLC2A12,SOCS1,SRC,TFF1,TFPI2,TGFB2,TGFBR2,TNFSF10,TP53,VIM	ESR1,ESR2,FOXA1,NCOR2,NFkB (complex),SP1,STAT3
P38 MAPK		group	Activated	2.077	1.74e-05	ATF3,BCL2L1,CCL2,CCL5,CCR7,CD1D,CTGF,CXCL12,DIO2,EGR1,EGR2,ETS1,FOS,GCLC,HMOX1,JUN,LAMA3,MAL,MAP4K4,MMP3,MYC,MYH11,PTGS2,RARA,RBP1,RND3,SCNN1A,TGFA,TNFSF10,TNIP1,TP53	CEBPA,ERK1/2,ESR1,HIF1A,NFkB (complex),NR3C1,P38 MAPK,PGR,PTGS2,SP1,STAT3,TGFB1,TNF
ERK		group	Activated	2.667	1.93e-05	BMF,CCL2,CD1D,CTGF,DIO2,DPYSL2,EGR1,ETS1,FOS,FOXO1,GCLC,HAS3,IFNAR2,JUN,MAL,MAP4K4,MCL1,PRDM1,PTGS2,SERPINB2,SNAI2,TGFA,TP53,ZFP36	CEBPA,ERK,ERK1/2,NFkB (complex),NR3C1,PGR,SP1,STAT3,TNF
Lh		complex		0.243	2.06e-05	ACTA2,ACTG2,ACTN1,AKAP12,AR,BECN1,CASP4,CDKN1C,COL15A1,EGFR,EZR,FKBP5,FLNC,GBP1,GEM,GK,GNLY,MAP4K4,MAPRE2,MBD2,NOL3,NPC2,PHKA2,PIK3CD,POP5,PPAP2A,PPIH,PRKD1,PSIP1,PTGS2,PTPRE,RAB27A,RAB2A,RAB5A,RGS4,SH3BP4,STK24,TFPI2,TK1,TMBIM6,TNFAIP3,TP53,TP53I11,TPM2,TUBA1A,VEGFC,YBX3
TP63	1.474	transcription regulator		0.567	2.13e-05	BHLHE40,BRCA1,CCND2,CDK6,CITED2,CKS2,CYR61,DLL1,DUSP10,F2R,FASN,GADD45A,HAS3,IGFBP3,IGFBP6,IGFBP7,ITGA2,KLF6,MYC,POSTN,PRKCZ,PRNP,PTHLH,RAC2,RBBP8,RCC1,SERPINB2,SERPINB5,TAGLN,TNC,TP63,VIM,WNT4
SPDEF	-1.14	transcription regulator	Inhibited	-3.166	3.61e-05	BIRC3,CDH11,COL16A1,COL5A2,COL6A1,COL6A2,COL6A3,CTGF,DKK3,EGFR,ITGA6,KLK3,LAMB2,LAMC1,LEF1,PRKCA,SNAI2,TNC,VIM	AR,CTNNB1,SPDEF,TCF
NCOR2	-1.016	transcription regulator			4.29e-05	AR,AXIN2,BIRC3,DIO1,FOS,IGF1,PGR,PTGS2,RARA,TFF1	ESR1,ESR2,FOXA1,NCOR2,NFkB (complex),STAT3
SMARCA4	-1.005	transcription regulator	Activated	2.78	4.53e-05	A2M,ABHD2,ARHGDIB,CCL2,CCR2,CCR6,CTGF,CTSH,CXCR6,FFAR2,FMO2,FOS,GADD45A,GCLC,GPR183,HAPLN3,HENMT1,HEXB,HPGD,ID3,IFI16,IGF1,ITGB1,JUN,KIR2DL1/KIR2DL3,KLK3,MAPK1,MFGE8,MXD1,MYC,MYLK,NRP1,PHLDB1,PPAP2B,SPRY2,TAGLN,TFF1,TGFB2
TGFBR2	1.2	kinase			6.12e-05	DSG2,EXT2,FAM50A,GATM,HPGD,JUN,JUP,LBR,MYOF,NFIB,PDPN,PLAGL1,PRSS1,PTHLH,RBMS3,SVEP1,TGFBR2,UBE3A,ZMIZ1
MYC	1.404	transcription regulator		0.935	7.06e-05	ALDH18A1,APEX1,ATP13A2,CAV1,CCND2,CD151,CDK4,EXOSC8,FASN,FBXO32,FKBP5,GADD45A,GCLC,GLYR1,HAPLN1,HERC5,HNRNPA1,HSPH1,IQGAP2,JUN,KLF6,LDHA,MTHFR,MYC,NCL,PDGFRB,PROM1,PTMA,RARRES1,RCC1,RRM2B,SCPEP1,SEC61A2,SKP2,SLC22A4,ST3GAL1,TMSB10/TMSB4X,TP53,WNT7B	MYC,RNA polymerase II
SERPINF1	1.125	other		-1.633	7.54e-05	AXIN2,CTGF,ENO2,MYC,NEFH,TNFSF10	AR,CTNNB1,SERPINF1,TCF
BCR (complex)		complex		1.596	7.63e-05	BCL2L1,CCND2,CCR7,CD1C,CD27,CD7,FOS,GBP2,GZMB,IGSF1,ITGB1,KLF9,MYC,PIM1,PRDM1,PTGS2,TCL1A,ZBTB16	BCR (complex),CEBPA,ERK1/2,IgG,NFkB (complex),NR3C1,PGR,SP1,STAT3,TNF
KITLG	-1.156	growth factor		0.149	7.82e-05	ALOX5,BCL2L1,CCL2,EDNRB,FOS,KIR2DL1/KIR2DL3,KIT,PIM1,PRKCA,PRKCB,TCF3	CEBPA,ERK1/2,KITLG,PGR,SP1,STAT3
COL18A1	1.103	other		-1.789	7.96e-05	CCL2,CDKN2C,EFNA1,EFNB2,EGFR,EPHB1,ETS1,F12,F2R,F7,FOS,ID3,JUN,LDHA,MAPK1,MCL1,MYC,NRP1,PDCD5,PTGS2
ELF5	1.451	transcription regulator		0.277	8.63e-05	ESR1,FOXA1,GATA3,ITGB1,MEIS2,PGR,RUNX1
CEBPA	-1.144	transcription regulator		0.632	0.000101	A2M,AKAP12,ANXA1,BIK,CCND2,CD7,CEBPA,CSF3R,EPHX1,EXTL2,FOXO1,GAL,GATA2,GBP1,GGH,GLIPR1,HMOX1,ICAM2,KCNMB1,MYC,PFN2,PLOD2,PTGS2,RGS2,RNF144A,SERPINI1,TANK,TNFSF10,TUBB2A
WISP2	1.01	growth factor	Inhibited	-3.046	0.000103	CTGF,ESR1,FOXA1,GATA3,IGFBP7,JUN,JUP,LAMB3,LAMC2,SNAI2,TFF1,TGFBR2,VIM
FOXA1	-1.203	transcription regulator	Inhibited	-2.487	0.000161	ANXA1,ATP5J,CD58,EPHX1,FOXA1,FSTL1,GREB1,LHFP,MYC,PGR,PRNP,RARA,RORC,SNAI2,SOD1,SPDEF,TF,TFF1,TRIM2
TCF		group			0.000187	AKAP13,ALDH3A2,ARL4A,CEACAM1,CNN2,DIO2,EDN3,GAD1,HTRA1,ID3,IRS1,ITGA1,KLK3,KRT5,MME,MMP7,PCSK6,PLS3,SEMA3C,SERPINA3,SERPINA5
HNRNPA2B1	-1.055	other			0.000214	ABCB1,ABCC6,ANXA7,CEMIP,ENTPD1,FSCN1,GSN,JUP,KCTD12,LEPR,MEIS2,MSRB3,MYC,NOVA1,NR2F1,PLOD2,PRSS1,PRSS3,ROR1,SLC1A1,SRPX,SSFA2,STK32B,SULT1A2,SVEP1,TFPI2,TGFB2,TWIST1,UBASH3B,VCAN,WNT4,WWOX
MAP3K7	1.025	kinase		-1.212	0.000235	BIRC3,CCL5,CFB,CH25H,GBP1,GBP2,IL19,ITGB1,JUN,MMP3,RGS2,TNFSF10	MAP3K7,NFkB (complex),P38 MAPK,SMARCA4,SP1,TP53
KRAS	-1.042	enzyme		1.455	0.000307	CASP2,DUSP4,EEF1A1,ETV5,GADD45A,GSN,LAMB3,MMP7,MX2,NRAS,NT5E,PLD1,RPS6,TP53
SRF	1.111	transcription regulator			0.000313	ACTG2,AKAP12,CALD1,CDK4,CTGF,EGR1,EGR2,EXTL2,FILIP1L,FOS,GTF2H5,ITGA1,MBD2,MCL1,MEIS1,MYH11,MYL9,PTGS2,RND3,SRF,SVIL,TAGLN
HGF		growth factor		0.853	0.000316	ARPC5,BCL2L1,BIRC3,CCL2,CCL5,CTSK,EFNB2,EGR1,FAM50A,FOS,GBA,HK1,IGF1,KIF22,KRT17,LDHA,MYC,PDGFA,PTGS2,PTPN2,RAB5A,SF3B4,TNFAIP2,VEGFC	AR,CEBPA,CTNNB1,EGFR,ERK1/2,HGF,NFkB (complex),P38 MAPK,PGR,SMARCA4,SP1,STAT3,TP53
ELAVL1	-1.027	other		0.724	0.00033	ATF3,DCN,DGAT1,EIF4E2,GATA3,HMOX1,HOMER2,NCL,PCGF2,PLCG2,PTGS2,PTHLH,RPL13,RPS6,SLC25A11,TIA1,TP53	ELAVL1,P38 MAPK,SMARCA4,SP1,TP53
RNA polymerase II		complex			0.000377	ATP13A2,BRCA1,CDH11,CXCL2,CYP1B1,ESR1,EXOSC8,FOS,GADD45A,GOT1,IGFBP3,MAL,MEIS1,MYC,NBPF10 (includes others),POLB,PRUNE,PTGS2,PTK2,RBBP8,RND3,RPL10A,RPL12,RPS6,TFF1,WNT7B,ZNF451
EPAS1	1.071	transcription regulator		0.772	0.000438	AKAP12,CAV1,CDC42EP5,CEMIP,CTGF,EGFR,EGLN3,ENO2,FBLN2,FOS,HAMP,IGFBP3,IRS2,ITIH5,LOX,MCM3AP,PRKCA,SLC29A1,SPHK1,TMPRSS6	AR,CTNNB1,EGFR,EPAS1,SP1,STAT3
CHI3L1		enzyme			0.00045	BHLHE40,CALD1,CDH11,COL16A1,COL6A1,COL6A2,NNMT,TGFBR2,TNC
PI3K (family)		group		0.501	0.000536	BIRC3,CCL2,CXCL12,ESR1,FASN,FBXO32,FOXO1,GCLC,HMOX1,ITGA6,ITGB1,NFE2L2,PTGS2,SNAI2,TNFSF10	CEBPA,EGR1,ERK1/2,ESR1,ESR2,FOXA1,FOXO3,HIF1A,MYC,NCOR2,NFkB (complex),P38 MAPK,PGR,PI3K (family),SMARCA4,SP1,STAT3,TP53
STAT3	-1.037	transcription regulator		1.602	0.000589	BCL2L1,CCL2,CD46,CEACAM1,DTX3,EGR2,EGR3,ESR1,FOS,FSCN1,GLIPR1,GZMB,HAMP,HMOX1,IL18R1,MCL1,MYC,PIM1,PSIP1,PTGS2,PTN,PTPN2,RBPJ,SLAMF1,TWIST1,VCAN,VIM	IgG,NFkB (complex),STAT3
F7	-1.16	peptidase		1.984	0.000615	AR,CTGF,CXCL2,EGR1,FOS,GADD45A,MYC,RND3,SERPINB2,ZFP36	CEBPA,ERK1/2,F7,PGR,SP1,STAT3
CARM1	-1.006	transcription regulator		1.342	0.000642	EGR3,EPHX2,FTL,GCLC,MYC,PTGES,TFF1
Hdac		group	Inhibited	-2.705	0.000679	ATF3,EGFR,EGR1,EGR3,FBXO32,FOS,IGFBP3,JUN,JUP,KLF6,KLF9,TGFBR2,THBS4,TP63
TAB1	-1.057	enzyme		-1.667	0.00068	BIRC3,CCL5,CFB,CH25H,GBP1,GBP2,JUN,RGS2,TNFSF10	MAP3K7,NFkB (complex),TAB1
APP	1.025	other		-0.388	0.000702	BIK,DNM1L,NES,PTGS2,SLC11A2,TNFAIP2,TNFSF10,TUBB3
TFEB		transcription regulator	Inhibited	-2.121	0.000702	ATP6V1H,CLCN7,GLA,GNS,NAGLU,NEU1,PSAP,SGSH
STAT5a/b		group		1.667	0.000738	BCL2L1,CDKN2C,FAIM3,LRMP,MYC,NETO2,PIM1,RARA,RBP1,RFTN1,UBE2W
MGEA5	-1.047	enzyme	Inhibited	-2.412	0.000813	ABLIM3,ADAM19,AVEN,AZGP1,BCL2L1,BNIP2,CASP2,CAV1,CDCA4,CEACAM1,CPE,DST,EFNB2,ELF1,EPHB6,FBLN1,FBP1,FSCN1,GADD45A,GTF2IRD1,HMGCS1,ITGA2,JAK1,JUN,KRT81,LAMB1,LPHN2,LRP4,MAMLD1,PECR,PHKA2,PPAP2B,PROM1,RAB27A,RAP2A,TFDP1,TGDS,TGFA,TGFBR2,TIMP2,TNC,TP53,TUBA1A,VIM
USF1	-1.049	transcription regulator		-0.882	0.000816	APLN,CD2,CDK4,CEACAM1,CEBPA,FASN,FBXO32,GATA3,HAMP,IGFBP3,RORC,SLC19A1
IgG		complex		-0.902	0.000882	CCL2,CCL5,CCND2,CEBPD,CRABP2,DEGS1,DSG3,EZR,FABP5,IL16,KLK6,KLK7,MYC,PIM1,PLS3,PPP1R15A,PTGS2,RND2,RND3,STK24,TNFAIP3,TNFRSF13B,TNFRSF17,TRIM29,TUBB2A,ZFP36	IgG,NFkB (complex),NR3C1,P38 MAPK,SMARCA4,SP1,STAT3,TNF,TP53
ESR2		ligand-dependent nuclear receptor		0.221	0.001	CCL2,CXCL12,FOS,FOXA1,KLK3,MYC,NKX3-1,PGR,RARA,TFF1,TGFA	CEBPA,ERK1/2,ESR2,PGR,SP1,STAT3
CTR9	1.044	other	Activated	2	0.00101	EGR3,MYC,PTGES,TFF1	CTR9,Histone h3,RNA polymerase II,SP1
Histone h4		group			0.00107	ABCB1,CD247,CDK4,CHFR,DIO1,ESR1,FASN,PTGS2,RPL10A,RPL12,RPS6,SFRP1,TFF1,TGFBR2,TNFSF10
FN1	1.007	enzyme		1.348	0.00108	CCL5,CDK4,ITGB1,MMP3,MYC,NES,SNAI2	CEBPA,ERK1/2,FN1,PGR,SP1,STAT3
SBDS		other			0.00115	AKNA,BEX1,COL14A1,CTGF,DPYD,EGR1,FBXL16,FBXO32,FOS,HSP90AB1,IFI16,IGFBP7,IL4R,OPN3,PLAGL1,PPP1R15A,PTPRO,RGS4,SNAI2,SORCS1,TNC
SYVN1	-1.05	transporter	Activated	2.043	0.00118	ANO10,ATP6AP1,BHLHE40,CD151,CD46,CYP1B1,DAG1,DIO2,DPYD,EXT2,FASN,FOLR1,GGCX,HERC5,IL7R,ITGA6,ITGB1,KCNN4,LDHB,MYOF,OLR1,PPAP2B,PTRF,RPL10,RPL18,SKIV2L,SLC7A2,TRERF1,ZC3HAV1
NUPR1	-1.217	transcription regulator	Activated	2.182	0.00131	ABCC5,ACSS1,AKAP12,ASIC1,ATF3,ATP6V0A1,BRCA1,C3orf58,CACNA2D2,CASP2,CERK,CITED2,COL3A1,COQ10A,CREB5,CXADR,CYR61,DDX46,DEPTOR,DHCR24,ENO2,ETS1,EXTL2,FUCA1,GADD45A,GBP2,GK,GRAMD3,HIST1H2AM,HIST1H3F,HLTF,IPP,IRS2,KLF6,LBR,LOC102724428/SIK1,LRP8,MAT2A,MMP10,MSANTD3,MT1X,MX2,MXD1,MYC,NCKIPSD,NFIB,NRBF2,NRSN2,NSF,NT5DC3,OSBPL6,PCTP,PFKFB4,PIK3R1,PIM1,PM20D2,PMP22,PPP1R15A,PRNP,RAB11FIP5,RAB17,RBMS1,RCL…
NOTCH1	1.035	transcription regulator		1.602	0.00134	ACTA2,EFNB2,EGFR,ENO2,HEY2,MYC,RND3,RORC,RUNX3,TP53,TP63
ANXA2	1.147	other		-1.095	0.00142	ANG,CDK6,GADD45A,IGFBP3,JUN,PPM1D,PTGS2,TP53,TP53I3	ANXA2,P38 MAPK,SMARCA4,SP1,TP53
SOX11	-1.025	transcription regulator		1.496	0.00155	CAV1,CCL5,CD52,CD58,EBF1,EGR1,FAIM3,ITGB1,LEF1,MSI2,NREP,PDGFA,PRDM1,SKAP2,TFDP2,TMSB15B,TUBA1A,TUBB3
YBX1	1.162	transcription regulator	Activated	2.236	0.00161	ABCB1,EGFR,FOS,IGFBP3,MMP3,MVP,PTGS2,RELN
HSF1	-1.007	transcription regulator		0.64	0.00164	ABCB1,BAG3,BCL10,BCL2L1,CKS2,CRYAB,CSRP2,DEDD2,FASN,FBLN1,HMOX1,HSP90AB1,HSPH1,IL7R,MAT2A,MCL1,PTOV1,RARRES3,SERPINH1,SPR,ST13,WNT3
EGF		growth factor	Activated	2.566	0.00171	CEBPD,EGFR,EGR1,FASN,FOS,MB,MCL1,MMP10,PTGS2,SNAI2,SPRY2,ST3GAL1,TFPI2,TGFBR2	AR,CEBPA,CTNNB1,EGF,EGFR,ERK,ERK1/2,NFkB (complex),PGR,SP1,STAT3
TFIIA		complex			0.00184	CCND2,FOS,TFF1
ZBED1	1.099	enzyme			0.00184	RPL10A,RPL12,RPS6
TRIM41	-1.074	other			0.00184	PRKCA,PRKCD,PRKCZ
PDGFRB	1.129	kinase			0.00184	ACTA2,MYH11,PDGFRB
ACTL6A	1.068	other			0.00184	ETS2,MYC,TFF1
URI1	1.012	transcription regulator			0.00184	FKBP5,KLK3,NKX3-1	AR,ESR1,URI1
HNRNPK	1.097	other			0.00184	ANXA7,AR,MYC
NFkB (complex)		complex	Activated	2.125	0.00203	ABCB1,AMPH,BCL2L1,BIRC3,CCL2,CCL5,CCR7,CSNK2A1,CX3CL1,CXCL12,CXCL2,DTX3,EDNRB,FUCA1,HMOX1,IL24,KIT,KRT17,LTB,MCL1,MMP3,MYC,PRKCD,PTGS2,RBPJ,RFTN1,RRAS2,SDC4,SERPINB2,SLC2A5,SOCS1,TFPI2,TNFAIP3,TNFAIP8,TNFSF10,TNIP1,TP53,TPMT,TWIST1,VEGFC	NFkB (complex),NR3C1,TNF
ERG		transcription regulator	Activated	2.138	0.00218	AR,ARHGAP24,ARHGAP28,AXIN2,CD59,DAAM1,DIAPH2,DIAPH3,ETS1,FLNC,FYN,GUCY1A3,HMGB1,IKBKG,LEF1,NPAS1,POU2F1,PPAP2B,RAB2A,RAPH1,RBMS1,RHOJ,RSU1,SLIT2,SVIL,TACC1,WIPF1,WNT2
FOXO3	1.01	transcription regulator		1.038	0.00222	AR,BCL10,CCND2,CTGF,EGR1,EGR2,ESR1,FBXO32,FOXO1,GADD45A,SKP2,TFF1,TNFSF10	EGR1,FOXO3
GH1		growth factor		0.577	0.00267	ATF3,EGR1,GCLC,IGFBP3,SOD1,ZFP36	ERK,GH1,NFkB (complex),STAT3
ITGA5	1.04	transmembrane receptor		0	0.00274	FOS,GAS1,JUN,PTGER4	CEBPA,ERK1/2,ITGA5,ITGB1,P38 MAPK,PGR,SMARCA4,SP1,STAT3,TP53
SH3KBP1	1.111	other		-1.067	0.00274	BCL2L1,CCND2,MYC,PRDM1
IL3		cytokine		0.981	0.00362	BCL2L1,BIRC3,FCGR2A,FOS,LAMP3,MCL1,MYC,NACA,PIM1	CEBPA,ERK1/2,IL3,PGR,SP1,STAT3,STAT5a/b
miR-29b-3p (and other miRNAs w/seed AGCACCA)		mature microRNA	Inhibited	-2.345	0.00362	COL5A2,FRAT2,GAS7,LAMC1,MAPRE2,PPIC,PPM1D,TUBB2A,ZFP36L1
KRT14	1.745	other			0.00372	CXCL14,DSC2,DSC3,DSG3,KLK5,KLK6,KLK7,KRT17,KRT5,KRT6B,MMP7
MAPK1	1.077	kinase		-0.26	0.00372	AR,BCL11A,C1S,CCL5,CFB,CHST7,COL7A1,CRYL1,DEPTOR,DNAH7,FLNC,GBP1,HERC5,IFI16,IFI35,ISG20,KRT17,LAMA4,LAMP3,MVP,MX2,NMI,NT5E,PLD1,PLSCR1,PTGS2,QKI,SPRY2,TNFSF10,TRIM5,WIPF1,ZC3HAV1
ERK1/2		group	Activated	2.289	0.00375	BCL2L1,BRCA1,CCL2,CCL5,CCR7,CDC42EP5,CEBPA,CLEC11A,EGR1,ESR1,EZR,FKBP5,FOS,FOXO1,IL19,JUN,MMP3,MYC,PFKFB4,PTGES,PTGS2,PTN,PTPRE	CEBPA,CTNNB1,ERK1/2,ESR1,NFkB (complex),NR3C1,PGR,SP1,STAT3,TNF
CD24	-1.075	other		1.508	0.00376	ADD3,ATF3,BIK,CAV1,DIAPH2,EPHB6,ISG20,KLHL22,LPP,LPPR2,PLCB1,PPP1R15A,PRDX2,RARRES1,SLC4A4,SPHK1,SYNE2,TFPI,TRIM2,TRIM8,TTC3,VPS13B
NRG1		growth factor		0.302	0.00382	BRCA1,CYR61,FOS,MYC,PGR,TFF1,VEGFC	CEBPA,ERK1/2,NRG1,PGR,SP1,STAT3,estrogen receptor
CRP		other	Activated	2.186	0.00406	EGR1,FCER1A,PRKCA,PRKCB,TNFSF10
PRKCA	1.125	kinase	Activated	2.382	0.00414	ARHGDIB,ARPC2,BCL11A,CCL2,EGR1,ETS1,JUN,MMP3,PLD1,PTGS2,RUNX1,SCAMP1,TGFB2	CEBPA,ERK1/2,P38 MAPK,PGR,PRKCA,SMARCA4,SP1,STAT3,TP53
CXCR4	1.061	G-protein coupled receptor		1.172	0.0042	ANKS1B,CCL2,CXCL12,MYC,PGR,TFF1	CEBPA,CXCR4,ERK1/2,P38 MAPK,PGR,SMARCA4,SP1,STAT3,TP53
BCL11B	1.137	other		0.485	0.0042	ADORA1,IL7R,LTB,MAP3K8,NCEH1,SPRY1
Histone h3		group			0.00443	ADD3,CCL2,CCND2,CDK4,CEACAM1,CHFR,DIO1,EFNA1,ESR1,IGFBP3,MEIS1,PROS1,PTGES,RARA,RCAN1,RELN,RPL10A,RPL12,RPS6,RPS9,RUNX1T1,SFRP1,SPATS2L,SRRM2,SYNE2,TFF1,TNFSF10,VAMP8,ZDHHC11,ZNF239	ESR1,Histone h3,RNA polymerase II,SP1
RUNX2	1.053	transcription regulator		-1.816	0.00467	ACTA2,COL11A1,FLRT2,HAPLN1,MYH11,NEXN,PCDH18,PTK2,RUNX1,SVIL,TAGLN
HRAS	1.049	enzyme			0.00477	CDK4,HMOX1,ITGA6,ITGB1,MYC,PDPK1,PRKCA,PRKCB,PRKCD	HRAS,NFkB (complex)
CD28		transmembrane receptor		-1.995	0.00549	BHLHE40,CBL,CD247,CDK4,CDK6,CXCL13,EGR2,FYN,GATA3,GZMB,HAVCR2,HOMER2,IL7R,PHB2,PTGER4,PTGS2,RORC,TNFAIP3
THY1	1.098	other		1.994	0.00578	ETS1,MMP10,NES,VIM
MYCBP		transcription regulator		1	0.00578	CCND2,CDK4,LDHA,NCL
BCL2	-1.025	transporter		0	0.00578	BCL2L1,ENO2,NES,PRDM1
ZNF652	-1.077	other			0.00578	EGFR,TGFB2,TGFBR2,VIM
Alpha catenin		group			0.00578	AXIN2,KLK3,LEF1,MYC	AR,Alpha catenin,CTNNB1,TCF
BAG1	1.004	other			0.00578	EGFR,JUN,KLK3,PTGS2	AR,BAG1,CTNNB1,EGFR,ESR1,ESR2,FOXA1,NCOR2,NFkB (complex),SP1,STAT3
LGALS3	1.065	other			0.00579	COL3A1,COL5A2,CTSF,CTSH,ENPP2,ITGA10,ITGA6,ITGB1,PRKCZ,PRSS1,PRSS3
HDAC2	1.065	transcription regulator		1.091	0.00601	BRCA1,COL11A1,COMP,IGF1,MYC,PTGS2,TFF1,TP63	HDAC2,TP63
PTGES	1.286	enzyme			0.00618	ANXA1,ANXA2,EGR1,EZR,ITGA6,MYC,PTMA,RPS3A,VIM
EGR1	1.375	transcription regulator	Activated	2.587	0.00618	ATF3,CAV1,CCND2,NAB2,PDGFA,PTGES,PTRF,SNAI2,TNFSF10
Pkg		group			0.00667	JUN,PRDX2,TXN
Calcineurin protein(s)		complex			0.00667	PTGS2,RCAN1,RGS2
ZNF282	-1.008	transcription regulator			0.00667	GREB1,PGR,TFF1
GLIPR2	1.129	other			0.00667	ACTA2,EGFR,VIM
SFRP4	1.217	transmembrane receptor			0.00667	AXIN2,TWIST1,VIM
GABPB1	1.056	transcription regulator			0.00667	BRCA1,IL16,OXTR
HBEGF	1.032	growth factor			0.00667	AR,CCND2,NRP1
RTKN	-1.01	other			0.00667	BCL2L1,BIRC3,TNFAIP3	NFkB (complex),RTKN
FLT3	1.137	kinase			0.00667	CCND2,MYC,PIM1	CEBPA,FLT3,STAT5a/b
OTUB1	-1.037	enzyme			0.00667	ESR1,GREB1,PGR
HNRNPA1	1.132	other			0.00667	ANXA7,KLK3,MYC
mir-223		microRNA		1.387	0.0067	CYB5A,GFPT1,KIAA1279,SLC11A2,STMN1
EHMT2		transcription regulator		1.131	0.0067	CXCL12,GREB1,KLK3,PGR,TFF1	EHMT2,ESR1,ESR2,FOXA1,NCOR2,NFkB (complex),STAT3
mir-218		microRNA	Inhibited	-2.216	0.0067	LEF1,LOXL4,NT5E,PDGFRA,SRC
FOXL2		transcription regulator	Activated	2.998	0.0072	AMH,ATF3,CH25H,CXCL2,FOS,PPP1R15A,PTGS2,PTHLH,RGS2,SERPINB2,SOX4,SPRY1,TNFAIP3
ITGB1	1.136	transmembrane receptor		1.387	0.00746	CCL2,FOS,GAS1,JUN,MYC,PTGER4,TP53	CEBPA,ERK,ERK1/2,HIF1A,ITGB1,NFkB (complex),P38 MAPK,PGR,SMARCA4,SP1,STAT3,TGFB1,TP53
TREM1		transmembrane receptor	Activated	3.413	0.00785	ATF3,CCL5,CCR7,CFB,CKS2,CXCL2,DUSP4,EGR1,EGR2,EGR3,EPM2AIP1,ETS2,FFAR2,GEM,GLA,LAMP3,MAP3K8,MMP10,NPC1,NT5E,PIM2,PLAC8,PLD1,PPAP2B,PTGS2,RCAN1,SCG5,SERPINB2,SLC1A3,SPRY2,TFPI2,WBP5	CEBPA,ERK1/2,PGR,SP1,STAT3,TREM1
BCL6	-1.011	transcription regulator		-0.933	0.00855	BCL2L1,CCND2,CCR6,CCR7,CD151,CD79B,CHM,EPB41L2,HAPLN1,IL24,PRDM1,TP53,TUBA3C/TUBA3D
XBP1	-1.046	transcription regulator		-0.152	0.00992	BECN1,EDEM1,ERLEC1,ESR1,ETS1,IL24,MYC,PRNP,TFDP1
PCDH11Y		other		1.091	0.01	AXIN2,ENO2,JUN,MYC,PTGS2,SFRP2,WNT7B
IGF1R	-1.033	transmembrane receptor		1.348	0.0102	BCL2L1,CCL5,ESR1,IGF1,IL16,MYC,PROM1,PTGS2
DCLK1	1.055	kinase		1.982	0.0104	MYC,SNAI2,TWIST1,ZEB2
PDCD4	-1.006	other		-1.982	0.0104	JUN,MMP3,PTGS2,VEGFC
PTGER2	1.057	G-protein coupled receptor			0.0104	BRCA1,CCR7,EGR1,PGR
HEXIM1		transcription regulator			0.0104	ANXA1,TFF1,TGFB2,TP53
IL5		cytokine		1.268	0.0113	CCL2,CDC123,CEACAM1,EGR2,EGR3,GK,HSPH1,LTB,MAT2A,NACA,PIM1,PMP22
Cg		complex		1.538	0.0115	AR,BCL2L1,CCL2,EGR1,EPHB6,IGFBP3,IL33,ITGA1,ITGB1,PKIA,PPAP2B,PRSS2,PTGS2,RGS4,SLC4A4,SPRY2,STC1,TFPI2,TP53,VEGFC
SLC29A1	-1.155	transporter		0	0.0125	GADD45A,PPM1D,RPL10A,RPL3,RRM2B,TP53I3
AKT1	1.029	kinase		-1.746	0.0125	FOXO1,GCLC,HMOX1,ITGB1,NFE2L2,STUB1
TERT		enzyme		0.896	0.013	AR,ATF3,CAV1,EGFR,KLK3,MYC,SERPINB2,TP53
USF2	-1.036	transcription regulator			0.0132	APLN,CD2,CDK4,GATA3,HAMP,IGFBP3,RORC
PRKCE	1.03	kinase	Activated	2.607	0.0132	ABCB1,CAV1,EGR1,MYC,PDGFA,PIM1,PTGS2
PRDM5		other			0.0139	CEMIP,CYB5D1,DKK3,EBF1,EDNRA,EMID1,ENO2,ETS2,ISLR,LOC102724428/SIK1,MYC,NCOA7,NREP,RARA,RUNX1,TP53,ZFPM1
ERN1		kinase			0.0139	ANG,AP1M2,CYP1B1,ETS1,GOT1,LAD1,MCL1,PROS1,SERPINB2,TCN1
BCAS3		other			0.015	MYC,TFF1
ITCH	-1.036	enzyme			0.015	CTGF,CYR61
PMEPA1	1.059	other			0.015	AR,KLK3
MSX2		transcription regulator			0.015	TWIST1,VIM
STRA6	1.083	other			0.015	RARA,RBP1
PRKCI		kinase			0.015	HMOX1,PTGS2
USP7	-1.092	peptidase			0.015	TP53,USP7
LDB1		transcription regulator			0.015	KIT,NKX3-1
NCOA4	1.018	transcription regulator			0.015	AR,TFF1
IGFBP4	1.111	other			0.015	IGFBP3,IGFBP6
LMO4	1.233	transcription regulator			0.015	PGR,TFF1
CDKN2C	1.124	transcription regulator			0.015	CCL2,MMP3
MGAT5		enzyme			0.015	EGFR,PROM1
PTPN11	-1.021	phosphatase			0.015	ACSL4,TP53
ZNF423	1.009	transcription regulator			0.015	CD79A,CD79B
KLB		enzyme			0.015	EGR1,FOS
LMO2	1.049	other			0.015	KIT,NKX3-1
KAT2A	-1.105	enzyme			0.015	CCND2,TFF1
F2		peptidase		1.296	0.0151	CTGF,EGR1,SKP2,TFPI2,TNFSF10
SMARCE1	-1.069	transcription regulator		0.555	0.0151	BRCA1,FOS,MYC,PGR,TFF1
CSF3		cytokine		-0.298	0.0151	BIRC3,FOS,PRKCA,PRKCB,RARA
TGFB2	1.121	growth factor			0.0151	CD46,CD59,EGR1,FOS,VCAN
FBN1	1.037	other	Inhibited	-2.216	0.0151	COL3A1,COL6A3,CTGF,MMP3,TGFBR2
mir-221		microRNA			0.0152	KIT,KLK3,PIK3R1
MAD2L2	1.042	enzyme			0.0152	EGR1,SNAI2,VIM
MS4A1		other			0.0152	MCL1,MYC,ZFP36L1
CYR61	1.228	other			0.0152	ITGA2,ITGB1,TP53
FAS		transmembrane receptor		-1.521	0.0152	BIRC3,CCL2,CEBPD,EFNA1,LTB,MME,PPP1R15A,TNFAIP3,ZFP36
FANCC		other			0.0156	AQP9,CASK,CXCL12,IGFBP3,MMP7,MYOF,PRKCB,PTGS2,RLN2,RND3,SKAP2,SNX7
FOS	1.416	transcription regulator		0.762	0.016	CCL2,DIO2,FASN,FOXA1,MMP10,MYC,NBPF10 (includes others),PGR,PTGS2,PTPRO,SERPINB2,SNAI2,SULF2
GSK3B	-1.026	kinase		0.413	0.0163	BCL2L1,CCL2,CDH11,MCL1,MYC,NCOA1,TNFSF10,TP53
MTOR	1.043	kinase		0	0.0163	ACLY,AR,BCL2L1,EGFR,FASN,MCL1,SNAI2,SRC
GLI1		transcription regulator		1.667	0.0166	ARPC5,CMBL,DEGS1,DIO2,EGR3,IGFBP7,KLK3,LZTS1,MAN1C1,NES,NREP,PAPSS2,PCDH18,PDZRN3,RAP2A,SCD5,TNC,TTC13,TUFM
NFKB2	1.005	transcription regulator		1.412	0.0169	BCL2L1,BIRC3,CCL19,CXCL12,CXCL13,MYC
JAK2		kinase		1.342	0.0169	CCND2,IL19,PTGS2,RARA,RBP1,TP53
NCOA3	-1.037	transcription regulator		-0.132	0.0169	CCDC80,HMOX1,IGF1,PGR,PTGS2,TFF1
BMP4	-1.039	growth factor		1.287	0.017	ACTA2,CNN1,GATA2,HAMP,MYC,RUNX3,TP53
HLX	1.029	transcription regulator		-0.378	0.017	CDKN1C,CYP1B1,EGR1,JUN,MYC,PRDM1,SENP6
PTEN	1.028	phosphatase		-0.747	0.017	CCL5,CDK4,EGFR,ESR1,FASN,SRC,TP53
MECP2		transcription regulator			0.017	BRCA1,ENPP4,ESR1,IGFBP3,PROM1,RELN,TFPI2
DRAP1	-1.033	transcription regulator			0.017	CKS2,HIST1H2BJ,MYC,PDCD7,RPL7A,RPLP0,SOD1
FAT1	1.217	other		1.96	0.017	JUN,MMP3,PTGS2,VEGFC
mir-8		microRNA		-0.927	0.017	ITGB1,TGFB2,YAP1,ZEB2
let-7a-5p (and other miRNAs w/seed GAGGUAG)		mature microRNA		-0.967	0.017	ACTA2,BCL2L1,PRDM1,VIM
PTGER4	1.2	G-protein coupled receptor			0.017	BRCA1,CCR7,EGR1,PGR
CSF2		cytokine		1.601	0.0176	CCL2,CD1C,CD38,CDC123,CEACAM1,EGR2,EGR3,GK,HSPH1,LTB,MAT2A,MYC,NACA,PIM1,PMP22,RARA,TLR5
NEDD9	1.024	other		1	0.0184	ALOX5,BHLHE40,ERRFI1,FOS,ITGA2,KIT,PLAC8,PLOD2,STC1
IL1A		cytokine	Activated	3.491	0.0203	ALDH1A3,ALDH3A2,BIRC3,CCL2,CCL5,CXCL2,IL32,KITLG,LOX,MMP10,PDGFA,PDZK1IP1,PTGES,PTGS2,SERPINA3,TNFAIP3
JUN	1.148	transcription regulator		1.314	0.0205	ABCB1,BIRC3,CCL2,DIO2,FOXA1,GCLC,GOT1,HMOX1,IL7R,JUN,MMP10,MYC,NBPF10 (includes others),PGR,PTGES,PTGS2,SNAI2,SULF2,ZFP36
PAF1	-1.055	other		1.508	0.0207	ARL4A,BIRC3,CCL5,CITED2,HCG4,HERC5,ISG20,MXD1,SDC4,ZC3HAV1,ZFP36
SNAI2	1.321	transcription regulator		0.939	0.0212	ITGB1,JUP,NES,TP63,VIM
EPO	-1.046	cytokine		0.447	0.0212	BCL2L1,MCL1,PRKCA,PRKCB,TF
ID1	1.108	transcription regulator		-0.391	0.0212	BCL2L1,EGR1,PTK2,TMPRSS6,VIM
MAPK8		kinase		1.134	0.0215	BIRC3,FOXO1,JUN,PTGS2,RARA,RBP1,RN7SL1
CD44	-1.055	enzyme		0.953	0.0215	ABCB1,BCL2L1,BIRC3,JUN,KDM1A,MCL1,PTHLH
IL6	1.019	cytokine		1.676	0.0218	BCL2L1,CCL2,CEBPD,DCN,DIO1,ENO2,ETS2,F12,FOS,HAMP,ITGB1,KIT,KLK3,MCL1,MMP10,MYC,PDGFA,PTGS2,SERPINA3,SRC
VEGFA	-1.064	growth factor	Activated	2.438	0.0221	EFNB2,ETS1,ITGA1,ITGA2,ITGB1,RCAN1
MAX	1.021	transcription regulator			0.0222	APEX1,CCND2,FBXO32,GADD45A,GLYR1,KLF6,MYC,NCL,RBBP8
TCF12	1.028	transcription regulator			0.0222	AATF,ASUN,AZGP1,C21orf119,GATA3,HSD17B14,LRBA,RPS3A,TNFAIP1
CD3		complex		-0.855	0.0228	CBL,CCND2,CCR6,CD247,CDK4,CDK6,EGR2,ETS1,ETS2,GATA3,GZMB,HOMER2,LEF1,PHB2,PTGER4,PTGS2,RORC,TNFAIP3,TNFSF10
EP300	-1.001	transcription regulator		0.055	0.0244	AXIN2,BCL2L1,CCL2,CEBPA,CHPT1,GATA3,IGF1,KLK3,MYC,PTGS2,SKP2,TFF1
CHD4	1.031	enzyme		1.067	0.0256	ADORA1,BCL11A,NCEH1,SPRY1
LRP6		transmembrane receptor		0.152	0.0256	ACTA2,CAV1,GATA3,TTYH1
EIF4E	1.082	translation regulator		0	0.0256	BCL2L1,CEBPA,MCL1,TP53
N-cor		group			0.0256	AXIN2,IGF1,IGFBP3,PTGS2
IDH2	-1.085	enzyme			0.0256	EGR1,TGFB2,VIM,ZEB2
KMT2A		transcription regulator	Activated	2	0.0256	MEIS1,PGR,PROM1,TFF1
Cdk		group			0.0276	CCL2,CCL5,CXCL2
GPER1	1.153	G-protein coupled receptor			0.0276	CTGF,FASN,FOS
AKT2		kinase			0.0276	ESR1,ITGB1,VIM
TNFRSF12A	1.06	transmembrane receptor			0.0276	CCL2,CCL5,MMP3
DDX17	1.006	enzyme			0.0276	JUN,MYC,TFF1
KIT	1.392	transmembrane receptor			0.0276	BCL2L1,HMGB1,MYC
DEK	1.013	transcription regulator			0.0276	BIRC3,CSF3R,MCL1
WNT3A	-1.022	cytokine			0.0276	AXIN2,LEF1,TMEM2
NEUROG1		transcription regulator		-0.277	0.0276	ADD3,BEX1,C1S,CCND2,CEMIP,CFH,COL3A1,F2RL2,FAM198B,MFAP4,PPIC,SDPR,SQRDL
Growth hormone		group		-0.088	0.028	CDH3,CITED2,CX3CL1,FKBP5,FZD7,MYC,PPP1R15A,SOCS1,TGFB3,TNFSF10,ZEB2
POU2F1	-1.064	transcription regulator			0.0284	APEX1,ATP6V0C,ESR1,GADD45A,KLK3,PDE9A
Mapk		group			0.0287	CTGF,FBLN1,FOS,GZMB,IRS1
TWIST2	1.079	transcription regulator	Activated	2.219	0.0287	POSTN,SNAI2,TWIST1,VIM,ZEB2
IL21		cytokine	Activated	2.284	0.0319	CCL5,CCR7,CD1D,CD38,CXCL13,GZMB,IL18R1,IL18RAP,KLRD1,PRDM1,RORC,SOCS1
AHR	-1.034	ligand-dependent nuclear receptor		1	0.0329	CCL5,CDK4,CYP1B1,ESR1,MYC,PTGS2,SERPINB2
SIRT1	1.02	transcription regulator		0.218	0.0329	BIRC3,CCND2,HMOX1,IGF1,MMP3,NELL2,TP53
EHF	1.049	transcription regulator		0	0.0342	ALOX5,CDH3,CNFN,CRABP2,HMOX1,KLK5,KLK6,KLK7,RBPJ,SERPINA3,TFPI,TNC,VEGFC,ZFP36L1
SIN3A	1.009	transcription regulator			0.0358	ESR1,FBXO32,KLF6,KLK3,MYC,TFF1
EIF2AK2	1.025	kinase	Activated	2.331	0.0362	BHLHE40,CEBPD,IFI35,IRS2,ISG20,NMI,NNMT,PLSCR1,TNFAIP3,TUBA1A,ZC3HAV1,ZNF532
MIF	-1.026	cytokine		1.96	0.0364	FOS,GZMB,JUN,MMP3
NFIX	-1.354	transcription regulator		1	0.0364	NFIX,POSTN,SERPINA3,SPARCL1
NOX4	1.028	enzyme		1	0.0364	BCL2L1,BMF,MCL1,TGFA
PHB2	1.059	transcription regulator		-1	0.0364	CDKN1C,PGR,SOCS1,TXN
CRTC2		other			0.0364	CDK6,MYC,TCF3,TCL1A
LYL1	-1.019	transcription regulator			0.0364	BRCA1,EGR1,ID3,ITGA2
IDH1	1.017	enzyme			0.0364	EGR1,TGFB2,VIM,ZEB2
CREM		transcription regulator			0.0364	CD247,CREB3L4,DIO2,FOS
NCOA1	-1.108	transcription regulator			0.0364	KLK3,PGR,SERPINB5,TFF1
PLAUR	-1.01	transmembrane receptor			0.0364	CCL2,ITGA6,ITGB1,VIM
GABPA		transcription regulator			0.0364	BRCA1,IL16,OXTR,SKP2
ELF4	-1.02	transcription regulator		1.342	0.0376	ABCB1,CXCL2,KIT,NDUFS8,RCAN1
IL1		group	Activated	2.236	0.0376	CCL2,FOS,MMP3,MMP7,PTGS2
S100A6	1.066	transporter		0.378	0.0399	ATF3,CXCL2,EXOSC8,PRNP,STC1,TNFAIP3,YBX3
Rap1		group			0.0413	RECK,SORL1
Cpla2		group			0.0413	MYC,PTGS2
Integrin		complex			0.0413	ESR1,JUN
FGF21		growth factor			0.0413	EGR1,HMGCS2
SMYD2	1.109	enzyme			0.0413	GREB1,PGR
ZMIZ2	1.028	transcription regulator			0.0413	AXIN2,MYC
Eotaxin		group			0.0413	MAPK1,MAPK3
TAF4	1.032	transcription regulator			0.0413	AR,TFF1
HMGN1	1.058	transcription regulator			0.0413	FOS,TFF1
MAP3K3		kinase			0.0413	JUN,TNFAIP3
miR-1 (and other miRNAs w/seed GGAAUGU)		mature microRNA			0.0413	ESR1,SPHK1
HGS	-1.022	other			0.0413	EGFR,ESR1
CALCR		G-protein coupled receptor			0.0413	FOS,TP53
SPHK2	-1.062	kinase			0.0413	CCL5,TP53
RUVBL2	1.007	transcription regulator			0.0413	AXIN2,CCND2
HTRA1	1.155	peptidase			0.0413	HTRA1,MMP3
RBP4	-1.04	transporter			0.0413	RARA,RBP1
NKX3-1	-1.279	transcription regulator			0.0413	IGFBP3,KLK3
EBF1	1.155	transcription regulator			0.0413	CD79A,CD79B
NOV	-1.023	growth factor			0.0413	ITGA2,ITGB1
MAPK7	1.004	kinase			0.0413	JUN,VIM
BAG3	-1.112	other			0.0413	BCL2L1,MCL1
S1PR3	-1.107	G-protein coupled receptor			0.0413	IGF1,PTGS2
DSP	-1.005	other			0.0413	DSC2,DSC3
CHTOP	-1.025	other			0.0413	TFF1,TGFA
TBPL1	1.062	transcription regulator			0.0413	FOS,TP63
KLF13	-1.001	transcription regulator			0.0413	KLF9,PGR
HDAC8		transcription regulator			0.0413	HOXA5,TP53
CLDN2		other			0.0413	ITGA2,ITGB1
BRCA1	-1.062	transcription regulator		-0.142	0.0426	BRCA1,CCL5,CYP1B1,EGR1,ESR1,GADD45A,KLK3,KRT17,PIN1,TFF1
ZNF217	1.011	transcription regulator	Inhibited	-2.121	0.0426	CCL2,CITED1,CREB5,GAD1,HAPLN1,IFI16,IGFBP3,ITM2A,MYC,RCAN1,SHC4,STRA6,VSNL1,WNT5B
SMAD1		transcription regulator			0.0439	ACTA2,CTGF,CXCL2
miR-221-3p (and other miRNAs w/seed GCUACAU)		mature microRNA			0.0439	KIT,KLK3,PIK3R1
ERBB4		kinase			0.0439	BRCA1,CXCL12,PGR
TAZ	-1.029	enzyme			0.0439	CTGF,CYR61,TAGLN
TIMP1	-1.037	cytokine			0.0439	A4GALT,CD38,MME
YAP1	1.163	transcription regulator		1.982	0.0443	CDK6,CTGF,CYR61,DIAPH3,SDPR,TAGLN
BMP2		growth factor		0.861	0.0443	BCL2L1,HAMP,KLF9,MYC,RUNX3,WNT4
HDAC3		transcription regulator			0.0443	BIRC3,DIO1,JUP,PTGS2,TFF1,VIM
MYB	-1.022	transcription regulator			0.0443	GATA3,JUN,MMP3,MYC,SNAI2,VIM
HDAC6	-1.004	transcription regulator	Activated	2.2	0.0443	CYP1B1,IGF1,JUN,MYC,TGFB1I1,VIM
TAL1		transcription regulator			0.0444	AATF,ASUN,AZGP1,C21orf119,HSD17B14,KIT,LRBA,MYC,NKX3-1,RPS3A,SERPINB2,TNFAIP1,TTC3
SATB1		transcription regulator		-0.774	0.0448	ACTN1,ADCY3,C17orf59,CEACAM1,DUSP4,GATA3,GLRX,GPR18,IL18RAP,MAL,PRKCB,PTGS2,RASGRP2,RPLP0,TMEM117,TMEM2,TMEM241
CD40LG		cytokine		1.565	0.0473	ANXA7,BCL2L1,BIRC3,CCL2,CD27,CDK6,LAMP3,LTB,MCL1,PIM1,PTGS2,RUNX3,TANK,TNFAIP3,TRAF5,ZFP36L1
MAP3K14		kinase		1.937	0.0477	BCL2L1,BIRC3,CCL5,GADD45A,LTB,TNFAIP6,YAP1
INHBA		growth factor		1.432	0.048	ACTA2,ESR1,IGF1,MCL1,TAGLN
MTA1	1.04	transcription regulator		0.756	0.048	BRCA1,CCND2,CDKN1C,ESR1,RNF144A
PPARG	1.059	ligand-dependent nuclear receptor		-0.604	0.0487	ACTA2,CAV1,CAV2,CCL2,IGFBP3,IGFBP6,PTGES,PTGS2,TGFBR2,TNFSF10
MUC4		other		1.964	0.0495	EGFR,TWIST1,TWIST2,VIM
HCAR2		G-protein coupled receptor		0	0.0495	AVEN,NMI,SLC37A2,TRIM8
miR-21-5p (and other miRNAs w/seed AGCUUAU)		mature microRNA		-1.96	0.0495	PIK3R1,RECK,SERPINB5,TGFBR2
Pka		complex			0.0495	CCR7,CTGF,PTHLH,TCF3
PNN	1.011	other	Inhibited	-2	0.0495	CDK4,JUN,MMP7,MYC
IL2		cytokine		0.77	0.0495	CD46,CD59,CDKN2C,ETS1,GZMB,IL7R,KLRD1,LRMP,NETO2,PRDM1,PTHLH,RFTN1,UBE2W
Jnk		group	Activated	2.629	0.0495	BIRC3,BRCA1,BTRC,CCL2,CCR7,CTGF,CXCL12,IL19,JUN,MMP3,PTGS2,RARA,ZFP36
SELPLG		other		1.89	0.0565	CCL2,CXCL2,CYP1B1,FOS,IGF1,IL4R,PRKCD
MAP2K1/2		group		1.782	0.0659	ATF3,CTGF,DUSP4,EGR1,JAK1,MYC,PDGFA,VIM
IL1RN	1.024	cytokine	Inhibited	-2.359	0.0673	ATF3,BTRC,GBP1,HERC6,IL32,ISG20,KLF6,LAMP3,MX2,PELI1,RARRES1,TCF7L2,TNFSF10
NANOG		transcription regulator		1.897	0.0718	ABCB1,AMER1,CCND2,CDK6,COL3A1,EGR1,FOS,HOPX,IER5L,LHX2,MEIS1,NKX2-2,NPTX1,RIPPLY3,SEC22B
CDKN1A	-1.111	other	Inhibited	-2.607	0.0877	BRCA1,CCL2,CTSK,LBR,MMP3,PSAP,STMN1,TGFA,TP53,TP53I3
RAB1B	-1.062	other	Inhibited	-2.588	0.0885	ARL1,COPG1,GEM,JUN,RAB26,RABAC1,SEC22B
CD14	-1.062	transmembrane receptor		1.982	0.102	CCL2,CCL5,ITGB1,PTGS2
ATF2		transcription regulator		1.964	0.102	ATF3,DUSP10,JUN,MYLK
STUB1	-1.106	enzyme		-1.982	0.102	FBL,KLHL24,TFF1,TP53
IL1B	1.002	cytokine	Activated	2.725	0.104	A4GALT,BMF,BTRC,CCL2,CCL5,CCR2,CCR6,CXCL2,DIO1,EGR1,FABP5,GSTA1,HEXB,IL24,IL32,MCL1,MMP3,MMP7,NRP1,PTGES,PTGS2,RORC,SCNN1A,SERPINA3,SERPINB2,SERPINH1,TNFAIP6,VEGFC
IL17A		cytokine	Activated	2.049	0.114	CTGF,CXCL2,HEXB,IL19,MMP3,NRP1,PTGS2
CEBPB	-1.036	transcription regulator		1.937	0.122	ABCB1,CCL5,CSF3R,F7,GADD45A,IGF1,IL24,MMP10,MMP3,MYC,PTGER4,PTGS2
miR-22-3p (miRNAs w/seed AGCUGCC)		mature microRNA	Inhibited	-2.213	0.123	CHD7,CLIP2,CYTH3,FRAT2,PDSS1
FOXO1	1.092	transcription regulator	Activated	2.958	0.154	CDKN1C,CTGF,EGR1,EGR2,FBXO32,FOXO1,GADD45A,IRS2,MMP3,TNFSF10,WNT4
PIM1	1.087	kinase		1.987	0.196	CCND2,CDK4,MYC,STAT4
IFNG	1.019	cytokine	Activated	2.544	0.228	ATF3,AUTS2,BCL2L1,BECN1,BMF,CCL2,CCL5,CD2,CDK4,CEACAM1,CXCL2,DDR2,DEFB1,EMID1,GBP1,GBP2,GGA1,HERC6,IL32,ISG20,KLF6,LAMP3,LARGE,MARCKSL1,MX2,PELI1,PIM1,PRDX2,PTGES,PTGS2,PTN,RARRES1,RARRES3,RPL23A,SERPINA5,SLC2A11,SOCS1,ST13,TCF7L2,TLR5,TNFSF10
SMAD4	1.038	transcription regulator		1.98	0.286	ACKR1,CITED2,CTGF,FSCN1,GADD45A,HEBP1,IL17B,ITGA6,MST1R,PDGFRB,PGRMC2,PILRA
RBM5	-1.018	other		-1.987	0.29	ANXA1,ATP6V0C,BIRC3,IL32,MCL1,PIM1,SERPINH1
SOCS1	1.069	other		-1.98	0.329	BCL2L1,CDK4,CXCL2,ISG20,SOCS1
Ap1		complex	Activated	2	0.354	EZR,IGFBP3,ITGA2,JUN,MYC
miR-155-5p (miRNAs w/seed UAAUGCU)		mature microRNA	Inhibited	-2	0.454	CXCL2,EGFR,PELI1,SOCS1
TLR4	1.03	transmembrane receptor	Activated	2.186	0.456	ATF3,BCL10,CCL2,CCL5,CD38,TNFSF10
RB1	1.018	transcription regulator		-1.961	0.504	BRCA1,CASP4,FOS,GPS2,HIST1H2BJ,IGF1,MEIS1,MYC,TP53,TUBG1,ZEB2
miR-145-5p (and other miRNAs w/seed UCCAGUU)		mature microRNA		-1.949	0.51	CDK4,FSCN1,MYC,TAGLN
miR-34a-5p (and other miRNAs w/seed GGCAGUG)		mature microRNA	Inhibited	-2	0.563	ATF3,CDK6,PTPRE,TP53
miR-146a-5p (and other miRNAs w/seed GAGAACU)		mature microRNA	Inhibited	-2	1	CCL2,CD1D,CFH,LALBA
