# Supplementary material for: The molecular landscape of premenopausal breast cancer
Source: Breast Cancer Res. 2015 Aug 7;17:104. doi: 10.1186/s13058-015-0618-8 (PMC4531812; doi:10.1186/s13058-015-0618-8)
Supplement: Additional file 10: — PARADIGM analysis in Molecular Taxonomy of Breast Cancer International Consortium (METABRIC). Pathways detected by gene set enrichment analysis (GSEA) with input of gene expression and copy number variation data for the PARADIGM algorithm. The nine columns correspond to the pathway name, size of the athway, ES score, NES score, nominal p value, false discovery rate (FDR) q value, FWER p value and leading edge (typical GSEA output). (XLSX 62 kb) [file 13058_2015_618_MOESM10_ESM.xlsx]

## Sheet: Pathway_list_METABRIC
NAME	SIZE	ES	NES	NOM p-val	FDR q-val	FWER p-val	LEADING EDGE
SIGNALING_BY_CONSTITUTIVELY_ACTIVE_EGFR	116	0.800889	1.98145	0.00198413	0.233025	0.125	tags=45%, list=3%, signal=46%
MAP_KINASE_INACTIVATION_OF_SMRT_COREPRESSOR	77	0.570843	1.98139	0	0.116512	0.125	tags=30%, list=10%, signal=33%
VIRAL_RNP_COMPLEXES_IN_THE_HOST_CELL_NUCLEUS	20	0.819426	1.9504	0	0.127382	0.196	tags=25%, list=0%, signal=25%
AGRIN_IN_POSTSYNAPTIC_DIFFERENTIATION	131	0.498664	1.93154	0	0.119905	0.243	tags=33%, list=14%, signal=38%
WEST_NILE_VIRUS	26	0.68442	1.90423	0.00193424	0.143355	0.341	tags=35%, list=5%, signal=36%
AUTODEGRADATION_OF_THE_E3_UBIQUITIN_LIGASE_COP1	55	0.630775	1.89889	0	0.125651	0.358	tags=13%, list=11%, signal=14%
CRNA_SYNTHESIS	17	0.788409	1.89542	0	0.112558	0.374	tags=24%, list=0%, signal=24%
POST-CHAPERONIN_TUBULIN_FOLDING_PATHWAY	36	0.772003	1.85138	0.0040568	0.168692	0.538	tags=47%, list=7%, signal=51%
VRNA_SYNTHESIS	18	0.752258	1.84232	0.00195695	0.167364	0.575	tags=22%, list=0%, signal=22%
FORMATION_OF_TUBULIN_FOLDING_INTERMEDIATES_BY_CCT/TRIC	30	0.733158	1.82246	0.00587084	0.194279	0.671	tags=37%, list=7%, signal=39%
VRNP_ASSEMBLY	16	0.735968	1.8069	0.00189036	0.211402	0.724	tags=25%, list=6%, signal=27%
NOTCH_SIGNALING_PATHWAY	135	0.539797	1.80268	0.00446429	0.202527	0.734	tags=39%, list=15%, signal=45%
GLUCOCORTICOID_RECEPTOR_REGULATORY_NETWORK	409	0.419328	1.77663	0	0.242455	0.802	tags=28%, list=17%, signal=33%
TYPE_I_HEMIDESMOSOME_ASSEMBLY	19	0.827892	1.77545	0.00764818	0.228481	0.806	tags=58%, list=6%, signal=61%
VALIDATED_TRANSCRIPTIONAL_TARGETS_OF_DELTANP63_ISOFORMS	73	0.500411	1.75818	0	0.252294	0.849	tags=30%, list=14%, signal=35%
ROLE_OF_NICOTINIC_ACETYLCHOLINE_RECEPTORS_IN_THE_REGULATION_OF_APOPTOSIS	114	0.454731	1.73618	0.00560748	0.29255	0.905	tags=33%, list=16%, signal=40%
PRION_PATHWAY	46	0.621009	1.73499	0.0108499	0.279058	0.91	tags=46%, list=14%, signal=53%
BETA1_INTEGRIN_CELL_SURFACE_INTERACTIONS	242	0.527919	1.71662	0.0175781	0.313404	0.943	tags=42%, list=21%, signal=52%
MCALPAIN_AND_FRIENDS_IN_CELL_MOTILITY	191	0.461403	1.7061	0.00764818	0.326891	0.953	tags=29%, list=17%, signal=35%
PREFOLDIN_MEDIATED_TRANSFER_OF_SUBSTRATE__TO_CCT/TRIC	33	0.627832	1.68929	0.0151229	0.358835	0.969	tags=21%, list=6%, signal=22%
TIGHT_JUNCTION_INTERACTIONS	83	0.479767	1.68929	0.0150094	0.341748	0.969	tags=30%, list=15%, signal=35%
AKT_SIGNALING_PATHWAY	117	0.430413	1.68794	0.0019084	0.330174	0.974	tags=32%, list=16%, signal=39%
ATF-2_TRANSCRIPTION_FACTOR_NETWORK	134	0.437755	1.68194	0.012605	0.33297	0.978	tags=22%, list=10%, signal=24%
RB_TUMOR_SUPPRESSOR/CHECKPOINT_SIGNALING_IN_RESPONSE_TO_DNA_DAMAGE	86	0.452504	1.67601	0.010142	0.335918	0.981	tags=31%, list=13%, signal=36%
NOTCH_RECEPTOR_BINDS_WITH_A_LIGAND	16	0.89241	1.67345	0.00596422	0.330789	0.985	tags=75%, list=5%, signal=79%
RECEPTOR-LIGAND_BINDING_INITIATES_THE_SECOND_PROTEOLYTIC_CLEAVAGE_OF_NOTCH_RECEPTOR	22	0.911848	1.66747	0.00395257	0.336463	0.988	tags=82%, list=5%, signal=86%
INSULIN_PATHWAY	236	0.385037	1.66309	0.00375235	0.335767	0.989	tags=28%, list=16%, signal=33%
DIRECT_P53_EFFECTORS	225	0.384184	1.65171	0.0019802	0.355877	0.991	tags=19%, list=10%, signal=21%
PHOSPHOLIPIDS_AS_SIGNALLING_INTERMEDIARIES	166	0.407155	1.64329	0.00187617	0.368102	0.992	tags=34%, list=18%, signal=41%
OVERVIEW_OF_TELOMERASE_PROTEIN_COMPONENT_GENE_HTERT_TRANSCRIPTIONAL_REGULATION	31	0.498955	1.64054	0.00691244	0.364513	0.995	tags=35%, list=13%, signal=41%
NEP/NS2_INTERACTS_WITH_THE_CELLULAR_EXPORT_MACHINERY	60	0.509586	1.63754	0.0248566	0.360459	0.996	tags=8%, list=1%, signal=8%
ALPHA6_BETA4_INTEGRIN-LIGAND_INTERACTIONS	23	0.74448	1.63591	0.0272374	0.354092	0.996	tags=65%, list=16%, signal=77%
ERBB_RECEPTOR_SIGNALING_NETWORK	70	0.568102	1.63574	0.026975	0.343903	0.996	tags=43%, list=15%, signal=50%
SIGNAL_DEPENDENT_REGULATION_OF_MYOGENESIS_BY_COREPRESSOR_MITR	87	0.462816	1.63549	0.0146789	0.334456	0.996	tags=30%, list=16%, signal=35%
REGULATION_OF_PGC-1A	118	0.442891	1.62828	0.00902527	0.34425	0.997	tags=30%, list=16%, signal=35%
MAPKINASE_SIGNALING_PATHWAY	215	0.386025	1.62191	0.00692042	0.351462	0.997	tags=28%, list=15%, signal=32%
SCF(SKP2)-MEDIATED_DEGRADATION_OF_P27/P21	85	0.511888	1.61791	0.0295983	0.352605	0.997	tags=22%, list=16%, signal=27%
CONTROL_OF_SKELETAL_MYOGENESIS_BY_HDAC_AND_CALCIUM/CALMODULIN-DEPENDENT_KINASE_(CAMK)	125	0.420537	1.60864	0.00881834	0.36877	0.997	tags=31%, list=16%, signal=37%
IL4-MEDIATED_SIGNALING_EVENTS	158	0.42173	1.60513	0.0165631	0.369041	0.997	tags=44%, list=25%, signal=58%
PTEN_DEPENDENT_CELL_CYCLE_ARREST_AND_APOPTOSIS	123	0.405955	1.60385	0.0107914	0.36332	0.997	tags=34%, list=17%, signal=41%
EUKARYOTIC_TRANSLATION_TERMINATION	98	0.591224	1.60196	0.0365112	0.359551	0.997	tags=7%, list=5%, signal=7%
INTEGRIN_CELL_SURFACE_INTERACTIONS	171	0.437652	1.59765	0.0136986	0.363025	0.998	tags=35%, list=25%, signal=46%
B_CELL_SURVIVAL_PATHWAY	175	0.428125	1.59685	0.00728597	0.356542	0.998	tags=30%, list=17%, signal=35%
CDC25_AND_CHK1_REGULATORY_PATHWAY_IN_RESPONSE_TO_DNA_DAMAGE	60	0.477957	1.59424	0.0379507	0.35546	0.998	tags=37%, list=14%, signal=43%
FOXO_FAMILY_SIGNALING	189	0.365985	1.58962	0.00376648	0.359766	0.998	tags=24%, list=16%, signal=29%
S1P5_PATHWAY	23	0.626487	1.57994	0.0357815	0.378192	0.999	tags=39%, list=13%, signal=45%
MULTIPLE_ANTIAPOPTOTIC_PATHWAYS_FROM_IGF-1R_SIGNALING_LEAD_TO_BAD_PHOSPHORYLATION	88	0.438383	1.56655	0.0257937	0.40737	0.999	tags=35%, list=15%, signal=41%
SEGMENTATION_CLOCK	73	0.455114	1.56594	0.0265306	0.400313	0.999	tags=32%, list=14%, signal=37%
SIGNALING_MEDIATED_BY_P38-ALPHA_AND_P38-BETA	87	0.436509	1.56123	0.0218688	0.406213	0.999	tags=38%, list=23%, signal=49%
EICOSANOID_METABOLISM	78	0.451439	1.55838	0.0247934	0.406099	0.999	tags=33%, list=17%, signal=40%
SMAC-MEDIATED_DISSOCIATION_OF_IAP/CASPASE_COMPLEXES	138	0.45116	1.55277	0.0226415	0.413961	0.999	tags=28%, list=15%, signal=32%
UCALPAIN_AND_FRIENDS_IN_CELL_SPREAD	136	0.449575	1.55215	0.0242537	0.407838	0.999	tags=34%, list=20%, signal=42%
LYSOSPHINGOLIPID_AND_LPA_RECEPTORS	26	0.525797	1.55193	0.039627	0.400553	0.999	tags=38%, list=12%, signal=44%
C-MYB_TRANSCRIPTION_FACTOR_NETWORK	184	0.389962	1.54997	0.00587084	0.398783	0.999	tags=23%, list=17%, signal=27%
REGULATION_OF_BAD_PHOSPHORYLATION	158	0.394983	1.5455	0.0127273	0.40319	1	tags=27%, list=16%, signal=32%
CELL_CYCLE/_G2/M_CHECKPOINT	94	0.404683	1.54477	0.0292398	0.398127	1	tags=27%, list=12%, signal=30%
UNCOATING_OF_THE_INFLUENZA_VIRION	27	0.630026	1.54465	0.0437376	0.391527	1	tags=37%, list=16%, signal=44%
IL_4_SIGNALING_PATHWAY	59	0.462865	1.53931	0.045098	0.399627	1	tags=44%, list=16%, signal=52%
CORTICOSTEROIDS_AND_CARDIOPROTECTION	174	0.375085	1.53858	0.0271739	0.394885	1	tags=26%, list=16%, signal=31%
YACI_AND_BCMA_STIMULATION_OF_B_CELL_IMMUNE_RESPONSES	16	0.689093	1.53734	0.054409	0.391632	1	tags=44%, list=12%, signal=50%
APOPTOTIC_SIGNALING_IN_RESPONSE_TO_DNA_DAMAGE	49	0.442122	1.53524	0.027451	0.39131	1	tags=37%, list=22%, signal=47%
CD40L_SIGNALING_PATHWAY	83	0.425754	1.53349	0.0323194	0.389602	1	tags=30%, list=16%, signal=36%
GLUTATHIONE_CONJUGATION	25	0.667695	1.53317	0.0698113	0.384085	1	tags=52%, list=24%, signal=68%
P38_SIGNALING_MEDIATED_BY_MAPKAP_KINASES	90	0.423868	1.5297	0.0441989	0.38763	1	tags=30%, list=17%, signal=36%
FOXM1_TRANSCRIPTION_FACTOR_NETWORK	194	0.365993	1.52807	0.0095057	0.385747	1	tags=23%, list=15%, signal=26%
HOW_DOES_SALMONELLA_HIJACK_A_CELL	134	0.380242	1.52718	0.0194175	0.382049	1	tags=28%, list=16%, signal=33%
FUSION_OF_THE_INFLUENZA_VIRION_TO_THE_HOST_CELL_ENDOSOME	30	0.646224	1.5181	0.0745968	0.399864	1	tags=40%, list=18%, signal=49%
NFAT_AND_HYPERTROPHY_OF_THE_HEART_	198	0.371731	1.51756	0.0158103	0.395483	1	tags=27%, list=16%, signal=32%
PDGF_RECEPTOR_SIGNALING_NETWORK	24	0.693469	1.51729	0.0499076	0.390493	1	tags=54%, list=12%, signal=62%
RAS-INDEPENDENT_PATHWAY_IN_NK_CELL-MEDIATED_CYTOTOXICITY	176	0.367015	1.51626	0.0100167	0.387603	1	tags=25%, list=15%, signal=29%
GAB1_SIGNALOSOME	41	0.587302	1.51625	0.0725191	0.382144	1	tags=39%, list=11%, signal=44%
APOPTOTIC_CLEAVAGE_OF_CELL_ADHESION__PROTEINS	20	0.516698	1.51182	0.0336134	0.387966	1	tags=45%, list=24%, signal=59%
BUDDING	27	0.607815	1.51176	0.0577689	0.382821	1	tags=30%, list=10%, signal=33%
SMAC_BINDS_TO_IAPS	137	0.439428	1.51087	0.0397727	0.379913	1	tags=27%, list=15%, signal=31%
VALIDATED_NUCLEAR_ESTROGEN_RECEPTOR_ALPHA_NETWORK	153	0.456157	1.50954	0.109244	0.378313	1	tags=41%, list=22%, signal=51%
CALCIUM_SIGNALING_IN_THE_CD4+_TCR_PATHWAY	336	0.373193	1.50848	0.0181818	0.376139	1	tags=27%, list=17%, signal=32%
REELIN_SIGNALING_PATHWAY	190	0.392895	1.50819	0.0287474	0.371887	1	tags=27%, list=17%, signal=32%
BMP_RECEPTOR_SIGNALING	93	0.455142	1.50629	0.0644491	0.371525	1	tags=56%, list=33%, signal=83%
RECRUITMENT_OF_REPAIR_AND_SIGNALING_PROTEINS_TO_DOUBLE-STRAND_BREAKS	16	0.768411	1.50526	0.0809628	0.369364	1	tags=63%, list=8%, signal=68%
PROTEOLYSIS_AND_SIGNALING_PATHWAY_OF_NOTCH	17	0.673109	1.50501	0.0480592	0.365241	1	tags=47%, list=5%, signal=50%
PHOSPHOLIPASE_C-EPSILON_PATHWAY	48	0.487378	1.50411	0.0590476	0.362285	1	tags=29%, list=15%, signal=34%
IGF1_PATHWAY	131	0.388829	1.50211	0.0167598	0.362467	1	tags=31%, list=17%, signal=37%
VALIDATED_TRANSCRIPTIONAL_TARGETS_OF_TAP63_ISOFORMS	103	0.408934	1.50194	0.06	0.358508	1	tags=16%, list=7%, signal=17%
ACTIVATION_OF_CASPASES_THROUGH_APOPTOSOME-MEDIATED_CLEAVAGE	133	0.426634	1.50173	0.0446927	0.354848	1	tags=27%, list=15%, signal=32%
REGULATION_OF_CELL_CYCLE_PROGRESSION_BY_PLK3	121	0.37764	1.50038	0.0247191	0.353814	1	tags=26%, list=13%, signal=29%
ROLE_OF_CALCINEURIN-DEPENDENT_NFAT_SIGNALING_IN_LYMPHOCYTES	227	0.368181	1.49796	0.0233051	0.355277	1	tags=27%, list=16%, signal=32%
SIGNALING_PATHWAY_FROM_G-PROTEIN_FAMILIES	150	0.368836	1.49409	0.0189983	0.35905	1	tags=26%, list=16%, signal=31%
FC_EPSILON_RECEPTOR_I_SIGNALING_IN_MAST_CELLS	123	0.385161	1.49372	0.0188324	0.35575	1	tags=30%, list=16%, signal=36%
REGULATION_OF_NUCLEAR_BETA_CATENIN_SIGNALING_AND_TARGET_GENE_TRANSCRIPTION	219	0.402118	1.49272	0.0476191	0.353942	1	tags=41%, list=25%, signal=54%
RAC1_SIGNALING_PATHWAY	185	0.36519	1.49223	0.0318091	0.351193	1	tags=25%, list=17%, signal=30%
CTCF/_FIRST_MULTIVALENT_NUCLEAR_FACTOR	97	0.398345	1.48814	0.0338346	0.356176	1	tags=32%, list=17%, signal=38%
BASIC_MECHANISM_OF_ACTION_OF_PPARA_PPARB(D)_AND_PPARG_AND_EFFECTS_ON_GENE_EXPRESSION	18	0.631737	1.48639	0.0678337	0.356156	1	tags=100%, list=37%, signal=158%
Y_BRANCHING_OF_ACTIN_FILAMENTS	151	0.380422	1.48505	0.0261194	0.355053	1	tags=28%, list=16%, signal=33%
BONE_REMODELING	84	0.390263	1.48408	0.0313808	0.353501	1	tags=32%, list=15%, signal=37%
NECTIN_ADHESION_PATHWAY	300	0.358302	1.48391	0.0284091	0.350057	1	tags=23%, list=15%, signal=26%
VIRAL_MESSENGER_RNA_SYNTHESIS	46	0.514966	1.48023	0.0593047	0.354372	1	tags=13%, list=0%, signal=13%
P75NTR_RECRUITS_SIGNALLING_COMPLEXES	82	0.474818	1.4801	0.0683594	0.350993	1	tags=40%, list=18%, signal=49%
HYPOXIA_AND_P53_IN_THE_CARDIOVASCULAR_SYSTEM	57	0.444837	1.47656	0.0574949	0.354372	1	tags=30%, list=19%, signal=37%
SIGNALING_EVENTS_MEDIATED_BY_THE_HEDGEHOG_FAMILY	69	0.435193	1.47603	0.0691824	0.351957	1	tags=43%, list=23%, signal=56%
INTERLEUKIN-7_SIGNALING	27	0.587605	1.47311	0.0989247	0.355044	1	tags=52%, list=15%, signal=61%
DOWNREGULATED_OF_MTA-3_IN_ER-NEGATIVE_BREAST_TUMORS	40	0.475166	1.47144	0.0793319	0.354924	1	tags=20%, list=12%, signal=23%
INFLUENZA_LIFE_CYCLE	26	0.578314	1.46547	0.0718563	0.36391	1	tags=27%, list=10%, signal=30%
SIGNALING_BY_PDGF	94	0.513521	1.46547	0.0762565	0.360377	1	tags=38%, list=18%, signal=47%
FIBRINOLYSIS_PATHWAY	129	0.380274	1.45862	0.0378619	0.371092	1	tags=37%, list=22%, signal=47%
ROLE_OF_MITOCHONDRIA_IN_APOPTOTIC_SIGNALING	80	0.416237	1.45525	0.0520833	0.37508	1	tags=36%, list=18%, signal=44%
SREBP_CONTROL_OF_LIPID_SYNTHESIS	15	0.683094	1.45227	0.0957854	0.378303	1	tags=27%, list=10%, signal=30%
P75(NTR)-MEDIATED_SIGNALING	264	0.361507	1.451	0.0430528	0.377211	1	tags=36%, list=24%, signal=46%
CASPASE_CASCADE_IN_APOPTOSIS_(PID_70505)	213	0.373568	1.44955	0.0392857	0.376765	1	tags=36%, list=25%, signal=47%
CASPASE-MEDIATED_CLEAVAGE_OF_CYTOSKELETAL_PROTEINS	135	0.422256	1.44799	0.057554	0.376465	1	tags=26%, list=15%, signal=30%
NRIF_SIGNALS_CELL_DEATH_FROM_THE_NUCLEUS	51	0.527894	1.44755	0.101533	0.373997	1	tags=51%, list=30%, signal=73%
A6B1_AND_A6B4_INTEGRIN_SIGNALING	279	0.351813	1.44282	0.0328467	0.380633	1	tags=25%, list=17%, signal=30%
CD40/CD40L_SIGNALING	213	0.369162	1.44236	0.0565611	0.378236	1	tags=37%, list=22%, signal=47%
HIV-1_NEF/_NEGATIVE_EFFECTOR_OF_FAS_AND_TNF-ALPHA	200	0.368951	1.44095	0.0351852	0.377752	1	tags=26%, list=17%, signal=31%
IL_3_SIGNALING_PATHWAY	69	0.429308	1.43972	0.0701403	0.377083	1	tags=39%, list=16%, signal=46%
RELEASE	27	0.56601	1.43672	0.0976096	0.379898	1	tags=33%, list=18%, signal=40%
SIGNALING_EVENTS_MEDIATED_BY_TCPTP	143	0.363568	1.43531	0.0339321	0.379891	1	tags=31%, list=16%, signal=36%
CLASS_I_PI3K_SIGNALING_EVENTS_MEDIATED_BY_AKT	133	0.353263	1.43246	0.0301318	0.382613	1	tags=23%, list=14%, signal=27%
SUMOYLATION_BY_RANBP2_REGULATES_TRANSCRIPTIONAL_REPRESSION	157	0.387154	1.42588	0.0545113	0.39354	1	tags=24%, list=15%, signal=28%
NUCLEAR_RECEPTOR_TRANSCRIPTION_PATHWAY	109	0.399209	1.42239	0.0542299	0.397759	1	tags=20%, list=8%, signal=22%
EPHB_FORWARD_SIGNALING	205	0.377461	1.41807	0.0747126	0.403439	1	tags=27%, list=16%, signal=32%
INHIBITION_OF_HUNTINGTONS_DISEASE_NEURODEGENERATION_BY_HISTONE_DEACETYLASE_INHIBITORS	22	0.515615	1.39829	0.103314	0.445218	1	tags=27%, list=10%, signal=30%
APOPTOTIC_CLEAVAGE_OF_CELLULAR_PROTEINS	148	0.40473	1.39674	0.0938086	0.444961	1	tags=24%, list=15%, signal=28%
PDGFR-ALPHA_SIGNALING_PATHWAY	60	0.446552	1.39651	0.0961924	0.441833	1	tags=37%, list=15%, signal=43%
LISSENCEPHALY_GENE_(LIS1)_IN_NEURONAL_MIGRATION_AND_DEVELOPMENT	50	0.435715	1.39604	0.0898876	0.439313	1	tags=24%, list=15%, signal=28%
GLYPICAN_3_NETWORK	27	0.498149	1.39209	0.143701	0.444826	1	tags=22%, list=12%, signal=25%
LPA_RECEPTOR_MEDIATED_EVENTS	361	0.318914	1.3919	0.0198413	0.441661	1	tags=24%, list=17%, signal=28%
VISUAL_SIGNAL_TRANSDUCTION	48	0.419101	1.39082	0.07173	0.440569	1	tags=48%, list=25%, signal=63%
SIGNAL_TRANSDUCTION_THROUGH_IL1R	139	0.339936	1.38542	0.0557769	0.449003	1	tags=31%, list=23%, signal=40%
PDGF_SIGNALING_PATHWAY	104	0.373483	1.3835	0.0664137	0.449764	1	tags=28%, list=16%, signal=33%
CANONICAL_NF-KAPPAB_PATHWAY	110	0.355401	1.38277	0.0642398	0.448118	1	tags=35%, list=21%, signal=45%
SPHINGOSINE_1-PHOSPHATE_(S1P)_PATHWAY	35	0.459176	1.38146	0.108257	0.44795	1	tags=29%, list=13%, signal=33%
PHOSPHORYLATION_OF_MEK1_BY_CDK5/P35_DOWN_REGULATES_THE_MAP_KINASE_PATHWAY	56	0.403883	1.37986	0.0785855	0.448136	1	tags=32%, list=16%, signal=38%
SIGNALING_EVENTS_MEDIATED_BY_HDAC_CLASS_II	165	0.346707	1.37961	0.0501931	0.445369	1	tags=29%, list=19%, signal=36%
TNF_RECEPTOR_SIGNALING_PATHWAY	212	0.344459	1.3785	0.070922	0.444511	1	tags=32%, list=22%, signal=40%
GRANZYME_A_MEDIATED_APOPTOSIS_PATHWAY	37	0.452047	1.37616	0.130612	0.446353	1	tags=32%, list=14%, signal=38%
THE_IGF-1_RECEPTOR_AND_LONGEVITY	74	0.387363	1.3758	0.0860421	0.443815	1	tags=32%, list=16%, signal=39%
INSULIN-MEDIATED_GLUCOSE_TRANSPORT	130	0.347503	1.37551	0.0795848	0.441177	1	tags=21%, list=14%, signal=24%
SIGNALING_EVENTS_REGULATED_BY_RET_TYROSINE_KINASE	160	0.369552	1.37378	0.109929	0.441875	1	tags=26%, list=15%, signal=30%
ERK_AND_PI-3_KINASE_ARE_NECESSARY_FOR_COLLAGEN_BINDING_IN_CORNEAL_EPITHELIA	178	0.372882	1.37351	0.0825853	0.439243	1	tags=26%, list=17%, signal=31%
ROLE_OF_ERBB2_IN_SIGNAL_TRANSDUCTION_AND_ONCOLOGY	104	0.380261	1.37214	0.0944882	0.439119	1	tags=31%, list=16%, signal=37%
IL12-MEDIATED_SIGNALING_EVENTS	166	0.379742	1.36892	0.10307	0.443076	1	tags=38%, list=27%, signal=52%
INTERNALIZATION_OF_ERBB1	132	0.349249	1.36734	0.0788955	0.44328	1	tags=26%, list=15%, signal=30%
SYNDECAN-2-MEDIATED_SIGNALING_EVENTS	150	0.447502	1.36617	0.183128	0.442848	1	tags=51%, list=27%, signal=69%
INTERLEUKIN-2_SIGNALING	35	0.569346	1.36594	0.174672	0.440243	1	tags=71%, list=26%, signal=96%
RXR_AND_RAR_HETERODIMERIZATION_WITH_OTHER_NUCLEAR_RECEPTOR	80	0.412213	1.35932	0.147651	0.451573	1	tags=41%, list=23%, signal=53%
CALCINEURIN-REGULATED_NFAT-DEPENDENT_TRANSCRIPTION_IN_LYMPHOCYTES	114	0.371684	1.35882	0.0988764	0.449473	1	tags=33%, list=17%, signal=40%
RAC1_CELL_MOTILITY_SIGNALING_PATHWAY	120	0.363295	1.35699	0.0838323	0.45018	1	tags=26%, list=17%, signal=31%
IL2_SIGNALING_EVENTS_MEDIATED_BY_STAT5	66	0.389084	1.35487	0.11976	0.452316	1	tags=48%, list=25%, signal=64%
D4GDI_SIGNALING_PATHWAY	102	0.363789	1.35463	0.0874317	0.449809	1	tags=25%, list=16%, signal=29%
IL2-MEDIATED_SIGNALING_EVENTS	286	0.338409	1.35445	0.0665281	0.447201	1	tags=35%, list=25%, signal=46%
ERBB1_DOWNSTREAM_SIGNALING	341	0.305496	1.35232	0.0509666	0.448819	1	tags=21%, list=16%, signal=25%
IL1-MEDIATED_SIGNALING_EVENTS	143	0.359309	1.35189	0.101476	0.446633	1	tags=26%, list=16%, signal=31%
LKB1_SIGNALING_EVENTS	152	0.340011	1.3504	0.0739437	0.446828	1	tags=20%, list=14%, signal=24%
CDO_IN_MYOGENESIS	56	0.475384	1.35021	0.130785	0.444414	1	tags=34%, list=28%, signal=47%
IL12_AND_STAT4_DEPENDENT_SIGNALING_PATHWAY_IN_TH1_DEVELOPMENT	51	0.452906	1.34964	0.142292	0.442811	1	tags=29%, list=13%, signal=34%
EGF_RECEPTOR_(ERBB1)_SIGNALING_PATHWAY	126	0.393929	1.34754	0.124506	0.444149	1	tags=31%, list=15%, signal=36%
HYPOXIC_AND_OXYGEN_HOMEOSTASIS_REGULATION_OF_HIF-1-ALPHA	33	0.470798	1.34751	0.151709	0.441416	1	tags=21%, list=7%, signal=23%
EGFR_DOWNREGULATION	79	0.464361	1.34738	0.147348	0.43885	1	tags=25%, list=16%, signal=30%
E-CADHERIN_SIGNALING_IN_THE_NASCENT_ADHERENS_JUNCTION	147	0.34311	1.347	0.0873786	0.436846	1	tags=30%, list=23%, signal=38%
THE_NLRP3_INFLAMMASOME	26	0.565551	1.34328	0.157685	0.441987	1	tags=69%, list=32%, signal=102%
CLASS_B/2_(SECRETIN_FAMILY_RECEPTORS)	63	0.381832	1.34285	0.105495	0.440138	1	tags=24%, list=12%, signal=27%
A_THIRD_PROTEOLYTIC_CLEAVAGE_RELEASES_NICD	21	0.670697	1.33967	0.142857	0.444186	1	tags=71%, list=23%, signal=93%
HIF-1-ALPHA_TRANSCRIPTION_FACTOR_NETWORK	155	0.363578	1.33966	0.120408	0.441479	1	tags=23%, list=16%, signal=27%
SIGNALING_BY_BMP	52	0.479408	1.33819	0.164114	0.441847	1	tags=23%, list=17%, signal=28%
IL2_SIGNALING_EVENTS_MEDIATED_BY_PI3K	112	0.336169	1.33689	0.0641283	0.441855	1	tags=29%, list=18%, signal=36%
ANGIOTENSIN_II_MEDIATED_ACTIVATION_OF_JNK_PATHWAY_VIA_PYK2_DEPENDENT_SIGNALING	128	0.348793	1.33071	0.094518	0.452225	1	tags=30%, list=17%, signal=36%
TREFOIL_FACTORS_INITIATE_MUCOSAL_HEALING	95	0.360867	1.33022	0.101031	0.450655	1	tags=32%, list=17%, signal=38%
EGF_SIGNALING_PATHWAY	68	0.372676	1.3295	0.128906	0.44941	1	tags=29%, list=15%, signal=34%
VEGFR3_SIGNALING_IN_LYMPHATIC_ENDOTHELIUM	95	0.394618	1.32739	0.132411	0.450923	1	tags=33%, list=20%, signal=41%
NO2-DEPENDENT_IL-12_PATHWAY_IN_NK_CELLS	71	0.382692	1.3224	0.128405	0.458479	1	tags=21%, list=15%, signal=25%
TPO_SIGNALING_PATHWAY	100	0.366301	1.32159	0.12115	0.45756	1	tags=33%, list=18%, signal=40%
MULTI-STEP_REGULATION_OF_TRANSCRIPTION_BY_PITX2	143	0.33433	1.31697	0.0797774	0.464395	1	tags=20%, list=14%, signal=24%
G-SECRETASE_MEDIATED_ERBB4_SIGNALING_PATHWAY	108	0.354071	1.31398	0.128571	0.467948	1	tags=23%, list=13%, signal=26%
IL_2_SIGNALING_PATHWAY	42	0.431949	1.31263	0.149221	0.468185	1	tags=60%, list=30%, signal=85%
TRK_RECEPTOR_SIGNALING_MEDIATED_BY_PI3K_AND_PLC-GAMMA	153	0.319963	1.30376	0.091954	0.484018	1	tags=25%, list=17%, signal=30%
DOWNSTREAM_SIGNAL_TRANSDUCTION	105	0.398907	1.30298	0.168111	0.48277	1	tags=35%, list=18%, signal=43%
RHO_CELL_MOTILITY_SIGNALING_PATHWAY	109	0.362234	1.30189	0.121849	0.482358	1	tags=34%, list=25%, signal=45%
UROKINASE-TYPE_PLASMINOGEN_ACTIVATOR_(UPA)_AND_UPAR-MEDIATED_SIGNALING	246	0.331438	1.30134	0.0987203	0.48081	1	tags=26%, list=19%, signal=32%
FGFR4_LIGAND_BINDING_AND_ACTIVATION	16	0.525914	1.29675	0.182028	0.488395	1	tags=63%, list=22%, signal=80%
OTHER_SEMAPHORIN_INTERACTIONS	18	0.537255	1.29527	0.177189	0.488835	1	tags=39%, list=20%, signal=49%
ALPHA9_BETA1_INTEGRIN_SIGNALING_EVENTS	135	0.368021	1.292	0.154639	0.493072	1	tags=31%, list=24%, signal=41%
IL12_SIGNALING_MEDIATED_BY_STAT4	108	0.378534	1.2919	0.165939	0.490549	1	tags=25%, list=13%, signal=29%
IL-2_RECEPTOR_BETA_CHAIN_IN_T_CELL_ACTIVATION	155	0.320607	1.29171	0.103448	0.488184	1	tags=30%, list=18%, signal=37%
NEUROTROPHIC_FACTOR-MEDIATED_TRK_RECEPTOR_SIGNALING	290	0.306983	1.29124	0.103239	0.486569	1	tags=22%, list=16%, signal=26%
PLATELET_AMYLOID_PRECURSOR_PROTEIN_PATHWAY	37	0.399983	1.29061	0.129666	0.485191	1	tags=38%, list=17%, signal=46%
EFFECTS_OF_CALCINEURIN_IN_KERATINOCYTE_DIFFERENTIATION	48	0.414699	1.28788	0.141071	0.488273	1	tags=31%, list=14%, signal=36%
P53_PATHWAY	119	0.319203	1.28672	0.093361	0.488234	1	tags=19%, list=11%, signal=22%
ATTENUATION_OF_GPCR_SIGNALING	54	0.384177	1.28639	0.165631	0.486266	1	tags=41%, list=26%, signal=55%
DESTABILIZATION_OF_MRNA_BY_BUTYRATE_RESPONSE_FACTOR_1_(BRF1)	20	0.52146	1.2852	0.202206	0.486103	1	tags=15%, list=16%, signal=18%
EPO_SIGNALING_PATHWAY	146	0.33201	1.28381	0.136106	0.486435	1	tags=28%, list=18%, signal=34%
INTEGRIN_SIGNALING_PATHWAY	300	0.321714	1.28321	0.119141	0.485054	1	tags=23%, list=18%, signal=28%
PROCESSING_OF_INTRONLESS_PRE-MRNAS	24	0.581871	1.28281	0.23475	0.483332	1	tags=46%, list=27%, signal=63%
TRAF3-DEPENDENT_IRF_ACTIVATION_PATHWAY	54	0.430251	1.28098	0.19619	0.48467	1	tags=35%, list=27%, signal=48%
NICD_TRAFFICS_TO_NUCLEUS	19	0.526119	1.27866	0.231461	0.487026	1	tags=42%, list=8%, signal=46%
NOTCH-HLH_TRANSCRIPTION_PATHWAY	19	0.526119	1.27866	0.231461	0.484528	1	tags=42%, list=8%, signal=46%
CASPASE_CASCADE_IN_APOPTOSIS	61	0.400044	1.27541	0.164773	0.488921	1	tags=25%, list=16%, signal=29%
MRNA_3PRIME-END_PROCESSING	44	0.427352	1.27077	0.220217	0.496152	1	tags=34%, list=37%, signal=54%
ERBB2/ERBB3_SIGNALING_EVENTS	134	0.338583	1.26987	0.162698	0.495518	1	tags=26%, list=16%, signal=31%
REGULATION_OF_APC/C_ACTIVATORS_BETWEEN_G1/S_AND_EARLY_ANAPHASE	44	0.475265	1.2695	0.211027	0.493844	1	tags=30%, list=16%, signal=35%
ROLE_OF_ERK5_IN_NEURONAL_SURVIVAL_PATHWAY	74	0.361427	1.26584	0.143389	0.499304	1	tags=28%, list=16%, signal=34%
ALPHA4_BETA1_INTEGRIN_SIGNALING_EVENTS	160	0.333533	1.26323	0.145946	0.502684	1	tags=29%, list=23%, signal=37%
INDUCTION_OF_APOPTOSIS_THROUGH_DR3_AND_DR4/5_DEATH_RECEPTORS	78	0.377463	1.26166	0.193424	0.503572	1	tags=45%, list=25%, signal=60%
MTOR_SIGNALING_PATHWAY	317	0.280949	1.25961	0.0885609	0.505498	1	tags=22%, list=17%, signal=27%
TRANSCRIPTION_FACTOR_CREB_AND_ITS_EXTRACELLULAR_SIGNALS	106	0.342739	1.2582	0.175725	0.505753	1	tags=27%, list=16%, signal=33%
REGULATION_OF_INSULIN-LIKE_GROWTH_FACTOR_(IGF)_ACTIVITY_BY_INSULIN-LIKE_GROWTH_FACTOR_BINDING_PROTEINS_(IGFBPS)	36	0.454584	1.25703	0.206751	0.505869	1	tags=25%, list=21%, signal=32%
NEPHRIN/NEPH1_SIGNALING_IN_THE_KIDNEY_PODOCYTE	275	0.311589	1.25657	0.139764	0.504324	1	tags=23%, list=16%, signal=27%
ALK1_SIGNALING_EVENTS	67	0.383393	1.25605	0.192661	0.502985	1	tags=33%, list=21%, signal=42%
COSTIMULATION_BY_THE_CD28_FAMILY	19	0.551086	1.25425	0.236984	0.504073	1	tags=68%, list=32%, signal=101%
CADMIUM_INDUCES_DNA_SYNTHESIS_AND_PROLIFERATION_IN_MACROPHAGES	75	0.348213	1.25067	0.146739	0.509009	1	tags=28%, list=15%, signal=33%
HDL-MEDIATED_LIPID_TRANSPORT	34	0.526818	1.25047	0.241055	0.506913	1	tags=50%, list=25%, signal=67%
IL23-MEDIATED_SIGNALING_EVENTS	131	0.352525	1.24725	0.193473	0.511274	1	tags=30%, list=23%, signal=38%
EPO_SIGNALING_PATHWAY_(1_PID_3747)	36	0.417627	1.23765	0.206226	0.528797	1	tags=33%, list=16%, signal=39%
INTERLEUKIN_RECEPTOR_SHC_SIGNALING	74	0.378665	1.23562	0.210953	0.530457	1	tags=32%, list=17%, signal=39%
COPII_(COAT_PROTEIN_2)_MEDIATED_VESICLE_TRANSPORT	16	0.706624	1.23149	0.267207	0.536541	1	tags=44%, list=24%, signal=57%
SYNDECAN-4-MEDIATED_SIGNALING_EVENTS	95	0.376415	1.22832	0.215909	0.54059	1	tags=24%, list=15%, signal=28%
REGULATION_OF_RETINOBLASTOMA_PROTEIN	289	0.287985	1.22646	0.12395	0.54241	1	tags=22%, list=17%, signal=26%
G_ALPHA_(I)_SIGNALLING_EVENTS	357	0.271316	1.2231	0.106965	0.546826	1	tags=27%, list=22%, signal=33%
N-CADHERIN_SIGNALING_EVENTS	154	0.338136	1.22294	0.201161	0.544734	1	tags=24%, list=16%, signal=28%
ER_ASSOCIATED_DEGRADATION_(ERAD)_PATHWAY	122	0.31511	1.21976	0.179661	0.548835	1	tags=20%, list=14%, signal=23%
REGULATED_PROTEOLYSIS_OF_P75NTR	28	0.498302	1.21651	0.270522	0.553188	1	tags=54%, list=23%, signal=70%
TRKA_RECEPTOR_SIGNALING_PATHWAY	76	0.331077	1.21544	0.157798	0.553059	1	tags=32%, list=18%, signal=38%
IFN_GAMMA_SIGNALING_PATHWAY	78	0.511579	1.2118	0.329897	0.55846	1	tags=63%, list=29%, signal=88%
NFKB_ACTIVATION_BY_NONTYPEABLE_HEMOPHILUS_INFLUENZAE	55	0.374414	1.20917	0.209544	0.561813	1	tags=29%, list=17%, signal=35%
PI-3K_CASCADE	81	0.395938	1.20624	0.251953	0.565694	1	tags=54%, list=32%, signal=80%
ROLE_OF_PI3K_SUBUNIT_P85_IN_REGULATION_OF_ACTIN_ORGANIZATION_AND_CELL_MIGRATION	56	0.36284	1.20532	0.224206	0.565234	1	tags=25%, list=15%, signal=29%
RAPID_GLUCOCORTICOID_SIGNALING	35	0.396351	1.20432	0.246548	0.564814	1	tags=34%, list=25%, signal=46%
MECHANISM_OF_GENE_REGULATION_BY_PEROXISOME_PROLIFERATORS_VIA_PPARA	86	0.333653	1.20333	0.22268	0.564336	1	tags=26%, list=15%, signal=30%
VISCERAL_FAT_DEPOSITS_AND_THE_METABOLIC_SYNDROME	47	0.392767	1.20248	0.22158	0.563756	1	tags=30%, list=17%, signal=36%
FAS_SIGNALING_PATHWAY_(CD95)	41	0.40203	1.19986	0.244782	0.566566	1	tags=51%, list=29%, signal=72%
CXCR3-MEDIATED_SIGNALING_EVENTS	133	0.350267	1.19964	0.247104	0.564563	1	tags=35%, list=20%, signal=43%
INSULIN_SIGNALING_PATHWAY	39	0.386853	1.19824	0.230769	0.564852	1	tags=31%, list=15%, signal=36%
CELL-EXTRACELLULAR_MATRIX_INTERACTIONS	16	0.548674	1.19193	0.310139	0.575274	1	tags=69%, list=37%, signal=110%
GROWTH_HORMONE_SIGNALING_PATHWAY	294	0.285343	1.19041	0.174863	0.576187	1	tags=21%, list=16%, signal=24%
PHOSPHOLIPASE_C_SIGNALING_PATHWAY	40	0.368852	1.18969	0.222423	0.575351	1	tags=33%, list=16%, signal=39%
IFN_ALPHA_SIGNALING_PATHWAY	78	0.508996	1.18742	0.338877	0.577581	1	tags=59%, list=27%, signal=80%
FGF_SIGNALING_PATHWAY	166	0.34599	1.18598	0.280488	0.57781	1	tags=44%, list=27%, signal=59%
E2F_TRANSCRIPTION_FACTOR_NETWORK	283	0.285637	1.18574	0.176353	0.575864	1	tags=20%, list=15%, signal=23%
PLK3_SIGNALING_EVENTS	17	0.499329	1.18558	0.299435	0.57375	1	tags=35%, list=14%, signal=41%
ALK_IN_CARDIAC_MYOCYTES	76	0.317956	1.18384	0.199074	0.574813	1	tags=20%, list=17%, signal=24%
BCR_SIGNALING_PATHWAY	135	0.30852	1.18359	0.186441	0.573021	1	tags=21%, list=14%, signal=24%
CRMPS_IN_SEMA3A_SIGNALING	160	0.331719	1.18091	0.223092	0.576134	1	tags=18%, list=12%, signal=20%
CBL_MEDIATED_LIGAND-INDUCED_DOWNREGULATION_OF_EGF_RECEPTORS_PATHWAY	39	0.390214	1.18014	0.255435	0.575481	1	tags=21%, list=6%, signal=22%
CHEMOKINE_RECEPTORS_BIND_CHEMOKINES	93	0.332184	1.17907	0.21328	0.57525	1	tags=26%, list=18%, signal=31%
IMMUNOREGULATORY_INTERACTIONS_BETWEEN_A_LYMPHOID_AND_A_NON-LYMPHOID_CELL	331	0.481561	1.17902	0.337302	0.572943	1	tags=63%, list=31%, signal=89%
ESTROGEN_RESPONSIVE_PROTEIN_EFP_CONTROLS_CELL_CYCLE_AND_BREAST_TUMORS_GROWTH	26	0.398178	1.17568	0.262956	0.577607	1	tags=35%, list=22%, signal=44%
ARF6_DOWNSTREAM_PATHWAY	130	0.321514	1.17355	0.248077	0.579491	1	tags=19%, list=13%, signal=22%
VEGF_HYPOXIA_AND_ANGIOGENESIS	116	0.308374	1.1721	0.213382	0.579929	1	tags=25%, list=17%, signal=30%
KERATINOCYTE_DIFFERENTIATION	225	0.29087	1.16902	0.209446	0.58418	1	tags=27%, list=16%, signal=32%
RNA_POLYMERASE_I_TRANSCRIPTION_TERMINATION	43	0.366501	1.16812	0.257202	0.583779	1	tags=21%, list=14%, signal=24%
BCR_SIGNALING_PATHWAY_(PID_35921)	160	0.295887	1.16702	0.207039	0.583817	1	tags=33%, list=22%, signal=41%
SHP2_SIGNALING	216	0.28446	1.16677	0.181132	0.581985	1	tags=28%, list=23%, signal=36%
ROLE_OF_ABL_IN_ROBO-SLIT_SIGNALING	19	0.529502	1.16625	0.339858	0.580785	1	tags=95%, list=46%, signal=176%
VALIDATED_TARGETS_OF_C-MYC_TRANSCRIPTIONAL_REPRESSION	149	0.271178	1.16278	0.192771	0.585904	1	tags=17%, list=15%, signal=20%
CONVERSION_FROM_APC/C/CDC20_TO_APC/C/CDH1_IN_LATE_ANAPHASE	20	0.516295	1.16069	0.312618	0.587889	1	tags=20%, list=10%, signal=22%
S1P4_PATHWAY	46	0.371595	1.15357	0.271347	0.599962	1	tags=24%, list=13%, signal=27%
ACTIVATION_OF_CA-PERMEABLE_KAINATE_RECEPTOR	22	0.466276	1.15238	0.300971	0.599997	1	tags=59%, list=35%, signal=90%
EXTRINSIC_PROTHROMBIN_ACTIVATION_PATHWAY	44	0.348653	1.15165	0.266402	0.599258	1	tags=20%, list=11%, signal=23%
AP-1_TRANSCRIPTION_FACTOR_NETWORK	286	0.289405	1.14929	0.238776	0.60202	1	tags=26%, list=18%, signal=31%
RAS_SIGNALING_PATHWAY	72	0.302119	1.14804	0.25188	0.602341	1	tags=26%, list=18%, signal=32%
TRANSCRIPTIONAL_REGULATION_OF_WHITE_ADIPOCYTE_DIFFERENTIATION	127	0.295225	1.13773	0.267465	0.621611	1	tags=17%, list=15%, signal=20%
PI3K_EVENTS_IN_ERBB2_SIGNALING	54	0.428509	1.13762	0.317073	0.61942	1	tags=28%, list=13%, signal=32%
RIG-I/MDA5_MEDIATED_INDUCTION_OF_IFN-ALPHA/BETA_PATHWAYS	26	0.458968	1.13594	0.342065	0.620607	1	tags=35%, list=23%, signal=45%
CDC42_SIGNALING_EVENTS	196	0.272786	1.13519	0.26834	0.619739	1	tags=20%, list=17%, signal=24%
CHAPERONES_MODULATE_INTERFERON_SIGNALING_PATHWAY	41	0.363095	1.13444	0.30837	0.618978	1	tags=20%, list=11%, signal=22%
SYNDECAN-3-MEDIATED_SIGNALING_EVENTS	224	0.335034	1.13302	0.290323	0.619933	1	tags=40%, list=27%, signal=54%
INTEGRIN-LINKED_KINASE_SIGNALING	118	0.29195	1.13157	0.26257	0.620641	1	tags=28%, list=23%, signal=36%
CLASSICAL_ANTIBODY-MEDIATED_COMPLEMENT_ACTIVATION	189	0.652211	1.13131	0.403194	0.618866	1	tags=93%, list=31%, signal=133%
PRESYNAPTIC_FUNCTION_OF_KAINATE_RECEPTORS	31	0.399393	1.13094	0.310139	0.617327	1	tags=42%, list=22%, signal=53%
CDC20/PHOSPHO-APC/C_MEDIATED_DEGRADATION_OF_CYCLIN_A	77	0.363512	1.12509	0.299595	0.627174	1	tags=10%, list=12%, signal=12%
ACTIVATION_OF_THE_AP-1_FAMILY_OF_TRANSCRIPTION_FACTORS	22	0.444142	1.12315	0.348643	0.629161	1	tags=23%, list=9%, signal=25%
IL3-MEDIATED_SIGNALING_EVENTS	109	0.307747	1.123	0.323944	0.627173	1	tags=35%, list=25%, signal=46%
IL-10_ANTI-INFLAMMATORY_SIGNALING_PATHWAY	48	0.333547	1.12279	0.321429	0.625328	1	tags=40%, list=23%, signal=51%
ENOS_ACTIVATION	22	0.535434	1.12117	0.403263	0.626334	1	tags=32%, list=17%, signal=38%
DESTABILIZATION_OF_MRNA_BY_AUF1_(HNRNP_D0)	22	0.540378	1.1203	0.371886	0.625887	1	tags=23%, list=30%, signal=32%
STATHMIN_AND_BREAST_CANCER_RESISTANCE_TO_ANTIMICROTUBULE_AGENTS	88	0.315178	1.11981	0.26875	0.624608	1	tags=17%, list=12%, signal=19%
L1CAM_INTERACTIONS	20	0.493966	1.1176	0.370221	0.62705	1	tags=20%, list=5%, signal=21%
GMCSF-MEDIATED_SIGNALING_EVENTS	197	0.282921	1.11627	0.269618	0.627653	1	tags=25%, list=18%, signal=31%
REGULATION_OF_IFNG_SIGNALING	43	0.394035	1.11625	0.335456	0.625422	1	tags=26%, list=14%, signal=30%
SIGNALING_BY_SCF-KIT	227	0.30328	1.11546	0.290944	0.624872	1	tags=28%, list=22%, signal=35%
HOP_PATHWAY_IN_CARDIAC_DEVELOPMENT	34	0.367217	1.11286	0.341463	0.62802	1	tags=53%, list=30%, signal=76%
ATYPICAL_NF-KAPPAB_PATHWAY	66	0.32103	1.11176	0.272727	0.628017	1	tags=24%, list=15%, signal=28%
SIGNALING_EVENTS_MEDIATED_BY_STEM_CELL_FACTOR_RECEPTOR_(C-KIT)	229	0.2683	1.11042	0.25283	0.628422	1	tags=31%, list=24%, signal=41%
PKC-CATALYZED_PHOSPHORYLATION_OF_INHIBITORY_PHOSPHOPROTEIN_OF_MYOSIN_PHOSPHATASE	71	0.314724	1.10908	0.305668	0.628966	1	tags=34%, list=22%, signal=43%
APOPTOTIC_DNA-FRAGMENTATION_AND_TISSUE_HOMEOSTASIS	22	0.427966	1.10892	0.328063	0.627078	1	tags=36%, list=31%, signal=53%
THROMBIN_SIGNALING_AND_PROTEASE-ACTIVATED_RECEPTORS	268	0.268733	1.10854	0.278481	0.625524	1	tags=18%, list=15%, signal=21%
HIF-2-ALPHA_TRANSCRIPTION_FACTOR_NETWORK	72	0.309851	1.10579	0.316143	0.628924	1	tags=18%, list=15%, signal=21%
POLYADENYLATION_OF_MRNA	18	0.476981	1.10474	0.37133	0.628931	1	tags=67%, list=44%, signal=119%
RHOA_SIGNALING_PATHWAY	105	0.282411	1.10379	0.29783	0.628665	1	tags=32%, list=30%, signal=46%
NITRIC_OXIDE_SIGNALING_PATHWAY	88	0.299874	1.10101	0.326886	0.632287	1	tags=28%, list=18%, signal=35%
TGF_BETA_SIGNALING_PATHWAY	70	0.324123	1.1008	0.307087	0.630556	1	tags=26%, list=20%, signal=32%
TNFR1_SIGNALING_PATHWAY	21	0.436435	1.09857	0.336861	0.63335	1	tags=29%, list=13%, signal=33%
SYNDECAN-1-MEDIATED_SIGNALING_EVENTS	188	0.344688	1.09486	0.366936	0.638878	1	tags=46%, list=27%, signal=63%
CCR3_SIGNALING_IN_EOSINOPHILS	64	0.297391	1.09453	0.311203	0.637312	1	tags=30%, list=19%, signal=37%
REGULATION_OF_CDC42_ACTIVITY	99	0.279317	1.09301	0.295019	0.638162	1	tags=27%, list=22%, signal=35%
REGULATION_OF_SPERMATOGENESIS_BY_CREM	20	0.413434	1.09141	0.356877	0.639181	1	tags=50%, list=35%, signal=77%
IL6-MEDIATED_SIGNALING_EVENTS	120	0.292021	1.09109	0.319742	0.637644	1	tags=33%, list=23%, signal=42%
EGFR-DEPENDENT_ENDOTHELIN_SIGNALING_EVENTS	29	0.380639	1.09049	0.330612	0.63661	1	tags=21%, list=6%, signal=22%
ACTIVATION_OF_GENES_BY_ATF4	40	0.333672	1.0855	0.35865	0.644816	1	tags=8%, list=7%, signal=8%
PAR4-MEDIATED_THROMBIN_SIGNALING_EVENTS	96	0.293327	1.08533	0.322	0.643051	1	tags=30%, list=24%, signal=39%
TRANSFORMING_GROWTH_FACTOR_(TGF)_BETA_SIGNALING	41	0.417656	1.08469	0.36715	0.642149	1	tags=46%, list=28%, signal=65%
IGF-1_SIGNALING_PATHWAY	75	0.306395	1.08438	0.357955	0.640663	1	tags=29%, list=18%, signal=36%
LEADING_STRAND_SYNTHESIS	15	0.554663	1.0841	0.426421	0.63916	1	tags=27%, list=7%, signal=29%
STRESS_INDUCTION_OF_HSP_REGULATION	39	0.360154	1.08304	0.349901	0.639205	1	tags=38%, list=21%, signal=49%
NERVE_GROWTH_FACTOR_PATHWAY_(NGF)	73	0.308335	1.07774	0.350775	0.647765	1	tags=30%, list=18%, signal=37%
PI3K_CASCADE	92	0.33773	1.07737	0.361396	0.646365	1	tags=50%, list=32%, signal=73%
NONCANONICAL_WNT_SIGNALING_PATHWAY	150	0.277802	1.07655	0.335893	0.645888	1	tags=19%, list=15%, signal=23%
P73_TRANSCRIPTION_FACTOR_NETWORK	143	0.263137	1.07633	0.325153	0.644242	1	tags=19%, list=17%, signal=23%
NONSENSE_MEDIATED_DECAY_INDEPENDENT_OF_THE_EXON_JUNCTION_COMPLEX	100	0.366314	1.07343	0.378168	0.6483	1	tags=4%, list=5%, signal=4%
CLASS_I_PI3K_SIGNALING_EVENTS	248	0.269993	1.07114	0.324056	0.650729	1	tags=30%, list=25%, signal=39%
THE_INFORMATION_PROCESSING_PATHWAY_AT_THE_IFN_BETA_ENHANCER	43	0.348146	1.06856	0.37422	0.653921	1	tags=30%, list=20%, signal=38%
LPA4-MEDIATED_SIGNALING_EVENTS	79	0.297271	1.06852	0.33829	0.651875	1	tags=30%, list=19%, signal=37%
HIV-1_NEF/_NEGATIVE_EFFECTOR_OF_FAS_AND_TNF	56	0.325608	1.06682	0.357564	0.65308	1	tags=29%, list=20%, signal=35%
FORMATION_OF_THE_HIV-1_EARLY_ELONGATION_COMPLEX	50	0.376077	1.06488	0.375519	0.655146	1	tags=26%, list=19%, signal=32%
P2Y_RECEPTORS	24	0.39888	1.06283	0.386609	0.657366	1	tags=63%, list=43%, signal=109%
PACKAGING_OF_EIGHT_RNA_SEGMENTS	28	0.405971	1.06044	0.39619	0.660015	1	tags=18%, list=16%, signal=21%
IFN-GAMMA_PATHWAY	146	0.27022	1.05665	0.365613	0.665803	1	tags=18%, list=16%, signal=21%
POLYMERASE_SWITCHING_ON_THE_C-STRAND_OF_THE_TELOMERE	24	0.489185	1.05222	0.427609	0.672891	1	tags=63%, list=35%, signal=96%
MELANOCYTE_DEVELOPMENT_AND_PIGMENTATION_PATHWAY	19	0.413518	1.05125	0.39881	0.672681	1	tags=26%, list=10%, signal=29%
NEGATIVE_REGULATORS_OF_RIG-I/MDA5_SIGNALING	75	0.364304	1.04555	0.414089	0.682339	1	tags=47%, list=39%, signal=77%
ÃŸ-ARRESTINS_IN_GPCR_DESENSITIZATION	69	0.302588	1.04503	0.365297	0.681229	1	tags=35%, list=26%, signal=47%
DOWNSTREAM_SIGNALING_IN_NAÃ¯VE_CD8+_T_CELLS	146	0.280632	1.04459	0.377682	0.680045	1	tags=25%, list=17%, signal=30%
POLYMERASE_SWITCHING	24	0.482377	1.03474	0.459504	0.698122	1	tags=21%, list=7%, signal=22%
REGULATION_OF_TELOMERASE	151	0.277493	1.03471	0.396825	0.696006	1	tags=31%, list=23%, signal=40%
PRESENILIN_ACTION_IN_NOTCH_AND_WNT_SIGNALING	110	0.265616	1.02944	0.397541	0.704967	1	tags=19%, list=14%, signal=22%
ABORTIVE_ELONGATION_OF_HIV-1_TRANSCRIPT_IN_THE_ABSENCE_OF_TAT	36	0.431548	1.02782	0.448889	0.706113	1	tags=22%, list=10%, signal=25%
TRAF6_MEDIATED_INDUCTION_OF_NFKB_AND_MAP_KINASES_UPON_TLR7/8_OR_9_ACTIVATION	25	0.430699	1.02775	0.451172	0.704151	1	tags=68%, list=33%, signal=101%
NECTIN/NECL__TRANS_HETERODIMERIZATION	18	0.47017	1.02586	0.453799	0.706042	1	tags=22%, list=4%, signal=23%
TRAF6_MEDIATED_IRF7_ACTIVATION	76	0.303638	1.02551	0.40919	0.704596	1	tags=17%, list=15%, signal=20%
ERK_ACTIVATION	29	0.403764	1.02468	0.446316	0.704074	1	tags=45%, list=23%, signal=58%
REGULATION_OF_INSULIN_SECRETION_BY_FATTY_ACIDS_BOUND_TO_GPR40_(FFAR1)	21	0.403764	1.01938	0.460952	0.71285	1	tags=29%, list=17%, signal=34%
FGFR2B_LIGAND_BINDING_AND_ACTIVATION	16	0.54924	1.01749	0.510022	0.71468	1	tags=56%, list=26%, signal=76%
FORMATION_OF_HIV-1_ELONGATION_COMPLEX_IN_THE_ABSENCE_OF_HIV-1_TAT	62	0.332489	1.01382	0.423372	0.720225	1	tags=19%, list=17%, signal=23%
INITIAL_TRIGGERING_OF_COMPLEMENT	201	0.56212	1.01375	0.516129	0.718225	1	tags=85%, list=31%, signal=121%
SIGNALING_EVENTS_MEDIATED_BY_PTP1B	245	0.244615	1.00884	0.431412	0.726042	1	tags=28%, list=25%, signal=37%
SYNTHESIS__SECRETION__AND_INACTIVATION_OF_GLUCOSE-DEPENDENT_INSULINOTROPIC_POLYPEPTIDE_(GIP)	18	0.439644	1.00546	0.450758	0.730981	1	tags=44%, list=30%, signal=63%
SIGNALING_EVENTS_MEDIATED_BY_FOCAL_ADHESION_KINASE	272	0.24969	1.00488	0.413592	0.730139	1	tags=26%, list=25%, signal=35%
RETINOIC_ACID_RECEPTORS-MEDIATED_SIGNALING	111	0.273111	1.00465	0.439076	0.728472	1	tags=30%, list=23%, signal=38%
ENTRY_OF_INFLUENZA_VIRION_INTO_HOST_CELL_VIA_ENDOCYTOSIS	41	0.392674	1.00325	0.449136	0.729172	1	tags=17%, list=10%, signal=19%
FORMATION_OF_RNA_POL_II_ELONGATION_COMPLEX	62	0.330074	1.00261	0.429672	0.728394	1	tags=19%, list=17%, signal=23%
MRNA_CAPPING	49	0.387904	1.00157	0.48583	0.728323	1	tags=29%, list=14%, signal=33%
ACTIONS_OF_NITRIC_OXIDE_IN_THE_HEART	107	0.262153	1.00113	0.460967	0.727134	1	tags=21%, list=16%, signal=26%
FAS_(CD95)_SIGNALING_PATHWAY	132	0.281288	0.999589	0.444906	0.728267	1	tags=31%, list=23%, signal=40%
ANGIOPOIETIN_RECEPTOR_TIE2-MEDIATED_SIGNALING	254	0.249028	0.998207	0.456311	0.728787	1	tags=25%, list=22%, signal=32%
REGULATION_OF_TRANSCRIPTIONAL_ACTIVITY_BY_PML	48	0.308785	0.995227	0.452586	0.732754	1	tags=21%, list=12%, signal=24%
P38_MAPK_SIGNALING_PATHWAY_(1_PID_10047)	87	0.271213	0.99458	0.459615	0.732114	1	tags=25%, list=22%, signal=32%
MYD88_DEPENDENT_CASCADE_INITIATED_ON_ENDOSOME	28	0.454036	0.993419	0.503861	0.732392	1	tags=68%, list=33%, signal=101%
BETA3_INTEGRIN_CELL_SURFACE_INTERACTIONS	159	0.275951	0.991488	0.439271	0.734091	1	tags=28%, list=21%, signal=35%
FORMATION_OF_THE_EARLY_ELONGATION_COMPLEX	49	0.345501	0.989791	0.463312	0.735564	1	tags=20%, list=14%, signal=24%
FACTORS_INVOLVED_IN_MEGAKARYOCYTE_DEVELOPMENT_AND_PLATELET_PRODUCTION	176	0.235755	0.987927	0.469907	0.73729	1	tags=13%, list=13%, signal=15%
SPROUTY_REGULATION_OF_TYROSINE_KINASE_SIGNALS	63	0.276426	0.984458	0.480916	0.742393	1	tags=30%, list=24%, signal=40%
VALIDATED_TRANSCRIPTIONAL_TARGETS_OF_AP1_FAMILY_MEMBERS_FRA1_AND_FRA2	80	0.284602	0.984123	0.467742	0.741059	1	tags=19%, list=15%, signal=22%
CYCLINS_AND_CELL_CYCLE_REGULATION	217	0.245037	0.981112	0.459082	0.745104	1	tags=24%, list=22%, signal=30%
THE_CO-STIMULATORY_SIGNAL_DURING_T-CELL_ACTIVATION	43	0.325531	0.980437	0.467991	0.744421	1	tags=33%, list=15%, signal=38%
SIGNALING_EVENTS_MEDIATED_BY_HEPATOCYTE_GROWTH_FACTOR_RECEPTOR_(C-MET)	287	0.235119	0.980069	0.461089	0.743016	1	tags=21%, list=17%, signal=25%
AKT_PHOSPHORYLATES_TARGETS_IN_THE_NUCLEUS	15	0.395423	0.97714	0.481413	0.746939	1	tags=40%, list=24%, signal=53%
NUCLEAR_SIGNALING_BY_ERBB4	92	0.324841	0.97675	0.48513	0.745643	1	tags=42%, list=23%, signal=55%
PAR1-MEDIATED_THROMBIN_SIGNALING_EVENTS	156	0.256297	0.974186	0.486742	0.749193	1	tags=28%, list=21%, signal=35%
TRANSFERRIN_ENDOCYTOSIS_AND_RECYCLING	43	0.363207	0.973996	0.506641	0.747466	1	tags=23%, list=13%, signal=27%
PROCESSIVE_SYNTHESIS_ON_THE_LAGGING_STRAND	17	0.506236	0.973369	0.544093	0.74669	1	tags=24%, list=7%, signal=25%
CXCR4_SIGNALING_PATHWAY	51	0.28132	0.972825	0.493282	0.7457	1	tags=37%, list=22%, signal=47%
TRAIL_SIGNALING_PATHWAY	297	0.237597	0.972473	0.490982	0.744249	1	tags=19%, list=16%, signal=22%
IL27-MEDIATED_SIGNALING_EVENTS	137	0.248964	0.965612	0.480493	0.755676	1	tags=25%, list=19%, signal=30%
INTERFERON_ALPHA/BETA_SIGNALING	132	0.283309	0.965556	0.478528	0.753704	1	tags=43%, list=34%, signal=65%
OSTEOPONTIN-MEDIATED_EVENTS	137	0.245918	0.963487	0.501053	0.755757	1	tags=18%, list=15%, signal=20%
DESTABILIZATION_OF_MRNA_BY_KSRP	23	0.383413	0.961977	0.520677	0.756666	1	tags=35%, list=36%, signal=54%
FC-EPSILON_RECEPTOR_I_SIGNALING_IN_MAST_CELLS	271	0.234731	0.956961	0.501992	0.765084	1	tags=27%, list=22%, signal=34%
GLYPICAN_1_NETWORK	200	0.244572	0.956812	0.521212	0.763292	1	tags=37%, list=33%, signal=54%
IL8-_AND_CXCR2-MEDIATED_SIGNALING_EVENTS	150	0.252261	0.956808	0.513915	0.761231	1	tags=19%, list=17%, signal=23%
ENDOTHELINS	219	0.243856	0.955846	0.504604	0.761139	1	tags=21%, list=17%, signal=24%
FORMATION_OF_ATP_BY_CHEMIOSMOTIC_COUPLING	21	0.483294	0.954831	0.562205	0.76109	1	tags=24%, list=33%, signal=35%
INHIBITION_OF_MATRIX_METALLOPROTEINASES	19	0.301024	0.954062	0.526786	0.76052	1	tags=11%, list=4%, signal=11%
S1P2_PATHWAY	63	0.27912	0.952392	0.53229	0.761839	1	tags=22%, list=15%, signal=26%
RHO-SELECTIVE_GUANINE_EXCHANGE_FACTOR_AKAP13_MEDIATES_STRESS_FIBER_FORMATION	26	0.369545	0.951731	0.544	0.761236	1	tags=27%, list=20%, signal=34%
ROLE_OF_PARKIN_IN_UBIQUITIN-PROTEASOMAL_PATHWAY	26	0.357685	0.948765	0.514834	0.765016	1	tags=12%, list=5%, signal=12%
PROLACTIN_RECEPTOR_SIGNALING	60	0.382442	0.94766	0.537736	0.765163	1	tags=70%, list=38%, signal=113%
CA-CALMODULIN-DEPENDENT_PROTEIN_KINASE_ACTIVATION	41	0.348111	0.946989	0.540835	0.764496	1	tags=27%, list=17%, signal=32%
CHL1_INTERACTIONS	15	0.441067	0.94618	0.552783	0.764017	1	tags=27%, list=20%, signal=33%
CYCLIN_A/CDK2-ASSOCIATED_EVENTS_AT_S_PHASE_ENTRY	31	0.390142	0.9422	0.527163	0.76998	1	tags=45%, list=14%, signal=53%
CELL_TO_CELL_ADHESION_SIGNALING	16	0.382781	0.938544	0.540952	0.775376	1	tags=44%, list=21%, signal=55%
SYNTHESIS__SECRETION__AND_INACTIVATION_OF_GLUCAGON-LIKE_PEPTIDE-1_(GLP-1)	34	0.339379	0.937246	0.514507	0.775922	1	tags=32%, list=18%, signal=39%
SIGNAL_REGULATORY_PROTEIN_(SIRP)_FAMILY_INTERACTIONS	29	0.337091	0.936611	0.512922	0.775218	1	tags=41%, list=25%, signal=55%
INFLUENCE_OF_RAS_AND_RHO_PROTEINS_ON_G1_TO_S_TRANSITION	102	0.247978	0.932371	0.578838	0.781884	1	tags=24%, list=16%, signal=28%
ACTIVATION_OF_PKC_THROUGH_G-PROTEIN_COUPLED_RECEPTORS	26	0.338621	0.931594	0.551331	0.78138	1	tags=46%, list=22%, signal=59%
CALCIUM_SIGNALING_BY_HBX_OF_HEPATITIS_B_VIRUS	228	0.236725	0.929759	0.567829	0.782844	1	tags=24%, list=22%, signal=30%
INTEGRINS_IN_ANGIOGENESIS	187	0.235516	0.926734	0.558095	0.786805	1	tags=34%, list=28%, signal=47%
INTERLEUKIN-6_SIGNALING	56	0.373943	0.9253	0.554084	0.787627	1	tags=43%, list=23%, signal=55%
T_CELL_RECEPTOR_SIGNALING_PATHWAY	332	0.219722	0.925039	0.567404	0.78609	1	tags=20%, list=18%, signal=24%
SIGNALING_BY_ERBB2	194	0.27226	0.922362	0.570874	0.789511	1	tags=14%, list=13%, signal=16%
ANTIGEN_PRESENTATION/_FOLDING__ASSEMBLY_AND_PEPTIDE_LOADING_OF_CLASS_I_MHC	88	0.298037	0.922091	0.552536	0.788022	1	tags=35%, list=36%, signal=54%
IL_6_SIGNALING_PATHWAY	56	0.266526	0.921883	0.541414	0.786411	1	tags=16%, list=11%, signal=18%
TETRAHYDROBIOPTERIN_(BH4)_SYNTHESIS__RECYCLING__SALVAGE_AND_REGULATION	19	0.36349	0.917406	0.544153	0.793196	1	tags=21%, list=16%, signal=25%
CYCLIN_D_ASSOCIATED_EVENTS_IN_G1	78	0.303262	0.916962	0.558763	0.792024	1	tags=24%, list=20%, signal=30%
REPAIR_SYNTHESIS_OF_PATCH_~27-30_BASES_LONG__BY_DNA_POLYMERASE	19	0.421014	0.915156	0.580592	0.793619	1	tags=16%, list=7%, signal=17%
REPAIR_SYNTHESIS_FOR_GAP-FILLING_BY_DNA_POLYMERASE_IN_TC-NER	19	0.421014	0.915156	0.580592	0.791605	1	tags=16%, list=7%, signal=17%
DOPAMINE_NEUROTRANSMITTER_RELEASE_CYCLE	16	0.380836	0.912466	0.594595	0.794978	1	tags=19%, list=9%, signal=21%
SHC1_EVENTS_IN_EGFR_SIGNALING	33	0.338847	0.911347	0.552529	0.795235	1	tags=15%, list=6%, signal=16%
EPHRIN_B_REVERSE_SIGNALING	198	0.231493	0.909465	0.599585	0.796861	1	tags=27%, list=25%, signal=35%
REGULATION_OF_SIGNALING_BY_NODAL	18	0.378418	0.90461	0.57113	0.804833	1	tags=28%, list=25%, signal=37%
CELL_CYCLE/_G1/S_CHECK_POINT	62	0.267523	0.902637	0.578366	0.806814	1	tags=21%, list=14%, signal=24%
PERTUSSIS_TOXIN-INSENSITIVE_CCR5_SIGNALING_IN_MACROPHAGE	27	0.329881	0.902467	0.588119	0.80513	1	tags=44%, list=25%, signal=59%
INTERLEUKIN-3__5_AND_GM-CSF_SIGNALING	86	0.290132	0.90169	0.566667	0.804578	1	tags=24%, list=15%, signal=29%
SIGNALING_EVENTS_MEDIATED_BY_HDAC_CLASS_III	70	0.24507	0.90026	0.637131	0.805503	1	tags=7%, list=4%, signal=7%
ASPIRIN_BLOCKS_SIGNALING_PATHWAY_INVOLVED_IN_PLATELET_ACTIVATION	44	0.301914	0.89833	0.58	0.807157	1	tags=25%, list=13%, signal=29%
FGFR3C_LIGAND_BINDING_AND_ACTIVATION	15	0.371085	0.89523	0.574561	0.811269	1	tags=47%, list=25%, signal=62%
G_BETA/GAMMA_SIGNALLING_THROUGH_PLC_BETA	27	0.32039	0.890824	0.600815	0.81766	1	tags=33%, list=22%, signal=42%
RHO_GTPASE_CYCLE	293	0.221505	0.890515	0.637827	0.816263	1	tags=25%, list=25%, signal=33%
REMOVAL_OF_THE_FLAP_INTERMEDIATE_FROM_THE_C-STRAND	17	0.451967	0.889333	0.577419	0.816566	1	tags=35%, list=22%, signal=45%
FOXA2_AND_FOXA3_TRANSCRIPTION_FACTOR_NETWORKS	81	0.24482	0.889252	0.645228	0.814704	1	tags=15%, list=13%, signal=17%
PI3K/AKT_ACTIVATION	35	0.310833	0.886785	0.596226	0.817478	1	tags=54%, list=30%, signal=78%
ORC1_REMOVAL_FROM_CHROMATIN	86	0.30036	0.882528	0.595745	0.823661	1	tags=9%, list=14%, signal=11%
VEGF_BINDS_TO_VEGFR_LEADING_TO_RECEPTOR_DIMERIZATION	47	0.30014	0.882319	0.584388	0.822076	1	tags=19%, list=15%, signal=22%
TRANSLOCATION_OF_ZAP-70_TO_IMMUNOLOGICAL_SYNAPSE	65	0.316039	0.878891	0.560575	0.826658	1	tags=28%, list=16%, signal=33%
FMLP_INDUCED_CHEMOKINE_GENE_EXPRESSION_IN_HMC-1_CELLS	119	0.226611	0.878562	0.663701	0.825305	1	tags=17%, list=16%, signal=20%
MICRORNA_(MIRNA)_BIOGENESIS	17	0.339355	0.877986	0.604888	0.824436	1	tags=6%, list=1%, signal=6%
P53-DEPENDENT_G1_DNA_DAMAGE_RESPONSE	18	0.380382	0.875625	0.616438	0.827116	1	tags=28%, list=14%, signal=32%
REGULATION_OF_SIGNALING_BY_CBL	151	0.237513	0.875526	0.664659	0.825332	1	tags=27%, list=25%, signal=36%
POSTTRANSLATIONAL_REGULATION_OF_ADHERENS_JUNCTION_STABILITY_AND_DISSASSEMBLY	277	0.213534	0.874094	0.692	0.82607	1	tags=28%, list=26%, signal=37%
WNT_SIGNALING_PATHWAY	70	0.245672	0.872022	0.658349	0.828077	1	tags=21%, list=19%, signal=26%
SEMA3A-PLEXIN_REPULSION_SIGNALING_BY_INHIBITING_INTEGRIN_ADHESION	154	0.244556	0.870976	0.661258	0.828207	1	tags=25%, list=25%, signal=32%
S1P3_PATHWAY	84	0.246156	0.863715	0.6742	0.839971	1	tags=21%, list=16%, signal=25%
PLASMA_MEMBRANE_ESTROGEN_RECEPTOR_SIGNALING	185	0.222063	0.861152	0.695167	0.842899	1	tags=29%, list=24%, signal=37%
ACTIVATED_TAK1_MEDIATES_P38_MAPK_ACTIVATION	45	0.324544	0.860774	0.59381	0.841663	1	tags=60%, list=36%, signal=93%
RNA_POLYMERASE_II_PRE-TRANSCRIPTION_EVENTS	94	0.284382	0.85595	0.616142	0.848643	1	tags=21%, list=17%, signal=25%
FORMATION_OF_HIV-1_ELONGATION_COMPLEX_CONTAINING_HIV-1_TAT	92	0.30774	0.853943	0.608	0.850573	1	tags=15%, list=17%, signal=18%
HIV-1_ELONGATION_ARREST_AND_RECOVERY	46	0.312538	0.85076	0.622093	0.8546	1	tags=20%, list=17%, signal=23%
REMOVAL_OF_THE_FLAP_INTERMEDIATE	28	0.414661	0.84531	0.656301	0.862488	1	tags=54%, list=35%, signal=82%
S1P1_PATHWAY	61	0.273056	0.844416	0.664137	0.862148	1	tags=20%, list=15%, signal=23%
REGULATION_OF_RAC1_ACTIVITY	68	0.224843	0.843958	0.701053	0.860976	1	tags=26%, list=24%, signal=35%
IL5-MEDIATED_SIGNALING_EVENTS	76	0.263096	0.84084	0.676529	0.86473	1	tags=34%, list=25%, signal=45%
STRIATED_MUSCLE_CONTRACTION	55	0.272709	0.838642	0.657957	0.866811	1	tags=9%, list=4%, signal=9%
PD-1_SIGNALING	73	0.282091	0.838062	0.636559	0.865879	1	tags=29%, list=18%, signal=35%
NEUROPHILIN_INTERACTIONS_WITH_VEGF_AND_VEGFR	15	0.441483	0.837103	0.668817	0.865672	1	tags=47%, list=32%, signal=69%
TRAF6_MEDIATED_IRF7_ACTIVATION_IN_TLR7/8_OR_9_SIGNALING	23	0.341319	0.831618	0.643426	0.873724	1	tags=65%, list=39%, signal=107%
RNA_POLYMERASE_II_TRANSCRIPTION_ELONGATION	59	0.277497	0.830124	0.664717	0.874445	1	tags=17%, list=17%, signal=20%
PHOSPHOLIPASE_C-MEDIATED_CASCADE	70	0.277501	0.82816	0.648703	0.876006	1	tags=50%, list=35%, signal=76%
TNF_SIGNALING	22	0.341871	0.823775	0.671785	0.881811	1	tags=18%, list=10%, signal=20%
TCR_SIGNALING_IN_NAÃ¯VE_CD4+_T_CELLS	308	0.204311	0.821327	0.752536	0.884205	1	tags=23%, list=23%, signal=30%
EPHA2_FORWARD_SIGNALING	61	0.259718	0.821094	0.68476	0.88263	1	tags=31%, list=23%, signal=40%
INACTIVATION_OF_GSK3_BY_AKT_CAUSES_ACCUMULATION_OF_B-CATENIN_IN_ALVEOLAR_MACROPHAGES	128	0.213491	0.820029	0.782696	0.882497	1	tags=23%, list=19%, signal=28%
EPHA_FORWARD_SIGNALING	202	0.206551	0.819805	0.77193	0.880863	1	tags=24%, list=25%, signal=31%
AXONAL_GROWTH_INHIBITION_(RHOA_ACTIVATION)	25	0.349555	0.818972	0.693141	0.880268	1	tags=28%, list=19%, signal=34%
CTLA4_INHIBITORY_SIGNALING	195	0.212697	0.817243	0.783465	0.881311	1	tags=22%, list=22%, signal=27%
CGMP_EFFECTS	28	0.281759	0.812434	0.678304	0.88752	1	tags=46%, list=33%, signal=69%
JNK_(C-JUN_KINASES)_PHOSPHORYLATION_AND__ACTIVATION_MEDIATED_BY_ACTIVATED_HUMAN_TAK1	45	0.286846	0.810051	0.680392	0.889706	1	tags=18%, list=11%, signal=20%
PLATELET_DEGRANULATION	132	0.211768	0.808664	0.777778	0.890074	1	tags=17%, list=19%, signal=21%
TRAIL__SIGNALING	16	0.332609	0.807412	0.730284	0.890197	1	tags=50%, list=30%, signal=71%
MECHANISM_OF_ACETAMINOPHEN_ACTIVITY_AND_TOXICITY	63	0.24957	0.805975	0.714859	0.890605	1	tags=24%, list=22%, signal=30%
SHC-MEDIATED_CASCADE	88	0.258237	0.805564	0.703407	0.88928	1	tags=32%, list=26%, signal=43%
REGULATION_OF_KIT_SIGNALING	149	0.223916	0.804776	0.78672	0.888638	1	tags=26%, list=25%, signal=34%
GROWTH_HORMONE_RECEPTOR_SIGNALING	84	0.300981	0.80467	0.673333	0.886814	1	tags=67%, list=39%, signal=110%
SYNTHESIS__SECRETION__AND_DEACYLATION_OF_GHRELIN	26	0.330069	0.803164	0.692308	0.887518	1	tags=54%, list=35%, signal=83%
CANONICAL_WNT_SIGNALING_PATHWAY	68	0.234908	0.800596	0.766082	0.889994	1	tags=19%, list=14%, signal=22%
VEGF_AND_VEGFR_SIGNALING_NETWORK	85	0.309658	0.800396	0.675848	0.888345	1	tags=42%, list=37%, signal=67%
P38_MAPK_SIGNALING_PATHWAY	72	0.223397	0.798746	0.81062	0.889135	1	tags=18%, list=17%, signal=22%
BASIGIN_INTERACTIONS	52	0.268609	0.797028	0.722426	0.890059	1	tags=17%, list=13%, signal=20%
REGULATION_OF_NUCLEAR_SMAD2/3_SIGNALING	188	0.213226	0.794366	0.726695	0.89241	1	tags=25%, list=24%, signal=33%
E-CADHERIN_SIGNALING_IN_KERATINOCYTES	173	0.207838	0.792616	0.819302	0.893345	1	tags=23%, list=22%, signal=29%
INTEGRIN_ALPHAIIB_BETA3_SIGNALING	59	0.26473	0.788325	0.721774	0.898396	1	tags=20%, list=18%, signal=25%
TRANSPORT_OF_MATURE_MRNA_DERIVED_FROM_AN_INTRONLESS_TRANSCRIPT	49	0.269292	0.787036	0.709056	0.898558	1	tags=14%, list=17%, signal=17%
TCR_SIGNALING_IN_NAÃ¯VE_CD8+_T_CELLS	265	0.196417	0.786844	0.832998	0.896922	1	tags=26%, list=25%, signal=35%
DEGRADATION_OF_BETA_CATENIN	71	0.232434	0.78559	0.773543	0.897119	1	tags=20%, list=14%, signal=23%
IRON_UPTAKE_AND_TRANSPORT	16	0.348745	0.785371	0.681913	0.895581	1	tags=25%, list=11%, signal=28%
PHOSPHORYLATION_OF_PROTEINS_INVOLVED_IN_G1/S_TRANSITION_BY_ACTIVE_CYCLIN_E/CDK2_COMPLEXES	17	0.358318	0.78526	0.718623	0.893808	1	tags=29%, list=15%, signal=34%
ADENYLATE_CYCLASE_ACTIVATING_PATHWAY	35	0.281757	0.783983	0.738574	0.893939	1	tags=37%, list=20%, signal=47%
ERK1/ERK2_MAPK_SIGNALING_PATHWAY	85	0.224308	0.780247	0.800416	0.898053	1	tags=20%, list=15%, signal=23%
JNK_SIGNALING_IN_THE_CD4+_TCR_PATHWAY	60	0.221453	0.780181	0.779626	0.896204	1	tags=23%, list=24%, signal=31%
RNA_POLYMERASE_I_PROMOTER_OPENING	51	0.232596	0.779003	0.770492	0.896124	1	tags=22%, list=19%, signal=26%
IL22_SOLUBLE_RECEPTOR_SIGNALING_PATHWAY	30	0.262051	0.778954	0.781903	0.894313	1	tags=50%, list=36%, signal=78%
SEMA4D_INDUCED_CELL_MIGRATION_AND_GROWTH-CONE_COLLAPSE	49	0.260193	0.776433	0.728846	0.896625	1	tags=20%, list=23%, signal=26%
SEMA3A_PAK_DEPENDENT_AXON_REPULSION	154	0.209083	0.772298	0.874	0.901401	1	tags=21%, list=22%, signal=26%
REGULATION_OF_ORNITHINE_DECARBOXYLASE_(ODC)	55	0.263498	0.767041	0.748918	0.907571	1	tags=11%, list=31%, signal=16%
NF-KB_ACTIVATION_THROUGH_FADD/RIP-1_PATHWAY_MEDIATED_BY_CASPASE-8_AND_-10	33	0.362373	0.764486	0.740809	0.909793	1	tags=39%, list=22%, signal=51%
VIRAL_MRNA_TRANSLATION	114	0.241026	0.763803	0.784091	0.908869	1	tags=4%, list=10%, signal=4%
PKA_ACTIVATION	41	0.250415	0.762227	0.771993	0.909319	1	tags=22%, list=15%, signal=26%
ADENYLATE_CYCLASE_INHIBITORY_PATHWAY	43	0.275398	0.761466	0.778985	0.908541	1	tags=40%, list=25%, signal=53%
PHOSPHORYLATION_OF_CD3_AND_TCR_ZETA_CHAINS	67	0.269611	0.760703	0.750524	0.907838	1	tags=22%, list=14%, signal=26%
SMOOTH_MUSCLE_CONTRACTION	57	0.252608	0.759115	0.803371	0.908433	1	tags=21%, list=18%, signal=26%
CHROMATIN_REMODELING_BY_HSWI/SNF_ATP-DEPENDENT_COMPLEXES	26	0.305102	0.757674	0.695652	0.908766	1	tags=15%, list=6%, signal=16%
G_ALPHA_(S)_SIGNALLING_EVENTS	232	0.184374	0.75429	0.948718	0.911878	1	tags=19%, list=22%, signal=24%
IRAK2_MEDIATED_ACTIVATION_OF_TAK1_COMPLEX	19	0.352029	0.752486	0.747664	0.912716	1	tags=37%, list=19%, signal=46%
IRAK2_MEDIATED_ACTIVATION_OF_TAK1_COMPLEX_UPON_TLR7/8_OR_9_STIMULATION	19	0.352029	0.752486	0.747664	0.910818	1	tags=37%, list=19%, signal=46%
PAUSING_AND_RECOVERY_OF_HIV-1_ELONGATION	45	0.275194	0.751466	0.751479	0.910324	1	tags=18%, list=17%, signal=21%
PAUSING_AND_RECOVERY_OF_ELONGATION	45	0.275194	0.75146	0.751479	0.908452	1	tags=18%, list=17%, signal=21%
ELONGATION_ARREST_AND_RECOVERY	45	0.273923	0.746908	0.756385	0.913258	1	tags=18%, list=17%, signal=21%
GLYCOGEN_SYNTHESIS	18	0.32776	0.74593	0.762183	0.912783	1	tags=56%, list=36%, signal=87%
DISSOLUTION_OF_FIBRIN_CLOT	26	0.301704	0.744379	0.834967	0.913103	1	tags=19%, list=12%, signal=22%
SCF-BETA-TRCP_MEDIATED_DEGRADATION_OF_EMI1	61	0.265914	0.742858	0.7749	0.913227	1	tags=5%, list=12%, signal=6%
REGULATION_OF_INSULIN_SECRETION_BY_ACETYLCHOLINE	22	0.302022	0.741013	0.774955	0.913947	1	tags=64%, list=39%, signal=104%
NEGATIVE_REGULATION_OF_FGFR_SIGNALING	76	0.256072	0.739413	0.804124	0.914436	1	tags=49%, list=35%, signal=74%
P130CAS_LINKAGE_TO_MAPK_SIGNALING_FOR_INTEGRINS	32	0.262232	0.737098	0.827526	0.91569	1	tags=25%, list=23%, signal=33%
CARDIAC_PROTECTION_AGAINST_ROS	31	0.242814	0.736044	0.827309	0.915239	1	tags=29%, list=23%, signal=38%
INTERFERON_GAMMA_SIGNALING	204	0.19138	0.734905	0.879541	0.914927	1	tags=42%, list=38%, signal=67%
E2F1_DESTRUCTION_PATHWAY	35	0.270177	0.734161	0.783333	0.914111	1	tags=26%, list=14%, signal=30%
TRANSPORT_OF_THE_SLBP_DEPENDANT_MATURE_MRNA	44	0.252791	0.725701	0.808824	0.923544	1	tags=14%, list=17%, signal=16%
INTRINSIC_PROTHROMBIN_ACTIVATION_PATHWAY	67	0.201348	0.718807	0.912176	0.930598	1	tags=19%, list=20%, signal=24%
PKA_ACTIVATION_IN_GLUCAGON_SIGNALLING	44	0.229013	0.718513	0.848485	0.929142	1	tags=20%, list=15%, signal=24%
RELAXIN_RECEPTORS	18	0.303901	0.712642	0.850544	0.934891	1	tags=28%, list=21%, signal=35%
AURORA_B_SIGNALING	207	0.178151	0.712565	0.94086	0.933124	1	tags=23%, list=26%, signal=31%
CELL_SURFACE_INTERACTIONS_AT_THE_VASCULAR_WALL	203	0.180344	0.707399	0.951362	0.937513	1	tags=23%, list=25%, signal=30%
TIE2_SIGNALING	61	0.229661	0.705235	0.842301	0.938285	1	tags=21%, list=16%, signal=25%
IL-7_SIGNAL_TRANSDUCTION	159	0.182581	0.703026	0.945122	0.938947	1	tags=25%, list=25%, signal=33%
ENDOCYTOTIC_ROLE_OF_NDK_PHOSPHINS_AND_DYNAMIN	86	0.20176	0.698035	0.861163	0.942876	1	tags=16%, list=19%, signal=20%
SIGNALING_BY_ROBO_RECEPTOR	16	0.329122	0.693173	0.764471	0.946783	1	tags=25%, list=23%, signal=32%
INSULIN_RECEPTOR_RECYCLING	42	0.26278	0.687803	0.828402	0.95109	1	tags=19%, list=21%, signal=24%
FRS2-MEDIATED_ACTIVATION	23	0.307875	0.687318	0.814815	0.949733	1	tags=43%, list=32%, signal=64%
TSP-1_INDUCED_APOPTOSIS_IN_MICROVASCULAR_ENDOTHELIAL_CELL	150	0.184244	0.684528	0.939834	0.950749	1	tags=23%, list=25%, signal=30%
BTG_FAMILY_PROTEINS_AND_CELL_CYCLE_REGULATION	26	0.228621	0.68136	0.890476	0.952382	1	tags=12%, list=9%, signal=13%
TAT-MEDIATED_ELONGATION_OF_THE_HIV-1_TRANSCRIPT	87	0.243806	0.680766	0.805068	0.9512	1	tags=13%, list=17%, signal=15%
HYPOXIA-INDUCIBLE_FACTOR_IN_THE_CARDIVASCULAR_SYSTEM	31	0.239617	0.672022	0.822355	0.958467	1	tags=6%, list=7%, signal=7%
PLATELET_ADHESION_TO_EXPOSED_COLLAGEN	143	0.185408	0.662044	0.965251	0.966684	1	tags=23%, list=25%, signal=30%
REGULATION_OF_P38-ALPHA_AND_P38-BETA	190	0.173103	0.660714	0.95098	0.966113	1	tags=23%, list=25%, signal=30%
RNA_POL_II_CTD_PHOSPHORYLATION_AND_INTERACTION_WITH_CE	41	0.247206	0.652206	0.810865	0.972277	1	tags=20%, list=14%, signal=23%
CDK-MEDIATED_PHOSPHORYLATION_AND_REMOVAL_OF_CDC6	53	0.223805	0.648526	0.900826	0.973806	1	tags=6%, list=12%, signal=6%
NF-KB_IS_ACTIVATED_AND_SIGNALS_SURVIVAL	27	0.261156	0.645441	0.860789	0.974552	1	tags=30%, list=21%, signal=38%
AUTODEGRADATION_OF_CDH1_BY_CDH1/APC/C	68	0.209516	0.638051	0.932653	0.978736	1	tags=4%, list=11%, signal=5%
CDK_REGULATION_OF_DNA_REPLICATION	41	0.255932	0.636357	0.848425	0.978322	1	tags=32%, list=30%, signal=45%
REGULATION_OF_IFNA_SIGNALING	51	0.219606	0.634206	0.914489	0.978078	1	tags=41%, list=34%, signal=62%
LCK_AND_FYN_TYROSINE_KINASES_IN_INITIATION_OF_TCR_ACTIVATION	136	0.174774	0.633061	0.977688	0.977148	1	tags=23%, list=25%, signal=30%
REGULATION_OF_LIPID_METABOLISM_BY_PEROXISOME_PROLIFERATOR-ACTIVATED_RECEPTOR_ALPHA_(PPARALPHA)	31	0.200291	0.624891	0.910331	0.981717	1	tags=19%, list=17%, signal=23%
NRAGE_SIGNALS_DEATH_THROUGH_JNK	140	0.171958	0.624685	0.983607	0.979972	1	tags=24%, list=26%, signal=33%
PROTEIN_KINASE_A_AT_THE_CENTROSOME	42	0.187279	0.621218	0.944544	0.980805	1	tags=26%, list=28%, signal=36%
ACTIVATION_OF_CHAPERONE_GENES_BY_XBP1(S)	52	0.188347	0.62092	0.949438	0.979098	1	tags=10%, list=13%, signal=11%
SEROTONIN_NEUROTRANSMITTER_RELEASE_CYCLE	16	0.258844	0.618673	0.888031	0.978946	1	tags=13%, list=9%, signal=14%
THE_41BB-DEPENDENT_IMMUNE_RESPONSE	30	0.202258	0.615857	0.941964	0.979184	1	tags=3%, list=0%, signal=3%
MULTI-DRUG_RESISTANCE_FACTORS	21	0.261925	0.609996	0.895062	0.981419	1	tags=19%, list=16%, signal=23%
CLEAVAGE_OF_GROWING_TRANSCRIPT_IN_THE_TERMINATION_REGION	66	0.209264	0.60892	0.913514	0.980364	1	tags=32%, list=37%, signal=50%
G_ALPHA_(12/13)_SIGNALLING_EVENTS	205	0.161706	0.605361	0.976744	0.98096	1	tags=23%, list=25%, signal=30%
VEGF_LIGAND-RECEPTOR_INTERACTIONS	26	0.242801	0.60359	0.883495	0.980248	1	tags=31%, list=31%, signal=45%
G-PROTEIN_ACTIVATION	43	0.221419	0.592846	0.881743	0.985167	1	tags=49%, list=37%, signal=78%
TAT-MEDIATED_HIV-1_ELONGATION_ARREST_AND_RECOVERY	71	0.233376	0.59122	0.881288	0.984337	1	tags=13%, list=17%, signal=15%
TRANSPORT_OF_THE_SLBP_INDEPENDENT_MATURE_MRNA	45	0.203841	0.589604	0.937888	0.983379	1	tags=11%, list=17%, signal=13%
ER-PHAGOSOME_PATHWAY	112	0.180085	0.586888	0.974453	0.98311	1	tags=28%, list=41%, signal=47%
AMYLOIDS	76	0.174341	0.583877	0.97397	0.983038	1	tags=26%, list=32%, signal=39%
RNA_POL_II_CTD_PHOSPHORYLATION_AND_INTERACTION_WITH_CE_(2_PATHWAY8)	41	0.218245	0.583197	0.886869	0.981631	1	tags=17%, list=14%, signal=20%
CREB_PHOSPHORYLATION_THROUGH_THE_ACTIVATION_OF_CAMKII	38	0.219278	0.579886	0.959916	0.981539	1	tags=32%, list=27%, signal=43%
APC/C/CDC20_MEDIATED_DEGRADATION_OF_MITOTIC_PROTEINS	22	0.248349	0.57592	0.893281	0.981781	1	tags=23%, list=26%, signal=31%
SPLICEOSOMAL_ASSEMBLY	48	0.199205	0.575237	0.94347	0.980272	1	tags=27%, list=33%, signal=41%
INACTIVATION_OF_APC/C_VIA_DIRECT_INHIBITION_OF_THE_APC/C_COMPLEX	20	0.248629	0.573673	0.937132	0.979343	1	tags=20%, list=26%, signal=27%
ALPHA-SYNUCLEIN_SIGNALING	259	0.143974	0.561345	0.996198	0.983803	1	tags=18%, list=25%, signal=24%
GP1B-IX-V_ACTIVATION_SIGNALLING	18	0.241493	0.540023	0.93499	0.99124	1	tags=11%, list=7%, signal=12%
MEMBRANE_BINDING_AND_TARGETTING_OF_GAG_PROTEINS	59	0.290955	0.537697	0.919685	0.990302	1	tags=69%, list=45%, signal=126%
MEMBRANE_BINDING_AND_TARGETTING_OF_GAG_PROTEINS_(2_PATHWAY1192)	59	0.290955	0.537697	0.919685	0.988475	1	tags=69%, list=45%, signal=126%
SRP-DEPENDENT_COTRANSLATIONAL_PROTEIN_TARGETING_TO_MEMBRANE	131	0.187845	0.531362	0.967681	0.988956	1	tags=12%, list=36%, signal=19%
FGFR2C_LIGAND_BINDING_AND_ACTIVATION	24	0.224166	0.513479	0.941964	0.99292	1	tags=21%, list=22%, signal=27%
PEPTIDE_CHAIN_ELONGATION	106	0.173279	0.480484	0.977505	1	1	tags=5%, list=17%, signal=6%
PLC_BETA_MEDIATED_EVENTS	34	0.178046	0.476656	0.978474	0.999187	1	tags=21%, list=25%, signal=27%
TGF-BETA_RECEPTOR_SIGNALING	126	0.135191	0.469248	0.993902	0.998739	1	tags=44%, list=42%, signal=74%
TRANSPORT_OF_MATURE_MRNA_DERIVED_FROM_AN_INTRON-CONTAINING_TRANSCRIPT	67	0.137817	0.452517	0.990421	0.999859	1	tags=7%, list=17%, signal=9%
REV-MEDIATED_NUCLEAR_EXPORT_OF_HIV-1_RNA	82	0.190867	0.439124	0.960966	1	1	tags=6%, list=17%, signal=7%
THROMBOXANE_SIGNALLING_THROUGH_TP_RECEPTOR	39	0.161498	0.431238	0.996109	0.999181	1	tags=44%, list=38%, signal=70%
PROSTANOID_LIGAND_RECEPTORS	18	0.182054	0.414405	0.997963	0.999268	1	tags=100%, list=82%, signal=549%
ADP_SIGNALLING_THROUGH_P2Y_PURINOCEPTOR_12	31	0.156944	0.393575	0.987061	0.999138	1	tags=45%, list=40%, signal=75%
DOWNREGULATION_OF_ERRB2/ERBB3_SIGNALING	29	0.155289	0.356186	0.996255	0.998967	1	tags=48%, list=41%, signal=82%
