# Supplementary material for: The molecular landscape of premenopausal breast cancer
Source: Breast Cancer Res. 2015 Aug 7;17:104. doi: 10.1186/s13058-015-0618-8 (PMC4531812; doi:10.1186/s13058-015-0618-8)
Supplement: Additional file 11: — Gene list for clustering premenopausal (preM) estrogen receptor-positive (ER+) tumors. Table S1. Gene list selected by sparse k-means algorithm in The Cancer Genome Atlas (TCGA) data. Table S2. Genes selected based on TCGA data that are also in the Molecular Taxonomy of Breast Cancer International Consortium (METABRIC) data for validation. Table S3. Fixed number of genes (n = 21), gene list being selected from sparse k-means in TCGA. Table S4. Gene list selected by semi-supervised algorithm in METABRIC. Table S5. Fixed number of genes (n = 21), gene list being selected by semi-supervised algorithm in TCGA. Table S6. Genes (n = 28) in the LumA cluster that are significantly different between clusters 1 and 3. (XLSX 37 kb) [file 13058_2015_618_MOESM11_ESM.xlsx]

## Sheet: TCGA Sparse KM
TFAP2B
CLIC6
FLJ12993
EDN3
SFRP1
OLFM4
CYP4Z1
LRG1
FAM77C
NAT1
PROM1
FAM79B
PGR
FAM81B
GRPR
SOSTDC1
ANKRD30A
THRSP
KRT6A
ZNF238
TMPRSS3
TFF1
ARMC3
VTCN1
KRT6C
ADH1C
ROPN1B
ROPN1
NEK10
RNF183
BBOX1
MAOB
CAPSL
LCN2
SEMA3E
ELF5
CHI3L2
MGC102966
GLYATL2
CYP4B1
LTF
MGC45438
MIA
ADH1B
IL20
COL6A6
SLC39A6
HSD17B2
ABCC11
PLIN
FLRT3
SLC5A1
C7
COL4A6
CLDN8
LGALS2
BCAS1
SLC16A6
IL20RA
KRT23
FLJ21511
NCAM2
FREM1
C6
FLJ22655
SPATA4
MMP12
FABP7
GFRA1
DNAJC12
EHF
PLAC8
ABCA8
KLRG2
DEFB1
PAK7
NTN4
LOC285141
ZNF214
SERPINA5
LAMP3
KLK8
PIGR
GABRP
HPX
IL33
NME5
GDF10
IGF1
SELE
PIK3C2G
CTSG
CD69
HOXB2
TRIM36
C1orf64
MUM1L1
C8orf4
ZNF533
PTPRT
TAC1
TP63
KRT16
KRT222P
PHYHD1
C11orf70
BCL11A
DNASE1L3
MS4A2
EDN2
SELP
POTE15
EGR3
DOK7
TGFBR3
DIRAS3
FMO5
TRIM29
ROPN1L
MFAP4
C20orf114
PDK4
FAM46B
ZNF608
SHC4
PPP1R14C
RBP5
RBM11
ZBTB16
CXCL1
CXCL2
SCRG1
KMO
CD1C
CCR2
C6orf165
DARC
ABI3BP
PPP1R1A
RHOH
H2AFJ
C1orf116
C8orf79
S100B
ABCA9
AGR2
PTGER3
TNN
TRAT1
FLT3
CKAP2L
KLK10
ACSM1
ITPKA
BTLA
C9orf68
MGC87042
C9orf18
COL14A1
BANK1
C20orf174
OSR1
SH3RF2
ABCC8
DSC3
MMRN1
CCDC48
COL9A3
SCARA5
CASC1
DDO
MMP3
LRRC6
SLPI
KIT
ADH1A
STEAP2
ERBB4
CDO1
EFHC2
SDPR
SOX9
DGAT2
C18orf34
CD48
CLSTN2
CNGA1
LRRC48
AK5
STAP1
HOXD8
AFF3
EMX2OS
CH25H
TMC5
STEAP1
SCUBE2
PTPRZ1
GPR18
DCD
HTR2B
SAMD3
BIRC3
SERPINB5
CCDC19
SULT2B1
UGCG
TRIP13
REEP6
EPHX2
CXCR6
CXADR
OGN
CLEC9A
DACH1
VNN2
GZMH
WIF1
SLAMF1
FLJ40298
FBXO15
RSPH1
PTX3
ID4
HIST1H2AJ
C20orf26
GPR65
C5orf23
RSPO3
RP13-347D8.3
EBI2
SMC1B
C5orf29
SLC26A3
EGR2
C20orf82
FGF2
REEP1
GINS2
DCDC5
hCG_1990170
SLC40A1
C1QTNF7
LY75
TMEM130
TPO
CRISPLD1
BCL11B
FSIP1
TGFB2
RAI2
KCNN4
RIMS4
MLZE
PLCE1
EFHB
EMX2
NUF2
CDCA7
TFF3
CYP39A1
NUCB2
CLEC10A
GOLSYN
PLCL1
MYRIP
BMX
CTTNBP2
SYTL2
AGR3
VSNL1
SEMA3C
SLC6A14
GGTA1
SORCS2
THBS4
RARRES1
ACY1L2
RGS18
TFEC
TCEAL2
AKR1C1
C2orf40
FMO2
LRRC17
SLC9A3R1
CCL11
CASP1
CYB5A
PTGIS
GPRIN2
ADRB2
ARMCX2
CNKSR3
GLI1
NFIL3
CD109
DPT
RP4-692D3.1
TLR3
SLFN12
LIMCH1
OMD
NEIL3
FBXO16
LAMB3
PIH1D2
SH3BGRL
LILRA4
PYHIN1
ANLN
NR3C2
NAP1L2
SFRP4
FASLG
ELN
CCL17
IQCA
C16orf45
CENPM
DNAH7
KIFC1
ANXA9
C14orf132
OXGR1
RSPO1
NTRK2
AURKA
IL18
ACADL
GSTP1
TTK
DEPDC1B
LEMD1
KIF4A
TXLNB
CBR3
BUB1B
MNDA
LUM
CRTAM
APOD
ALDH1A1
BCL2L14
LAD1
MAMDC2
CLECL1
CLIP4
THSD4
ITGBL1
MELK
GATA6
RPP25
C20orf103
LRP8
TCEAL7
BST2
CROT
KIAA1505
ZNF462
IQUB
GPR177
MAB21L1
PLAC9
ASB2
F2RL2
2014-03-01
CACNA2D2
IQGAP2
UBE2E3
TBC1D9
KCNJ16
SAMD9L
SH2D2A
GRAMD2
PREX1
BIRC5
FLJ21438
C10orf107
NLGN4X
CLYBL
AKR7A3
ZFP2
IL6ST
CCDC65
ZNF365
ACSL5
C10orf79
PTGDS
ESR1
C1orf168
CST7
NOSTRIN
C1orf192
ANXA13
ST8SIA1
C1orf135
ENPP2
KIAA1324L
DYNLRB2
TPX2
GSG2
C1QTNF9
ITM2A
C3
DCN
STARD10
CX3CR1
RUNDC3B
P2RY12
FZD7
WWP1
GIMAP2
WDR78
WNT3
TOX3
MKI67
LOC221091
CYBRD1
MNS1
ARHGAP15
RUNX3
PSAT1
EN1
KIF23
IGSF10
CFTR
SPON1
HSPB1
SCN4B
ADM
TMEM71
LRRC50
WDR16
CPXM2
DYX1C1
DCC1
PADI2
NCOA7
ZNF521
NFIA
HIST1H2AK
MAPK10
LOXL1
LRFN2
CD79B
SRGAP1
C10orf63
TOX
EFEMP1
ZSWIM5
ORC6L
CD1E
TMEM66
ECM2
CTSL2
KCNK5
NFE2L3
DNAH5
UBE2C
GREB1
TNFSF10
ACN9
C6orf211
MMEL1
TSLP
SPEF2
C6orf97
C11orf63
ZNF552
EFCAB1
CCNB2
C18orf24
CASD1
TSPAN7
ARHGAP11A
GAS2
ASPA
DEPDC1
C8ORFK29
MMP2
ART3
CXorf21
PLEKHA4
ANXA6
C1orf34
AMICA1
CCDC8
SOD3
NFIB
SLC28A3
FGFBP2
CPA3
ADRA2A
COL9A1
BUB1
IL1R2
EGFR
NKAPL
WISP1
DKK2
PLA2G4A
OBP2B
GALNT12
OCA2
CKS2
GPR34
FOXM1
IQGAP3
SLC4A8
C15orf42
FXYD1
ABLIM3
CASC5
MDH1B
ALDH1A3
CHST3
VLDLR
TSPAN15
TLR1
2014-03-04
CDCA5
BTG2
PHGDH
TACC3
C1GALT1
EBF1
C20orf42
C6orf192
C4orf18
MEOX2
MPZL2
IL12RB2
INPP4B
CCL20
COL1A2
SYTL4
C19orf21
C20orf23
AOAH
KIF20A
UBXD6
EDG2
CENPI
PRC1
CNTNAP3
RGS2
ST6GAL2
PTCHD1
ABCA6
ANKRD35
C11orf21
C13orf3
ASAH1
C21orf34
SFRP2
KGFLP1
SH3BGR
C14orf45
RNASE4
WDR63
CDCA3
CHRNA6
NFIX
CRABP1
FGF7
GYLTL1B
NLGN1
HDX
CDH1
LRRK2
TTYH1
TPPP3
LOH11CR2A
RBMS3
AR
GEM
TLR7
COL16A1
CYB561
FCER1A
BNC2
MOBKL2B
C6orf173
CPVL
PRDM13
SLC16A1
CMYA5
KIF2C
RAB27B
TMEM119
UBXD3
CYP7B1
ZNF486
RSHL3
C9orf116
FAM110B
ATP6V1C2
FANK1
FAM107A
NCAPH
MYST4
PCDHB4
SCN2B
GZMK
MAK
WFDC6
TNIK
PDCD4
CCR5
SPARC
CD8B
FSTL1
FANCA
ZNF587
RCSD1
PLD4
CENPA
RARB
POLQ
B3GNT4
PFKP
AIF1
LRGUK
CKMT2
TRPV6
BIK
KRT18
INSIG1
CEP55
KL
FANCI
PIP
EXO1
BMP8A
STAR
EBF3
P2RY14
VCAN
SLC46A3
KLHL29
E2F8
SPG20
CRYAB
MS4A6A
CLRN3
LFNG
FLJ21062
ASB9
BLM
C13orf33
FLRT2
RACGAP1
CXorf9
TSNAXIP1
SLC22A5
SERPINB3
MFSD4
CYP26B1
ABCB1
CHAC2
ACADSB
RHBG
MID1
CLIC2
UBE2S
C4orf32
AXL
CCDC40
TNFAIP8
NOV
ANGPTL1
CYB5R2
DIAPH3
CACNG4
RBKS
MGC24103
MCM10
CHODL
PPIL6
INCA
SLC2A10
DEGS1
MAGED2
ZNF366
SELL
EDG1
GIMAP7
GPR110
ENPP1
TXNDC3
MAGEL2
C9orf98
GPM6B
CHI3L1
DSC2
MMP23B
TRIM6
NTNG1
ODC1
FAM64A
AOX1
BHLHB5
CENPE
MPP7
CMBL
RALGPS2
INHA
CDC25C
ART5
KLRG1
SPTLC3
ITIH5
ABAT
CGN
CDCA8
FAM26E
ASPM
BTG3
RNF182
CBLN4
ZMYND10
HLA-DOB
WNT11
PCDH18
KIF11
SPRR1B
KIAA1804
NDC80
SNCAIP
CYSLTR1
LRFN4
OVOS2
SLC7A8
GPR98
RCAN1
CCND1
CMAH
LOC124220
APOBEC3G
PBEF1
GALNT6
KIAA1324
JAM2
CXCL12
E2F7
HORMAD1
PEBP4
ARSG
LOC493869
MED13
FAM20A
PDZD2
EFCAB6
HTRA3
CCDC80
BOP1
CTSO
CHURC1
CCNA1
PDGFRA
GLCCI1
ANKRD15
FGFBP1
TANC2
KCNG1
DKFZp762E1312
PDGFD
FAP
PLA2G4C
CCNE1
IL22RA2
SGK
FLJ40504
ORC1L
GIMAP1
BHMT2
ATAD2
CDC20
GLI2
GTSE1
LOXL4
CCDC125
FRY
CFI
FRZB
TSPAN6
TMEM140
CCNG2
EPHB1
DOK1
PAMCI
GHRL
C1orf165
IL17RD
RNF175
DNER
MCM4
NBEA
EVL
CD300LF
GOLM1
CD83
GLT8D2
LOC200383
LAMA2
C14orf174
COL1A1
STIL
FLJ20581
APBB2
GPRASP1
C9orf52
SCNN1A
C17orf58
TXNIP
CADPS2
GPR64
ZNF92
C5orf13
ZNF43
CDC25B
QPCT
GIPC2
HLA-DPB1
MEIS3
TMPRSS13
TRIM2
TMEM65
C21orf63
MPP6
TLL1
FAM89A
TMTC2
ROS1
CDH11
FGL2
IMPA2
STOX2
LDHB
POSTN
ZNF671
CA13
TRAF3IP3
CPZ
C8orf34
CCDC88B
E2F1
SLC7A5
PLXNC1
GAS2L2
IL12A
SPATA17
GPRASP2
AKAP12
MXRA8
SLC4A11
DNASE1
SPATA20
OBFC2A
SCPEP1
TIGD5
FOXC1
FAM70A
BOC
SPRY1
IGFBP4
TSHZ2
PRSS27
CDC42EP3
RGS4
CCDC89
RERG
C16orf77
TROAP
ZWINT
TMEM189
GJB3
C10orf10
IL18R1
ZNF675
SLC16A4
C6orf114
DOCK8
P2RY13
C2orf13
N4BP3
SERPINB4
CLEC4A
ZNF91
OGFRL1
TRIM6-TRIM34
RNF144B
PHYHIP
TSPAN1
TMEM182
GNG11
NDRG2
DBX2
C1S
MSX2
CXCL14
JMJD2B
CAPS2
SORD
ZFP37
PTPRB
ACE2
IFI35
ELAC1
BCL2L10
COP1
SIDT1
TP53INP1
HNT
IRX5
MAP9
PEX11A
COL4A5
RBM35B
OLIG1
NMB
C1orf102
LOC339524
TNFRSF21
SLMO1
ASNS
CAPN13
DMGDH
B3GNT8
APOL3
SERPINF1
TGM1
C8orf30A
ADORA2B
VEGFA
ITPR3
AURKB
C9orf140
LAYN
BRI3BP
NMI
COLEC11
CPXM1
SRD5A1
SLC6A16
CALCRL
SELPLG
PKP1
SYTL3
LOC388335
NDN
ZNF658B
LMO4
CYP24A1
DLC1
PPAP2B
GAL
CD74
OLFML3
PUF60
STMN1
IQCK
ZDHHC23
PTHR1
KCNE1
TAF4B
HCLS1
NME3
RUNX1T1
SNED1
ADAM12
FBP1
FAM133A
ST6GAL1
MAP1LC3C
PDE1A
EDNRA
ZNF117
SNAI3
ATP8B4
CYC1
JMJD2D
PPP2R3A
FRMD6
CFH
HRK
NAP1L3
NUDT18
CSRP2
EMP1
COL6A3
TMEM123
FSCN1
NRTN
HTRA1
RDH10
PTGER4
C17orf28
UCHL1
TP53AP1
KIAA0040
C14orf37
GRIK3
TCEAL1
CDT1
PELI1
ZNF85
C1orf94
KIAA1370
DDX26B
HSPA6
CFHR3
HSPC159
CLEC7A
C1orf101
RAD54L
SOX10
SRrp35
PRELP
C10orf116
CCL15
EIF2C2
MFAP3L
DZIP3
PSMD12
RHBDL2
CHD6
HMCN1
FAS
THSD7A
RIMS3
CCL23
KIAA1407
OTX1
GIMAP8
PLS3
CLEC2B
CSDA
GPSM2
ENPP6
RNASE6
RECQL4
GRHL1
KHDRBS3
BCAS4
TCEAL3
DDR2
LZTFL1
C1RL
MFI2
FAM81A
LYNX1
PCDH7
CISH
TLR10
ZNF596
RNF217
CMTM7
ARHGAP20
FMNL2
PROS1
TEK
TMCC3
VGLL1
CLIC5
CAV2
MALT1
C4orf34
GRK4
SLC26A9
ARV1
HELZ
NLRP3
MAP2K6
ANGPTL7
C14orf44
PLA2R1
HNMT
LOC728378
PRKX
ZNF286A
RP4-747L4.3
EPB41L4A
BMP6
RTN4R
CARD6
RGL1
ARSK
PH-4
TXNDC16
LRIG1
ARID5B
MEIS2
ZNF250
PRR15
NHSL1
PRTFDC1
UNQ6975
F10
MICALL1
DNALI1
FKBP4
CIRBP
NPM2
DUOXA1
NDRG1
CLCN4
CANT1
CXorf6
FLI1
CENPO
CEACAM20
P2RY5
TLR6
NT5DC2
H2AFX

## Sheet: Metabric Sparse KM (976)
TFAP2B
CLIC6
EDN3
SFRP1
OLFM4
CYP4Z1
LRG1
NAT1
PROM1
PGR
FAM81B
GRPR
SOSTDC1
ANKRD30A
THRSP
KRT6A
TMPRSS3
TFF1
VTCN1
KRT6C
ADH1C
ROPN1B
ROPN1
RNF183
BBOX1
MAOB
CAPSL
LCN2
SEMA3E
ELF5
CHI3L2
GLYATL2
CYP4B1
LTF
ADH1B
COL6A6
SLC39A6
HSD17B2
ABCC11
FLRT3
SLC5A1
C7
COL4A6
CLDN8
LGALS2
BCAS1
SLC16A6
IL20RA
KRT23
NCAM2
FREM1
C6
SPATA4
MMP12
FABP7
GFRA1
DNAJC12
EHF
PLAC8
ABCA8
KLRG2
DEFB1
PAK7
NTN4
ZNF214
SERPINA5
LAMP3
KLK8
PIGR
GABRP
HPX
IL33
NME5
GDF10
IGF1
SELE
PIK3C2G
CTSG
CD69
HOXB2
TRIM36
C1orf64
MUM1L1
C8orf4
PTPRT
TAC1
TP63
KRT16
PHYHD1
C11orf70
BCL11A
DNASE1L3
MS4A2
EDN2
SELP
EGR3
DOK7
TGFBR3
DIRAS3
FMO5
TRIM29
ROPN1L
MFAP4
PDK4
FAM46B
ZNF608
SHC4
PPP1R14C
RBP5
RBM11
ZBTB16
CXCL1
CXCL2
SCRG1
KMO
CD1C
CCR2
C6orf165
DARC
ABI3BP
PPP1R1A
RHOH
H2AFJ
C1orf116
S100B
ABCA9
PTGER3
TNN
TRAT1
FLT3
CKAP2L
KLK10
ACSM1
ITPKA
BTLA
COL14A1
BANK1
OSR1
SH3RF2
ABCC8
DSC3
MMRN1
COL9A3
SCARA5
CASC1
DDO
MMP3
LRRC6
SLPI
KIT
ADH1A
STEAP2
ERBB4
CDO1
EFHC2
SDPR
SOX9
DGAT2
CD48
CLSTN2
CNGA1
LRRC48
AK5
STAP1
HOXD8
AFF3
EMX2OS
CH25H
TMC5
STEAP1
SCUBE2
PTPRZ1
GPR18
DCD
HTR2B
SAMD3
BIRC3
SERPINB5
SULT2B1
UGCG
TRIP13
REEP6
EPHX2
CXCR6
CXADR
OGN
CLEC9A
DACH1
VNN2
GZMH
WIF1
SLAMF1
FBXO15
RSPH1
PTX3
ID4
HIST1H2AJ
C20orf26
GPR65
RSPO3
SMC1B
SLC26A3
EGR2
FGF2
REEP1
GINS2
DCDC5
SLC40A1
C1QTNF7
LY75
TMEM130
TPO
CRISPLD1
BCL11B
FSIP1
TGFB2
RAI2
KCNN4
RIMS4
PLCE1
EFHB
EMX2
NUF2
CDCA7
TFF3
CYP39A1
NUCB2
CLEC10A
PLCL1
MYRIP
BMX
CTTNBP2
SYTL2
AGR3
VSNL1
SEMA3C
SLC6A14
SORCS2
THBS4
RARRES1
RGS18
TFEC
TCEAL2
AKR1C1
C2orf40
FMO2
LRRC17
SLC9A3R1
CCL11
CASP1
CYB5A
PTGIS
GPRIN2
ADRB2
ARMCX2
CNKSR3
GLI1
NFIL3
CD109
DPT
TLR3
SLFN12
LIMCH1
OMD
NEIL3
FBXO16
LAMB3
PIH1D2
SH3BGRL
LILRA4
PYHIN1
ANLN
NR3C2
NAP1L2
SFRP4
FASLG
ELN
CCL17
C16orf45
CENPM
DNAH7
KIFC1
ANXA9
C14orf132
OXGR1
RSPO1
NTRK2
AURKA
IL18
ACADL
GSTP1
TTK
DEPDC1B
LEMD1
KIF4A
TXLNB
CBR3
BUB1B
MNDA
LUM
CRTAM
APOD
ALDH1A1
BCL2L14
LAD1
MAMDC2
CLECL1
CLIP4
THSD4
ITGBL1
MELK
GATA6
RPP25
LRP8
TCEAL7
BST2
CROT
ZNF462
IQUB
MAB21L1
PLAC9
ASB2
F2RL2
2014-03-01
CACNA2D2
IQGAP2
UBE2E3
TBC1D9
KCNJ16
SAMD9L
SH2D2A
GRAMD2
PREX1
BIRC5
C10orf107
NLGN4X
CLYBL
AKR7A3
ZFP2
IL6ST
CCDC65
ZNF365
ACSL5
PTGDS
ESR1
C1orf168
CST7
NOSTRIN
C1orf192
ANXA13
ST8SIA1
ENPP2
KIAA1324L
DYNLRB2
TPX2
GSG2
C1QTNF9
ITM2A
C3
DCN
STARD10
CX3CR1
RUNDC3B
P2RY12
FZD7
WWP1
GIMAP2
WDR78
WNT3
TOX3
MKI67
CYBRD1
MNS1
ARHGAP15
RUNX3
PSAT1
EN1
KIF23
IGSF10
CFTR
SPON1
HSPB1
SCN4B
ADM
TMEM71
WDR16
CPXM2
PADI2
NCOA7
ZNF521
NFIA
HIST1H2AK
MAPK10
LOXL1
LRFN2
CD79B
SRGAP1
TOX
EFEMP1
ZSWIM5
CD1E
TMEM66
ECM2
CTSL2
KCNK5
NFE2L3
DNAH5
UBE2C
GREB1
TNFSF10
ACN9
C6orf211
MMEL1
TSLP
SPEF2
C11orf63
ZNF552
EFCAB1
CCNB2
CASD1
TSPAN7
ARHGAP11A
GAS2
ASPA
DEPDC1
MMP2
ART3
CXorf21
PLEKHA4
ANXA6
AMICA1
CCDC8
SOD3
NFIB
SLC28A3
FGFBP2
CPA3
ADRA2A
COL9A1
BUB1
IL1R2
EGFR
NKAPL
WISP1
DKK2
PLA2G4A
GALNT12
OCA2
CKS2
GPR34
FOXM1
IQGAP3
SLC4A8
FXYD1
ABLIM3
CASC5
MDH1B
ALDH1A3
CHST3
VLDLR
TSPAN15
TLR1
2014-03-04
CDCA5
BTG2
PHGDH
TACC3
C1GALT1
EBF1
MEOX2
MPZL2
IL12RB2
INPP4B
CCL20
COL1A2
SYTL4
C19orf21
AOAH
KIF20A
CENPI
PRC1
CNTNAP3
RGS2
ST6GAL2
PTCHD1
ABCA6
ANKRD35
ASAH1
SFRP2
SH3BGR
RNASE4
WDR63
CDCA3
CHRNA6
NFIX
CRABP1
FGF7
GYLTL1B
NLGN1
HDX
CDH1
LRRK2
TTYH1
TPPP3
RBMS3
AR
GEM
TLR7
COL16A1
CYB561
FCER1A
BNC2
CPVL
PRDM13
SLC16A1
CMYA5
KIF2C
RAB27B
TMEM119
CYP7B1
C9orf116
FAM110B
ATP6V1C2
FANK1
FAM107A
NCAPH
PCDHB4
SCN2B
GZMK
MAK
WFDC6
TNIK
PDCD4
CCR5
SPARC
CD8B
FSTL1
FANCA
ZNF587
RCSD1
PLD4
CENPA
RARB
POLQ
B3GNT4
PFKP
AIF1
LRGUK
CKMT2
TRPV6
BIK
KRT18
INSIG1
CEP55
KL
FANCI
PIP
EXO1
BMP8A
STAR
EBF3
P2RY14
VCAN
SLC46A3
KLHL29
E2F8
SPG20
CRYAB
MS4A6A
CLRN3
LFNG
ASB9
BLM
FLRT2
RACGAP1
TSNAXIP1
SLC22A5
SERPINB3
MFSD4
CYP26B1
ABCB1
CHAC2
ACADSB
RHBG
MID1
CLIC2
UBE2S
C4orf32
AXL
TNFAIP8
NOV
ANGPTL1
CYB5R2
DIAPH3
CACNG4
RBKS
MGC24103
MCM10
CHODL
PPIL6
SLC2A10
DEGS1
MAGED2
ZNF366
SELL
GIMAP7
GPR110
ENPP1
MAGEL2
GPM6B
DSC2
MMP23B
TRIM6
NTNG1
ODC1
FAM64A
AOX1
CENPE
MPP7
CMBL
RALGPS2
INHA
CDC25C
ART5
KLRG1
SPTLC3
ITIH5
ABAT
CGN
CDCA8
FAM26E
ASPM
BTG3
CBLN4
ZMYND10
HLA-DOB
WNT11
PCDH18
KIF11
SPRR1B
KIAA1804
NDC80
SNCAIP
CYSLTR1
LRFN4
OVOS2
SLC7A8
GPR98
RCAN1
CCND1
APOBEC3G
GALNT6
KIAA1324
JAM2
CXCL12
E2F7
HORMAD1
PEBP4
ARSG
MED13
FAM20A
PDZD2
EFCAB6
HTRA3
CCDC80
BOP1
CTSO
CHURC1
CCNA1
PDGFRA
GLCCI1
FGFBP1
KCNG1
PDGFD
FAP
PLA2G4C
CCNE1
IL22RA2
GIMAP1
BHMT2
ATAD2
CDC20
GLI2
LOXL4
CCDC125
FRY
CFI
FRZB
TSPAN6
TMEM140
CCNG2
EPHB1
DOK1
GHRL
IL17RD
RNF175
DNER
MCM4
NBEA
EVL
CD300LF
GOLM1
CD83
GLT8D2
LAMA2
COL1A1
STIL
APBB2
GPRASP1
SCNN1A
C17orf58
TXNIP
CADPS2
GPR64
ZNF92
ZNF43
CDC25B
QPCT
GIPC2
HLA-DPB1
MEIS3
TMPRSS13
TRIM2
TMEM65
MPP6
TLL1
FAM89A
TMTC2
ROS1
CDH11
FGL2
IMPA2
STOX2
LDHB
POSTN
ZNF671
CA13
TRAF3IP3
CPZ
C8orf34
CCDC88B
E2F1
SLC7A5
PLXNC1
GAS2L2
IL12A
SPATA17
AKAP12
MXRA8
SLC4A11
DNASE1
SPATA20
SCPEP1
TIGD5
FOXC1
BOC
SPRY1
IGFBP4
TSHZ2
PRSS27
CDC42EP3
RGS4
CCDC89
RERG
TROAP
ZWINT
TMEM189
GJB3
C10orf10
IL18R1
ZNF675
SLC16A4
DOCK8
P2RY13
N4BP3
SERPINB4
CLEC4A
ZNF91
OGFRL1
RNF144B
PHYHIP
TSPAN1
TMEM182
GNG11
NDRG2
DBX2
C1S
MSX2
CXCL14
SORD
ZFP37
PTPRB
ACE2
IFI35
ELAC1
BCL2L10
SIDT1
TP53INP1
IRX5
MAP9
PEX11A
COL4A5
OLIG1
NMB
LOC339524
TNFRSF21
SLMO1
ASNS
CAPN13
DMGDH
B3GNT8
APOL3
SERPINF1
TGM1
ADORA2B
VEGFA
ITPR3
AURKB
LAYN
BRI3BP
NMI
COLEC11
CPXM1
SRD5A1
SLC6A16
CALCRL
SELPLG
PKP1
SYTL3
NDN
LMO4
CYP24A1
DLC1
PPAP2B
GAL
CD74
OLFML3
PUF60
STMN1
IQCK
ZDHHC23
KCNE1
TAF4B
HCLS1
NME3
RUNX1T1
SNED1
ADAM12
FBP1
FAM133A
ST6GAL1
MAP1LC3C
PDE1A
EDNRA
ZNF117
SNAI3
ATP8B4
CYC1
PPP2R3A
FRMD6
CFH
HRK
NAP1L3
NUDT18
CSRP2
EMP1
COL6A3
TMEM123
FSCN1
NRTN
HTRA1
RDH10
PTGER4
UCHL1
KIAA0040
C14orf37
GRIK3
TCEAL1
CDT1
PELI1
ZNF85
C1orf94
DDX26B
CFHR3
CLEC7A
C1orf101
RAD54L
SOX10
PRELP
CCL15
MFAP3L
DZIP3
PSMD12
RHBDL2
CHD6
HMCN1
FAS
THSD7A
RIMS3
CCL23
KIAA1407
OTX1
GIMAP8
PLS3
CLEC2B
CSDA
GPSM2
ENPP6
RNASE6
RECQL4
GRHL1
KHDRBS3
BCAS4
TCEAL3
DDR2
LZTFL1
C1RL
MFI2
FAM81A
LYNX1
PCDH7
CISH
TLR10
ZNF596
RNF217
CMTM7
ARHGAP20
FMNL2
PROS1
TEK
TMCC3
VGLL1
CLIC5
CAV2
MALT1
GRK4
SLC26A9
ARV1
HELZ
NLRP3
MAP2K6
ANGPTL7
PLA2R1
HNMT
PRKX
ZNF286A
EPB41L4A
BMP6
RTN4R
CARD6
RGL1
ARSK
TXNDC16
LRIG1
ARID5B
MEIS2
ZNF250
PRR15
PRTFDC1
UNQ6975
F10
MICALL1
DNALI1
FKBP4
CIRBP
NPM2
DUOXA1
NDRG1
CLCN4
CANT1
FLI1
CENPO
CEACAM20
TLR6
NT5DC2
H2AFX

## Sheet: Metabric Sparse KM (21)
AR
PRR15
LEMD1
TBC1D9
FOXC1
HORMAD1
DNALI1
TFF3
ABCA6
PTCHD1
KCNK5
PSAT1
IGF1
BCL11A
GPRASP1
RUNX1T1
HTR2B
SIDT1
OGN
ESR1
EGFR

## Sheet: Metabric Semisupervised (225)
ACO1
ADA
ADHFE1
AFMID
AGO2
AMOT
ANKMY1
ANLN
APBB3
APOBEC3B
AR
ARHGAP32
ARHGEF3
ARHGEF37
ARMCX1
ARNT2
ARSD
ASPM
AURKB
BCAT1
BOP1
BUB1
C11orf1
C17orf97
C1orf173
C1orf21
C4orf32
C7orf63
C8orf59
CALU
CASC1
CBR3
CCDC170
CCDC176
CCDC24
CCNA2
CCNB1
CCNF
CDC25B
CDCA3
CDCA8
CDK6
CENPA
CENPE
CENPW
CHEK1
CHN1
CIRBP
CITED2
CKAP2L
CMC2
COL4A1
CPNE1
CRIPAK
CROT
CSRP2
CYB5D1
DCDC5
DDX21
DIRAS3
DLGAP5
DNAAF3
DNAH2
DRAM1
DYNLRB2
ECE2
ECHDC2
ECI2
ECT2
ENY2
EPHX2
ERGIC2
ERV3-1
ESRRG
EXO1
EXOSC4
FAM214A
FAM64A
FAM71E1
FAM83D
FANCD2
FMO5
FOXM1
GAPDH
GGH
GLI3
GOLT1A
GPR160
GREB1L
GSTM2
GUSBP2
H1F0
H2AFX
H2AFZ
HIPK2
HIST1H4C
HJURP
HMGB2
HMMR
HRSP12
HSP90AA1
ICA1
IDUA
IL6ST
ILDR1
IQCK
IRF6
KCTD3
KIAA1522
KIF11
KIF13B
KIF23
KIF2C
KIF4A
KPNA2
LAPTM4B
LILRA5
LINC00277
LOC389033
LONRF2
LRP8
LRRC48
LYPD6
MAATS1
MARCKS
MBD6
MCM10
ME1
MECOM
MED30
MGAT1
MOK
MRPL11
MRPL13
MRPL15
MRPL27
MTDH
MTFR1
MTL5
MXD4
MYL5
MYO5C
MYOF
MZF1
NBPF10
NCAPG
NME3
NME5
NMNAT3
NMU
NOSTRIN
NOXA1
NSUN7
NT5DC2
OFD1
OSBPL1A
PARP3
PCM1
PDCD4
PGR
PHLDA2
PIK3R1
PKMYT1
PLEKHA6
PLK4
PLS3
PMP22
PNP
POLQ
PRLR
PRRG2
QSOX1
RAB17
RACGAP1
RANBP1
RHBDF1
RPL29
RPN2
RPS21
RPS6KA5
RSPH1
SAPCD2
SCP2
SEC14L2
SEMA3C
SEMA4B
SLA
SLC1A5
SLC35B1
SLC52A2
SLMO2
SMIM14
SPATA18
SRC
SRPK2
SSBP2
SSH3
STAB1
STEAP3
STIL
STK39
STRADB
TACC3
TBC1D8
TCEA3
TDRD5
TIMELESS
TMC4
TMEM30B
TMEM62
TNFRSF14
TPRG1
TRIP6
TROAP
TRPM4
TTC12
TTK
TXNRD1
UCHL1
UGT2B10
VIPR1
VSIG4
ZNF185
ZNF395
ZNF552

## Sheet: Metabric Semisupervised (21)
ANLN
AURKB
CCDC176
CCNA2
CENPE
FAM83D
FOXM1
KIF2C
MCM10
MED30
MRPL13
MTDH
MTFR1
NCAPG
NMU
NOSTRIN
PHLDA2
SLC35B1
STRADB
TCEA3
TXNRD1

## Sheet: LumA genes
CXCL12
PPP1R1B
FGFR3
DCN
DCN
SLC40A1
H2AFJ
HSPB8
OGN
LTF
HIST1H2BD
CD36
PROM1
RAB11FIP1
IFI6
FABP4
ADH1A
DPT
CD36
PPP2R2C
PPP2R2C
TFAP2B
SCD
PDE4B
KLK11
FCRLB
IGJ
HIST1H1C
